# Supplementary material for: Discovery of Highly Potent Noncovalent Inhibitors of SARS-CoV‑2 Main Protease through Computer-Aided Drug Design
Source: J Med Chem. 2025 Oct 12;68(20):21330–45. doi: 10.1021/acs.jmedchem.5c01199 (PMC12557384; doi:10.1021/acs.jmedchem.5c01199)
Supplement: Supplementary file 2 [file jm5c01199_si_002.pdb]

CRYST1   97.936   81.787   51.739  90.00 114.60  90.00 C 1 2 1       4
ATOM      1  N   SER A   1     -10.688  -4.911 -12.962  1.00 20.46      A    N1+
ATOM      2  CA  SER A   1     -10.493  -6.137 -12.198  1.00 18.76      A    C  
ATOM      3  C   SER A   1      -9.122  -6.153 -11.541  1.00 22.69      A    C  
ATOM      4  O   SER A   1      -8.323  -5.208 -11.669  1.00 19.29      A    O  
ATOM      5  CB  SER A   1     -10.827  -7.358 -13.058  1.00 33.58      A    C  
ATOM      6  OG  SER A   1      -9.753  -7.860 -13.828  1.00 43.36      A    O  
ATOM      7  HA  SER A   1     -11.233  -6.088 -11.399  1.00 20.76      A    H  
ATOM      8  HB2 SER A   1     -11.163  -8.165 -12.407  1.00 35.58      A    H  
ATOM      9  HB3 SER A   1     -11.669  -7.140 -13.717  1.00 35.58      A    H  
ATOM     10  HG  SER A   1      -9.031  -8.094 -13.258  1.00 45.36      A    H  
ATOM     11  H1  SER A   1     -11.645  -4.828 -13.279  1.00 22.46      A    H  
ATOM     12  H2  SER A   1     -10.442  -4.109 -12.397  1.00 22.46      A    H  
ATOM     13  H3  SER A   1     -10.081  -4.933 -13.775  1.00 22.46      A    H  
ATOM     14  N   GLY A   2      -8.894  -7.211 -10.771  1.00 20.56      A    N  
ATOM     15  CA  GLY A   2      -7.682  -7.358  -9.978  1.00 18.76      A    C  
ATOM     16  C   GLY A   2      -7.997  -7.075  -8.534  1.00 21.57      A    C  
ATOM     17  O   GLY A   2      -8.942  -6.327  -8.244  1.00 23.44      A    O  
ATOM     18  H   GLY A   2      -9.617  -7.916 -10.606  1.00 22.56      A    H  
ATOM     19  HA2 GLY A   2      -7.346  -8.385 -10.099  1.00 20.76      A    H  
ATOM     20  HA3 GLY A   2      -6.885  -6.720 -10.331  1.00 20.76      A    H  
ATOM     21  N   PHE A   3      -7.201  -7.629  -7.641  1.00 18.53      A    N  
ATOM     22  CA  PHE A   3      -7.446  -7.424  -6.217  1.00 19.03      A    C  
ATOM     23  C   PHE A   3      -6.114  -7.338  -5.515  1.00 21.35      A    C  
ATOM     24  O   PHE A   3      -5.326  -8.290  -5.568  1.00 20.91      A    O  
ATOM     25  CB  PHE A   3      -8.362  -8.507  -5.669  1.00 19.75      A    C  
ATOM     26  CG  PHE A   3      -8.979  -8.121  -4.345  1.00 20.75      A    C  
ATOM     27  CD1 PHE A   3     -10.100  -7.272  -4.320  1.00 26.92      A    C  
ATOM     28  CD2 PHE A   3      -8.430  -8.603  -3.144  1.00 28.87      A    C  
ATOM     29  CE1 PHE A   3     -10.669  -6.895  -3.088  1.00 30.08      A    C  
ATOM     30  CE2 PHE A   3      -9.005  -8.232  -1.912  1.00 25.90      A    C  
ATOM     31  CZ  PHE A   3     -10.121  -7.374  -1.886  1.00 27.83      A    C  
ATOM     32  H   PHE A   3      -6.458  -8.267  -7.927  1.00 20.53      A    H  
ATOM     33  HA  PHE A   3      -7.949  -6.469  -6.066  1.00 21.03      A    H  
ATOM     34  HB2 PHE A   3      -9.176  -8.711  -6.365  1.00 21.75      A    H  
ATOM     35  HB3 PHE A   3      -7.820  -9.447  -5.560  1.00 21.75      A    H  
ATOM     36  HD1 PHE A   3     -10.520  -6.902  -5.244  1.00 28.92      A    H  
ATOM     37  HD2 PHE A   3      -7.569  -9.258  -3.163  1.00 30.87      A    H  
ATOM     38  HE1 PHE A   3     -11.523  -6.239  -3.072  1.00 32.08      A    H  
ATOM     39  HE2 PHE A   3      -8.587  -8.603  -0.990  1.00 27.90      A    H  
ATOM     40  HZ  PHE A   3     -10.555  -7.085  -0.941  1.00 29.83      A    H  
ATOM     41  N   ARG A   4      -5.838  -6.182  -4.914  1.00 19.51      A    N  
ATOM     42  CA  ARG A   4      -4.547  -5.910  -4.296  1.00 17.50      A    C  
ATOM     43  C   ARG A   4      -4.732  -5.464  -2.865  1.00 18.37      A    C  
ATOM     44  O   ARG A   4      -5.753  -4.885  -2.525  1.00 22.35      A    O  
ATOM     45  CB  ARG A   4      -3.846  -4.790  -5.083  1.00 21.06      A    C  
ATOM     46  CG  ARG A   4      -3.225  -5.241  -6.402  1.00 24.70      A    C  
ATOM     47  CD  ARG A   4      -1.974  -6.018  -6.055  1.00 36.28      A    C  
ATOM     48  NE  ARG A   4      -1.142  -6.365  -7.197  1.00 35.12      A    N  
ATOM     49  CZ  ARG A   4       0.141  -6.720  -7.075  1.00 34.32      A    C  
ATOM     50  NH1 ARG A   4       0.718  -6.732  -5.870  1.00 35.96      A    N  
ATOM     51  NH2 ARG A   4       0.840  -7.065  -8.154  1.00 19.66      A    N1+
ATOM     52  H   ARG A   4      -6.563  -5.467  -4.836  1.00 21.51      A    H  
ATOM     53  HA  ARG A   4      -3.929  -6.806  -4.248  1.00 19.50      A    H  
ATOM     54  HB2 ARG A   4      -4.571  -4.000  -5.289  1.00 23.06      A    H  
ATOM     55  HB3 ARG A   4      -3.085  -4.301  -4.472  1.00 23.06      A    H  
ATOM     56  HG2 ARG A   4      -3.929  -5.841  -6.975  1.00 26.70      A    H  
ATOM     57  HG3 ARG A   4      -2.971  -4.376  -7.015  1.00 26.70      A    H  
ATOM     58  HD2 ARG A   4      -1.371  -5.413  -5.378  1.00 38.28      A    H  
ATOM     59  HD3 ARG A   4      -2.214  -6.953  -5.553  1.00 38.28      A    H  
ATOM     60  HE  ARG A   4      -1.578  -6.370  -8.118  1.00 37.12      A    H  
ATOM     61 HH11 ARG A   4       0.182  -6.480  -5.053  1.00 37.96      A    H  
ATOM     62 HH12 ARG A   4       1.707  -6.959  -5.775  1.00 37.96      A    H  
ATOM     63 HH21 ARG A   4       0.401  -7.051  -9.065  1.00 21.66      A    H  
ATOM     64 HH22 ARG A   4       1.818  -7.343  -8.068  1.00 21.66      A    H  
ATOM     65  N   LYS A   5      -3.696  -5.635  -2.040  1.00 20.12      A    N  
ATOM     66  CA  LYS A   5      -3.733  -4.959  -0.749  1.00 20.67      A    C  
ATOM     67  C   LYS A   5      -3.556  -3.461  -1.007  1.00 22.10      A    C  
ATOM     68  O   LYS A   5      -2.530  -3.056  -1.557  1.00 27.78      A    O  
ATOM     69  CB  LYS A   5      -2.629  -5.537   0.127  1.00 29.49      A    C  
ATOM     70  CG  LYS A   5      -2.838  -5.267   1.614  1.00 46.24      A    C  
ATOM     71  CD  LYS A   5      -2.472  -6.450   2.504  1.00 38.97      A    C  
ATOM     72  CE  LYS A   5      -3.581  -7.503   2.582  1.00 53.53      A    C  
ATOM     73  NZ  LYS A   5      -3.214  -8.661   3.419  1.00 49.94      A    N1+
ATOM     74  H   LYS A   5      -2.830  -6.038  -2.389  1.00 22.12      A    H  
ATOM     75  HA  LYS A   5      -4.686  -5.140  -0.260  1.00 22.67      A    H  
ATOM     76  HB2 LYS A   5      -2.606  -6.615  -0.034  1.00 31.49      A    H  
ATOM     77  HB3 LYS A   5      -1.645  -5.181  -0.186  1.00 31.49      A    H  
ATOM     78  HG2 LYS A   5      -2.228  -4.407   1.878  1.00 48.24      A    H  
ATOM     79  HG3 LYS A   5      -3.864  -4.963   1.831  1.00 48.24      A    H  
ATOM     80  HD2 LYS A   5      -1.548  -6.908   2.151  1.00 40.97      A    H  
ATOM     81  HD3 LYS A   5      -2.242  -6.055   3.489  1.00 40.97      A    H  
ATOM     82  HE2 LYS A   5      -4.510  -7.071   2.956  1.00 55.53      A    H  
ATOM     83  HE3 LYS A   5      -3.784  -7.887   1.586  1.00 55.53      A    H  
ATOM     84  HZ1 LYS A   5      -3.067  -8.335   4.365  1.00 51.94      A    H  
ATOM     85  HZ2 LYS A   5      -3.965  -9.340   3.425  1.00 51.94      A    H  
ATOM     86  HZ3 LYS A   5      -2.376  -9.097   3.066  1.00 51.94      A    H  
ATOM     87  N   MET A   6      -4.590  -2.689  -0.715  1.00 17.70      A    N  
ATOM     88  CA  MET A   6      -4.650  -1.296  -1.120  1.00 17.40      A    C  
ATOM     89  C   MET A   6      -4.804  -0.407   0.095  1.00 18.03      A    C  
ATOM     90  O   MET A   6      -5.682  -0.649   0.943  1.00 20.62      A    O  
ATOM     91  CB  MET A   6      -5.835  -1.157  -2.066  1.00 22.13      A    C  
ATOM     92  CG  MET A   6      -5.936   0.233  -2.646  1.00 29.13      A    C  
ATOM     93  SD  MET A   6      -7.300   0.363  -3.804  1.00 37.23      A    S  
ATOM     94  CE  MET A   6      -6.808  -0.765  -5.115  1.00 22.45      A    C  
ATOM     95  H   MET A   6      -5.424  -3.095  -0.304  1.00 19.70      A    H  
ATOM     96  HA  MET A   6      -3.751  -0.992  -1.657  1.00 19.40      A    H  
ATOM     97  HB2 MET A   6      -5.711  -1.892  -2.860  1.00 24.13      A    H  
ATOM     98  HB3 MET A   6      -6.767  -1.412  -1.558  1.00 24.13      A    H  
ATOM     99  HG2 MET A   6      -6.108   0.976  -1.866  1.00 31.13      A    H  
ATOM    100  HG3 MET A   6      -5.012   0.510  -3.155  1.00 31.13      A    H  
ATOM    101  HE1 MET A   6      -7.578  -0.785  -5.886  1.00 24.45      A    H  
ATOM    102  HE2 MET A   6      -5.893  -0.425  -5.588  1.00 24.45      A    H  
ATOM    103  HE3 MET A   6      -6.665  -1.785  -4.771  1.00 24.45      A    H  
ATOM    104  N   ALA A   7      -3.970   0.622   0.160  1.00 14.62      A    N  
ATOM    105  CA  ALA A   7      -4.059   1.585   1.246  1.00 14.68      A    C  
ATOM    106  C   ALA A   7      -4.764   2.839   0.775  1.00 17.29      A    C  
ATOM    107  O   ALA A   7      -4.913   3.078  -0.432  1.00 16.59      A    O  
ATOM    108  CB  ALA A   7      -2.664   1.944   1.721  1.00 16.79      A    C  
ATOM    109  H   ALA A   7      -3.289   0.781  -0.579  1.00 16.62      A    H  
ATOM    110  HA  ALA A   7      -4.619   1.198   2.094  1.00 16.68      A    H  
ATOM    111  HB1 ALA A   7      -1.991   2.149   0.890  1.00 18.79      A    H  
ATOM    112  HB2 ALA A   7      -2.666   2.819   2.372  1.00 18.79      A    H  
ATOM    113  HB3 ALA A   7      -2.234   1.120   2.291  1.00 18.79      A    H  
ATOM    114  N   PHE A   8      -5.197   3.676   1.706  1.00 14.99      A    N  
ATOM    115  CA  PHE A   8      -5.692   4.995   1.338  1.00 14.37      A    C  
ATOM    116  C   PHE A   8      -4.551   5.903   0.916  1.00 16.61      A    C  
ATOM    117  O   PHE A   8      -3.418   5.739   1.382  1.00 19.20      A    O  
ATOM    118  CB  PHE A   8      -6.390   5.629   2.540  1.00 16.58      A    C  
ATOM    119  CG  PHE A   8      -7.782   5.068   2.727  1.00 17.88      A    C  
ATOM    120  CD1 PHE A   8      -8.822   5.461   1.862  1.00 21.91      A    C  
ATOM    121  CD2 PHE A   8      -8.036   4.137   3.757  1.00 19.09      A    C  
ATOM    122  CE1 PHE A   8     -10.112   4.928   2.021  1.00 22.65      A    C  
ATOM    123  CE2 PHE A   8      -9.332   3.595   3.899  1.00 22.09      A    C  
ATOM    124  CZ  PHE A   8     -10.366   3.997   3.043  1.00 20.73      A    C  
ATOM    125  H   PHE A   8      -5.069   3.443   2.692  1.00 16.99      A    H  
ATOM    126  HA  PHE A   8      -6.415   4.857   0.537  1.00 16.37      A    H  
ATOM    127  HB2 PHE A   8      -5.800   5.493   3.448  1.00 18.58      A    H  
ATOM    128  HB3 PHE A   8      -6.492   6.708   2.413  1.00 18.58      A    H  
ATOM    129  HD1 PHE A   8      -8.629   6.173   1.072  1.00 23.91      A    H  
ATOM    130  HD2 PHE A   8      -7.240   3.823   4.419  1.00 21.09      A    H  
ATOM    131  HE1 PHE A   8     -10.909   5.232   1.358  1.00 24.65      A    H  
ATOM    132  HE2 PHE A   8      -9.528   2.867   4.659  1.00 24.09      A    H  
ATOM    133  HZ  PHE A   8     -11.357   3.581   3.162  1.00 22.73      A    H  
ATOM    134  N   PRO A   9      -4.793   6.865   0.003  1.00 16.07      A    N  
ATOM    135  CA  PRO A   9      -3.755   7.827  -0.349  1.00 17.18      A    C  
ATOM    136  C   PRO A   9      -3.316   8.592   0.910  1.00 17.53      A    C  
ATOM    137  O   PRO A   9      -4.156   9.004   1.717  1.00 21.39      A    O  
ATOM    138  CB  PRO A   9      -4.428   8.764  -1.360  1.00 18.78      A    C  
ATOM    139  CG  PRO A   9      -5.732   8.087  -1.776  1.00 23.75      A    C  
ATOM    140  CD  PRO A   9      -6.071   7.102  -0.644  1.00 19.72      A    C  
ATOM    141  HA  PRO A   9      -2.922   7.291  -0.808  1.00 19.18      A    H  
ATOM    142  HB2 PRO A   9      -4.664   9.730  -0.910  1.00 20.78      A    H  
ATOM    143  HB3 PRO A   9      -3.781   8.963  -2.211  1.00 20.78      A    H  
ATOM    144  HG2 PRO A   9      -6.539   8.795  -1.969  1.00 25.75      A    H  
ATOM    145  HG3 PRO A   9      -5.562   7.530  -2.699  1.00 25.75      A    H  
ATOM    146  HD2 PRO A   9      -6.761   7.556   0.068  1.00 21.72      A    H  
ATOM    147  HD3 PRO A   9      -6.533   6.211  -1.057  1.00 21.72      A    H  
ATOM    148  N   SER A  10      -2.018   8.735   1.086  1.00 16.90      A    N  
ATOM    149  CA  SER A  10      -1.491   9.160   2.388  1.00 16.66      A    C  
ATOM    150  C   SER A  10      -1.240  10.655   2.503  1.00 19.32      A    C  
ATOM    151  O   SER A  10      -0.846  11.112   3.574  1.00 18.29      A    O  
ATOM    152  CB  SER A  10      -0.219   8.388   2.701  1.00 20.27      A    C  
ATOM    153  OG  SER A  10       0.762   8.550   1.680  1.00 19.40      A    O  
ATOM    154  H   SER A  10      -1.363   8.375   0.399  1.00 18.90      A    H  
ATOM    155  HA  SER A  10      -2.197   8.914   3.185  1.00 18.66      A    H  
ATOM    156  HB2 SER A  10       0.200   8.694   3.662  1.00 22.27      A    H  
ATOM    157  HB3 SER A  10      -0.450   7.327   2.794  1.00 22.27      A    H  
ATOM    158  HG  SER A  10       1.076   9.452   1.697  1.00 21.40      A    H  
ATOM    159  N   GLY A  11      -1.435  11.432   1.442  1.00 17.04      A    N  
ATOM    160  CA  GLY A  11      -1.071  12.853   1.450  1.00 15.73      A    C  
ATOM    161  C   GLY A  11      -1.576  13.691   2.612  1.00 16.15      A    C  
ATOM    162  O   GLY A  11      -0.818  14.485   3.189  1.00 19.69      A    O  
ATOM    163  H   GLY A  11      -1.804  11.033   0.585  1.00 19.04      A    H  
ATOM    164  HA2 GLY A  11       0.014  12.935   1.404  1.00 17.73      A    H  
ATOM    165  HA3 GLY A  11      -1.451  13.297   0.530  1.00 17.73      A    H  
ATOM    166  N   LYS A  12      -2.852  13.497   2.919  1.00 18.19      A    N  
ATOM    167  CA  LYS A  12      -3.444  14.274   4.007  1.00 19.04      A    C  
ATOM    168  C   LYS A  12      -2.770  14.024   5.345  1.00 21.31      A    C  
ATOM    169  O   LYS A  12      -2.670  14.936   6.175  1.00 20.37      A    O  
ATOM    170  CB  LYS A  12      -4.932  14.014   4.114  1.00 18.79      A    C  
ATOM    171  CG  LYS A  12      -5.746  14.688   3.029  1.00 23.20      A    C  
ATOM    172  CD  LYS A  12      -7.226  14.407   3.204  1.00 24.54      A    C  
ATOM    173  CE  LYS A  12      -8.079  15.087   2.144  1.00 32.70      A    C  
ATOM    174  NZ  LYS A  12      -7.844  14.506   0.810  1.00 52.64      A    N1+
ATOM    175  H   LYS A  12      -3.431  12.890   2.335  1.00 20.19      A    H  
ATOM    176  HA  LYS A  12      -3.302  15.333   3.779  1.00 21.04      A    H  
ATOM    177  HB2 LYS A  12      -5.122  12.938   4.118  1.00 20.79      A    H  
ATOM    178  HB3 LYS A  12      -5.294  14.381   5.076  1.00 20.79      A    H  
ATOM    179  HG2 LYS A  12      -5.564  15.764   3.038  1.00 25.20      A    H  
ATOM    180  HG3 LYS A  12      -5.410  14.326   2.056  1.00 25.20      A    H  
ATOM    181  HD2 LYS A  12      -7.413  13.332   3.195  1.00 26.54      A    H  
ATOM    182  HD3 LYS A  12      -7.547  14.764   4.185  1.00 26.54      A    H  
ATOM    183  HE2 LYS A  12      -9.130  14.946   2.394  1.00 34.70      A    H  
ATOM    184  HE3 LYS A  12      -7.900  16.162   2.112  1.00 34.70      A    H  
ATOM    185  HZ1 LYS A  12      -7.677  13.512   0.898  1.00 54.64      A    H  
ATOM    186  HZ2 LYS A  12      -8.662  14.641   0.230  1.00 54.64      A    H  
ATOM    187  HZ3 LYS A  12      -7.035  14.936   0.380  1.00 54.64      A    H  
ATOM    188  N   VAL A  13      -2.243  12.818   5.520  1.00 16.32      A    N  
ATOM    189  CA  VAL A  13      -1.552  12.488   6.767  1.00 17.06      A    C  
ATOM    190  C   VAL A  13      -0.096  12.894   6.695  1.00 17.30      A    C  
ATOM    191  O   VAL A  13       0.457  13.384   7.674  1.00 18.60      A    O  
ATOM    192  CB  VAL A  13      -1.676  10.993   7.059  1.00 17.31      A    C  
ATOM    193  CG1 VAL A  13      -0.957  10.564   8.346  1.00 16.90      A    C  
ATOM    194  CG2 VAL A  13      -3.164  10.671   7.199  1.00 18.53      A    C  
ATOM    195  H   VAL A  13      -2.237  12.154   4.757  1.00 18.32      A    H  
ATOM    196  HA  VAL A  13      -1.997  13.030   7.606  1.00 19.06      A    H  
ATOM    197  HB  VAL A  13      -1.268  10.411   6.230  1.00 19.31      A    H  
ATOM    198 HG11 VAL A  13      -1.180   9.526   8.593  1.00 18.90      A    H  
ATOM    199 HG12 VAL A  13       0.126  10.634   8.260  1.00 18.90      A    H  
ATOM    200 HG13 VAL A  13      -1.248  11.181   9.197  1.00 18.90      A    H  
ATOM    201 HG21 VAL A  13      -3.311   9.633   7.490  1.00 20.53      A    H  
ATOM    202 HG22 VAL A  13      -3.631  11.292   7.961  1.00 20.53      A    H  
ATOM    203 HG23 VAL A  13      -3.714  10.810   6.267  1.00 20.53      A    H  
ATOM    204  N   GLU A  14       0.509  12.816   5.495  1.00 16.30      A    N  
ATOM    205  CA  GLU A  14       1.878  13.287   5.335  1.00 17.22      A    C  
ATOM    206  C   GLU A  14       2.067  14.738   5.747  1.00 16.60      A    C  
ATOM    207  O   GLU A  14       3.074  15.069   6.362  1.00 20.63      A    O  
ATOM    208  CB  GLU A  14       2.336  13.132   3.871  1.00 18.09      A    C  
ATOM    209  CG  GLU A  14       2.477  11.682   3.393  1.00 17.42      A    C  
ATOM    210  CD  GLU A  14       2.626  11.650   1.877  1.00 18.70      A    C  
ATOM    211  OE1 GLU A  14       3.502  12.355   1.339  1.00 24.40      A    O  
ATOM    212  OE2 GLU A  14       1.873  10.914   1.221  1.00 18.84      A    O1-
ATOM    213  H   GLU A  14       0.021  12.398   4.708  1.00 18.30      A    H  
ATOM    214  HA  GLU A  14       2.528  12.679   5.969  1.00 19.22      A    H  
ATOM    215  HB2 GLU A  14       1.653  13.677   3.219  1.00 20.09      A    H  
ATOM    216  HB3 GLU A  14       3.304  13.623   3.748  1.00 20.09      A    H  
ATOM    217  HG2 GLU A  14       3.344  11.209   3.848  1.00 19.42      A    H  
ATOM    218  HG3 GLU A  14       1.621  11.080   3.685  1.00 19.42      A    H  
ATOM    219  N   GLY A  15       1.053  15.556   5.483  1.00 18.65      A    N  
ATOM    220  CA  GLY A  15       1.180  16.963   5.837  1.00 20.09      A    C  
ATOM    221  C   GLY A  15       1.029  17.253   7.325  1.00 21.81      A    C  
ATOM    222  O   GLY A  15       1.151  18.408   7.737  1.00 21.75      A    O  
ATOM    223  H   GLY A  15       0.229  15.211   5.004  1.00 20.65      A    H  
ATOM    224  HA2 GLY A  15       2.137  17.361   5.493  1.00 22.09      A    H  
ATOM    225  HA3 GLY A  15       0.415  17.525   5.302  1.00 22.09      A    H  
ATOM    226  N   CYS A  16       0.823  16.209   8.116  1.00 17.33      A    N  
ATOM    227  CA  CYS A  16       0.700  16.320   9.570  1.00 18.36      A    C  
ATOM    228  C   CYS A  16       1.874  15.749  10.339  1.00 19.11      A    C  
ATOM    229  O   CYS A  16       1.907  15.877  11.568  1.00 19.97      A    O  
ATOM    230  CB  CYS A  16      -0.567  15.621  10.049  1.00 17.35      A    C  
ATOM    231  SG  CYS A  16      -2.065  16.286   9.354  1.00 20.99      A    S  
ATOM    232  H   CYS A  16       0.763  15.278   7.714  1.00 19.33      A    H  
ATOM    233  HA  CYS A  16       0.632  17.360   9.882  1.00 20.36      A    H  
ATOM    234  HB2 CYS A  16      -0.529  14.553   9.833  1.00 19.35      A    H  
ATOM    235  HB3 CYS A  16      -0.662  15.713  11.132  1.00 19.35      A    H  
ATOM    236  HG  CYS A  16      -1.855  15.843   8.109  1.00 22.99      A    H  
ATOM    237  N   MET A  17       2.831  15.111   9.687  1.00 16.36      A    N  
ATOM    238  CA  MET A  17       3.887  14.428  10.406  1.00 16.33      A    C  
ATOM    239  C   MET A  17       5.035  15.381  10.732  1.00 19.95      A    C  
ATOM    240  O   MET A  17       5.497  16.169   9.893  1.00 21.33      A    O  
ATOM    241  CB  MET A  17       4.415  13.239   9.611  1.00 20.30      A    C  
ATOM    242  CG  MET A  17       3.350  12.175   9.288  1.00 16.44      A    C  
ATOM    243  SD  MET A  17       2.375  11.604  10.719  1.00 20.08      A    S  
ATOM    244  CE  MET A  17       3.640  11.037  11.849  1.00 22.76      A    C  
ATOM    245  H   MET A  17       2.822  15.082   8.675  1.00 18.36      A    H  
ATOM    246  HA  MET A  17       3.495  14.037  11.345  1.00 18.33      A    H  
ATOM    247  HB2 MET A  17       4.860  13.587   8.676  1.00 22.30      A    H  
ATOM    248  HB3 MET A  17       5.233  12.769  10.158  1.00 22.30      A    H  
ATOM    249  HG2 MET A  17       2.654  12.575   8.555  1.00 18.44      A    H  
ATOM    250  HG3 MET A  17       3.815  11.322   8.803  1.00 18.44      A    H  
ATOM    251  HE1 MET A  17       3.175  10.675  12.767  1.00 24.76      A    H  
ATOM    252  HE2 MET A  17       4.215  10.218  11.419  1.00 24.76      A    H  
ATOM    253  HE3 MET A  17       4.325  11.839  12.117  1.00 24.76      A    H  
ATOM    254  N   VAL A  18       5.468  15.309  11.983  1.00 18.15      A    N  
ATOM    255  CA  VAL A  18       6.561  16.113  12.542  1.00 18.95      A    C  
ATOM    256  C   VAL A  18       7.512  15.214  13.321  1.00 18.36      A    C  
ATOM    257  O   VAL A  18       7.210  14.067  13.654  1.00 19.00      A    O  
ATOM    258  CB  VAL A  18       6.039  17.281  13.405  1.00 19.18      A    C  
ATOM    259  CG1 VAL A  18       5.166  18.241  12.626  1.00 21.25      A    C  
ATOM    260  CG2 VAL A  18       5.291  16.831  14.664  1.00 21.37      A    C  
ATOM    261  H   VAL A  18       5.008  14.660  12.618  1.00 20.15      A    H  
ATOM    262  HA  VAL A  18       7.154  16.541  11.736  1.00 20.95      A    H  
ATOM    263  HB  VAL A  18       6.903  17.856  13.743  1.00 21.18      A    H  
ATOM    264 HG11 VAL A  18       4.914  19.121  13.218  1.00 23.25      A    H  
ATOM    265 HG12 VAL A  18       5.669  18.586  11.723  1.00 23.25      A    H  
ATOM    266 HG13 VAL A  18       4.229  17.775  12.315  1.00 23.25      A    H  
ATOM    267 HG21 VAL A  18       4.989  17.692  15.261  1.00 23.37      A    H  
ATOM    268 HG22 VAL A  18       4.380  16.289  14.408  1.00 23.37      A    H  
ATOM    269 HG23 VAL A  18       5.895  16.194  15.311  1.00 23.37      A    H  
ATOM    270  N   GLN A  19       8.675  15.756  13.662  1.00 22.46      A    N  
ATOM    271  CA  GLN A  19       9.636  15.050  14.488  1.00 25.14      A    C  
ATOM    272  C   GLN A  19       9.573  15.644  15.886  1.00 22.96      A    C  
ATOM    273  O   GLN A  19       9.525  16.873  16.011  1.00 22.80      A    O  
ATOM    274  CB  GLN A  19      11.020  15.338  13.913  1.00 26.31      A    C  
ATOM    275  CG  GLN A  19      12.146  14.501  14.507  1.00 27.78      A    C  
ATOM    276  CD  GLN A  19      13.460  14.629  13.750  1.00 34.25      A    C  
ATOM    277  NE2 GLN A  19      13.636  15.722  13.043  1.00 48.28      A    N  
ATOM    278  OE1 GLN A  19      14.307  13.747  13.788  1.00 43.03      A    O  
ATOM    279  H   GLN A  19       8.876  16.715  13.386  1.00 24.46      A    H  
ATOM    280  HA  GLN A  19       9.467  13.971  14.509  1.00 27.14      A    H  
ATOM    281  HB2 GLN A  19      10.981  15.141  12.841  1.00 28.31      A    H  
ATOM    282  HB3 GLN A  19      11.248  16.401  14.006  1.00 28.31      A    H  
ATOM    283  HG2 GLN A  19      12.324  14.772  15.547  1.00 29.78      A    H  
ATOM    284  HG3 GLN A  19      11.860  13.448  14.506  1.00 29.78      A    H  
ATOM    285 HE21 GLN A  19      12.915  16.426  13.008  1.00 50.28      A    H  
ATOM    286 HE22 GLN A  19      14.490  15.849  12.524  1.00 50.28      A    H  
ATOM    287  N   VAL A  20       9.605  14.790  16.901  1.00 20.94      A    N  
ATOM    288  CA  VAL A  20       9.608  15.248  18.288  1.00 21.67      A    C  
ATOM    289  C   VAL A  20      10.838  14.684  18.953  1.00 19.89      A    C  
ATOM    290  O   VAL A  20      11.053  13.471  18.945  1.00 20.83      A    O  
ATOM    291  CB  VAL A  20       8.338  14.827  19.048  1.00 22.39      A    C  
ATOM    292  CG1 VAL A  20       8.348  15.358  20.488  1.00 22.11      A    C  
ATOM    293  CG2 VAL A  20       7.062  15.278  18.363  1.00 22.25      A    C  
ATOM    294  H   VAL A  20       9.660  13.785  16.733  1.00 22.94      A    H  
ATOM    295  HA  VAL A  20       9.661  16.335  18.342  1.00 23.67      A    H  
ATOM    296  HB  VAL A  20       8.304  13.738  19.099  1.00 24.39      A    H  
ATOM    297 HG11 VAL A  20       7.432  15.076  21.010  1.00 24.11      A    H  
ATOM    298 HG12 VAL A  20       9.169  14.954  21.082  1.00 24.11      A    H  
ATOM    299 HG13 VAL A  20       8.416  16.446  20.516  1.00 24.11      A    H  
ATOM    300 HG21 VAL A  20       6.181  14.998  18.942  1.00 24.25      A    H  
ATOM    301 HG22 VAL A  20       7.044  16.360  18.228  1.00 24.25      A    H  
ATOM    302 HG23 VAL A  20       6.953  14.820  17.379  1.00 24.25      A    H  
ATOM    303  N   THR A  21      11.615  15.564  19.600  1.00 22.52      A    N  
ATOM    304  CA  THR A  21      12.821  15.126  20.293  1.00 21.94      A    C  
ATOM    305  C   THR A  21      12.764  15.612  21.732  1.00 20.59      A    C  
ATOM    306  O   THR A  21      12.458  16.787  21.972  1.00 27.30      A    O  
ATOM    307  CB  THR A  21      14.092  15.637  19.602  1.00 25.80      A    C  
ATOM    308  CG2 THR A  21      15.391  15.230  20.293  1.00 35.31      A    C  
ATOM    309  OG1 THR A  21      14.180  15.179  18.261  1.00 26.32      A    O  
ATOM    310  H   THR A  21      11.386  16.554  19.607  1.00 24.52      A    H  
ATOM    311  HA  THR A  21      12.878  14.047  20.308  1.00 23.94      A    H  
ATOM    312  HB  THR A  21      14.073  16.719  19.553  1.00 27.80      A    H  
ATOM    313  HG1 THR A  21      13.647  15.764  17.719  1.00 28.32      A    H  
ATOM    314 HG21 THR A  21      16.260  15.555  19.721  1.00 37.31      A    H  
ATOM    315 HG22 THR A  21      15.491  15.676  21.283  1.00 37.31      A    H  
ATOM    316 HG23 THR A  21      15.468  14.149  20.414  1.00 37.31      A    H  
ATOM    317  N   CYS A  22      13.066  14.701  22.640  1.00 24.05      A    N  
ATOM    318  CA  CYS A  22      13.211  15.025  24.047  1.00 25.45      A    C  
ATOM    319  C   CYS A  22      14.544  14.412  24.463  1.00 31.18      A    C  
ATOM    320  O   CYS A  22      14.697  13.193  24.595  1.00 31.60      A    O  
ATOM    321  CB  CYS A  22      11.971  14.615  24.871  1.00 24.41      A    C  
ATOM    322  SG  CYS A  22      11.948  15.272  26.557  1.00 40.55      A    S  
ATOM    323  H   CYS A  22      13.348  13.769  22.333  1.00 26.05      A    H  
ATOM    324  HA  CYS A  22      13.314  16.105  24.166  1.00 27.45      A    H  
ATOM    325  HB2 CYS A  22      11.067  14.967  24.375  1.00 26.41      A    H  
ATOM    326  HB3 CYS A  22      11.897  13.532  24.920  1.00 26.41      A    H  
ATOM    327  HG  CYS A  22      12.030  16.558  26.189  1.00 42.55      A    H  
ATOM    328  N   GLY A  23      15.576  15.244  24.560  1.00 37.14      A    N  
ATOM    329  CA  GLY A  23      16.873  14.711  24.940  1.00 27.01      A    C  
ATOM    330  C   GLY A  23      17.578  14.078  23.766  1.00 26.28      A    C  
ATOM    331  O   GLY A  23      17.715  14.676  22.700  1.00 36.26      A    O  
ATOM    332  H   GLY A  23      15.491  16.241  24.350  1.00 39.14      A    H  
ATOM    333  HA2 GLY A  23      17.486  15.543  25.284  1.00 29.01      A    H  
ATOM    334  HA3 GLY A  23      16.793  14.028  25.790  1.00 29.01      A    H  
ATOM    335  N   THR A  24      17.989  12.837  23.971  1.00 29.24      A    N  
ATOM    336  CA  THR A  24      18.537  12.023  22.898  1.00 34.53      A    C  
ATOM    337  C   THR A  24      17.469  11.173  22.203  1.00 31.81      A    C  
ATOM    338  O   THR A  24      17.772  10.452  21.250  1.00 33.47      A    O  
ATOM    339  CB  THR A  24      19.640  11.109  23.464  1.00 36.83      A    C  
ATOM    340  CG2 THR A  24      20.832  11.917  23.951  1.00 38.95      A    C  
ATOM    341  OG1 THR A  24      19.224  10.272  24.544  1.00 41.48      A    O  
ATOM    342  H   THR A  24      17.871  12.381  24.865  1.00 31.24      A    H  
ATOM    343  HA  THR A  24      18.985  12.646  22.120  1.00 36.53      A    H  
ATOM    344  HB  THR A  24      19.998  10.453  22.667  1.00 38.83      A    H  
ATOM    345  HG1 THR A  24      18.608   9.603  24.228  1.00 43.48      A    H  
ATOM    346 HG21 THR A  24      21.636  11.265  24.292  1.00 40.95      A    H  
ATOM    347 HG22 THR A  24      21.236  12.540  23.153  1.00 40.95      A    H  
ATOM    348 HG23 THR A  24      20.569  12.574  24.780  1.00 40.95      A    H  
ATOM    349  N   THR A  25      16.233  11.254  22.685  1.00 31.92      A    N  
ATOM    350  CA  THR A  25      15.159  10.390  22.210  1.00 29.54      A    C  
ATOM    351  C   THR A  25      14.371  11.149  21.141  1.00 25.17      A    C  
ATOM    352  O   THR A  25      13.837  12.227  21.413  1.00 26.79      A    O  
ATOM    353  CB  THR A  25      14.231  10.083  23.408  1.00 28.91      A    C  
ATOM    354  CG2 THR A  25      13.105   9.116  23.081  1.00 33.18      A    C  
ATOM    355  OG1 THR A  25      14.953   9.516  24.507  1.00 36.00      A    O  
ATOM    356  H   THR A  25      16.015  11.889  23.441  1.00 33.92      A    H  
ATOM    357  HA  THR A  25      15.549   9.453  21.811  1.00 31.54      A    H  
ATOM    358  HB  THR A  25      13.773  11.006  23.763  1.00 30.91      A    H  
ATOM    359  HG1 THR A  25      14.389   9.534  25.284  1.00 38.00      A    H  
ATOM    360 HG21 THR A  25      12.505   8.915  23.967  1.00 35.18      A    H  
ATOM    361 HG22 THR A  25      12.432   9.507  22.316  1.00 35.18      A    H  
ATOM    362 HG23 THR A  25      13.490   8.164  22.726  1.00 35.18      A    H  
ATOM    363  N   THR A  26      14.288  10.586  19.937  1.00 25.93      A    N  
ATOM    364  CA  THR A  26      13.541  11.209  18.846  1.00 21.36      A    C  
ATOM    365  C   THR A  26      12.490  10.219  18.336  1.00 22.20      A    C  
ATOM    366  O   THR A  26      12.783   9.033  18.168  1.00 27.45      A    O  
ATOM    367  CB  THR A  26      14.485  11.627  17.712  1.00 31.57      A    C  
ATOM    368  CG2 THR A  26      13.764  12.201  16.511  1.00 31.32      A    C  
ATOM    369  OG1 THR A  26      15.401  12.634  18.125  1.00 39.34      A    O  
ATOM    370  H   THR A  26      14.746   9.691  19.765  1.00 27.93      A    H  
ATOM    371  HA  THR A  26      13.018  12.096  19.184  1.00 23.36      A    H  
ATOM    372  HB  THR A  26      15.069  10.764  17.389  1.00 33.57      A    H  
ATOM    373  HG1 THR A  26      14.940  13.468  18.236  1.00 41.34      A    H  
ATOM    374 HG21 THR A  26      14.510  12.590  15.827  1.00 33.32      A    H  
ATOM    375 HG22 THR A  26      13.186  11.456  15.965  1.00 33.32      A    H  
ATOM    376 HG23 THR A  26      13.098  13.013  16.800  1.00 33.32      A    H  
ATOM    377  N   LEU A  27      11.304  10.727  18.033  1.00 19.01      A    N  
ATOM    378  CA  LEU A  27      10.255   9.921  17.397  1.00 20.91      A    C  
ATOM    379  C   LEU A  27       9.352  10.821  16.574  1.00 18.78      A    C  
ATOM    380  O   LEU A  27       9.667  11.990  16.321  1.00 20.53      A    O  
ATOM    381  CB  LEU A  27       9.584   8.935  18.365  1.00 17.51      A    C  
ATOM    382  CG  LEU A  27       9.080   9.491  19.696  1.00 18.96      A    C  
ATOM    383  CD1 LEU A  27       8.113  10.642  19.520  1.00 17.38      A    C  
ATOM    384  CD2 LEU A  27       8.456   8.377  20.546  1.00 20.02      A    C  
ATOM    385  H   LEU A  27      11.111  11.715  18.202  1.00 21.01      A    H  
ATOM    386  HA  LEU A  27      10.729   9.299  16.638  1.00 22.91      A    H  
ATOM    387  HB2 LEU A  27       8.768   8.421  17.867  1.00 19.51      A    H  
ATOM    388  HB3 LEU A  27      10.298   8.141  18.586  1.00 19.51      A    H  
ATOM    389  HG  LEU A  27       9.944   9.861  20.247  1.00 20.96      A    H  
ATOM    390 HD11 LEU A  27       7.670  10.943  20.469  1.00 19.38      A    H  
ATOM    391 HD12 LEU A  27       8.608  11.524  19.117  1.00 19.38      A    H  
ATOM    392 HD13 LEU A  27       7.294  10.366  18.860  1.00 19.38      A    H  
ATOM    393 HD21 LEU A  27       8.176   8.724  21.540  1.00 22.02      A    H  
ATOM    394 HD22 LEU A  27       7.557   7.976  20.078  1.00 22.02      A    H  
ATOM    395 HD23 LEU A  27       9.158   7.555  20.686  1.00 22.02      A    H  
ATOM    396  N   ASN A  28       8.239  10.268  16.082  1.00 17.29      A    N  
ATOM    397  CA  ASN A  28       7.344  11.039  15.242  1.00 16.86      A    C  
ATOM    398  C   ASN A  28       6.170  11.574  16.040  1.00 13.41      A    C  
ATOM    399  O   ASN A  28       5.735  10.957  17.023  1.00 16.00      A    O  
ATOM    400  CB  ASN A  28       6.778  10.124  14.143  1.00 15.76      A    C  
ATOM    401  CG  ASN A  28       7.895   9.449  13.371  1.00 16.57      A    C  
ATOM    402  ND2 ASN A  28       8.155   8.197  13.681  1.00 17.62      A    N  
ATOM    403  OD1 ASN A  28       8.526  10.047  12.502  1.00 18.85      A    O  
ATOM    404  H   ASN A  28       7.946   9.335  16.358  1.00 19.29      A    H  
ATOM    405  HA  ASN A  28       7.862  11.862  14.747  1.00 18.86      A    H  
ATOM    406  HB2 ASN A  28       6.111   9.371  14.559  1.00 17.76      A    H  
ATOM    407  HB3 ASN A  28       6.180  10.706  13.440  1.00 17.76      A    H  
ATOM    408 HD21 ASN A  28       7.628   7.737  14.416  1.00 19.62      A    H  
ATOM    409 HD22 ASN A  28       8.875   7.687  13.180  1.00 19.62      A    H  
ATOM    410  N   GLY A  29       5.659  12.706  15.599  1.00 17.01      A    N  
ATOM    411  CA  GLY A  29       4.399  13.204  16.128  1.00 19.24      A    C  
ATOM    412  C   GLY A  29       3.423  13.595  15.039  1.00 17.65      A    C  
ATOM    413  O   GLY A  29       3.796  13.740  13.870  1.00 17.65      A    O  
ATOM    414  H   GLY A  29       6.055  13.168  14.781  1.00 19.01      A    H  
ATOM    415  HA2 GLY A  29       3.899  12.472  16.764  1.00 21.24      A    H  
ATOM    416  HA3 GLY A  29       4.597  14.076  16.751  1.00 21.24      A    H  
ATOM    417  N   LEU A  30       2.182  13.799  15.444  1.00 17.33      A    N  
ATOM    418  CA  LEU A  30       1.075  14.154  14.561  1.00 17.36      A    C  
ATOM    419  C   LEU A  30       0.603  15.552  14.897  1.00 15.90      A    C  
ATOM    420  O   LEU A  30       0.126  15.793  16.004  1.00 16.53      A    O  
ATOM    421  CB  LEU A  30      -0.064  13.137  14.776  1.00 16.93      A    C  
ATOM    422  CG  LEU A  30      -1.296  13.301  13.882  1.00 16.07      A    C  
ATOM    423  CD1 LEU A  30      -0.983  12.883  12.448  1.00 19.15      A    C  
ATOM    424  CD2 LEU A  30      -2.476  12.483  14.399  1.00 18.72      A    C  
ATOM    425  H   LEU A  30       1.970  13.650  16.427  1.00 19.33      A    H  
ATOM    426  HA  LEU A  30       1.389  14.114  13.517  1.00 19.36      A    H  
ATOM    427  HB2 LEU A  30       0.331  12.127  14.646  1.00 18.93      A    H  
ATOM    428  HB3 LEU A  30      -0.381  13.185  15.818  1.00 18.93      A    H  
ATOM    429  HG  LEU A  30      -1.608  14.343  13.876  1.00 18.07      A    H  
ATOM    430 HD11 LEU A  30      -1.842  13.046  11.796  1.00 21.15      A    H  
ATOM    431 HD12 LEU A  30      -0.152  13.448  12.027  1.00 21.15      A    H  
ATOM    432 HD13 LEU A  30      -0.717  11.827  12.386  1.00 21.15      A    H  
ATOM    433 HD21 LEU A  30      -3.351  12.609  13.762  1.00 20.72      A    H  
ATOM    434 HD22 LEU A  30      -2.256  11.418  14.423  1.00 20.72      A    H  
ATOM    435 HD23 LEU A  30      -2.761  12.787  15.407  1.00 20.72      A    H  
ATOM    436  N   TRP A  31       0.732  16.471  13.958  1.00 17.77      A    N  
ATOM    437  CA  TRP A  31       0.455  17.883  14.200  1.00 19.85      A    C  
ATOM    438  C   TRP A  31      -0.877  18.246  13.587  1.00 19.64      A    C  
ATOM    439  O   TRP A  31      -1.024  18.256  12.360  1.00 19.04      A    O  
ATOM    440  CB  TRP A  31       1.584  18.696  13.583  1.00 20.61      A    C  
ATOM    441  CG  TRP A  31       1.564  20.194  13.666  1.00 22.14      A    C  
ATOM    442  CD1 TRP A  31       0.958  20.930  14.632  1.00 23.81      A    C  
ATOM    443  CD2 TRP A  31       2.165  21.156  12.750  1.00 20.27      A    C  
ATOM    444  CE2 TRP A  31       1.876  22.477  13.220  1.00 26.01      A    C  
ATOM    445  CE3 TRP A  31       2.924  21.055  11.551  1.00 23.74      A    C  
ATOM    446  NE1 TRP A  31       1.133  22.276  14.365  1.00 22.19      A    N  
ATOM    447  CZ2 TRP A  31       2.310  23.627  12.552  1.00 22.58      A    C  
ATOM    448  CZ3 TRP A  31       3.360  22.216  10.871  1.00 35.08      A    C  
ATOM    449  CH2 TRP A  31       3.053  23.498  11.373  1.00 26.04      A    C  
ATOM    450  H   TRP A  31       1.125  16.208  13.054  1.00 19.77      A    H  
ATOM    451  HA  TRP A  31       0.447  18.106  15.264  1.00 21.85      A    H  
ATOM    452  HB2 TRP A  31       2.534  18.370  14.004  1.00 22.61      A    H  
ATOM    453  HB3 TRP A  31       1.647  18.455  12.520  1.00 22.61      A    H  
ATOM    454  HD1 TRP A  31       0.413  20.515  15.468  1.00 25.81      A    H  
ATOM    455  HE1 TRP A  31       0.747  23.009  14.953  1.00 24.19      A    H  
ATOM    456  HE3 TRP A  31       3.165  20.080  11.152  1.00 25.74      A    H  
ATOM    457  HZ2 TRP A  31       2.062  24.601  12.934  1.00 24.58      A    H  
ATOM    458  HZ3 TRP A  31       3.929  22.120   9.957  1.00 37.08      A    H  
ATOM    459  HH2 TRP A  31       3.386  24.380  10.845  1.00 28.04      A    H  
ATOM    460  N   LEU A  32      -1.857  18.508  14.447  1.00 18.06      A    N  
ATOM    461  CA  LEU A  32      -3.198  18.833  14.010  1.00 18.47      A    C  
ATOM    462  C   LEU A  32      -3.617  20.105  14.701  1.00 22.68      A    C  
ATOM    463  O   LEU A  32      -3.586  20.165  15.935  1.00 22.03      A    O  
ATOM    464  CB  LEU A  32      -4.202  17.745  14.394  1.00 21.96      A    C  
ATOM    465  CG  LEU A  32      -3.981  16.385  13.764  1.00 19.27      A    C  
ATOM    466  CD1 LEU A  32      -4.804  15.326  14.465  1.00 19.43      A    C  
ATOM    467  CD2 LEU A  32      -4.301  16.402  12.279  1.00 19.59      A    C  
ATOM    468  H   LEU A  32      -1.653  18.559  15.444  1.00 20.06      A    H  
ATOM    469  HA  LEU A  32      -3.252  19.009  12.934  1.00 20.47      A    H  
ATOM    470  HB2 LEU A  32      -4.184  17.623  15.478  1.00 23.96      A    H  
ATOM    471  HB3 LEU A  32      -5.215  18.081  14.161  1.00 23.96      A    H  
ATOM    472  HG  LEU A  32      -2.933  16.113  13.879  1.00 21.27      A    H  
ATOM    473 HD11 LEU A  32      -4.782  14.381  13.924  1.00 21.43      A    H  
ATOM    474 HD12 LEU A  32      -4.424  15.137  15.470  1.00 21.43      A    H  
ATOM    475 HD13 LEU A  32      -5.844  15.626  14.553  1.00 21.43      A    H  
ATOM    476 HD21 LEU A  32      -4.090  15.432  11.825  1.00 21.59      A    H  
ATOM    477 HD22 LEU A  32      -5.353  16.629  12.097  1.00 21.59      A    H  
ATOM    478 HD23 LEU A  32      -3.699  17.135  11.743  1.00 21.59      A    H  
ATOM    479  N   ASP A  33      -4.036  21.116  13.941  1.00 22.71      A    N  
ATOM    480  CA  ASP A  33      -4.307  22.434  14.548  1.00 24.36      A    C  
ATOM    481  C   ASP A  33      -3.049  22.888  15.290  1.00 22.05      A    C  
ATOM    482  O   ASP A  33      -1.955  22.721  14.757  1.00 23.91      A    O  
ATOM    483  CB  ASP A  33      -5.602  22.500  15.371  1.00 23.04      A    C  
ATOM    484  CG  ASP A  33      -6.799  22.065  14.552  1.00 31.30      A    C  
ATOM    485  OD1 ASP A  33      -7.007  22.620  13.455  1.00 34.75      A    O  
ATOM    486  OD2 ASP A  33      -7.539  21.163  14.995  1.00 40.84      A    O1-
ATOM    487  H   ASP A  33      -4.041  21.038  12.926  1.00 24.71      A    H  
ATOM    488  HA  ASP A  33      -4.408  23.126  13.710  1.00 26.36      A    H  
ATOM    489  HB2 ASP A  33      -5.538  21.880  16.266  1.00 25.04      A    H  
ATOM    490  HB3 ASP A  33      -5.786  23.520  15.710  1.00 25.04      A    H  
ATOM    491  N   ASP A  34      -3.163  23.355  16.533  1.00 22.24      A    N  
ATOM    492  CA  ASP A  34      -1.973  23.788  17.264  1.00 24.43      A    C  
ATOM    493  C   ASP A  34      -1.497  22.767  18.298  1.00 26.91      A    C  
ATOM    494  O   ASP A  34      -0.898  23.138  19.312  1.00 22.27      A    O  
ATOM    495  CB  ASP A  34      -2.225  25.168  17.900  1.00 24.37      A    C  
ATOM    496  CG  ASP A  34      -3.296  25.227  18.972  1.00 34.89      A    C  
ATOM    497  OD1 ASP A  34      -4.124  24.297  19.062  1.00 30.35      A    O  
ATOM    498  OD2 ASP A  34      -3.322  26.215  19.740  1.00 36.95      A    O1-
ATOM    499  H   ASP A  34      -4.054  23.368  17.010  1.00 24.24      A    H  
ATOM    500  HA  ASP A  34      -1.114  23.932  16.606  1.00 26.43      A    H  
ATOM    501  HB2 ASP A  34      -1.294  25.531  18.330  1.00 26.37      A    H  
ATOM    502  HB3 ASP A  34      -2.483  25.887  17.122  1.00 26.37      A    H  
ATOM    503  N   VAL A  35      -1.748  21.485  18.062  1.00 21.83      A    N  
ATOM    504  CA  VAL A  35      -1.316  20.437  18.985  1.00 20.50      A    C  
ATOM    505  C   VAL A  35      -0.524  19.378  18.232  1.00 20.63      A    C  
ATOM    506  O   VAL A  35      -0.916  18.981  17.136  1.00 19.77      A    O  
ATOM    507  CB  VAL A  35      -2.513  19.779  19.693  1.00 20.93      A    C  
ATOM    508  CG1 VAL A  35      -2.080  18.673  20.665  1.00 21.04      A    C  
ATOM    509  CG2 VAL A  35      -3.394  20.801  20.418  1.00 25.43      A    C  
ATOM    510  H   VAL A  35      -2.216  21.196  17.209  1.00 23.83      A    H  
ATOM    511  HA  VAL A  35      -0.664  20.839  19.759  1.00 22.50      A    H  
ATOM    512  HB  VAL A  35      -3.138  19.308  18.931  1.00 22.93      A    H  
ATOM    513 HG11 VAL A  35      -2.935  18.295  21.225  1.00 23.04      A    H  
ATOM    514 HG12 VAL A  35      -1.655  17.807  20.157  1.00 23.04      A    H  
ATOM    515 HG13 VAL A  35      -1.347  19.037  21.387  1.00 23.04      A    H  
ATOM    516 HG21 VAL A  35      -4.245  20.314  20.895  1.00 27.43      A    H  
ATOM    517 HG22 VAL A  35      -2.833  21.332  21.188  1.00 27.43      A    H  
ATOM    518 HG23 VAL A  35      -3.805  21.543  19.734  1.00 27.43      A    H  
ATOM    519  N   VAL A  36       0.522  18.882  18.873  1.00 19.49      A    N  
ATOM    520  CA  VAL A  36       1.291  17.746  18.412  1.00 19.22      A    C  
ATOM    521  C   VAL A  36       1.051  16.584  19.357  1.00 19.69      A    C  
ATOM    522  O   VAL A  36       1.221  16.736  20.573  1.00 18.65      A    O  
ATOM    523  CB  VAL A  36       2.778  18.097  18.306  1.00 19.77      A    C  
ATOM    524  CG1 VAL A  36       3.670  16.891  17.982  1.00 19.60      A    C  
ATOM    525  CG2 VAL A  36       2.961  19.178  17.242  1.00 19.98      A    C  
ATOM    526  H   VAL A  36       0.787  19.294  19.765  1.00 21.49      A    H  
ATOM    527  HA  VAL A  36       0.967  17.460  17.419  1.00 21.22      A    H  
ATOM    528  HB  VAL A  36       3.113  18.508  19.255  1.00 21.77      A    H  
ATOM    529 HG11 VAL A  36       4.698  17.206  17.798  1.00 21.60      A    H  
ATOM    530 HG12 VAL A  36       3.708  16.174  18.804  1.00 21.60      A    H  
ATOM    531 HG13 VAL A  36       3.320  16.365  17.092  1.00 21.60      A    H  
ATOM    532 HG21 VAL A  36       4.003  19.459  17.146  1.00 21.98      A    H  
ATOM    533 HG22 VAL A  36       2.623  18.835  16.266  1.00 21.98      A    H  
ATOM    534 HG23 VAL A  36       2.413  20.090  17.481  1.00 21.98      A    H  
ATOM    535  N   TYR A  37       0.678  15.435  18.796  1.00 17.62      A    N  
ATOM    536  CA  TYR A  37       0.387  14.230  19.575  1.00 15.67      A    C  
ATOM    537  C   TYR A  37       1.518  13.252  19.367  1.00 15.60      A    C  
ATOM    538  O   TYR A  37       1.936  13.033  18.216  1.00 16.11      A    O  
ATOM    539  CB  TYR A  37      -0.914  13.541  19.094  1.00 15.40      A    C  
ATOM    540  CG  TYR A  37      -2.135  14.428  19.211  1.00 17.14      A    C  
ATOM    541  CD1 TYR A  37      -2.410  15.391  18.222  1.00 19.16      A    C  
ATOM    542  CD2 TYR A  37      -2.993  14.303  20.328  1.00 18.17      A    C  
ATOM    543  CE1 TYR A  37      -3.517  16.245  18.352  1.00 21.08      A    C  
ATOM    544  CE2 TYR A  37      -4.111  15.148  20.443  1.00 20.23      A    C  
ATOM    545  CZ  TYR A  37      -4.364  16.128  19.466  1.00 19.04      A    C  
ATOM    546  OH  TYR A  37      -5.426  16.966  19.598  1.00 25.94      A    O  
ATOM    547  H   TYR A  37       0.521  15.415  17.792  1.00 19.62      A    H  
ATOM    548  HA  TYR A  37       0.271  14.462  20.632  1.00 17.67      A    H  
ATOM    549  HB2 TYR A  37      -0.822  13.221  18.056  1.00 17.40      A    H  
ATOM    550  HB3 TYR A  37      -1.085  12.628  19.667  1.00 17.40      A    H  
ATOM    551  HD1 TYR A  37      -1.763  15.487  17.370  1.00 21.16      A    H  
ATOM    552  HD2 TYR A  37      -2.793  13.565  21.090  1.00 20.17      A    H  
ATOM    553  HE1 TYR A  37      -3.711  16.994  17.599  1.00 23.08      A    H  
ATOM    554  HE2 TYR A  37      -4.762  15.054  21.295  1.00 22.23      A    H  
ATOM    555  HH  TYR A  37      -5.460  17.642  18.911  1.00 27.94      A    H  
ATOM    556  N   CYS A  38       2.032  12.643  20.417  1.00 16.38      A    N  
ATOM    557  CA  CYS A  38       3.101  11.652  20.252  1.00 16.64      A    C  
ATOM    558  C   CYS A  38       3.072  10.646  21.380  1.00 15.05      A    C  
ATOM    559  O   CYS A  38       2.431  10.911  22.414  1.00 15.76      A    O  
ATOM    560  CB  CYS A  38       4.475  12.284  20.054  1.00 17.17      A    C  
ATOM    561  SG  CYS A  38       5.172  13.026  21.559  1.00 22.44      A    S  
ATOM    562  H   CYS A  38       1.717  12.867  21.357  1.00 18.38      A    H  
ATOM    563  HA  CYS A  38       2.877  11.087  19.348  1.00 18.64      A    H  
ATOM    564  HB2 CYS A  38       5.192  11.559  19.678  1.00 19.17      A    H  
ATOM    565  HB3 CYS A  38       4.429  13.056  19.286  1.00 19.17      A    H  
ATOM    566  HG  CYS A  38       5.301  11.886  22.253  1.00 24.44      A    H  
ATOM    567  N   PRO A  39       3.776   9.515  21.298  1.00 13.94      A    N  
ATOM    568  CA  PRO A  39       3.844   8.572  22.414  1.00 15.56      A    C  
ATOM    569  C   PRO A  39       4.503   9.236  23.625  1.00 17.15      A    C  
ATOM    570  O   PRO A  39       5.539   9.896  23.477  1.00 18.41      A    O  
ATOM    571  CB  PRO A  39       4.715   7.434  21.911  1.00 16.23      A    C  
ATOM    572  CG  PRO A  39       4.511   7.467  20.390  1.00 15.81      A    C  
ATOM    573  CD  PRO A  39       4.345   8.952  20.062  1.00 16.11      A    C  
ATOM    574  HA  PRO A  39       2.838   8.217  22.648  1.00 17.56      A    H  
ATOM    575  HB2 PRO A  39       5.772   7.600  22.133  1.00 18.23      A    H  
ATOM    576  HB3 PRO A  39       4.449   6.472  22.347  1.00 18.23      A    H  
ATOM    577  HG2 PRO A  39       5.329   7.006  19.843  1.00 17.81      A    H  
ATOM    578  HG3 PRO A  39       3.597   6.925  20.138  1.00 17.81      A    H  
ATOM    579  HD2 PRO A  39       5.326   9.388  19.880  1.00 18.11      A    H  
ATOM    580  HD3 PRO A  39       3.734   9.102  19.177  1.00 18.11      A    H  
ATOM    581  N   ARG A  40       3.915   9.058  24.801  1.00 16.14      A    N  
ATOM    582  CA  ARG A  40       4.558   9.666  25.971  1.00 14.96      A    C  
ATOM    583  C   ARG A  40       5.933   9.083  26.271  1.00 19.21      A    C  
ATOM    584  O   ARG A  40       6.718   9.762  26.936  1.00 19.03      A    O  
ATOM    585  CB  ARG A  40       3.677   9.587  27.207  1.00 14.77      A    C  
ATOM    586  CG  ARG A  40       3.467   8.185  27.745  1.00 15.12      A    C  
ATOM    587  CD  ARG A  40       2.561   8.186  28.958  1.00 16.73      A    C  
ATOM    588  NE  ARG A  40       2.308   6.813  29.376  1.00 14.10      A    N  
ATOM    589  CZ  ARG A  40       1.669   6.487  30.516  1.00 17.65      A    C  
ATOM    590  NH1 ARG A  40       1.190   7.451  31.326  1.00 21.99      A    N  
ATOM    591  NH2 ARG A  40       1.524   5.203  30.838  1.00 18.93      A    N1+
ATOM    592  H   ARG A  40       3.088   8.477  24.902  1.00 18.14      A    H  
ATOM    593  HA  ARG A  40       4.721  10.723  25.756  1.00 16.96      A    H  
ATOM    594  HB2 ARG A  40       4.116  10.204  27.993  1.00 16.77      A    H  
ATOM    595  HB3 ARG A  40       2.711  10.044  26.982  1.00 16.77      A    H  
ATOM    596  HG2 ARG A  40       3.042   7.550  26.972  1.00 17.12      A    H  
ATOM    597  HG3 ARG A  40       4.412   7.721  28.022  1.00 17.12      A    H  
ATOM    598  HD2 ARG A  40       3.064   8.704  29.773  1.00 18.73      A    H  
ATOM    599  HD3 ARG A  40       1.632   8.720  28.768  1.00 18.73      A    H  
ATOM    600  HE  ARG A  40       2.665   6.066  28.771  1.00 16.10      A    H  
ATOM    601 HH11 ARG A  40       1.297   8.423  31.075  1.00 23.99      A    H  
ATOM    602 HH12 ARG A  40       0.722   7.205  32.195  1.00 23.99      A    H  
ATOM    603 HH21 ARG A  40       1.903   4.481  30.226  1.00 20.93      A    H  
ATOM    604 HH22 ARG A  40       1.054   4.940  31.691  1.00 20.93      A    H  
ATOM    605  N   HIS A  41       6.253   7.886  25.762  1.00 15.96      A    N  
ATOM    606  CA  HIS A  41       7.579   7.301  25.992  1.00 17.16      A    C  
ATOM    607  C   HIS A  41       8.740   8.076  25.396  1.00 18.00      A    C  
ATOM    608  O   HIS A  41       9.896   7.747  25.687  1.00 21.88      A    O  
ATOM    609  CB  HIS A  41       7.642   5.814  25.710  1.00 21.56      A    C  
ATOM    610  CG  HIS A  41       7.562   5.324  24.278  1.00 19.20      A    C  
ATOM    611  CD2 HIS A  41       6.741   4.325  23.735  1.00 18.05      A    C  
ATOM    612  ND1 HIS A  41       8.392   5.804  23.257  1.00 21.54      A    N  
ATOM    613  CE1 HIS A  41       8.066   5.110  22.194  1.00 21.44      A    C  
ATOM    614  NE2 HIS A  41       7.120   4.229  22.401  1.00 17.82      A    N  
ATOM    615  H   HIS A  41       5.546   7.321  25.294  1.00 17.96      A    H  
ATOM    616  HA  HIS A  41       7.775   7.375  27.053  1.00 19.16      A    H  
ATOM    617  HB2 HIS A  41       8.571   5.424  26.123  1.00 23.56      A    H  
ATOM    618  HB3 HIS A  41       6.849   5.313  26.265  1.00 23.56      A    H  
ATOM    619  HD2 HIS A  41       5.980   3.696  24.177  1.00 20.05      A    H  
ATOM    620  HE1 HIS A  41       8.548   5.240  21.238  1.00 23.44      A    H  
ATOM    621  HE2 HIS A  41       6.756   3.559  21.720  1.00 19.82      A    H  
ATOM    622  N   VAL A  42       8.456   9.139  24.645  1.00 18.03      A    N  
ATOM    623  CA  VAL A  42       9.497  10.083  24.244  1.00 19.28      A    C  
ATOM    624  C   VAL A  42      10.208  10.707  25.442  1.00 20.79      A    C  
ATOM    625  O   VAL A  42      11.364  11.110  25.322  1.00 23.37      A    O  
ATOM    626  CB  VAL A  42       8.948  11.168  23.315  1.00 21.37      A    C  
ATOM    627  CG1 VAL A  42       8.053  12.199  24.007  1.00 19.36      A    C  
ATOM    628  CG2 VAL A  42      10.047  11.835  22.482  1.00 23.54      A    C  
ATOM    629  H   VAL A  42       7.487   9.343  24.426  1.00 20.03      A    H  
ATOM    630  HA  VAL A  42      10.236   9.509  23.685  1.00 21.28      A    H  
ATOM    631  HB  VAL A  42       8.305  10.657  22.602  1.00 23.37      A    H  
ATOM    632 HG11 VAL A  42       7.553  12.828  23.271  1.00 21.36      A    H  
ATOM    633 HG12 VAL A  42       7.275  11.720  24.604  1.00 21.36      A    H  
ATOM    634 HG13 VAL A  42       8.617  12.866  24.660  1.00 21.36      A    H  
ATOM    635 HG21 VAL A  42       9.618  12.472  21.708  1.00 25.54      A    H  
ATOM    636 HG22 VAL A  42      10.699  12.460  23.091  1.00 25.54      A    H  
ATOM    637 HG23 VAL A  42      10.679  11.102  21.982  1.00 25.54      A    H  
ATOM    638  N   ILE A  43       9.524  10.769  26.585  1.00 19.51      A    N  
ATOM    639  CA  ILE A  43      10.155  11.377  27.782  1.00 21.32      A    C  
ATOM    640  C   ILE A  43      10.991  10.394  28.585  1.00 30.19      A    C  
ATOM    641  O   ILE A  43      11.521  10.752  29.643  1.00 31.86      A    O  
ATOM    642  CB  ILE A  43       9.120  12.074  28.678  1.00 20.08      A    C  
ATOM    643  CG1 ILE A  43       8.259  11.138  29.555  1.00 19.89      A    C  
ATOM    644  CG2 ILE A  43       8.313  13.077  27.871  1.00 22.90      A    C  
ATOM    645  CD1 ILE A  43       7.187  11.851  30.374  1.00 21.46      A    C  
ATOM    646  H   ILE A  43       8.570  10.420  26.642  1.00 21.51      A    H  
ATOM    647  HA  ILE A  43      10.850  12.160  27.468  1.00 23.32      A    H  
ATOM    648  HB  ILE A  43       9.695  12.677  29.384  1.00 22.08      A    H  
ATOM    649 HG12 ILE A  43       7.799  10.354  28.964  1.00 21.89      A    H  
ATOM    650 HG13 ILE A  43       8.900  10.609  30.259  1.00 21.89      A    H  
ATOM    651 HG21 ILE A  43       7.775  13.775  28.513  1.00 24.90      A    H  
ATOM    652 HG22 ILE A  43       8.969  13.669  27.234  1.00 24.90      A    H  
ATOM    653 HG23 ILE A  43       7.579  12.582  27.233  1.00 24.90      A    H  
ATOM    654 HD11 ILE A  43       6.764  11.196  31.136  1.00 23.46      A    H  
ATOM    655 HD12 ILE A  43       7.596  12.722  30.885  1.00 23.46      A    H  
ATOM    656 HD13 ILE A  43       6.365  12.189  29.743  1.00 23.46      A    H  
ATOM    657  N   CYS A  44      11.094   9.155  28.134  1.00 24.76      A    N  
ATOM    658  CA  CYS A  44      12.002   8.204  28.748  1.00 28.50      A    C  
ATOM    659  C   CYS A  44      13.331   8.223  28.035  1.00 30.14      A    C  
ATOM    660  O   CYS A  44      13.464   8.607  26.868  1.00 37.54      A    O  
ATOM    661  CB  CYS A  44      11.474   6.793  28.587  1.00 37.29      A    C  
ATOM    662  SG  CYS A  44       9.893   6.576  29.380  1.00 44.87      A    S  
ATOM    663  H   CYS A  44      10.671   8.908  27.247  1.00 26.76      A    H  
ATOM    664  HA  CYS A  44      12.142   8.404  29.815  1.00 30.50      A    H  
ATOM    665  HB2 CYS A  44      11.346   6.562  27.532  1.00 39.29      A    H  
ATOM    666  HB3 CYS A  44      12.159   6.043  28.985  1.00 39.29      A    H  
ATOM    667  HG  CYS A  44       9.485   5.520  28.668  1.00 46.87      A    H  
ATOM    668  N   THR A  45      14.301   7.713  28.763  1.00 39.45      A    N  
ATOM    669  CA  THR A  45      15.547   7.255  28.182  1.00 43.57      A    C  
ATOM    670  C   THR A  45      15.633   5.763  28.452  1.00 33.74      A    C  
ATOM    671  O   THR A  45      14.803   5.184  29.169  1.00 44.59      A    O  
ATOM    672  CB  THR A  45      16.726   8.036  28.787  1.00 42.06      A    C  
ATOM    673  CG2 THR A  45      16.621   9.535  28.569  1.00 51.37      A    C  
ATOM    674  OG1 THR A  45      16.891   7.762  30.174  1.00 57.53      A    O  
ATOM    675  H   THR A  45      14.130   7.465  29.729  1.00 41.45      A    H  
ATOM    676  HA  THR A  45      15.565   7.386  27.096  1.00 45.57      A    H  
ATOM    677  HB  THR A  45      17.643   7.708  28.294  1.00 44.06      A    H  
ATOM    678  HG1 THR A  45      16.121   8.078  30.644  1.00 59.53      A    H  
ATOM    679 HG21 THR A  45      17.513  10.053  28.920  1.00 53.37      A    H  
ATOM    680 HG22 THR A  45      16.503   9.769  27.509  1.00 53.37      A    H  
ATOM    681 HG23 THR A  45      15.766   9.968  29.090  1.00 53.37      A    H  
ATOM    682  N   SER A  46      16.689   5.142  27.938  1.00 35.68      A    N  
ATOM    683  CA  SER A  46      16.989   3.746  28.240  1.00 45.17      A    C  
ATOM    684  C   SER A  46      17.158   3.400  29.720  1.00 46.94      A    C  
ATOM    685  O   SER A  46      16.990   2.250  30.128  1.00 50.64      A    O  
ATOM    686  CB  SER A  46      18.190   3.290  27.417  1.00 49.59      A    C  
ATOM    687  OG  SER A  46      19.345   4.109  27.613  1.00 44.75      A    O  
ATOM    688  H   SER A  46      17.376   5.640  27.390  1.00 37.68      A    H  
ATOM    689  HA  SER A  46      16.129   3.174  27.900  1.00 47.17      A    H  
ATOM    690  HB2 SER A  46      18.442   2.254  27.652  1.00 51.59      A    H  
ATOM    691  HB3 SER A  46      17.934   3.303  26.357  1.00 51.59      A    H  
ATOM    692  HG  SER A  46      19.650   4.032  28.513  1.00 46.75      A    H  
ATOM    693  N   GLU A  47      17.430   4.417  30.527  1.00 44.35      A    N  
ATOM    694  CA  GLU A  47      17.514   4.238  31.965  1.00 46.07      A    C  
ATOM    695  C   GLU A  47      16.144   4.072  32.617  1.00 51.81      A    C  
ATOM    696  O   GLU A  47      15.995   3.354  33.604  1.00 56.79      A    O  
ATOM    697  CB  GLU A  47      18.228   5.447  32.586  1.00 53.87      A    C  
ATOM    698  CG  GLU A  47      19.409   6.037  31.793  1.00 65.69      A    C  
ATOM    699  CD  GLU A  47      20.435   4.963  31.514  1.00 73.71      A    C  
ATOM    700  OE1 GLU A  47      21.173   4.579  32.444  1.00 78.94      A    O  
ATOM    701  OE2 GLU A  47      20.513   4.489  30.360  1.00 84.40      A    O1-
ATOM    702  H   GLU A  47      17.553   5.349  30.154  1.00 46.35      A    H  
ATOM    703  HA  GLU A  47      18.102   3.341  32.180  1.00 48.07      A    H  
ATOM    704  HB2 GLU A  47      17.513   6.259  32.733  1.00 55.87      A    H  
ATOM    705  HB3 GLU A  47      18.562   5.179  33.590  1.00 55.87      A    H  
ATOM    706  HG2 GLU A  47      19.082   6.478  30.852  1.00 67.69      A    H  
ATOM    707  HG3 GLU A  47      19.878   6.847  32.351  1.00 67.69      A    H  
ATOM    708  N   ASP A  48      15.145   4.735  32.042  1.00 48.57      A    N  
ATOM    709  CA  ASP A  48      13.797   4.757  32.612  1.00 46.20      A    C  
ATOM    710  C   ASP A  48      12.910   3.665  32.038  1.00 52.04      A    C  
ATOM    711  O   ASP A  48      11.964   3.228  32.692  1.00 48.23      A    O  
ATOM    712  CB  ASP A  48      13.058   6.050  32.250  1.00 59.40      A    C  
ATOM    713  CG  ASP A  48      13.835   7.296  32.593  1.00 68.22      A    C  
ATOM    714  OD1 ASP A  48      13.890   7.661  33.784  1.00 62.69      A    O  
ATOM    715  OD2 ASP A  48      14.402   7.922  31.672  1.00 63.85      A    O1-
ATOM    716  H   ASP A  48      15.328   5.254  31.194  1.00 50.57      A    H  
ATOM    717  HA  ASP A  48      13.830   4.661  33.700  1.00 48.20      A    H  
ATOM    718  HB2 ASP A  48      12.813   6.088  31.189  1.00 61.40      A    H  
ATOM    719  HB3 ASP A  48      12.106   6.092  32.782  1.00 61.40      A    H  
ATOM    720  N   MET A  49      13.204   3.257  30.803  1.00 44.99      A    N  
ATOM    721  CA  MET A  49      12.276   2.513  29.933  1.00 37.25      A    C  
ATOM    722  C   MET A  49      11.667   1.222  30.470  1.00 40.64      A    C  
ATOM    723  O   MET A  49      10.667   0.716  29.959  1.00 37.93      A    O  
ATOM    724  CB  MET A  49      12.929   2.244  28.576  1.00 34.20      A    C  
ATOM    725  CG  MET A  49      14.030   1.175  28.623  1.00 39.64      A    C  
ATOM    726  SD  MET A  49      14.857   0.902  27.050  1.00 46.26      A    S  
ATOM    727  CE  MET A  49      15.938  -0.436  27.556  1.00 46.52      A    C  
ATOM    728  H   MET A  49      13.983   3.728  30.358  1.00 46.99      A    H  
ATOM    729  HA  MET A  49      11.433   3.186  29.759  1.00 39.25      A    H  
ATOM    730  HB2 MET A  49      12.161   1.934  27.866  1.00 36.20      A    H  
ATOM    731  HB3 MET A  49      13.333   3.171  28.169  1.00 36.20      A    H  
ATOM    732  HG2 MET A  49      14.772   1.435  29.374  1.00 41.64      A    H  
ATOM    733  HG3 MET A  49      13.619   0.213  28.926  1.00 41.64      A    H  
ATOM    734  HE1 MET A  49      16.541  -0.773  26.713  1.00 48.52      A    H  
ATOM    735  HE2 MET A  49      16.608  -0.109  28.352  1.00 48.52      A    H  
ATOM    736  HE3 MET A  49      15.355  -1.283  27.919  1.00 48.52      A    H  
ATOM    737  N   LEU A  50      12.299   0.673  31.495  1.00 44.90      A    N  
ATOM    738  CA  LEU A  50      11.928  -0.613  32.040  1.00 41.49      A    C  
ATOM    739  C   LEU A  50      10.660  -0.516  32.886  1.00 52.41      A    C  
ATOM    740  O   LEU A  50       9.767  -1.360  32.791  1.00 44.13      A    O  
ATOM    741  CB  LEU A  50      13.087  -1.152  32.891  1.00 50.03      A    C  
ATOM    742  CG  LEU A  50      14.496  -1.002  32.281  1.00 62.47      A    C  
ATOM    743  CD1 LEU A  50      15.159   0.347  32.576  1.00 52.26      A    C  
ATOM    744  CD2 LEU A  50      15.410  -2.114  32.762  1.00 54.62      A    C  
ATOM    745  H   LEU A  50      13.071   1.179  31.902  1.00 46.90      A    H  
ATOM    746  HA  LEU A  50      11.746  -1.312  31.219  1.00 43.49      A    H  
ATOM    747  HB2 LEU A  50      13.082  -0.709  33.888  1.00 52.03      A    H  
ATOM    748  HB3 LEU A  50      12.878  -2.212  33.055  1.00 52.03      A    H  
ATOM    749  HG  LEU A  50      14.421  -1.114  31.198  1.00 64.47      A    H  
ATOM    750 HD11 LEU A  50      16.212   0.344  32.290  1.00 54.26      A    H  
ATOM    751 HD12 LEU A  50      14.720   1.178  32.030  1.00 54.26      A    H  
ATOM    752 HD13 LEU A  50      15.119   0.592  33.638  1.00 54.26      A    H  
ATOM    753 HD21 LEU A  50      16.403  -2.029  32.317  1.00 56.62      A    H  
ATOM    754 HD22 LEU A  50      15.532  -2.090  33.845  1.00 56.62      A    H  
ATOM    755 HD23 LEU A  50      15.023  -3.096  32.489  1.00 56.62      A    H  
ATOM    756  N   ASN A  51      10.558   0.540  33.689  1.00 43.32      A    N  
ATOM    757  CA  ASN A  51       9.337   0.795  34.457  1.00 42.93      A    C  
ATOM    758  C   ASN A  51       9.238   2.280  34.795  1.00 44.54      A    C  
ATOM    759  O   ASN A  51       9.467   2.661  35.944  1.00 40.46      A    O  
ATOM    760  CB  ASN A  51       9.214  -0.141  35.666  1.00 54.37      A    C  
ATOM    761  CG  ASN A  51       7.926  -0.092  36.475  1.00 57.26      A    C  
ATOM    762  ND2 ASN A  51       6.815   0.205  35.827  1.00 49.86      A    N  
ATOM    763  OD1 ASN A  51       7.922  -0.331  37.679  1.00 59.99      A    O  
ATOM    764  H   ASN A  51      11.255   1.275  33.629  1.00 45.32      A    H  
ATOM    765  HA  ASN A  51       8.488   0.569  33.813  1.00 44.93      A    H  
ATOM    766  HB2 ASN A  51       9.331  -1.178  35.354  1.00 56.37      A    H  
ATOM    767  HB3 ASN A  51      10.044   0.049  36.349  1.00 56.37      A    H  
ATOM    768 HD21 ASN A  51       6.832   0.419  34.839  1.00 51.86      A    H  
ATOM    769 HD22 ASN A  51       5.942   0.245  36.331  1.00 51.86      A    H  
ATOM    770  N   PRO A  52       8.944   3.146  33.815  1.00 32.68      A    N  
ATOM    771  CA  PRO A  52       8.863   4.588  34.042  1.00 28.30      A    C  
ATOM    772  C   PRO A  52       7.675   4.966  34.912  1.00 35.32      A    C  
ATOM    773  O   PRO A  52       6.586   4.399  34.758  1.00 34.16      A    O  
ATOM    774  CB  PRO A  52       8.729   5.202  32.652  1.00 27.69      A    C  
ATOM    775  CG  PRO A  52       8.518   4.051  31.665  1.00 45.53      A    C  
ATOM    776  CD  PRO A  52       8.752   2.755  32.422  1.00 38.58      A    C  
ATOM    777  HA  PRO A  52       9.790   4.932  34.506  1.00 30.30      A    H  
ATOM    778  HB2 PRO A  52       7.918   5.929  32.570  1.00 29.69      A    H  
ATOM    779  HB3 PRO A  52       9.646   5.735  32.400  1.00 29.69      A    H  
ATOM    780  HG2 PRO A  52       7.504   4.048  31.280  1.00 47.53      A    H  
ATOM    781  HG3 PRO A  52       9.188   4.129  30.810  1.00 47.53      A    H  
ATOM    782  HD2 PRO A  52       7.896   2.096  32.303  1.00 40.58      A    H  
ATOM    783  HD3 PRO A  52       9.625   2.253  32.018  1.00 40.58      A    H  
ATOM    784  N   ASN A  53       7.863   5.933  35.806  1.00 28.49      A    N  
ATOM    785  CA  ASN A  53       6.708   6.636  36.352  1.00 25.42      A    C  
ATOM    786  C   ASN A  53       6.552   7.891  35.506  1.00 35.58      A    C  
ATOM    787  O   ASN A  53       7.278   8.882  35.646  1.00 25.38      A    O  
ATOM    788  CB  ASN A  53       6.876   7.040  37.834  1.00 28.90      A    C  
ATOM    789  CG  ASN A  53       5.579   7.652  38.328  1.00 25.68      A    C  
ATOM    790  ND2 ASN A  53       4.727   6.838  38.908  1.00 47.18      A    N  
ATOM    791  OD1 ASN A  53       5.329   8.846  38.176  1.00 30.90      A    O  
ATOM    792  H   ASN A  53       8.783   6.370  35.909  1.00 30.49      A    H  
ATOM    793  HA  ASN A  53       5.801   6.033  36.297  1.00 27.42      A    H  
ATOM    794  HB2 ASN A  53       7.132   6.168  38.437  1.00 30.90      A    H  
ATOM    795  HB3 ASN A  53       7.690   7.754  37.967  1.00 30.90      A    H  
ATOM    796 HD21 ASN A  53       4.950   5.862  39.018  1.00 49.18      A    H  
ATOM    797 HD22 ASN A  53       3.829   7.194  39.217  1.00 49.18      A    H  
ATOM    798  N   TYR A  54       5.571   7.855  34.617  1.00 22.89      A    N  
ATOM    799  CA  TYR A  54       5.431   8.949  33.683  1.00 20.83      A    C  
ATOM    800  C   TYR A  54       4.978  10.265  34.288  1.00 22.07      A    C  
ATOM    801  O   TYR A  54       5.334  11.323  33.767  1.00 24.30      A    O  
ATOM    802  CB  TYR A  54       4.452   8.549  32.581  1.00 20.29      A    C  
ATOM    803  CG  TYR A  54       5.048   7.568  31.580  1.00 19.70      A    C  
ATOM    804  CD1 TYR A  54       5.941   8.028  30.603  1.00 22.86      A    C  
ATOM    805  CD2 TYR A  54       4.708   6.193  31.633  1.00 19.75      A    C  
ATOM    806  CE1 TYR A  54       6.496   7.129  29.680  1.00 24.03      A    C  
ATOM    807  CE2 TYR A  54       5.263   5.292  30.698  1.00 17.22      A    C  
ATOM    808  CZ  TYR A  54       6.157   5.762  29.723  1.00 19.15      A    C  
ATOM    809  OH  TYR A  54       6.696   4.897  28.815  1.00 22.50      A    O  
ATOM    810  H   TYR A  54       4.926   7.069  34.575  1.00 24.89      A    H  
ATOM    811  HA  TYR A  54       6.395   9.127  33.208  1.00 22.83      A    H  
ATOM    812  HB2 TYR A  54       3.532   8.143  33.006  1.00 22.29      A    H  
ATOM    813  HB3 TYR A  54       4.148   9.428  32.010  1.00 22.29      A    H  
ATOM    814  HD1 TYR A  54       6.204   9.074  30.558  1.00 24.86      A    H  
ATOM    815  HD2 TYR A  54       4.020   5.833  32.383  1.00 21.75      A    H  
ATOM    816  HE1 TYR A  54       7.182   7.489  28.943  1.00 26.03      A    H  
ATOM    817  HE2 TYR A  54       5.001   4.245  30.736  1.00 19.22      A    H  
ATOM    818  HH  TYR A  54       6.379   3.996  28.920  1.00 24.50      A    H  
ATOM    819  N   GLU A  55       4.216  10.208  35.389  1.00 21.21      A    N  
ATOM    820  CA  GLU A  55       3.798  11.433  36.045  1.00 24.12      A    C  
ATOM    821  C   GLU A  55       4.992  12.203  36.616  1.00 21.15      A    C  
ATOM    822  O   GLU A  55       5.094  13.406  36.373  1.00 22.95      A    O  
ATOM    823  CB  GLU A  55       2.746  11.136  37.118  1.00 24.97      A    C  
ATOM    824  CG  GLU A  55       2.225  12.384  37.844  1.00 45.53      A    C  
ATOM    825  CD  GLU A  55       1.025  12.037  38.708  1.00 66.22      A    C  
ATOM    826  OE1 GLU A  55       0.233  12.951  39.023  1.00 56.57      A    O  
ATOM    827  OE2 GLU A  55       0.864  10.854  39.085  1.00 65.36      A    O1-
ATOM    828  H   GLU A  55       3.886   9.316  35.744  1.00 23.21      A    H  
ATOM    829  HA  GLU A  55       3.326  12.072  35.297  1.00 26.12      A    H  
ATOM    830  HB2 GLU A  55       1.911  10.627  36.634  1.00 26.97      A    H  
ATOM    831  HB3 GLU A  55       3.157  10.429  37.840  1.00 26.97      A    H  
ATOM    832  HG2 GLU A  55       3.001  12.825  38.464  1.00 47.53      A    H  
ATOM    833  HG3 GLU A  55       1.917  13.141  37.126  1.00 47.53      A    H  
ATOM    834  N   ASP A  56       5.913  11.469  37.217  1.00 25.45      A    N  
ATOM    835  CA  ASP A  56       7.139  12.086  37.728  1.00 31.21      A    C  
ATOM    836  C   ASP A  56       8.034  12.548  36.605  1.00 31.53      A    C  
ATOM    837  O   ASP A  56       8.614  13.635  36.666  1.00 23.68      A    O  
ATOM    838  CB  ASP A  56       7.968  11.129  38.579  1.00 29.98      A    C  
ATOM    839  CG  ASP A  56       7.431  10.883  39.968  1.00 34.51      A    C  
ATOM    840  OD1 ASP A  56       6.644  11.710  40.471  1.00 33.10      A    O  
ATOM    841  OD2 ASP A  56       7.799   9.857  40.576  1.00 37.10      A    O1-
ATOM    842  H   ASP A  56       5.753  10.473  37.354  1.00 27.45      A    H  
ATOM    843  HA  ASP A  56       6.882  12.976  38.309  1.00 33.21      A    H  
ATOM    844  HB2 ASP A  56       8.087  10.174  38.065  1.00 31.98      A    H  
ATOM    845  HB3 ASP A  56       8.976  11.524  38.719  1.00 31.98      A    H  
ATOM    846  N   LEU A  57       8.110  11.743  35.546  1.00 21.41      A    N  
ATOM    847  CA  LEU A  57       8.940  12.128  34.423  1.00 23.32      A    C  
ATOM    848  C   LEU A  57       8.480  13.405  33.769  1.00 24.66      A    C  
ATOM    849  O   LEU A  57       9.322  14.238  33.432  1.00 24.81      A    O  
ATOM    850  CB  LEU A  57       9.028  11.000  33.387  1.00 23.16      A    C  
ATOM    851  CG  LEU A  57      10.155   9.986  33.545  1.00 31.90      A    C  
ATOM    852  CD1 LEU A  57      10.575   9.664  34.966  1.00 52.04      A    C  
ATOM    853  CD2 LEU A  57       9.842   8.707  32.768  1.00 31.66      A    C  
ATOM    854  H   LEU A  57       7.655  10.834  35.563  1.00 23.41      A    H  
ATOM    855  HA  LEU A  57       9.945  12.339  34.792  1.00 25.32      A    H  
ATOM    856  HB2 LEU A  57       8.069  10.490  33.355  1.00 25.16      A    H  
ATOM    857  HB3 LEU A  57       9.146  11.427  32.390  1.00 25.16      A    H  
ATOM    858  HG  LEU A  57      11.036  10.428  33.074  1.00 33.90      A    H  
ATOM    859 HD11 LEU A  57      11.356   8.903  34.973  1.00 54.04      A    H  
ATOM    860 HD12 LEU A  57      10.985  10.527  35.488  1.00 54.04      A    H  
ATOM    861 HD13 LEU A  57       9.747   9.279  35.559  1.00 54.04      A    H  
ATOM    862 HD21 LEU A  57      10.697   8.033  32.763  1.00 33.66      A    H  
ATOM    863 HD22 LEU A  57       9.003   8.172  33.217  1.00 33.66      A    H  
ATOM    864 HD23 LEU A  57       9.587   8.912  31.729  1.00 33.66      A    H  
ATOM    865  N   LEU A  58       7.164  13.586  33.632  1.00 19.29      A    N  
ATOM    866  CA  LEU A  58       6.637  14.751  32.961  1.00 18.85      A    C  
ATOM    867  C   LEU A  58       6.688  16.013  33.825  1.00 22.20      A    C  
ATOM    868  O   LEU A  58       7.006  17.088  33.318  1.00 22.44      A    O  
ATOM    869  CB  LEU A  58       5.204  14.514  32.477  1.00 24.79      A    C  
ATOM    870  CG  LEU A  58       4.660  15.559  31.493  1.00 24.55      A    C  
ATOM    871  CD1 LEU A  58       5.526  15.695  30.241  1.00 25.39      A    C  
ATOM    872  CD2 LEU A  58       3.232  15.237  31.073  1.00 28.87      A    C  
ATOM    873  H   LEU A  58       6.524  12.848  33.917  1.00 21.29      A    H  
ATOM    874  HA  LEU A  58       7.269  14.926  32.089  1.00 20.85      A    H  
ATOM    875  HB2 LEU A  58       5.157  13.537  31.991  1.00 26.79      A    H  
ATOM    876  HB3 LEU A  58       4.535  14.436  33.335  1.00 26.79      A    H  
ATOM    877  HG  LEU A  58       4.628  16.529  31.993  1.00 26.55      A    H  
ATOM    878 HD11 LEU A  58       5.055  16.338  29.499  1.00 27.39      A    H  
ATOM    879 HD12 LEU A  58       6.492  16.149  30.459  1.00 27.39      A    H  
ATOM    880 HD13 LEU A  58       5.702  14.728  29.768  1.00 27.39      A    H  
ATOM    881 HD21 LEU A  58       2.807  16.024  30.448  1.00 30.87      A    H  
ATOM    882 HD22 LEU A  58       3.226  14.313  30.497  1.00 30.87      A    H  
ATOM    883 HD23 LEU A  58       2.577  15.114  31.938  1.00 30.87      A    H  
ATOM    884  N   ILE A  59       6.419  15.875  35.123  1.00 21.64      A    N  
ATOM    885  CA  ILE A  59       6.577  17.004  36.061  1.00 22.33      A    C  
ATOM    886  C   ILE A  59       7.972  17.618  35.994  1.00 29.14      A    C  
ATOM    887  O   ILE A  59       8.143  18.825  36.128  1.00 28.71      A    O  
ATOM    888  CB  ILE A  59       6.200  16.567  37.496  1.00 21.81      A    C  
ATOM    889  CG1 ILE A  59       4.692  16.457  37.643  1.00 26.81      A    C  
ATOM    890  CG2 ILE A  59       6.730  17.472  38.610  1.00 38.62      A    C  
ATOM    891  CD1 ILE A  59       4.244  15.613  38.829  1.00 38.43      A    C  
ATOM    892  H   ILE A  59       6.145  14.968  35.485  1.00 23.64      A    H  
ATOM    893  HA  ILE A  59       5.887  17.793  35.755  1.00 24.33      A    H  
ATOM    894  HB  ILE A  59       6.638  15.579  37.659  1.00 23.81      A    H  
ATOM    895 HG12 ILE A  59       4.246  17.452  37.705  1.00 28.81      A    H  
ATOM    896 HG13 ILE A  59       4.291  16.021  36.741  1.00 28.81      A    H  
ATOM    897 HG21 ILE A  59       6.419  17.140  39.600  1.00 40.62      A    H  
ATOM    898 HG22 ILE A  59       7.818  17.473  38.638  1.00 40.62      A    H  
ATOM    899 HG23 ILE A  59       6.395  18.504  38.495  1.00 40.62      A    H  
ATOM    900 HD11 ILE A  59       3.162  15.475  38.817  1.00 40.43      A    H  
ATOM    901 HD12 ILE A  59       4.703  14.624  38.814  1.00 40.43      A    H  
ATOM    902 HD13 ILE A  59       4.492  16.083  39.781  1.00 40.43      A    H  
ATOM    903  N   ARG A  60       8.957  16.779  35.730  1.00 21.17      A    N  
ATOM    904  CA  ARG A  60      10.327  17.258  35.653  1.00 20.39      A    C  
ATOM    905  C   ARG A  60      10.713  17.855  34.304  1.00 27.24      A    C  
ATOM    906  O   ARG A  60      11.858  18.296  34.150  1.00 24.78      A    O  
ATOM    907  CB  ARG A  60      11.246  16.105  35.980  1.00 21.58      A    C  
ATOM    908  CG  ARG A  60      11.059  15.612  37.414  1.00 22.14      A    C  
ATOM    909  CD  ARG A  60      11.730  14.290  37.704  1.00 27.51      A    C  
ATOM    910  NE  ARG A  60      11.366  13.851  39.057  1.00 29.10      A    N  
ATOM    911  CZ  ARG A  60      11.435  12.582  39.481  1.00 36.38      A    C  
ATOM    912  NH1 ARG A  60      11.864  11.612  38.661  1.00 41.45      A    N  
ATOM    913  NH2 ARG A  60      11.070  12.285  40.730  1.00 33.44      A    N1+
ATOM    914  H   ARG A  60       8.752  15.794  35.621  1.00 23.17      A    H  
ATOM    915  HA  ARG A  60      10.498  18.035  36.403  1.00 22.39      A    H  
ATOM    916  HB2 ARG A  60      11.054  15.287  35.286  1.00 23.58      A    H  
ATOM    917  HB3 ARG A  60      12.292  16.378  35.846  1.00 23.58      A    H  
ATOM    918  HG2 ARG A  60      11.443  16.358  38.106  1.00 24.14      A    H  
ATOM    919  HG3 ARG A  60      10.003  15.519  37.666  1.00 24.14      A    H  
ATOM    920  HD2 ARG A  60      11.386  13.551  36.980  1.00 29.51      A    H  
ATOM    921  HD3 ARG A  60      12.815  14.368  37.622  1.00 29.51      A    H  
ATOM    922  HE  ARG A  60      11.039  14.566  39.703  1.00 31.10      A    H  
ATOM    923 HH11 ARG A  60      12.144  11.836  37.717  1.00 43.45      A    H  
ATOM    924 HH12 ARG A  60      11.889  10.651  38.977  1.00 43.45      A    H  
ATOM    925 HH21 ARG A  60      10.747  13.016  41.349  1.00 35.44      A    H  
ATOM    926 HH22 ARG A  60      11.110  11.332  41.059  1.00 35.44      A    H  
ATOM    927  N   LYS A  61       9.799  17.879  33.338  1.00 25.93      A    N  
ATOM    928  CA  LYS A  61      10.061  18.521  32.057  1.00 27.32      A    C  
ATOM    929  C   LYS A  61       9.495  19.929  32.026  1.00 24.06      A    C  
ATOM    930  O   LYS A  61       8.552  20.266  32.737  1.00 26.14      A    O  
ATOM    931  CB  LYS A  61       9.362  17.757  30.922  1.00 26.23      A    C  
ATOM    932  CG  LYS A  61       9.863  16.332  30.728  1.00 40.72      A    C  
ATOM    933  CD  LYS A  61      11.370  16.225  30.548  1.00 41.86      A    C  
ATOM    934  CE  LYS A  61      11.848  14.828  30.204  1.00 38.64      A    C  
ATOM    935  NZ  LYS A  61      13.307  14.746  30.354  1.00 42.91      A    N1+
ATOM    936  H   LYS A  61       8.843  17.599  33.538  1.00 27.93      A    H  
ATOM    937  HA  LYS A  61      11.128  18.586  31.846  1.00 29.32      A    H  
ATOM    938  HB2 LYS A  61       8.282  17.742  31.086  1.00 28.23      A    H  
ATOM    939  HB3 LYS A  61       9.501  18.290  29.978  1.00 28.23      A    H  
ATOM    940  HG2 LYS A  61       9.553  15.730  31.575  1.00 42.72      A    H  
ATOM    941  HG3 LYS A  61       9.359  15.902  29.860  1.00 42.72      A    H  
ATOM    942  HD2 LYS A  61      11.701  16.917  29.771  1.00 43.86      A    H  
ATOM    943  HD3 LYS A  61      11.861  16.530  31.472  1.00 43.86      A    H  
ATOM    944  HE2 LYS A  61      11.377  14.081  30.839  1.00 40.64      A    H  
ATOM    945  HE3 LYS A  61      11.569  14.564  29.187  1.00 40.64      A    H  
ATOM    946  HZ1 LYS A  61      13.649  13.910  29.896  1.00 44.91      A    H  
ATOM    947  HZ2 LYS A  61      13.747  15.556  29.944  1.00 44.91      A    H  
ATOM    948  HZ3 LYS A  61      13.529  14.689  31.338  1.00 44.91      A    H  
ATOM    949  N   SER A  62      10.058  20.719  31.126  1.00 26.91      A    N  
ATOM    950  CA  SER A  62       9.543  22.034  30.776  1.00 27.42      A    C  
ATOM    951  C   SER A  62       9.245  22.050  29.271  1.00 23.34      A    C  
ATOM    952  O   SER A  62       9.778  21.212  28.535  1.00 29.17      A    O  
ATOM    953  CB  SER A  62      10.615  23.100  31.052  1.00 39.14      A    C  
ATOM    954  OG  SER A  62      11.179  23.083  32.360  1.00 50.65      A    O  
ATOM    955  H   SER A  62      10.829  20.376  30.558  1.00 28.91      A    H  
ATOM    956  HA  SER A  62       8.632  22.276  31.320  1.00 29.42      A    H  
ATOM    957  HB2 SER A  62      11.433  22.992  30.338  1.00 41.14      A    H  
ATOM    958  HB3 SER A  62      10.184  24.087  30.892  1.00 41.14      A    H  
ATOM    959  HG  SER A  62      11.699  22.280  32.460  1.00 52.65      A    H  
ATOM    960  N   ASN A  63       8.482  23.037  28.809  1.00 24.31      A    N  
ATOM    961  CA  ASN A  63       8.267  23.247  27.364  1.00 22.80      A    C  
ATOM    962  C   ASN A  63       9.515  23.235  26.499  1.00 30.03      A    C  
ATOM    963  O   ASN A  63       9.550  22.629  25.421  1.00 28.73      A    O  
ATOM    964  CB  ASN A  63       7.448  24.496  27.041  1.00 23.98      A    C  
ATOM    965  CG  ASN A  63       6.042  24.493  27.589  1.00 33.59      A    C  
ATOM    966  ND2 ASN A  63       5.560  25.651  27.982  1.00 27.90      A    N  
ATOM    967  OD1 ASN A  63       5.387  23.458  27.675  1.00 27.49      A    O  
ATOM    968  H   ASN A  63       8.046  23.676  29.478  1.00 26.31      A    H  
ATOM    969  HA  ASN A  63       7.685  22.385  27.029  1.00 24.80      A    H  
ATOM    970  HB2 ASN A  63       7.981  25.380  27.393  1.00 25.98      A    H  
ATOM    971  HB3 ASN A  63       7.367  24.602  25.961  1.00 25.98      A    H  
ATOM    972 HD21 ASN A  63       6.127  26.500  27.900  1.00 29.90      A    H  
ATOM    973 HD22 ASN A  63       4.630  25.695  28.394  1.00 29.90      A    H  
ATOM    974  N   HIS A  64      10.575  23.864  27.001  1.00 29.78      A    N  
ATOM    975  CA  HIS A  64      11.806  23.943  26.223  1.00 29.44      A    C  
ATOM    976  C   HIS A  64      12.565  22.629  26.097  1.00 31.57      A    C  
ATOM    977  O   HIS A  64      13.487  22.540  25.289  1.00 33.93      A    O  
ATOM    978  CB  HIS A  64      12.749  25.004  26.799  1.00 34.36      A    C  
ATOM    979  CG  HIS A  64      13.403  24.659  28.116  1.00 32.26      A    C  
ATOM    980  CD2 HIS A  64      14.565  23.908  28.359  1.00 40.93      A    C  
ATOM    981  ND1 HIS A  64      12.890  25.076  29.360  1.00 39.76      A    N  
ATOM    982  CE1 HIS A  64      13.715  24.582  30.251  1.00 33.16      A    C  
ATOM    983  NE2 HIS A  64      14.707  23.893  29.741  1.00 42.10      A    N  
ATOM    984  H   HIS A  64      10.473  24.423  27.846  1.00 31.78      A    H  
ATOM    985  HA  HIS A  64      11.547  24.260  25.210  1.00 31.44      A    H  
ATOM    986  HB2 HIS A  64      13.554  25.180  26.083  1.00 36.36      A    H  
ATOM    987  HB3 HIS A  64      12.234  25.961  26.893  1.00 36.36      A    H  
ATOM    988  HD2 HIS A  64      15.255  23.409  27.693  1.00 42.93      A    H  
ATOM    989  HE1 HIS A  64      13.588  24.730  31.316  1.00 35.16      A    H  
ATOM    990  HE2 HIS A  64      15.443  23.435  30.263  1.00 44.10      A    H  
ATOM    991  N   ASN A  65      12.179  21.599  26.851  1.00 26.30      A    N  
ATOM    992  CA  ASN A  65      12.809  20.300  26.666  1.00 24.06      A    C  
ATOM    993  C   ASN A  65      12.298  19.546  25.442  1.00 27.18      A    C  
ATOM    994  O   ASN A  65      12.887  18.526  25.087  1.00 29.60      A    O  
ATOM    995  CB  ASN A  65      12.576  19.385  27.867  1.00 23.44      A    C  
ATOM    996  CG  ASN A  65      13.224  19.857  29.143  1.00 40.43      A    C  
ATOM    997  ND2 ASN A  65      14.534  19.967  29.137  1.00 34.80      A    N  
ATOM    998  OD1 ASN A  65      12.560  20.114  30.137  1.00 33.14      A    O  
ATOM    999  H   ASN A  65      11.365  21.683  27.453  1.00 28.30      A    H  
ATOM   1000  HA  ASN A  65      13.886  20.424  26.532  1.00 26.06      A    H  
ATOM   1001  HB2 ASN A  65      11.506  19.257  28.040  1.00 25.44      A    H  
ATOM   1002  HB3 ASN A  65      12.960  18.381  27.675  1.00 25.44      A    H  
ATOM   1003 HD21 ASN A  65      15.057  19.745  28.306  1.00 36.80      A    H  
ATOM   1004 HD22 ASN A  65      15.014  20.277  29.968  1.00 36.80      A    H  
ATOM   1005  N   PHE A  66      11.240  20.044  24.823  1.00 26.12      A    N  
ATOM   1006  CA  PHE A  66      10.670  19.390  23.651  1.00 28.38      A    C  
ATOM   1007  C   PHE A  66      10.992  20.188  22.392  1.00 29.26      A    C  
ATOM   1008  O   PHE A  66      10.594  21.349  22.244  1.00 34.35      A    O  
ATOM   1009  CB  PHE A  66       9.161  19.347  23.810  1.00 22.48      A    C  
ATOM   1010  CG  PHE A  66       8.693  18.494  24.972  1.00 22.69      A    C  
ATOM   1011  CD1 PHE A  66       8.709  17.091  24.864  1.00 27.23      A    C  
ATOM   1012  CD2 PHE A  66       8.234  19.104  26.159  1.00 26.07      A    C  
ATOM   1013  CE1 PHE A  66       8.273  16.299  25.940  1.00 30.53      A    C  
ATOM   1014  CE2 PHE A  66       7.792  18.311  27.233  1.00 25.60      A    C  
ATOM   1015  CZ  PHE A  66       7.811  16.908  27.125  1.00 28.54      A    C  
ATOM   1016  H   PHE A  66      10.821  20.910  25.139  1.00 28.12      A    H  
ATOM   1017  HA  PHE A  66      11.020  18.362  23.537  1.00 30.38      A    H  
ATOM   1018  HB2 PHE A  66       8.762  20.355  23.933  1.00 24.48      A    H  
ATOM   1019  HB3 PHE A  66       8.704  18.952  22.901  1.00 24.48      A    H  
ATOM   1020  HD1 PHE A  66       9.058  16.621  23.956  1.00 29.23      A    H  
ATOM   1021  HD2 PHE A  66       8.220  20.181  26.245  1.00 28.07      A    H  
ATOM   1022  HE1 PHE A  66       8.287  15.224  25.855  1.00 32.53      A    H  
ATOM   1023  HE2 PHE A  66       7.440  18.780  28.142  1.00 27.60      A    H  
ATOM   1024  HZ  PHE A  66       7.472  16.298  27.950  1.00 30.54      A    H  
ATOM   1025  N   LEU A  67      11.693  19.531  21.477  1.00 24.09      A    N  
ATOM   1026  CA  LEU A  67      12.054  20.109  20.196  1.00 28.17      A    C  
ATOM   1027  C   LEU A  67      11.151  19.478  19.142  1.00 21.24      A    C  
ATOM   1028  O   LEU A  67      11.236  18.266  18.919  1.00 32.85      A    O  
ATOM   1029  CB  LEU A  67      13.519  19.738  19.947  1.00 29.78      A    C  
ATOM   1030  CG  LEU A  67      14.148  20.142  18.614  1.00 52.25      A    C  
ATOM   1031  CD1 LEU A  67      14.333  21.641  18.522  1.00 52.43      A    C  
ATOM   1032  CD2 LEU A  67      15.482  19.439  18.418  1.00 48.58      A    C  
ATOM   1033  H   LEU A  67      11.968  18.569  21.664  1.00 26.09      A    H  
ATOM   1034  HA  LEU A  67      11.968  21.193  20.198  1.00 30.17      A    H  
ATOM   1035  HB2 LEU A  67      14.122  20.158  20.755  1.00 31.78      A    H  
ATOM   1036  HB3 LEU A  67      13.617  18.665  20.072  1.00 31.78      A    H  
ATOM   1037  HG  LEU A  67      13.504  19.834  17.791  1.00 54.25      A    H  
ATOM   1038 HD11 LEU A  67      14.772  21.937  17.568  1.00 54.43      A    H  
ATOM   1039 HD12 LEU A  67      13.376  22.149  18.621  1.00 54.43      A    H  
ATOM   1040 HD13 LEU A  67      14.985  22.013  19.314  1.00 54.43      A    H  
ATOM   1041 HD21 LEU A  67      15.966  19.754  17.493  1.00 50.58      A    H  
ATOM   1042 HD22 LEU A  67      16.171  19.647  19.239  1.00 50.58      A    H  
ATOM   1043 HD23 LEU A  67      15.356  18.357  18.359  1.00 50.58      A    H  
ATOM   1044  N   VAL A  68      10.320  20.290  18.513  1.00 23.70      A    N  
ATOM   1045  CA  VAL A  68       9.424  19.840  17.450  1.00 22.85      A    C  
ATOM   1046  C   VAL A  68       9.884  20.458  16.136  1.00 28.44      A    C  
ATOM   1047  O   VAL A  68      10.064  21.674  16.060  1.00 28.02      A    O  
ATOM   1048  CB  VAL A  68       7.972  20.215  17.762  1.00 29.45      A    C  
ATOM   1049  CG1 VAL A  68       7.013  19.662  16.718  1.00 28.55      A    C  
ATOM   1050  CG2 VAL A  68       7.528  19.732  19.140  1.00 28.59      A    C  
ATOM   1051  H   VAL A  68      10.354  21.287  18.727  1.00 25.70      A    H  
ATOM   1052  HA  VAL A  68       9.455  18.761  17.376  1.00 24.85      A    H  
ATOM   1053  HB  VAL A  68       7.889  21.303  17.758  1.00 31.45      A    H  
ATOM   1054 HG11 VAL A  68       6.009  20.016  16.924  1.00 30.55      A    H  
ATOM   1055 HG12 VAL A  68       7.249  19.988  15.705  1.00 30.55      A    H  
ATOM   1056 HG13 VAL A  68       6.998  18.571  16.720  1.00 30.55      A    H  
ATOM   1057 HG21 VAL A  68       6.488  19.998  19.336  1.00 30.59      A    H  
ATOM   1058 HG22 VAL A  68       7.615  18.649  19.232  1.00 30.59      A    H  
ATOM   1059 HG23 VAL A  68       8.122  20.178  19.937  1.00 30.59      A    H  
ATOM   1060  N   GLN A  69      10.032  19.634  15.097  1.00 24.41      A    N  
ATOM   1061  CA  GLN A  69      10.491  20.103  13.794  1.00 27.32      A    C  
ATOM   1062  C   GLN A  69       9.526  19.649  12.722  1.00 24.10      A    C  
ATOM   1063  O   GLN A  69       9.227  18.458  12.629  1.00 23.59      A    O  
ATOM   1064  CB  GLN A  69      11.905  19.628  13.506  1.00 28.58      A    C  
ATOM   1065  CG  GLN A  69      12.907  20.029  14.584  1.00 43.87      A    C  
ATOM   1066  CD  GLN A  69      14.280  19.518  14.259  1.00 56.79      A    C  
ATOM   1067  NE2 GLN A  69      14.734  18.541  15.014  1.00 54.19      A    N  
ATOM   1068  OE1 GLN A  69      14.938  19.989  13.336  1.00 60.46      A    O  
ATOM   1069  H   GLN A  69       9.774  18.656  15.199  1.00 26.41      A    H  
ATOM   1070  HA  GLN A  69      10.521  21.189  13.770  1.00 29.32      A    H  
ATOM   1071  HB2 GLN A  69      11.916  18.545  13.381  1.00 30.58      A    H  
ATOM   1072  HB3 GLN A  69      12.228  20.037  12.545  1.00 30.58      A    H  
ATOM   1073  HG2 GLN A  69      12.950  21.116  14.669  1.00 45.87      A    H  
ATOM   1074  HG3 GLN A  69      12.605  19.658  15.563  1.00 45.87      A    H  
ATOM   1075 HE21 GLN A  69      14.158  18.162  15.762  1.00 56.19      A    H  
ATOM   1076 HE22 GLN A  69      15.651  18.158  14.841  1.00 56.19      A    H  
ATOM   1077  N   ALA A  70       9.022  20.609  11.964  1.00 23.28      A    N  
ATOM   1078  CA  ALA A  70       8.129  20.340  10.859  1.00 25.59      A    C  
ATOM   1079  C   ALA A  70       8.902  20.680   9.596  1.00 33.17      A    C  
ATOM   1080  O   ALA A  70       8.976  21.843   9.188  1.00 31.86      A    O  
ATOM   1081  CB  ALA A  70       6.895  21.216  10.999  1.00 30.61      A    C  
ATOM   1082  H   ALA A  70       9.384  21.559  12.067  1.00 25.28      A    H  
ATOM   1083  HA  ALA A  70       7.811  19.296  10.813  1.00 27.59      A    H  
ATOM   1084  HB1 ALA A  70       6.234  21.121  10.138  1.00 32.61      A    H  
ATOM   1085  HB2 ALA A  70       6.322  20.937  11.882  1.00 32.61      A    H  
ATOM   1086  HB3 ALA A  70       7.156  22.270  11.104  1.00 32.61      A    H  
ATOM   1087  N   GLY A  71       9.573  19.679   9.047  1.00 38.35      A    N  
ATOM   1088  CA  GLY A  71      10.545  19.973   8.003  1.00 37.77      A    C  
ATOM   1089  C   GLY A  71      11.773  20.613   8.609  1.00 37.60      A    C  
ATOM   1090  O   GLY A  71      12.310  20.129   9.607  1.00 51.63      A    O  
ATOM   1091  H   GLY A  71       9.557  18.755   9.465  1.00 40.35      A    H  
ATOM   1092  HA2 GLY A  71      10.846  19.033   7.538  1.00 39.77      A    H  
ATOM   1093  HA3 GLY A  71      10.107  20.587   7.212  1.00 39.77      A    H  
ATOM   1094  N   ASN A  72      12.148  21.759   8.055  1.00 44.55      A    N  
ATOM   1095  CA  ASN A  72      13.206  22.564   8.675  1.00 56.37      A    C  
ATOM   1096  C   ASN A  72      12.695  23.608   9.654  1.00 54.14      A    C  
ATOM   1097  O   ASN A  72      13.501  24.276  10.302  1.00 68.78      A    O  
ATOM   1098  CB  ASN A  72      14.030  23.299   7.612  1.00 57.50      A    C  
ATOM   1099  CG  ASN A  72      15.080  22.407   7.004  1.00 63.46      A    C  
ATOM   1100  ND2 ASN A  72      16.319  22.602   7.402  1.00 69.61      A    N  
ATOM   1101  OD1 ASN A  72      14.790  21.542   6.182  1.00 74.48      A    O  
ATOM   1102  H   ASN A  72      11.654  22.122   7.255  1.00 46.55      A    H  
ATOM   1103  HA  ASN A  72      13.891  21.940   9.256  1.00 58.37      A    H  
ATOM   1104  HB2 ASN A  72      13.385  23.675   6.818  1.00 59.50      A    H  
ATOM   1105  HB3 ASN A  72      14.532  24.182   8.014  1.00 59.50      A    H  
ATOM   1106 HD21 ASN A  72      16.527  23.322   8.080  1.00 71.61      A    H  
ATOM   1107 HD22 ASN A  72      17.062  22.031   7.031  1.00 71.61      A    H  
ATOM   1108  N   VAL A  73      11.380  23.775   9.775  1.00 39.24      A    N  
ATOM   1109  CA  VAL A  73      10.867  24.779  10.702  1.00 37.32      A    C  
ATOM   1110  C   VAL A  73      10.794  24.153  12.087  1.00 43.11      A    C  
ATOM   1111  O   VAL A  73      10.175  23.106  12.255  1.00 34.67      A    O  
ATOM   1112  CB  VAL A  73       9.457  25.217  10.269  1.00 45.78      A    C  
ATOM   1113  CG1 VAL A  73       8.850  26.284  11.178  1.00 58.08      A    C  
ATOM   1114  CG2 VAL A  73       9.427  25.711   8.826  1.00 50.09      A    C  
ATOM   1115  H   VAL A  73      10.732  23.124   9.351  1.00 41.24      A    H  
ATOM   1116  HA  VAL A  73      11.507  25.665  10.720  1.00 39.32      A    H  
ATOM   1117  HB  VAL A  73       8.796  24.350  10.319  1.00 47.78      A    H  
ATOM   1118 HG11 VAL A  73       7.862  26.586  10.827  1.00 60.08      A    H  
ATOM   1119 HG12 VAL A  73       8.718  25.931  12.200  1.00 60.08      A    H  
ATOM   1120 HG13 VAL A  73       9.474  27.178  11.217  1.00 60.08      A    H  
ATOM   1121 HG21 VAL A  73       8.424  26.031   8.541  1.00 52.09      A    H  
ATOM   1122 HG22 VAL A  73      10.099  26.559   8.682  1.00 52.09      A    H  
ATOM   1123 HG23 VAL A  73       9.715  24.932   8.120  1.00 52.09      A    H  
ATOM   1124  N   GLN A  74      11.383  24.803  13.083  1.00 39.58      A    N  
ATOM   1125  CA  GLN A  74      11.142  24.387  14.459  1.00 33.18      A    C  
ATOM   1126  C   GLN A  74       9.853  25.042  14.950  1.00 42.69      A    C  
ATOM   1127  O   GLN A  74       9.638  26.234  14.721  1.00 38.84      A    O  
ATOM   1128  CB  GLN A  74      12.303  24.843  15.333  1.00 42.15      A    C  
ATOM   1129  CG  GLN A  74      12.381  24.109  16.666  1.00 54.74      A    C  
ATOM   1130  CD  GLN A  74      13.203  24.852  17.694  1.00 63.51      A    C  
ATOM   1131  NE2 GLN A  74      12.787  24.778  18.936  1.00 64.16      A    N  
ATOM   1132  OE1 GLN A  74      14.204  25.490  17.381  1.00 67.22      A    O  
ATOM   1133  H   GLN A  74      11.824  25.693  12.912  1.00 41.58      A    H  
ATOM   1134  HA  GLN A  74      11.084  23.302  14.516  1.00 35.18      A    H  
ATOM   1135  HB2 GLN A  74      13.245  24.676  14.808  1.00 44.15      A    H  
ATOM   1136  HB3 GLN A  74      12.249  25.923  15.493  1.00 44.15      A    H  
ATOM   1137  HG2 GLN A  74      11.380  23.958  17.065  1.00 56.74      A    H  
ATOM   1138  HG3 GLN A  74      12.799  23.114  16.513  1.00 56.74      A    H  
ATOM   1139 HE21 GLN A  74      11.957  24.222  19.160  1.00 66.16      A    H  
ATOM   1140 HE22 GLN A  74      13.293  25.253  19.666  1.00 66.16      A    H  
ATOM   1141  N   LEU A  75       9.007  24.266  15.616  1.00 26.54      A    N  
ATOM   1142  CA  LEU A  75       7.755  24.788  16.151  1.00 25.65      A    C  
ATOM   1143  C   LEU A  75       7.942  24.964  17.639  1.00 33.84      A    C  
ATOM   1144  O   LEU A  75       8.378  24.031  18.320  1.00 39.52      A    O  
ATOM   1145  CB  LEU A  75       6.601  23.794  15.961  1.00 30.13      A    C  
ATOM   1146  CG  LEU A  75       6.398  23.270  14.544  1.00 31.37      A    C  
ATOM   1147  CD1 LEU A  75       5.225  22.295  14.520  1.00 32.42      A    C  
ATOM   1148  CD2 LEU A  75       6.178  24.372  13.530  1.00 33.30      A    C  
ATOM   1149  H   LEU A  75       9.271  23.305  15.827  1.00 28.54      A    H  
ATOM   1150  HA  LEU A  75       7.471  25.741  15.700  1.00 27.65      A    H  
ATOM   1151  HB2 LEU A  75       6.737  22.930  16.613  1.00 32.13      A    H  
ATOM   1152  HB3 LEU A  75       5.678  24.267  16.299  1.00 32.13      A    H  
ATOM   1153  HG  LEU A  75       7.291  22.718  14.244  1.00 33.37      A    H  
ATOM   1154 HD11 LEU A  75       5.027  21.936  13.511  1.00 34.42      A    H  
ATOM   1155 HD12 LEU A  75       5.411  21.421  15.141  1.00 34.42      A    H  
ATOM   1156 HD13 LEU A  75       4.308  22.762  14.879  1.00 34.42      A    H  
ATOM   1157 HD21 LEU A  75       6.091  23.966  12.522  1.00 35.30      A    H  
ATOM   1158 HD22 LEU A  75       5.260  24.907  13.739  1.00 35.30      A    H  
ATOM   1159 HD23 LEU A  75       6.995  25.091  13.515  1.00 35.30      A    H  
ATOM   1160  N   ARG A  76       7.612  26.137  18.162  1.00 31.14      A    N  
ATOM   1161  CA  ARG A  76       7.869  26.352  19.579  1.00 31.83      A    C  
ATOM   1162  C   ARG A  76       6.737  25.770  20.416  1.00 23.52      A    C  
ATOM   1163  O   ARG A  76       5.562  26.080  20.184  1.00 25.84      A    O  
ATOM   1164  CB  ARG A  76       7.963  27.846  19.846  1.00 39.21      A    C  
ATOM   1165  CG  ARG A  76       8.356  28.214  21.283  1.00 42.72      A    C  
ATOM   1166  CD  ARG A  76       8.490  29.711  21.506  1.00 54.10      A    C  
ATOM   1167  NE  ARG A  76       7.276  30.421  21.059  1.00 54.89      A    N  
ATOM   1168  CZ  ARG A  76       6.424  31.059  21.881  1.00 57.58      A    C  
ATOM   1169  NH1 ARG A  76       6.638  31.081  23.206  1.00 58.81      A    N  
ATOM   1170  NH2 ARG A  76       5.355  31.676  21.368  1.00 60.29      A    N1+
ATOM   1171  H   ARG A  76       7.142  26.851  17.620  1.00 33.14      A    H  
ATOM   1172  HA  ARG A  76       8.826  25.907  19.867  1.00 33.83      A    H  
ATOM   1173  HB2 ARG A  76       8.675  28.296  19.154  1.00 41.21      A    H  
ATOM   1174  HB3 ARG A  76       6.998  28.290  19.627  1.00 41.21      A    H  
ATOM   1175  HG2 ARG A  76       7.630  27.827  21.999  1.00 44.72      A    H  
ATOM   1176  HG3 ARG A  76       9.305  27.737  21.530  1.00 44.72      A    H  
ATOM   1177  HD2 ARG A  76       8.747  29.916  22.545  1.00 56.10      A    H  
ATOM   1178  HD3 ARG A  76       9.325  30.090  20.916  1.00 56.10      A    H  
ATOM   1179  HE  ARG A  76       7.080  30.413  20.060  1.00 56.89      A    H  
ATOM   1180 HH11 ARG A  76       7.437  30.602  23.599  1.00 60.81      A    H  
ATOM   1181 HH12 ARG A  76       5.996  31.565  23.816  1.00 60.81      A    H  
ATOM   1182 HH21 ARG A  76       5.192  31.655  20.370  1.00 62.29      A    H  
ATOM   1183 HH22 ARG A  76       4.708  32.160  21.972  1.00 62.29      A    H  
ATOM   1184  N   VAL A  77       7.134  24.972  21.398  1.00 25.40      A    N  
ATOM   1185  CA  VAL A  77       6.182  24.372  22.318  1.00 24.18      A    C  
ATOM   1186  C   VAL A  77       5.827  25.398  23.387  1.00 29.67      A    C  
ATOM   1187  O   VAL A  77       6.704  26.014  24.000  1.00 31.39      A    O  
ATOM   1188  CB  VAL A  77       6.786  23.099  22.927  1.00 22.99      A    C  
ATOM   1189  CG1 VAL A  77       5.929  22.463  24.010  1.00 24.98      A    C  
ATOM   1190  CG2 VAL A  77       7.015  22.059  21.816  1.00 28.59      A    C  
ATOM   1191  H   VAL A  77       8.119  24.755  21.528  1.00 27.40      A    H  
ATOM   1192  HA  VAL A  77       5.283  24.088  21.771  1.00 26.18      A    H  
ATOM   1193  HB  VAL A  77       7.750  23.343  23.379  1.00 24.99      A    H  
ATOM   1194 HG11 VAL A  77       6.385  21.546  24.384  1.00 26.98      A    H  
ATOM   1195 HG12 VAL A  77       5.791  23.109  24.876  1.00 26.98      A    H  
ATOM   1196 HG13 VAL A  77       4.939  22.205  23.632  1.00 26.98      A    H  
ATOM   1197 HG21 VAL A  77       7.426  21.134  22.217  1.00 30.59      A    H  
ATOM   1198 HG22 VAL A  77       6.084  21.805  21.308  1.00 30.59      A    H  
ATOM   1199 HG23 VAL A  77       7.717  22.414  21.062  1.00 30.59      A    H  
ATOM   1200  N   ILE A  78       4.533  25.563  23.592  1.00 23.91      A    N  
ATOM   1201  CA  ILE A  78       3.997  26.540  24.538  1.00 28.34      A    C  
ATOM   1202  C   ILE A  78       3.162  25.894  25.638  1.00 31.30      A    C  
ATOM   1203  O   ILE A  78       2.656  26.575  26.537  1.00 32.43      A    O  
ATOM   1204  CB  ILE A  78       3.250  27.663  23.801  1.00 31.83      A    C  
ATOM   1205  CG1 ILE A  78       2.039  27.148  23.013  1.00 30.42      A    C  
ATOM   1206  CG2 ILE A  78       4.196  28.447  22.896  1.00 30.36      A    C  
ATOM   1207  CD1 ILE A  78       1.072  28.230  22.547  1.00 36.02      A    C  
ATOM   1208  H   ILE A  78       3.875  24.990  23.062  1.00 25.91      A    H  
ATOM   1209  HA  ILE A  78       4.806  27.016  25.096  1.00 30.34      A    H  
ATOM   1210  HB  ILE A  78       2.882  28.358  24.559  1.00 33.83      A    H  
ATOM   1211 HG12 ILE A  78       2.384  26.584  22.148  1.00 32.42      A    H  
ATOM   1212 HG13 ILE A  78       1.464  26.441  23.611  1.00 32.42      A    H  
ATOM   1213 HG21 ILE A  78       3.722  29.346  22.503  1.00 32.36      A    H  
ATOM   1214 HG22 ILE A  78       5.082  28.768  23.439  1.00 32.36      A    H  
ATOM   1215 HG23 ILE A  78       4.530  27.852  22.045  1.00 32.36      A    H  
ATOM   1216 HD11 ILE A  78       0.254  27.791  21.976  1.00 38.02      A    H  
ATOM   1217 HD12 ILE A  78       0.635  28.758  23.396  1.00 38.02      A    H  
ATOM   1218 HD13 ILE A  78       1.554  28.964  21.903  1.00 38.02      A    H  
ATOM   1219  N   GLY A  79       3.002  24.581  25.589  1.00 23.88      A    N  
ATOM   1220  CA  GLY A  79       2.333  23.866  26.659  1.00 23.16      A    C  
ATOM   1221  C   GLY A  79       2.526  22.382  26.463  1.00 26.29      A    C  
ATOM   1222  O   GLY A  79       2.834  21.940  25.352  1.00 22.76      A    O  
ATOM   1223  H   GLY A  79       3.422  24.025  24.854  1.00 25.88      A    H  
ATOM   1224  HA2 GLY A  79       2.745  24.159  27.624  1.00 25.16      A    H  
ATOM   1225  HA3 GLY A  79       1.267  24.098  26.663  1.00 25.16      A    H  
ATOM   1226  N   HIS A  80       2.337  21.617  27.519  1.00 24.00      A    N  
ATOM   1227  CA  HIS A  80       2.475  20.168  27.450  1.00 22.07      A    C  
ATOM   1228  C   HIS A  80       1.503  19.529  28.429  1.00 25.52      A    C  
ATOM   1229  O   HIS A  80       1.216  20.076  29.506  1.00 27.96      A    O  
ATOM   1230  CB  HIS A  80       3.903  19.663  27.584  1.00 21.98      A    C  
ATOM   1231  CG  HIS A  80       4.486  20.004  28.930  1.00 25.69      A    C  
ATOM   1232  CD2 HIS A  80       4.610  19.270  30.104  1.00 27.49      A    C  
ATOM   1233  ND1 HIS A  80       5.018  21.249  29.226  1.00 30.41      A    N  
ATOM   1234  CE1 HIS A  80       5.411  21.222  30.483  1.00 30.91      A    C  
ATOM   1235  NE2 HIS A  80       5.207  20.078  31.085  1.00 31.61      A    N  
ATOM   1236  H   HIS A  80       2.117  22.025  28.431  1.00 26.00      A    H  
ATOM   1237  HA  HIS A  80       2.147  19.866  26.461  1.00 24.07      A    H  
ATOM   1238  HB2 HIS A  80       3.926  18.579  27.466  1.00 23.98      A    H  
ATOM   1239  HB3 HIS A  80       4.540  20.073  26.798  1.00 23.98      A    H  
ATOM   1240  HD1 HIS A  80       5.087  22.053  28.589  1.00 32.41      A    H  
ATOM   1241  HD2 HIS A  80       4.311  18.255  30.314  1.00 29.49      A    H  
ATOM   1242  HE1 HIS A  80       5.861  22.069  30.971  1.00 32.91      A    H  
ATOM   1243  N   SER A  81       0.978  18.363  28.068  1.00 20.08      A    N  
ATOM   1244  CA  SER A  81       0.095  17.620  28.966  1.00 21.39      A    C  
ATOM   1245  C   SER A  81       0.119  16.154  28.584  1.00 25.13      A    C  
ATOM   1246  O   SER A  81       0.471  15.843  27.436  1.00 22.79      A    O  
ATOM   1247  CB  SER A  81      -1.327  18.177  29.019  1.00 28.88      A    C  
ATOM   1248  OG  SER A  81      -2.005  18.069  27.775  1.00 30.43      A    O  
ATOM   1249  H   SER A  81       1.170  17.939  27.164  1.00 22.08      A    H  
ATOM   1250  HA  SER A  81       0.515  17.674  29.970  1.00 23.39      A    H  
ATOM   1251  HB2 SER A  81      -1.904  17.633  29.770  1.00 30.88      A    H  
ATOM   1252  HB3 SER A  81      -1.327  19.220  29.339  1.00 30.88      A    H  
ATOM   1253  HG  SER A  81      -1.650  18.728  27.178  1.00 32.43      A    H  
ATOM   1254  N   MET A  82      -0.246  15.289  29.517  1.00 24.37      A    N  
ATOM   1255  CA  MET A  82      -0.375  13.870  29.224  1.00 22.26      A    C  
ATOM   1256  C   MET A  82      -1.844  13.507  29.097  1.00 24.72      A    C  
ATOM   1257  O   MET A  82      -2.705  13.989  29.836  1.00 25.28      A    O  
ATOM   1258  CB  MET A  82       0.274  13.115  30.362  1.00 27.33      A    C  
ATOM   1259  CG  MET A  82       0.414  11.629  30.164  1.00 30.25      A    C  
ATOM   1260  SD  MET A  82       1.867  10.994  30.972  1.00 30.74      A    S  
ATOM   1261  CE  MET A  82       1.745  11.611  32.658  1.00 25.98      A    C  
ATOM   1262  H   MET A  82      -0.514  15.623  30.447  1.00 26.37      A    H  
ATOM   1263  HA  MET A  82       0.150  13.605  28.303  1.00 24.26      A    H  
ATOM   1264  HB2 MET A  82       1.267  13.529  30.479  1.00 29.33      A    H  
ATOM   1265  HB3 MET A  82      -0.241  13.315  31.303  1.00 29.33      A    H  
ATOM   1266  HG2 MET A  82      -0.474  11.114  30.531  1.00 32.25      A    H  
ATOM   1267  HG3 MET A  82       0.503  11.381  29.105  1.00 32.25      A    H  
ATOM   1268  HE1 MET A  82       2.574  11.233  33.246  1.00 27.98      A    H  
ATOM   1269  HE2 MET A  82       1.779  12.700  32.694  1.00 27.98      A    H  
ATOM   1270  HE3 MET A  82       0.818  11.273  33.123  1.00 27.98      A    H  
ATOM   1271  N   GLN A  83      -2.101  12.628  28.144  1.00 20.37      A    N  
ATOM   1272  CA  GLN A  83      -3.432  12.154  27.791  1.00 27.84      A    C  
ATOM   1273  C   GLN A  83      -3.309  10.637  27.743  1.00 17.03      A    C  
ATOM   1274  O   GLN A  83      -2.962  10.109  26.690  1.00 20.36      A    O  
ATOM   1275  CB  GLN A  83      -3.767  12.813  26.438  1.00 40.36      A    C  
ATOM   1276  CG  GLN A  83      -4.883  12.251  25.551  1.00 55.09      A    C  
ATOM   1277  CD  GLN A  83      -6.270  12.714  25.907  1.00 44.92      A    C  
ATOM   1278  NE2 GLN A  83      -7.232  11.834  25.763  1.00 39.13      A    N  
ATOM   1279  OE1 GLN A  83      -6.486  13.856  26.303  1.00 45.60      A    O  
ATOM   1280  H   GLN A  83      -1.339  12.272  27.567  1.00 22.37      A    H  
ATOM   1281  HA  GLN A  83      -4.190  12.423  28.530  1.00 29.84      A    H  
ATOM   1282  HB2 GLN A  83      -3.929  13.878  26.605  1.00 42.36      A    H  
ATOM   1283  HB3 GLN A  83      -2.870  12.770  25.818  1.00 42.36      A    H  
ATOM   1284  HG2 GLN A  83      -4.710  12.587  24.528  1.00 57.09      A    H  
ATOM   1285  HG3 GLN A  83      -4.838  11.170  25.499  1.00 57.09      A    H  
ATOM   1286 HE21 GLN A  83      -7.016  10.899  25.444  1.00 41.13      A    H  
ATOM   1287 HE22 GLN A  83      -8.185  12.091  25.977  1.00 41.13      A    H  
ATOM   1288  N   ASN A  84      -3.490   9.950  28.870  1.00 17.89      A    N  
ATOM   1289  CA  ASN A  84      -3.279   8.494  28.915  1.00 13.58      A    C  
ATOM   1290  C   ASN A  84      -1.847   8.173  28.484  1.00 17.78      A    C  
ATOM   1291  O   ASN A  84      -0.904   8.738  29.056  1.00 16.84      A    O  
ATOM   1292  CB  ASN A  84      -4.402   7.726  28.171  1.00 15.82      A    C  
ATOM   1293  CG  ASN A  84      -5.737   8.093  28.772  1.00 17.17      A    C  
ATOM   1294  ND2 ASN A  84      -6.620   8.642  27.966  1.00 16.50      A    N  
ATOM   1295  OD1 ASN A  84      -5.973   7.905  29.965  1.00 20.27      A    O  
ATOM   1296  H   ASN A  84      -3.736  10.434  29.729  1.00 19.89      A    H  
ATOM   1297  HA  ASN A  84      -3.322   8.203  29.962  1.00 15.58      A    H  
ATOM   1298  HB2 ASN A  84      -4.397   7.955  27.109  1.00 17.82      A    H  
ATOM   1299  HB3 ASN A  84      -4.264   6.648  28.271  1.00 17.82      A    H  
ATOM   1300 HD21 ASN A  84      -6.391   8.785  26.984  1.00 18.50      A    H  
ATOM   1301 HD22 ASN A  84      -7.525   8.913  28.321  1.00 18.50      A    H  
ATOM   1302  N   CYS A  85      -1.654   7.408  27.410  1.00 14.79      A    N  
ATOM   1303  CA  CYS A  85      -0.300   7.121  26.936  1.00 14.44      A    C  
ATOM   1304  C   CYS A  85       0.184   8.051  25.834  1.00 14.71      A    C  
ATOM   1305  O   CYS A  85       1.242   7.790  25.258  1.00 16.70      A    O  
ATOM   1306  CB  CYS A  85      -0.144   5.644  26.531  1.00 16.52      A    C  
ATOM   1307  SG  CYS A  85      -0.563   4.489  27.878  1.00 17.44      A    S  
ATOM   1308  H   CYS A  85      -2.427   6.921  26.969  1.00 16.79      A    H  
ATOM   1309  HA  CYS A  85       0.405   7.239  27.745  1.00 16.44      A    H  
ATOM   1310  HB2 CYS A  85      -0.804   5.433  25.697  1.00 18.52      A    H  
ATOM   1311  HB3 CYS A  85       0.868   5.421  26.190  1.00 18.52      A    H  
ATOM   1312  HG  CYS A  85       0.645   4.550  28.449  1.00 19.44      A    H  
ATOM   1313  N   VAL A  86      -0.528   9.137  25.544  1.00 13.84      A    N  
ATOM   1314  CA  VAL A  86      -0.094  10.099  24.544  1.00 15.47      A    C  
ATOM   1315  C   VAL A  86       0.308  11.388  25.254  1.00 21.34      A    C  
ATOM   1316  O   VAL A  86      -0.241  11.763  26.293  1.00 20.80      A    O  
ATOM   1317  CB  VAL A  86      -1.191  10.254  23.471  1.00 21.91      A    C  
ATOM   1318  CG1 VAL A  86      -1.184  11.557  22.686  1.00 28.76      A    C  
ATOM   1319  CG2 VAL A  86      -1.089   9.060  22.503  1.00 22.58      A    C  
ATOM   1320  H   VAL A  86      -1.349   9.377  26.098  1.00 15.84      A    H  
ATOM   1321  HA  VAL A  86       0.804   9.760  24.026  1.00 17.47      A    H  
ATOM   1322  HB  VAL A  86      -2.162  10.206  23.970  1.00 23.91      A    H  
ATOM   1323 HG11 VAL A  86      -1.957  11.540  21.916  1.00 30.76      A    H  
ATOM   1324 HG12 VAL A  86      -1.389  12.422  23.318  1.00 30.76      A    H  
ATOM   1325 HG13 VAL A  86      -0.230  11.719  22.185  1.00 30.76      A    H  
ATOM   1326 HG21 VAL A  86      -1.960   9.008  21.847  1.00 24.58      A    H  
ATOM   1327 HG22 VAL A  86      -0.206   9.142  21.868  1.00 24.58      A    H  
ATOM   1328 HG23 VAL A  86      -1.014   8.108  23.026  1.00 24.58      A    H  
ATOM   1329  N   LEU A  87       1.297  12.052  24.694  1.00 15.67      A    N  
ATOM   1330  CA  LEU A  87       1.664  13.394  25.108  1.00 18.67      A    C  
ATOM   1331  C   LEU A  87       1.044  14.372  24.122  1.00 20.97      A    C  
ATOM   1332  O   LEU A  87       1.027  14.100  22.910  1.00 19.27      A    O  
ATOM   1333  CB  LEU A  87       3.191  13.414  25.083  1.00 22.28      A    C  
ATOM   1334  CG  LEU A  87       3.911  14.625  25.645  1.00 40.40      A    C  
ATOM   1335  CD1 LEU A  87       3.733  14.776  27.145  1.00 35.22      A    C  
ATOM   1336  CD2 LEU A  87       5.388  14.490  25.339  1.00 38.38      A    C  
ATOM   1337  H   LEU A  87       1.688  11.704  23.819  1.00 17.67      A    H  
ATOM   1338  HA  LEU A  87       1.316  13.615  26.117  1.00 20.67      A    H  
ATOM   1339  HB2 LEU A  87       3.548  12.544  25.630  1.00 24.28      A    H  
ATOM   1340  HB3 LEU A  87       3.516  13.261  24.051  1.00 24.28      A    H  
ATOM   1341  HG  LEU A  87       3.539  15.527  25.155  1.00 42.40      A    H  
ATOM   1342 HD11 LEU A  87       4.211  15.689  27.498  1.00 37.22      A    H  
ATOM   1343 HD12 LEU A  87       2.690  14.831  27.437  1.00 37.22      A    H  
ATOM   1344 HD13 LEU A  87       4.171  13.937  27.688  1.00 37.22      A    H  
ATOM   1345 HD21 LEU A  87       5.931  15.301  25.810  1.00 40.38      A    H  
ATOM   1346 HD22 LEU A  87       5.799  13.553  25.720  1.00 40.38      A    H  
ATOM   1347 HD23 LEU A  87       5.588  14.535  24.268  1.00 40.38      A    H  
ATOM   1348  N   LYS A  88       0.521  15.488  24.625  1.00 20.51      A    N  
ATOM   1349  CA  LYS A  88      -0.003  16.566  23.808  1.00 17.50      A    C  
ATOM   1350  C   LYS A  88       0.889  17.774  24.031  1.00 22.05      A    C  
ATOM   1351  O   LYS A  88       1.028  18.255  25.168  1.00 22.83      A    O  
ATOM   1352  CB  LYS A  88      -1.453  16.901  24.154  1.00 19.40      A    C  
ATOM   1353  CG  LYS A  88      -2.405  15.739  23.849  1.00 20.76      A    C  
ATOM   1354  CD  LYS A  88      -3.844  15.921  24.314  1.00 24.90      A    C  
ATOM   1355  CE  LYS A  88      -4.577  17.113  23.728  1.00 35.21      A    C  
ATOM   1356  NZ  LYS A  88      -5.988  17.137  24.156  1.00 46.08      A    N1+
ATOM   1357  H   LYS A  88       0.559  15.643  25.632  1.00 22.51      A    H  
ATOM   1358  HA  LYS A  88       0.019  16.305  22.749  1.00 19.50      A    H  
ATOM   1359  HB2 LYS A  88      -1.525  17.159  25.212  1.00 21.40      A    H  
ATOM   1360  HB3 LYS A  88      -1.763  17.788  23.600  1.00 21.40      A    H  
ATOM   1361  HG2 LYS A  88      -2.390  15.547  22.776  1.00 22.76      A    H  
ATOM   1362  HG3 LYS A  88      -2.027  14.827  24.314  1.00 22.76      A    H  
ATOM   1363  HD2 LYS A  88      -4.400  15.015  24.065  1.00 26.90      A    H  
ATOM   1364  HD3 LYS A  88      -3.861  15.991  25.403  1.00 26.90      A    H  
ATOM   1365  HE2 LYS A  88      -4.106  18.040  24.058  1.00 37.21      A    H  
ATOM   1366  HE3 LYS A  88      -4.541  17.104  22.638  1.00 37.21      A    H  
ATOM   1367  HZ1 LYS A  88      -6.497  16.427  23.644  1.00 48.08      A    H  
ATOM   1368  HZ2 LYS A  88      -6.056  16.958  25.147  1.00 48.08      A    H  
ATOM   1369  HZ3 LYS A  88      -6.389  18.038  23.943  1.00 48.08      A    H  
ATOM   1370  N   LEU A  89       1.499  18.252  22.957  1.00 20.48      A    N  
ATOM   1371  CA  LEU A  89       2.371  19.419  22.989  1.00 17.24      A    C  
ATOM   1372  C   LEU A  89       1.653  20.529  22.252  1.00 21.66      A    C  
ATOM   1373  O   LEU A  89       1.409  20.432  21.046  1.00 23.47      A    O  
ATOM   1374  CB  LEU A  89       3.739  19.147  22.348  1.00 20.81      A    C  
ATOM   1375  CG  LEU A  89       4.523  17.964  22.911  1.00 23.51      A    C  
ATOM   1376  CD1 LEU A  89       5.789  17.707  22.109  1.00 25.20      A    C  
ATOM   1377  CD2 LEU A  89       4.877  18.156  24.377  1.00 24.50      A    C  
ATOM   1378  H   LEU A  89       1.373  17.775  22.065  1.00 22.48      A    H  
ATOM   1379  HA  LEU A  89       2.557  19.747  24.012  1.00 19.24      A    H  
ATOM   1380  HB2 LEU A  89       3.603  18.983  21.282  1.00 22.81      A    H  
ATOM   1381  HB3 LEU A  89       4.349  20.049  22.424  1.00 22.81      A    H  
ATOM   1382  HG  LEU A  89       3.908  17.066  22.826  1.00 25.51      A    H  
ATOM   1383 HD11 LEU A  89       6.313  16.824  22.476  1.00 27.20      A    H  
ATOM   1384 HD12 LEU A  89       5.563  17.535  21.056  1.00 27.20      A    H  
ATOM   1385 HD13 LEU A  89       6.474  18.553  22.168  1.00 27.20      A    H  
ATOM   1386 HD21 LEU A  89       5.500  17.340  24.743  1.00 26.50      A    H  
ATOM   1387 HD22 LEU A  89       5.430  19.082  24.541  1.00 26.50      A    H  
ATOM   1388 HD23 LEU A  89       3.985  18.178  25.001  1.00 26.50      A    H  
ATOM   1389  N   LYS A  90       1.294  21.591  22.969  1.00 22.63      A    N  
ATOM   1390  CA  LYS A  90       0.690  22.744  22.303  1.00 22.11      A    C  
ATOM   1391  C   LYS A  90       1.812  23.562  21.692  1.00 23.32      A    C  
ATOM   1392  O   LYS A  90       2.823  23.828  22.350  1.00 25.50      A    O  
ATOM   1393  CB  LYS A  90      -0.088  23.601  23.314  1.00 25.51      A    C  
ATOM   1394  CG  LYS A  90      -0.941  24.682  22.661  1.00 27.83      A    C  
ATOM   1395  CD  LYS A  90      -1.738  25.473  23.685  1.00 39.48      A    C  
ATOM   1396  CE  LYS A  90      -2.684  26.471  23.038  1.00 48.15      A    C  
ATOM   1397  NZ  LYS A  90      -3.523  27.140  24.045  1.00 55.21      A    N1+
ATOM   1398  H   LYS A  90       1.682  21.702  23.901  1.00 24.63      A    H  
ATOM   1399  HA  LYS A  90      -0.010  22.403  21.540  1.00 24.11      A    H  
ATOM   1400  HB2 LYS A  90      -0.741  22.945  23.893  1.00 27.51      A    H  
ATOM   1401  HB3 LYS A  90       0.597  24.052  24.034  1.00 27.51      A    H  
ATOM   1402  HG2 LYS A  90      -0.321  25.366  22.081  1.00 29.83      A    H  
ATOM   1403  HG3 LYS A  90      -1.624  24.216  21.947  1.00 29.83      A    H  
ATOM   1404  HD2 LYS A  90      -2.318  24.781  24.298  1.00 41.48      A    H  
ATOM   1405  HD3 LYS A  90      -1.059  25.991  24.365  1.00 41.48      A    H  
ATOM   1406  HE2 LYS A  90      -2.129  27.226  22.481  1.00 50.15      A    H  
ATOM   1407  HE3 LYS A  90      -3.342  25.963  22.336  1.00 50.15      A    H  
ATOM   1408  HZ1 LYS A  90      -2.940  27.634  24.704  1.00 57.21      A    H  
ATOM   1409  HZ2 LYS A  90      -4.144  27.787  23.582  1.00 57.21      A    H  
ATOM   1410  HZ3 LYS A  90      -4.071  26.449  24.536  1.00 57.21      A    H  
ATOM   1411  N   VAL A  91       1.630  23.946  20.442  1.00 22.38      A    N  
ATOM   1412  CA  VAL A  91       2.641  24.697  19.712  1.00 26.01      A    C  
ATOM   1413  C   VAL A  91       2.087  26.053  19.330  1.00 25.28      A    C  
ATOM   1414  O   VAL A  91       0.880  26.305  19.379  1.00 26.25      A    O  
ATOM   1415  CB  VAL A  91       3.198  23.899  18.515  1.00 23.51      A    C  
ATOM   1416  CG1 VAL A  91       4.056  22.732  18.981  1.00 25.74      A    C  
ATOM   1417  CG2 VAL A  91       2.139  23.430  17.520  1.00 22.32      A    C  
ATOM   1418  H   VAL A  91       0.753  23.729  19.971  1.00 24.38      A    H  
ATOM   1419  HA  VAL A  91       3.481  24.917  20.365  1.00 28.01      A    H  
ATOM   1420  HB  VAL A  91       3.867  24.564  17.967  1.00 25.51      A    H  
ATOM   1421 HG11 VAL A  91       4.493  22.202  18.133  1.00 27.74      A    H  
ATOM   1422 HG12 VAL A  91       4.881  23.076  19.604  1.00 27.74      A    H  
ATOM   1423 HG13 VAL A  91       3.478  22.009  19.558  1.00 27.74      A    H  
ATOM   1424 HG21 VAL A  91       2.600  23.049  16.609  1.00 24.32      A    H  
ATOM   1425 HG22 VAL A  91       1.533  22.625  17.938  1.00 24.32      A    H  
ATOM   1426 HG23 VAL A  91       1.462  24.233  17.242  1.00 24.32      A    H  
ATOM   1427  N   ASP A  92       2.987  26.954  18.971  1.00 29.56      A    N  
ATOM   1428  CA  ASP A  92       2.589  28.340  18.724  1.00 33.84      A    C  
ATOM   1429  C   ASP A  92       1.967  28.604  17.351  1.00 39.18      A    C  
ATOM   1430  O   ASP A  92       1.556  29.728  17.047  1.00 37.36      A    O  
ATOM   1431  CB  ASP A  92       3.785  29.279  18.945  1.00 43.23      A    C  
ATOM   1432  CG  ASP A  92       4.994  29.132  18.037  1.00 48.66      A    C  
ATOM   1433  OD1 ASP A  92       5.059  28.163  17.248  1.00 51.39      A    O  
ATOM   1434  OD2 ASP A  92       5.903  29.985  18.120  1.00 62.91      A    O1-
ATOM   1435  H   ASP A  92       3.976  26.724  19.021  1.00 31.56      A    H  
ATOM   1436  HA  ASP A  92       1.834  28.630  19.459  1.00 35.84      A    H  
ATOM   1437  HB2 ASP A  92       3.449  30.314  18.876  1.00 45.23      A    H  
ATOM   1438  HB3 ASP A  92       4.141  29.158  19.968  1.00 45.23      A    H  
ATOM   1439  N   THR A  93       1.869  27.570  16.527  1.00 28.57      A    N  
ATOM   1440  CA  THR A  93       1.421  27.712  15.168  1.00 28.24      A    C  
ATOM   1441  C   THR A  93       0.497  26.551  14.859  1.00 29.32      A    C  
ATOM   1442  O   THR A  93       0.818  25.388  15.135  1.00 29.94      A    O  
ATOM   1443  CB  THR A  93       2.619  27.959  14.248  1.00 33.30      A    C  
ATOM   1444  CG2 THR A  93       3.704  26.912  14.297  1.00 44.35      A    C  
ATOM   1445  OG1 THR A  93       2.207  28.079  12.904  1.00 54.11      A    O  
ATOM   1446  H   THR A  93       2.141  26.650  16.841  1.00 30.57      A    H  
ATOM   1447  HA  THR A  93       0.801  28.606  15.082  1.00 30.24      A    H  
ATOM   1448  HB  THR A  93       3.066  28.914  14.532  1.00 35.30      A    H  
ATOM   1449  HG1 THR A  93       1.804  27.268  12.625  1.00 56.11      A    H  
ATOM   1450 HG21 THR A  93       4.571  27.228  13.715  1.00 46.35      A    H  
ATOM   1451 HG22 THR A  93       4.051  26.719  15.311  1.00 46.35      A    H  
ATOM   1452 HG23 THR A  93       3.353  25.968  13.894  1.00 46.35      A    H  
ATOM   1453  N   ALA A  94      -0.649  26.882  14.283  1.00 26.18      A    N  
ATOM   1454  CA  ALA A  94      -1.562  25.851  13.839  1.00 28.19      A    C  
ATOM   1455  C   ALA A  94      -1.094  25.311  12.501  1.00 29.51      A    C  
ATOM   1456  O   ALA A  94      -0.649  26.073  11.634  1.00 27.56      A    O  
ATOM   1457  CB  ALA A  94      -2.960  26.413  13.672  1.00 28.37      A    C  
ATOM   1458  H   ALA A  94      -0.834  27.852  14.033  1.00 28.18      A    H  
ATOM   1459  HA  ALA A  94      -1.592  25.074  14.593  1.00 30.19      A    H  
ATOM   1460  HB1 ALA A  94      -3.662  25.643  13.347  1.00 30.37      A    H  
ATOM   1461  HB2 ALA A  94      -3.331  26.811  14.617  1.00 30.37      A    H  
ATOM   1462  HB3 ALA A  94      -2.988  27.222  12.940  1.00 30.37      A    H  
ATOM   1463  N   ASN A  95      -1.200  24.002  12.320  1.00 25.27      A    N  
ATOM   1464  CA  ASN A  95      -0.798  23.396  11.053  1.00 22.06      A    C  
ATOM   1465  C   ASN A  95      -1.717  23.847   9.914  1.00 21.79      A    C  
ATOM   1466  O   ASN A  95      -2.914  23.535   9.925  1.00 23.52      A    O  
ATOM   1467  CB  ASN A  95      -0.827  21.870  11.196  1.00 22.63      A    C  
ATOM   1468  CG  ASN A  95      -0.290  21.135   9.979  1.00 24.68      A    C  
ATOM   1469  ND2 ASN A  95      -0.262  19.826  10.051  1.00 22.24      A    N  
ATOM   1470  OD1 ASN A  95       0.100  21.740   8.973  1.00 21.89      A    O  
ATOM   1471  H   ASN A  95      -1.483  23.407  13.096  1.00 27.27      A    H  
ATOM   1472  HA  ASN A  95       0.235  23.681  10.873  1.00 24.06      A    H  
ATOM   1473  HB2 ASN A  95      -0.255  21.565  12.059  1.00 24.63      A    H  
ATOM   1474  HB3 ASN A  95      -1.814  21.505  11.429  1.00 24.63      A    H  
ATOM   1475 HD21 ASN A  95      -0.602  19.349  10.888  1.00 24.24      A    H  
ATOM   1476 HD22 ASN A  95       0.097  19.287   9.269  1.00 24.24      A    H  
ATOM   1477  N   PRO A  96      -1.196  24.541   8.888  1.00 25.38      A    N  
ATOM   1478  CA  PRO A  96      -2.045  24.978   7.791  1.00 28.52      A    C  
ATOM   1479  C   PRO A  96      -2.556  23.853   6.895  1.00 22.75      A    C  
ATOM   1480  O   PRO A  96      -3.536  24.023   6.171  1.00 28.70      A    O  
ATOM   1481  CB  PRO A  96      -1.186  25.962   7.015  1.00 28.85      A    C  
ATOM   1482  CG  PRO A  96       0.252  25.541   7.308  1.00 25.80      A    C  
ATOM   1483  CD  PRO A  96       0.213  24.919   8.712  1.00 25.04      A    C  
ATOM   1484  HA  PRO A  96      -2.917  25.507   8.183  1.00 30.52      A    H  
ATOM   1485  HB2 PRO A  96      -1.404  25.995   5.946  1.00 30.85      A    H  
ATOM   1486  HB3 PRO A  96      -1.352  26.966   7.407  1.00 30.85      A    H  
ATOM   1487  HG2 PRO A  96       0.565  24.783   6.588  1.00 27.80      A    H  
ATOM   1488  HG3 PRO A  96       0.958  26.370   7.238  1.00 27.80      A    H  
ATOM   1489  HD2 PRO A  96       0.913  24.087   8.781  1.00 27.04      A    H  
ATOM   1490  HD3 PRO A  96       0.501  25.665   9.451  1.00 27.04      A    H  
ATOM   1491  N   LYS A  97      -1.913  22.698   6.992  1.00 25.19      A    N  
ATOM   1492  CA  LYS A  97      -2.307  21.531   6.229  1.00 25.22      A    C  
ATOM   1493  C   LYS A  97      -3.218  20.601   7.040  1.00 26.02      A    C  
ATOM   1494  O   LYS A  97      -3.425  19.462   6.626  1.00 24.14      A    O  
ATOM   1495  CB  LYS A  97      -1.048  20.767   5.817  1.00 27.89      A    C  
ATOM   1496  CG  LYS A  97      -0.119  21.555   4.895  1.00 29.64      A    C  
ATOM   1497  CD  LYS A  97       1.081  20.716   4.480  1.00 29.22      A    C  
ATOM   1498  CE  LYS A  97       2.222  21.539   3.901  1.00 47.28      A    C  
ATOM   1499  NZ  LYS A  97       3.421  20.710   3.697  1.00 55.50      A    N1+
ATOM   1500  H   LYS A  97      -1.122  22.602   7.620  1.00 27.19      A    H  
ATOM   1501  HA  LYS A  97      -2.850  21.804   5.321  1.00 27.22      A    H  
ATOM   1502  HB2 LYS A  97      -0.504  20.438   6.705  1.00 29.89      A    H  
ATOM   1503  HB3 LYS A  97      -1.327  19.859   5.285  1.00 29.89      A    H  
ATOM   1504  HG2 LYS A  97      -0.658  21.896   4.010  1.00 31.64      A    H  
ATOM   1505  HG3 LYS A  97       0.228  22.450   5.414  1.00 31.64      A    H  
ATOM   1506  HD2 LYS A  97       1.458  20.197   5.363  1.00 31.22      A    H  
ATOM   1507  HD3 LYS A  97       0.775  19.937   3.780  1.00 31.22      A    H  
ATOM   1508  HE2 LYS A  97       1.929  21.991   2.952  1.00 49.28      A    H  
ATOM   1509  HE3 LYS A  97       2.488  22.350   4.579  1.00 49.28      A    H  
ATOM   1510  HZ1 LYS A  97       3.669  20.267   4.572  1.00 57.50      A    H  
ATOM   1511  HZ2 LYS A  97       3.236  20.004   3.000  1.00 57.50      A    H  
ATOM   1512  HZ3 LYS A  97       4.186  21.292   3.389  1.00 57.50      A    H  
ATOM   1513  N   THR A  98      -3.774  21.047   8.173  1.00 23.48      A    N  
ATOM   1514  CA  THR A  98      -4.650  20.159   8.965  1.00 21.27      A    C  
ATOM   1515  C   THR A  98      -5.863  19.729   8.136  1.00 23.35      A    C  
ATOM   1516  O   THR A  98      -6.597  20.604   7.658  1.00 23.48      A    O  
ATOM   1517  CB  THR A  98      -5.162  20.854  10.242  1.00 22.12      A    C  
ATOM   1518  CG2 THR A  98      -5.962  19.948  11.165  1.00 22.13      A    C  
ATOM   1519  OG1 THR A  98      -4.089  21.336  11.026  1.00 22.13      A    O  
ATOM   1520  H   THR A  98      -3.622  22.000   8.468  1.00 25.48      A    H  
ATOM   1521  HA  THR A  98      -4.042  19.305   9.267  1.00 23.27      A    H  
ATOM   1522  HB  THR A  98      -5.783  21.714   9.978  1.00 24.12      A    H  
ATOM   1523  HG1 THR A  98      -3.736  22.118  10.599  1.00 24.13      A    H  
ATOM   1524 HG21 THR A  98      -6.211  20.454  12.096  1.00 24.13      A    H  
ATOM   1525 HG22 THR A  98      -6.909  19.652  10.724  1.00 24.13      A    H  
ATOM   1526 HG23 THR A  98      -5.411  19.042  11.420  1.00 24.13      A    H  
ATOM   1527  N   PRO A  99      -6.114  18.426   7.930  1.00 20.19      A    N  
ATOM   1528  CA  PRO A  99      -7.295  17.995   7.206  1.00 18.94      A    C  
ATOM   1529  C   PRO A  99      -8.497  18.054   8.106  1.00 20.55      A    C  
ATOM   1530  O   PRO A  99      -8.362  18.210   9.321  1.00 21.33      A    O  
ATOM   1531  CB  PRO A  99      -6.983  16.566   6.811  1.00 21.03      A    C  
ATOM   1532  CG  PRO A  99      -6.104  16.055   7.952  1.00 20.33      A    C  
ATOM   1533  CD  PRO A  99      -5.297  17.295   8.377  1.00 21.24      A    C  
ATOM   1534  HA  PRO A  99      -7.473  18.602   6.315  1.00 20.94      A    H  
ATOM   1535  HB2 PRO A  99      -7.866  15.945   6.650  1.00 23.03      A    H  
ATOM   1536  HB3 PRO A  99      -6.414  16.563   5.880  1.00 23.03      A    H  
ATOM   1537  HG2 PRO A  99      -6.732  15.717   8.778  1.00 22.33      A    H  
ATOM   1538  HG3 PRO A  99      -5.467  15.219   7.659  1.00 22.33      A    H  
ATOM   1539  HD2 PRO A  99      -5.124  17.300   9.454  1.00 23.24      A    H  
ATOM   1540  HD3 PRO A  99      -4.336  17.315   7.862  1.00 23.24      A    H  
ATOM   1541  N   LYS A 100      -9.682  17.846   7.540  1.00 20.95      A    N  
ATOM   1542  CA  LYS A 100     -10.807  17.440   8.382  1.00 21.99      A    C  
ATOM   1543  C   LYS A 100     -10.479  16.101   9.017  1.00 22.22      A    C  
ATOM   1544  O   LYS A 100      -9.975  15.217   8.329  1.00 20.96      A    O  
ATOM   1545  CB  LYS A 100     -12.063  17.311   7.535  1.00 23.26      A    C  
ATOM   1546  CG  LYS A 100     -12.684  18.663   7.206  1.00 39.61      A    C  
ATOM   1547  CD  LYS A 100     -13.760  18.534   6.150  1.00 46.77      A    C  
ATOM   1548  CE  LYS A 100     -14.482  19.832   5.828  1.00 53.00      A    C  
ATOM   1549  NZ  LYS A 100     -15.523  19.600   4.813  1.00 60.33      A    N1+
ATOM   1550  H   LYS A 100      -9.723  17.674   6.536  1.00 22.95      A    H  
ATOM   1551  HA  LYS A 100     -10.971  18.185   9.162  1.00 23.99      A    H  
ATOM   1552  HB2 LYS A 100     -11.834  16.760   6.621  1.00 25.26      A    H  
ATOM   1553  HB3 LYS A 100     -12.810  16.711   8.062  1.00 25.26      A    H  
ATOM   1554  HG2 LYS A 100     -13.099  19.100   8.117  1.00 41.61      A    H  
ATOM   1555  HG3 LYS A 100     -11.915  19.353   6.856  1.00 41.61      A    H  
ATOM   1556  HD2 LYS A 100     -13.276  18.177   5.243  1.00 48.77      A    H  
ATOM   1557  HD3 LYS A 100     -14.482  17.771   6.442  1.00 48.77      A    H  
ATOM   1558  HE2 LYS A 100     -14.943  20.258   6.720  1.00 55.00      A    H  
ATOM   1559  HE3 LYS A 100     -13.775  20.568   5.445  1.00 55.00      A    H  
ATOM   1560  HZ1 LYS A 100     -15.168  18.948   4.121  1.00 62.33      A    H  
ATOM   1561  HZ2 LYS A 100     -16.339  19.197   5.251  1.00 62.33      A    H  
ATOM   1562  HZ3 LYS A 100     -15.773  20.469   4.367  1.00 62.33      A    H  
ATOM   1563  N   TYR A 101     -10.696  15.968  10.316  1.00 19.39      A    N  
ATOM   1564  CA  TYR A 101     -10.292  14.731  10.975  1.00 18.18      A    C  
ATOM   1565  C   TYR A 101     -11.225  14.368  12.100  1.00 20.13      A    C  
ATOM   1566  O   TYR A 101     -11.930  15.225  12.656  1.00 22.79      A    O  
ATOM   1567  CB  TYR A 101      -8.832  14.761  11.439  1.00 19.50      A    C  
ATOM   1568  CG  TYR A 101      -8.582  15.675  12.642  1.00 19.56      A    C  
ATOM   1569  CD1 TYR A 101      -8.318  17.042  12.442  1.00 22.04      A    C  
ATOM   1570  CD2 TYR A 101      -8.622  15.152  13.951  1.00 21.97      A    C  
ATOM   1571  CE1 TYR A 101      -8.099  17.891  13.540  1.00 21.97      A    C  
ATOM   1572  CE2 TYR A 101      -8.402  16.004  15.053  1.00 21.22      A    C  
ATOM   1573  CZ  TYR A 101      -8.143  17.373  14.844  1.00 24.22      A    C  
ATOM   1574  OH  TYR A 101      -7.944  18.205  15.912  1.00 28.73      A    O  
ATOM   1575  H   TYR A 101     -11.075  16.729  10.876  1.00 21.39      A    H  
ATOM   1576  HA  TYR A 101     -10.429  13.933  10.253  1.00 20.18      A    H  
ATOM   1577  HB2 TYR A 101      -8.519  13.751  11.707  1.00 21.50      A    H  
ATOM   1578  HB3 TYR A 101      -8.180  15.057  10.618  1.00 21.50      A    H  
ATOM   1579  HD1 TYR A 101      -8.286  17.439  11.450  1.00 24.04      A    H  
ATOM   1580  HD2 TYR A 101      -8.824  14.103  14.114  1.00 23.97      A    H  
ATOM   1581  HE1 TYR A 101      -7.902  18.942  13.378  1.00 23.97      A    H  
ATOM   1582  HE2 TYR A 101      -8.436  15.605  16.057  1.00 23.22      A    H  
ATOM   1583  HH  TYR A 101      -7.876  19.121  15.650  1.00 30.73      A    H  
ATOM   1584  N   LYS A 102     -11.140  13.107  12.486  1.00 16.01      A    N  
ATOM   1585  CA  LYS A 102     -11.679  12.669  13.768  1.00 17.81      A    C  
ATOM   1586  C   LYS A 102     -10.791  11.586  14.372  1.00 17.13      A    C  
ATOM   1587  O   LYS A 102      -9.934  11.006  13.691  1.00 16.47      A    O  
ATOM   1588  CB  LYS A 102     -13.161  12.378  13.666  1.00 34.05      A    C  
ATOM   1589  CG  LYS A 102     -13.594  11.331  12.665  1.00 38.89      A    C  
ATOM   1590  CD  LYS A 102     -15.060  11.515  12.282  1.00 31.54      A    C  
ATOM   1591  CE  LYS A 102     -15.641  10.346  11.514  1.00 52.89      A    C  
ATOM   1592  NZ  LYS A 102     -17.005  10.650  11.042  1.00 55.20      A    N1+
ATOM   1593  H   LYS A 102     -10.527  12.464  11.987  1.00 18.01      A    H  
ATOM   1594  HA  LYS A 102     -11.578  13.499  14.474  1.00 19.81      A    H  
ATOM   1595  HB2 LYS A 102     -13.540  12.110  14.647  1.00 36.05      A    H  
ATOM   1596  HB3 LYS A 102     -13.662  13.318  13.433  1.00 36.05      A    H  
ATOM   1597  HG2 LYS A 102     -12.987  11.377  11.759  1.00 40.89      A    H  
ATOM   1598  HG3 LYS A 102     -13.436  10.344  13.087  1.00 40.89      A    H  
ATOM   1599  HD2 LYS A 102     -15.654  11.667  13.185  1.00 33.54      A    H  
ATOM   1600  HD3 LYS A 102     -15.156  12.428  11.691  1.00 33.54      A    H  
ATOM   1601  HE2 LYS A 102     -15.022  10.102  10.651  1.00 54.89      A    H  
ATOM   1602  HE3 LYS A 102     -15.676   9.458  12.147  1.00 54.89      A    H  
ATOM   1603  HZ1 LYS A 102     -16.951  11.315  10.284  1.00 57.20      A    H  
ATOM   1604  HZ2 LYS A 102     -17.436   9.803  10.703  1.00 57.20      A    H  
ATOM   1605  HZ3 LYS A 102     -17.555  11.031  11.797  1.00 57.20      A    H  
ATOM   1606  N   PHE A 103     -10.946  11.359  15.676  1.00 15.79      A    N  
ATOM   1607  CA  PHE A 103     -10.247  10.270  16.366  1.00 14.37      A    C  
ATOM   1608  C   PHE A 103     -11.284   9.211  16.683  1.00 17.12      A    C  
ATOM   1609  O   PHE A 103     -12.254   9.469  17.425  1.00 17.99      A    O  
ATOM   1610  CB  PHE A 103      -9.641  10.778  17.693  1.00 15.76      A    C  
ATOM   1611  CG  PHE A 103      -8.471  11.753  17.621  1.00 16.17      A    C  
ATOM   1612  CD1 PHE A 103      -7.791  11.980  16.400  1.00 17.53      A    C  
ATOM   1613  CD2 PHE A 103      -8.051  12.429  18.786  1.00 15.85      A    C  
ATOM   1614  CE1 PHE A 103      -6.691  12.856  16.357  1.00 17.58      A    C  
ATOM   1615  CE2 PHE A 103      -6.955  13.309  18.738  1.00 17.37      A    C  
ATOM   1616  CZ  PHE A 103      -6.269  13.519  17.523  1.00 17.62      A    C  
ATOM   1617  H   PHE A 103     -11.636  11.899  16.204  1.00 17.79      A    H  
ATOM   1618  HA  PHE A 103      -9.458   9.818  15.767  1.00 16.37      A    H  
ATOM   1619  HB2 PHE A 103     -10.420  11.243  18.300  1.00 17.76      A    H  
ATOM   1620  HB3 PHE A 103      -9.286   9.923  18.273  1.00 17.76      A    H  
ATOM   1621  HD1 PHE A 103      -8.101  11.475  15.503  1.00 19.53      A    H  
ATOM   1622  HD2 PHE A 103      -8.567  12.265  19.721  1.00 17.85      A    H  
ATOM   1623  HE1 PHE A 103      -6.169  13.018  15.426  1.00 19.58      A    H  
ATOM   1624  HE2 PHE A 103      -6.634  13.821  19.632  1.00 19.37      A    H  
ATOM   1625  HZ  PHE A 103      -5.424  14.191  17.489  1.00 19.62      A    H  
ATOM   1626  N   VAL A 104     -11.091   8.024  16.124  1.00 14.29      A    N  
ATOM   1627  CA  VAL A 104     -12.036   6.925  16.226  1.00 15.82      A    C  
ATOM   1628  C   VAL A 104     -11.256   5.736  16.729  1.00 20.74      A    C  
ATOM   1629  O   VAL A 104     -10.114   5.527  16.314  1.00 36.31      A    O  
ATOM   1630  CB  VAL A 104     -12.700   6.620  14.886  1.00 17.60      A    C  
ATOM   1631  CG1 VAL A 104     -13.348   7.867  14.291  1.00 19.88      A    C  
ATOM   1632  CG2 VAL A 104     -11.781   5.936  13.877  1.00 24.11      A    C  
ATOM   1633  H   VAL A 104     -10.238   7.847  15.601  1.00 16.29      A    H  
ATOM   1634  HA  VAL A 104     -12.819   7.144  16.956  1.00 17.82      A    H  
ATOM   1635  HB  VAL A 104     -13.511   5.918  15.092  1.00 19.60      A    H  
ATOM   1636 HG11 VAL A 104     -14.002   7.624  13.458  1.00 21.88      A    H  
ATOM   1637 HG12 VAL A 104     -13.947   8.399  15.030  1.00 21.88      A    H  
ATOM   1638 HG13 VAL A 104     -12.581   8.550  13.927  1.00 21.88      A    H  
ATOM   1639 HG21 VAL A 104     -12.287   5.832  12.919  1.00 26.11      A    H  
ATOM   1640 HG22 VAL A 104     -10.860   6.498  13.717  1.00 26.11      A    H  
ATOM   1641 HG23 VAL A 104     -11.516   4.921  14.174  1.00 26.11      A    H  
ATOM   1642  N   ARG A 105     -11.852   4.928  17.570  1.00 13.06      A    N  
ATOM   1643  CA  ARG A 105     -11.195   3.694  17.948  1.00 11.15      A    C  
ATOM   1644  C   ARG A 105     -11.812   2.587  17.116  1.00 16.14      A    C  
ATOM   1645  O   ARG A 105     -13.042   2.548  16.950  1.00 17.68      A    O  
ATOM   1646  CB  ARG A 105     -11.437   3.435  19.425  1.00 13.02      A    C  
ATOM   1647  CG  ARG A 105     -10.701   2.252  19.984  1.00 12.21      A    C  
ATOM   1648  CD  ARG A 105     -10.988   2.115  21.467  1.00 11.56      A    C  
ATOM   1649  NE  ARG A 105     -10.350   0.905  21.962  1.00 13.39      A    N  
ATOM   1650  CZ  ARG A 105      -9.130   0.879  22.508  1.00 11.18      A    C  
ATOM   1651  NH1 ARG A 105      -8.401   2.007  22.613  1.00 13.25      A    N  
ATOM   1652  NH2 ARG A 105      -8.643  -0.276  22.961  1.00 13.97      A    N1+
ATOM   1653  H   ARG A 105     -12.800   5.097  17.878  1.00 15.06      A    H  
ATOM   1654  HA  ARG A 105     -10.115   3.728  17.807  1.00 13.15      A    H  
ATOM   1655  HB2 ARG A 105     -11.158   4.325  19.990  1.00 15.02      A    H  
ATOM   1656  HB3 ARG A 105     -12.503   3.278  19.578  1.00 15.02      A    H  
ATOM   1657  HG2 ARG A 105     -10.988   1.337  19.466  1.00 14.21      A    H  
ATOM   1658  HG3 ARG A 105      -9.630   2.385  19.833  1.00 14.21      A    H  
ATOM   1659  HD2 ARG A 105     -10.687   2.995  22.033  1.00 13.56      A    H  
ATOM   1660  HD3 ARG A 105     -12.057   2.005  21.635  1.00 13.56      A    H  
ATOM   1661  HE  ARG A 105     -10.873   0.043  21.881  1.00 15.39      A    H  
ATOM   1662 HH11 ARG A 105      -8.770   2.897  22.279  1.00 15.25      A    H  
ATOM   1663 HH12 ARG A 105      -7.473   1.979  23.018  1.00 15.25      A    H  
ATOM   1664 HH21 ARG A 105      -9.190  -1.129  22.862  1.00 15.97      A    H  
ATOM   1665 HH22 ARG A 105      -7.724  -0.307  23.390  1.00 15.97      A    H  
ATOM   1666  N   ILE A 106     -10.952   1.724  16.599  1.00 14.17      A    N  
ATOM   1667  CA  ILE A 106     -11.471   0.647  15.740  1.00 16.17      A    C  
ATOM   1668  C   ILE A 106     -11.646  -0.647  16.516  1.00 17.07      A    C  
ATOM   1669  O   ILE A 106     -11.142  -0.846  17.634  1.00 16.91      A    O  
ATOM   1670  CB  ILE A 106     -10.575   0.404  14.540  1.00 17.43      A    C  
ATOM   1671  CG1 ILE A 106      -9.153  -0.022  14.897  1.00 15.73      A    C  
ATOM   1672  CG2 ILE A 106     -10.700   1.588  13.579  1.00 28.85      A    C  
ATOM   1673  CD1 ILE A 106      -8.359  -0.493  13.679  1.00 26.83      A    C  
ATOM   1674  H   ILE A 106      -9.964   1.753  16.836  1.00 16.17      A    H  
ATOM   1675  HA  ILE A 106     -12.459   0.894  15.342  1.00 18.17      A    H  
ATOM   1676  HB  ILE A 106     -10.999  -0.434  13.984  1.00 19.43      A    H  
ATOM   1677 HG12 ILE A 106      -8.620   0.803  15.368  1.00 17.73      A    H  
ATOM   1678 HG13 ILE A 106      -9.148  -0.837  15.622  1.00 17.73      A    H  
ATOM   1679 HG21 ILE A 106     -10.102   1.458  12.678  1.00 30.85      A    H  
ATOM   1680 HG22 ILE A 106     -11.733   1.712  13.249  1.00 30.85      A    H  
ATOM   1681 HG23 ILE A 106     -10.406   2.521  14.053  1.00 30.85      A    H  
ATOM   1682 HD11 ILE A 106      -7.367  -0.811  13.992  1.00 28.83      A    H  
ATOM   1683 HD12 ILE A 106      -8.844  -1.327  13.169  1.00 28.83      A    H  
ATOM   1684 HD13 ILE A 106      -8.216   0.314  12.961  1.00 28.83      A    H  
ATOM   1685  N   GLN A 107     -12.395  -1.550  15.896  1.00 15.09      A    N  
ATOM   1686  CA  GLN A 107     -12.621  -2.870  16.415  1.00 16.96      A    C  
ATOM   1687  C   GLN A 107     -11.637  -3.875  15.842  1.00 13.83      A    C  
ATOM   1688  O   GLN A 107     -11.270  -3.757  14.661  1.00 14.57      A    O  
ATOM   1689  CB  GLN A 107     -14.020  -3.323  15.940  1.00 18.02      A    C  
ATOM   1690  CG  GLN A 107     -15.159  -2.630  16.678  1.00 19.61      A    C  
ATOM   1691  CD  GLN A 107     -15.261  -3.080  18.112  1.00 22.16      A    C  
ATOM   1692  NE2 GLN A 107     -15.536  -2.147  19.004  1.00 21.62      A    N  
ATOM   1693  OE1 GLN A 107     -15.081  -4.260  18.428  1.00 20.32      A    O  
ATOM   1694  H   GLN A 107     -12.794  -1.327  14.987  1.00 17.09      A    H  
ATOM   1695  HA  GLN A 107     -12.583  -2.859  17.504  1.00 18.96      A    H  
ATOM   1696  HB2 GLN A 107     -14.143  -3.131  14.878  1.00 20.02      A    H  
ATOM   1697  HB3 GLN A 107     -14.133  -4.398  16.030  1.00 20.02      A    H  
ATOM   1698  HG2 GLN A 107     -15.047  -1.550  16.612  1.00 21.61      A    H  
ATOM   1699  HG3 GLN A 107     -16.102  -2.871  16.187  1.00 21.61      A    H  
ATOM   1700 HE21 GLN A 107     -15.659  -1.180  18.703  1.00 23.62      A    H  
ATOM   1701 HE22 GLN A 107     -15.655  -2.398  19.978  1.00 23.62      A    H  
ATOM   1702  N   PRO A 108     -11.284  -4.940  16.565  1.00 15.57      A    N  
ATOM   1703  CA  PRO A 108     -10.656  -6.114  15.965  1.00 18.99      A    C  
ATOM   1704  C   PRO A 108     -11.399  -6.608  14.738  1.00 20.27      A    C  
ATOM   1705  O   PRO A 108     -12.635  -6.579  14.687  1.00 20.56      A    O  
ATOM   1706  CB  PRO A 108     -10.604  -7.163  17.057  1.00 21.52      A    C  
ATOM   1707  CG  PRO A 108     -10.755  -6.386  18.357  1.00 27.37      A    C  
ATOM   1708  CD  PRO A 108     -11.520  -5.101  18.008  1.00 19.27      A    C  
ATOM   1709  HA  PRO A 108      -9.642  -5.837  15.686  1.00 20.99      A    H  
ATOM   1710  HB2 PRO A 108     -11.415  -7.888  16.967  1.00 23.52      A    H  
ATOM   1711  HB3 PRO A 108      -9.662  -7.691  17.026  1.00 23.52      A    H  
ATOM   1712  HG2 PRO A 108     -11.236  -6.963  19.146  1.00 29.37      A    H  
ATOM   1713  HG3 PRO A 108      -9.755  -6.131  18.707  1.00 29.37      A    H  
ATOM   1714  HD2 PRO A 108     -12.586  -5.233  18.197  1.00 21.27      A    H  
ATOM   1715  HD3 PRO A 108     -11.162  -4.252  18.589  1.00 21.27      A    H  
ATOM   1716  N   GLY A 109     -10.637  -6.921  13.700  1.00 15.26      A    N  
ATOM   1717  CA  GLY A 109     -11.238  -7.325  12.433  1.00 19.55      A    C  
ATOM   1718  C   GLY A 109     -11.327  -6.213  11.398  1.00 22.14      A    C  
ATOM   1719  O   GLY A 109     -11.498  -6.504  10.207  1.00 21.31      A    O  
ATOM   1720  H   GLY A 109      -9.620  -6.886  13.768  1.00 17.26      A    H  
ATOM   1721  HA2 GLY A 109     -10.609  -8.110  12.025  1.00 21.55      A    H  
ATOM   1722  HA3 GLY A 109     -12.224  -7.779  12.553  1.00 21.55      A    H  
ATOM   1723  N   GLN A 110     -11.228  -4.950  11.824  1.00 14.29      A    N  
ATOM   1724  CA  GLN A 110     -11.285  -3.806  10.920  1.00 17.65      A    C  
ATOM   1725  C   GLN A 110      -9.872  -3.470  10.417  1.00 16.49      A    C  
ATOM   1726  O   GLN A 110      -8.862  -3.805  11.055  1.00 17.08      A    O  
ATOM   1727  CB  GLN A 110     -11.865  -2.557  11.610  1.00 16.69      A    C  
ATOM   1728  CG  GLN A 110     -13.345  -2.676  12.035  1.00 22.12      A    C  
ATOM   1729  CD  GLN A 110     -14.014  -1.334  12.419  1.00 51.35      A    C  
ATOM   1730  NE2 GLN A 110     -14.731  -0.760  11.484  1.00 44.37      A    N  
ATOM   1731  OE1 GLN A 110     -13.893  -0.822  13.552  1.00 23.37      A    O  
ATOM   1732  H   GLN A 110     -11.098  -4.761  12.812  1.00 16.29      A    H  
ATOM   1733  HA  GLN A 110     -11.913  -4.036  10.058  1.00 19.65      A    H  
ATOM   1734  HB2 GLN A 110     -11.262  -2.300  12.481  1.00 18.69      A    H  
ATOM   1735  HB3 GLN A 110     -11.776  -1.699  10.944  1.00 18.69      A    H  
ATOM   1736  HG2 GLN A 110     -13.917  -3.128  11.224  1.00 24.12      A    H  
ATOM   1737  HG3 GLN A 110     -13.427  -3.378  12.861  1.00 24.12      A    H  
ATOM   1738 HE21 GLN A 110     -14.808  -1.188  10.574  1.00 46.37      A    H  
ATOM   1739 HE22 GLN A 110     -15.193   0.116  11.670  1.00 46.37      A    H  
ATOM   1740  N   THR A 111      -9.822  -2.838   9.256  1.00 16.78      A    N  
ATOM   1741  CA  THR A 111      -8.550  -2.520   8.612  1.00 15.27      A    C  
ATOM   1742  C   THR A 111      -8.286  -1.021   8.632  1.00 16.17      A    C  
ATOM   1743  O   THR A 111      -9.181  -0.198   8.830  1.00 16.76      A    O  
ATOM   1744  CB  THR A 111      -8.547  -3.049   7.165  1.00 16.08      A    C  
ATOM   1745  CG2 THR A 111      -8.635  -4.565   7.116  1.00 18.91      A    C  
ATOM   1746  OG1 THR A 111      -9.670  -2.456   6.510  1.00 18.24      A    O  
ATOM   1747  H   THR A 111     -10.662  -2.464   8.825  1.00 18.78      A    H  
ATOM   1748  HA  THR A 111      -7.722  -2.952   9.146  1.00 17.27      A    H  
ATOM   1749  HB  THR A 111      -7.639  -2.735   6.645  1.00 18.08      A    H  
ATOM   1750  HG1 THR A 111      -9.793  -2.851   5.652  1.00 20.24      A    H  
ATOM   1751 HG21 THR A 111      -8.830  -4.910   6.105  1.00 20.91      A    H  
ATOM   1752 HG22 THR A 111      -7.698  -5.010   7.446  1.00 20.91      A    H  
ATOM   1753 HG23 THR A 111      -9.421  -4.965   7.754  1.00 20.91      A    H  
ATOM   1754  N   PHE A 112      -7.028  -0.667   8.397  1.00 15.17      A    N  
ATOM   1755  CA  PHE A 112      -6.627   0.726   8.297  1.00 13.45      A    C  
ATOM   1756  C   PHE A 112      -5.305   0.816   7.548  1.00 11.82      A    C  
ATOM   1757  O   PHE A 112      -4.583  -0.180   7.442  1.00 13.20      A    O  
ATOM   1758  CB  PHE A 112      -6.533   1.370   9.689  1.00 14.50      A    C  
ATOM   1759  CG  PHE A 112      -5.576   0.681  10.655  1.00 16.16      A    C  
ATOM   1760  CD1 PHE A 112      -5.998  -0.444  11.392  1.00 17.99      A    C  
ATOM   1761  CD2 PHE A 112      -4.276   1.187  10.840  1.00 15.08      A    C  
ATOM   1762  CE1 PHE A 112      -5.132  -1.030  12.335  1.00 19.76      A    C  
ATOM   1763  CE2 PHE A 112      -3.423   0.605  11.789  1.00 17.83      A    C  
ATOM   1764  CZ  PHE A 112      -3.850  -0.491  12.541  1.00 17.68      A    C  
ATOM   1765  H   PHE A 112      -6.290  -1.361   8.291  1.00 17.17      A    H  
ATOM   1766  HA  PHE A 112      -7.360   1.268   7.696  1.00 15.45      A    H  
ATOM   1767  HB2 PHE A 112      -6.241   2.415   9.595  1.00 16.50      A    H  
ATOM   1768  HB3 PHE A 112      -7.517   1.397  10.156  1.00 16.50      A    H  
ATOM   1769  HD1 PHE A 112      -6.990  -0.844  11.250  1.00 19.99      A    H  
ATOM   1770  HD2 PHE A 112      -3.945   2.038  10.269  1.00 17.08      A    H  
ATOM   1771  HE1 PHE A 112      -5.457  -1.885  12.910  1.00 21.76      A    H  
ATOM   1772  HE2 PHE A 112      -2.435   1.008  11.944  1.00 19.83      A    H  
ATOM   1773  HZ  PHE A 112      -3.194  -0.918  13.272  1.00 19.68      A    H  
ATOM   1774  N   SER A 113      -4.970   2.029   7.126  1.00 13.42      A    N  
ATOM   1775  CA  SER A 113      -3.691   2.265   6.462  1.00 14.24      A    C  
ATOM   1776  C   SER A 113      -2.696   2.817   7.458  1.00 15.05      A    C  
ATOM   1777  O   SER A 113      -3.084   3.575   8.347  1.00 16.43      A    O  
ATOM   1778  CB  SER A 113      -3.871   3.317   5.374  1.00 14.71      A    C  
ATOM   1779  OG  SER A 113      -4.825   2.839   4.420  1.00 14.95      A    O  
ATOM   1780  H   SER A 113      -5.577   2.831   7.279  1.00 15.42      A    H  
ATOM   1781  HA  SER A 113      -3.304   1.355   6.009  1.00 16.24      A    H  
ATOM   1782  HB2 SER A 113      -4.213   4.270   5.783  1.00 16.71      A    H  
ATOM   1783  HB3 SER A 113      -2.925   3.504   4.864  1.00 16.71      A    H  
ATOM   1784  HG  SER A 113      -4.855   1.875   4.460  1.00 16.95      A    H  
ATOM   1785  N   VAL A 114      -1.430   2.446   7.333  1.00 13.77      A    N  
ATOM   1786  CA  VAL A 114      -0.372   2.950   8.199  1.00 14.14      A    C  
ATOM   1787  C   VAL A 114       0.579   3.770   7.360  1.00 15.75      A    C  
ATOM   1788  O   VAL A 114       1.043   3.281   6.320  1.00 15.87      A    O  
ATOM   1789  CB  VAL A 114       0.377   1.778   8.864  1.00 15.73      A    C  
ATOM   1790  CG1 VAL A 114       1.666   2.232   9.578  1.00 16.75      A    C  
ATOM   1791  CG2 VAL A 114      -0.497   1.040   9.882  1.00 18.27      A    C  
ATOM   1792  H   VAL A 114      -1.172   1.792   6.591  1.00 15.77      A    H  
ATOM   1793  HA  VAL A 114      -0.764   3.586   8.990  1.00 16.14      A    H  
ATOM   1794  HB  VAL A 114       0.663   1.065   8.086  1.00 17.73      A    H  
ATOM   1795 HG11 VAL A 114       2.121   1.374  10.062  1.00 18.75      A    H  
ATOM   1796 HG12 VAL A 114       2.424   2.612   8.893  1.00 18.75      A    H  
ATOM   1797 HG13 VAL A 114       1.470   2.994  10.335  1.00 18.75      A    H  
ATOM   1798 HG21 VAL A 114       0.002   0.145  10.255  1.00 20.27      A    H  
ATOM   1799 HG22 VAL A 114      -0.716   1.682  10.734  1.00 20.27      A    H  
ATOM   1800 HG23 VAL A 114      -1.445   0.721   9.447  1.00 20.27      A    H  
ATOM   1801  N   LEU A 115       0.911   4.978   7.822  1.00 14.93      A    N  
ATOM   1802  CA  LEU A 115       2.007   5.732   7.236  1.00 15.69      A    C  
ATOM   1803  C   LEU A 115       3.225   5.591   8.126  1.00 16.65      A    C  
ATOM   1804  O   LEU A 115       3.313   6.208   9.193  1.00 18.17      A    O  
ATOM   1805  CB  LEU A 115       1.629   7.208   7.101  1.00 17.61      A    C  
ATOM   1806  CG  LEU A 115       2.675   8.084   6.412  1.00 16.83      A    C  
ATOM   1807  CD1 LEU A 115       2.891   7.604   4.965  1.00 16.35      A    C  
ATOM   1808  CD2 LEU A 115       2.239   9.546   6.427  1.00 17.67      A    C  
ATOM   1809  H   LEU A 115       0.537   5.276   8.720  1.00 16.93      A    H  
ATOM   1810  HA  LEU A 115       2.249   5.358   6.240  1.00 17.69      A    H  
ATOM   1811  HB2 LEU A 115       0.702   7.272   6.531  1.00 19.61      A    H  
ATOM   1812  HB3 LEU A 115       1.376   7.620   8.077  1.00 19.61      A    H  
ATOM   1813  HG  LEU A 115       3.628   8.031   6.938  1.00 18.83      A    H  
ATOM   1814 HD11 LEU A 115       3.306   8.385   4.334  1.00 18.35      A    H  
ATOM   1815 HD12 LEU A 115       3.585   6.768   4.927  1.00 18.35      A    H  
ATOM   1816 HD13 LEU A 115       1.960   7.286   4.493  1.00 18.35      A    H  
ATOM   1817 HD21 LEU A 115       2.968  10.186   5.935  1.00 19.67      A    H  
ATOM   1818 HD22 LEU A 115       1.280   9.689   5.927  1.00 19.67      A    H  
ATOM   1819 HD23 LEU A 115       2.140   9.909   7.450  1.00 19.67      A    H  
ATOM   1820  N   ALA A 116       4.167   4.755   7.719  1.00 15.21      A    N  
ATOM   1821  CA  ALA A 116       5.362   4.546   8.508  1.00 15.85      A    C  
ATOM   1822  C   ALA A 116       6.310   5.714   8.305  1.00 19.06      A    C  
ATOM   1823  O   ALA A 116       6.609   6.097   7.161  1.00 21.45      A    O  
ATOM   1824  CB  ALA A 116       6.042   3.254   8.094  1.00 19.20      A    C  
ATOM   1825  H   ALA A 116       4.114   4.370   6.779  1.00 17.21      A    H  
ATOM   1826  HA  ALA A 116       5.101   4.454   9.565  1.00 17.85      A    H  
ATOM   1827  HB1 ALA A 116       6.968   3.105   8.651  1.00 21.20      A    H  
ATOM   1828  HB2 ALA A 116       5.405   2.395   8.299  1.00 21.20      A    H  
ATOM   1829  HB3 ALA A 116       6.291   3.242   7.032  1.00 21.20      A    H  
ATOM   1830  N   CYS A 117       6.758   6.284   9.412  1.00 16.44      A    N  
ATOM   1831  CA  CYS A 117       7.630   7.463   9.419  1.00 17.80      A    C  
ATOM   1832  C   CYS A 117       8.846   7.259  10.277  1.00 18.32      A    C  
ATOM   1833  O   CYS A 117       8.803   6.547  11.279  1.00 18.70      A    O  
ATOM   1834  CB  CYS A 117       6.916   8.715   9.875  1.00 21.11      A    C  
ATOM   1835  SG  CYS A 117       5.425   9.099   8.985  1.00 22.68      A    S  
ATOM   1836  H   CYS A 117       6.453   5.934  10.321  1.00 18.44      A    H  
ATOM   1837  HA  CYS A 117       7.995   7.643   8.407  1.00 19.80      A    H  
ATOM   1838  HB2 CYS A 117       6.630   8.605  10.922  1.00 23.11      A    H  
ATOM   1839  HB3 CYS A 117       7.576   9.583   9.824  1.00 23.11      A    H  
ATOM   1840  HG  CYS A 117       4.873   7.890   9.159  1.00 24.68      A    H  
ATOM   1841  N   TYR A 118       9.906   7.981   9.916  1.00 17.77      A    N  
ATOM   1842  CA  TYR A 118      11.164   7.990  10.668  1.00 18.94      A    C  
ATOM   1843  C   TYR A 118      11.642   9.421  10.670  1.00 18.13      A    C  
ATOM   1844  O   TYR A 118      11.611  10.084   9.623  1.00 21.52      A    O  
ATOM   1845  CB  TYR A 118      12.200   7.048  10.048  1.00 22.54      A    C  
ATOM   1846  CG  TYR A 118      11.683   5.624  10.049  1.00 21.48      A    C  
ATOM   1847  CD1 TYR A 118      10.919   5.149   8.963  1.00 19.15      A    C  
ATOM   1848  CD2 TYR A 118      11.919   4.790  11.157  1.00 19.33      A    C  
ATOM   1849  CE1 TYR A 118      10.355   3.865   9.011  1.00 16.68      A    C  
ATOM   1850  CE2 TYR A 118      11.370   3.498  11.196  1.00 19.17      A    C  
ATOM   1851  CZ  TYR A 118      10.570   3.039  10.129  1.00 18.45      A    C  
ATOM   1852  OH  TYR A 118      10.001   1.802  10.191  1.00 20.29      A    O  
ATOM   1853  H   TYR A 118       9.857   8.587   9.101  1.00 19.77      A    H  
ATOM   1854  HA  TYR A 118      10.990   7.684  11.702  1.00 20.94      A    H  
ATOM   1855  HB2 TYR A 118      12.439   7.350   9.027  1.00 24.54      A    H  
ATOM   1856  HB3 TYR A 118      13.135   7.093  10.609  1.00 24.54      A    H  
ATOM   1857  HD1 TYR A 118      10.737   5.785   8.112  1.00 21.15      A    H  
ATOM   1858  HD2 TYR A 118      12.508   5.150  11.990  1.00 21.33      A    H  
ATOM   1859  HE1 TYR A 118       9.747   3.512   8.188  1.00 18.68      A    H  
ATOM   1860  HE2 TYR A 118      11.543   2.868  12.052  1.00 21.17      A    H  
ATOM   1861  HH  TYR A 118       9.453   1.588   9.420  1.00 22.29      A    H  
ATOM   1862  N   ASN A 119      11.984   9.935  11.851  1.00 20.15      A    N  
ATOM   1863  CA  ASN A 119      12.481  11.309  11.972  1.00 22.29      A    C  
ATOM   1864  C   ASN A 119      11.516  12.380  11.480  1.00 20.03      A    C  
ATOM   1865  O   ASN A 119      11.895  13.412  10.911  1.00 23.53      A    O  
ATOM   1866  CB  ASN A 119      13.898  11.482  11.402  1.00 30.71      A    C  
ATOM   1867  CG  ASN A 119      14.872  10.594  12.135  1.00 29.73      A    C  
ATOM   1868  ND2 ASN A 119      15.272  11.011  13.316  1.00 36.90      A    N  
ATOM   1869  OD1 ASN A 119      15.262   9.534  11.656  1.00 43.28      A    O  
ATOM   1870  H   ASN A 119      11.993   9.351  12.687  1.00 22.15      A    H  
ATOM   1871  HA  ASN A 119      12.540  11.492  13.046  1.00 24.29      A    H  
ATOM   1872  HB2 ASN A 119      13.924  11.243  10.338  1.00 32.71      A    H  
ATOM   1873  HB3 ASN A 119      14.239  12.514  11.482  1.00 32.71      A    H  
ATOM   1874 HD21 ASN A 119      14.945  11.907  13.675  1.00 38.90      A    H  
ATOM   1875 HD22 ASN A 119      15.913  10.452  13.858  1.00 38.90      A    H  
ATOM   1876  N   GLY A 120      10.219  12.080  11.579  1.00 19.01      A    N  
ATOM   1877  CA  GLY A 120       9.191  12.977  11.095  1.00 19.10      A    C  
ATOM   1878  C   GLY A 120       8.912  12.889   9.596  1.00 22.88      A    C  
ATOM   1879  O   GLY A 120       8.034  13.587   9.095  1.00 27.32      A    O  
ATOM   1880  H   GLY A 120       9.911  11.192  11.974  1.00 21.01      A    H  
ATOM   1881  HA2 GLY A 120       8.264  12.727  11.611  1.00 21.10      A    H  
ATOM   1882  HA3 GLY A 120       9.414  14.013  11.352  1.00 21.10      A    H  
ATOM   1883  N   SER A 121       9.679  12.066   8.884  1.00 19.85      A    N  
ATOM   1884  CA  SER A 121       9.566  11.985   7.444  1.00 22.14      A    C  
ATOM   1885  C   SER A 121       8.841  10.690   7.030  1.00 18.90      A    C  
ATOM   1886  O   SER A 121       9.294   9.601   7.410  1.00 21.57      A    O  
ATOM   1887  CB  SER A 121      10.981  11.933   6.901  1.00 23.68      A    C  
ATOM   1888  OG  SER A 121      10.934  12.148   5.508  1.00 48.23      A    O  
ATOM   1889  H   SER A 121      10.381  11.485   9.336  1.00 21.85      A    H  
ATOM   1890  HA  SER A 121       9.113  12.888   7.035  1.00 24.14      A    H  
ATOM   1891  HB2 SER A 121      11.583  12.732   7.336  1.00 25.68      A    H  
ATOM   1892  HB3 SER A 121      11.493  10.994   7.123  1.00 25.68      A    H  
ATOM   1893  HG  SER A 121      10.526  11.401   5.085  1.00 50.23      A    H  
ATOM   1894  N   PRO A 122       7.753  10.775   6.251  1.00 20.49      A    N  
ATOM   1895  CA  PRO A 122       7.044   9.587   5.750  1.00 23.01      A    C  
ATOM   1896  C   PRO A 122       7.901   8.706   4.866  1.00 22.16      A    C  
ATOM   1897  O   PRO A 122       8.566   9.227   3.962  1.00 23.89      A    O  
ATOM   1898  CB  PRO A 122       5.888  10.149   4.960  1.00 26.48      A    C  
ATOM   1899  CG  PRO A 122       5.642  11.546   5.539  1.00 32.96      A    C  
ATOM   1900  CD  PRO A 122       7.005  12.013   6.041  1.00 26.80      A    C  
ATOM   1901  HA  PRO A 122       6.677   9.008   6.593  1.00 25.01      A    H  
ATOM   1902  HB2 PRO A 122       6.130  10.258   3.901  1.00 28.48      A    H  
ATOM   1903  HB3 PRO A 122       5.013   9.512   5.030  1.00 28.48      A    H  
ATOM   1904  HG2 PRO A 122       5.201  12.242   4.826  1.00 34.96      A    H  
ATOM   1905  HG3 PRO A 122       4.958  11.468   6.385  1.00 34.96      A    H  
ATOM   1906  HD2 PRO A 122       7.504  12.621   5.285  1.00 28.80      A    H  
ATOM   1907  HD3 PRO A 122       6.883  12.606   6.949  1.00 28.80      A    H  
ATOM   1908  N   SER A 123       7.900   7.401   5.136  1.00 21.77      A    N  
ATOM   1909  CA  SER A 123       8.723   6.446   4.410  1.00 20.88      A    C  
ATOM   1910  C   SER A 123       7.928   5.472   3.544  1.00 19.89      A    C  
ATOM   1911  O   SER A 123       8.377   5.075   2.458  1.00 19.59      A    O  
ATOM   1912  CB  SER A 123       9.505   5.656   5.439  1.00 28.00      A    C  
ATOM   1913  OG  SER A 123      10.413   4.775   4.840  1.00 40.73      A    O  
ATOM   1914  H   SER A 123       7.341   7.040   5.910  1.00 23.77      A    H  
ATOM   1915  HA  SER A 123       9.439   6.954   3.759  1.00 22.88      A    H  
ATOM   1916  HB2 SER A 123      10.072   6.344   6.065  1.00 30.00      A    H  
ATOM   1917  HB3 SER A 123       8.848   5.089   6.102  1.00 30.00      A    H  
ATOM   1918  HG  SER A 123       9.936   4.090   4.387  1.00 42.73      A    H  
ATOM   1919  N   GLY A 124       6.772   5.044   4.015  1.00 18.13      A    N  
ATOM   1920  CA  GLY A 124       6.001   4.085   3.245  1.00 17.56      A    C  
ATOM   1921  C   GLY A 124       4.597   3.989   3.761  1.00 18.40      A    C  
ATOM   1922  O   GLY A 124       4.333   4.412   4.895  1.00 16.79      A    O  
ATOM   1923  H   GLY A 124       6.398   5.343   4.909  1.00 20.13      A    H  
ATOM   1924  HA2 GLY A 124       5.965   4.385   2.200  1.00 19.56      A    H  
ATOM   1925  HA3 GLY A 124       6.474   3.105   3.291  1.00 19.56      A    H  
ATOM   1926  N   VAL A 125       3.716   3.417   2.951  1.00 15.82      A    N  
ATOM   1927  CA  VAL A 125       2.328   3.239   3.321  1.00 15.64      A    C  
ATOM   1928  C   VAL A 125       1.939   1.792   3.114  1.00 19.71      A    C  
ATOM   1929  O   VAL A 125       2.309   1.169   2.110  1.00 16.97      A    O  
ATOM   1930  CB  VAL A 125       1.403   4.282   2.679  1.00 18.21      A    C  
ATOM   1931  CG1 VAL A 125       1.389   4.208   1.162  1.00 28.56      A    C  
ATOM   1932  CG2 VAL A 125      -0.022   4.256   3.220  1.00 22.97      A    C  
ATOM   1933  H   VAL A 125       4.009   3.091   2.031  1.00 17.82      A    H  
ATOM   1934  HA  VAL A 125       2.257   3.405   4.385  1.00 17.64      A    H  
ATOM   1935  HB  VAL A 125       1.809   5.262   2.937  1.00 20.21      A    H  
ATOM   1936 HG11 VAL A 125       0.864   5.063   0.739  1.00 30.56      A    H  
ATOM   1937 HG12 VAL A 125       2.395   4.223   0.744  1.00 30.56      A    H  
ATOM   1938 HG13 VAL A 125       0.895   3.302   0.810  1.00 30.56      A    H  
ATOM   1939 HG21 VAL A 125      -0.656   4.985   2.713  1.00 24.97      A    H  
ATOM   1940 HG22 VAL A 125      -0.488   3.280   3.085  1.00 24.97      A    H  
ATOM   1941 HG23 VAL A 125      -0.047   4.490   4.284  1.00 24.97      A    H  
ATOM   1942  N   TYR A 126       1.222   1.234   4.073  1.00 16.01      A    N  
ATOM   1943  CA  TYR A 126       0.718  -0.126   3.920  1.00 14.23      A    C  
ATOM   1944  C   TYR A 126      -0.617  -0.278   4.602  1.00 17.26      A    C  
ATOM   1945  O   TYR A 126      -1.045   0.586   5.365  1.00 19.12      A    O  
ATOM   1946  CB  TYR A 126       1.749  -1.151   4.349  1.00 16.99      A    C  
ATOM   1947  CG  TYR A 126       2.168  -1.106   5.805  1.00 17.09      A    C  
ATOM   1948  CD1 TYR A 126       1.451  -1.843   6.770  1.00 19.14      A    C  
ATOM   1949  CD2 TYR A 126       3.263  -0.314   6.199  1.00 22.91      A    C  
ATOM   1950  CE1 TYR A 126       1.828  -1.789   8.122  1.00 19.73      A    C  
ATOM   1951  CE2 TYR A 126       3.648  -0.272   7.549  1.00 25.42      A    C  
ATOM   1952  CZ  TYR A 126       2.927  -1.008   8.511  1.00 21.13      A    C  
ATOM   1953  OH  TYR A 126       3.291  -0.966   9.825  1.00 24.67      A    O  
ATOM   1954  H   TYR A 126       0.936   1.767   4.890  1.00 18.01      A    H  
ATOM   1955  HA  TYR A 126       0.498  -0.305   2.864  1.00 16.23      A    H  
ATOM   1956  HB2 TYR A 126       1.385  -2.156   4.154  1.00 18.99      A    H  
ATOM   1957  HB3 TYR A 126       2.641  -1.057   3.729  1.00 18.99      A    H  
ATOM   1958  HD1 TYR A 126       0.604  -2.445   6.472  1.00 21.14      A    H  
ATOM   1959  HD2 TYR A 126       3.805   0.261   5.463  1.00 24.91      A    H  
ATOM   1960  HE1 TYR A 126       1.272  -2.348   8.861  1.00 21.73      A    H  
ATOM   1961  HE2 TYR A 126       4.494   0.331   7.850  1.00 27.42      A    H  
ATOM   1962  HH  TYR A 126       4.022  -0.380   9.997  1.00 26.67      A    H  
ATOM   1963  N   GLN A 127      -1.283  -1.384   4.310  1.00 15.63      A    N  
ATOM   1964  CA  GLN A 127      -2.585  -1.646   4.894  1.00 16.70      A    C  
ATOM   1965  C   GLN A 127      -2.443  -2.789   5.871  1.00 17.44      A    C  
ATOM   1966  O   GLN A 127      -1.642  -3.712   5.675  1.00 21.48      A    O  
ATOM   1967  CB  GLN A 127      -3.488  -2.027   3.713  1.00 22.47      A    C  
ATOM   1968  CG  GLN A 127      -4.945  -2.194   4.042  1.00 22.71      A    C  
ATOM   1969  CD  GLN A 127      -5.695  -0.918   4.231  1.00 20.81      A    C  
ATOM   1970  NE2 GLN A 127      -6.993  -1.033   4.371  1.00 25.59      A    N  
ATOM   1971  OE1 GLN A 127      -5.121   0.174   4.245  1.00 21.21      A    O  
ATOM   1972  H   GLN A 127      -0.912  -2.044   3.638  1.00 17.63      A    H  
ATOM   1973  HA  GLN A 127      -3.004  -0.782   5.407  1.00 18.70      A    H  
ATOM   1974  HB2 GLN A 127      -3.387  -1.293   2.910  1.00 24.47      A    H  
ATOM   1975  HB3 GLN A 127      -3.133  -2.963   3.287  1.00 24.47      A    H  
ATOM   1976  HG2 GLN A 127      -5.409  -2.733   3.217  1.00 24.71      A    H  
ATOM   1977  HG3 GLN A 127      -5.079  -2.791   4.937  1.00 24.71      A    H  
ATOM   1978 HE21 GLN A 127      -7.425  -1.947   4.309  1.00 27.59      A    H  
ATOM   1979 HE22 GLN A 127      -7.572  -0.208   4.513  1.00 27.59      A    H  
ATOM   1980  N   CYS A 128      -3.229  -2.760   6.941  1.00 16.18      A    N  
ATOM   1981  CA  CYS A 128      -3.257  -3.898   7.873  1.00 24.70      A    C  
ATOM   1982  C   CYS A 128      -4.589  -3.992   8.600  1.00 21.84      A    C  
ATOM   1983  O   CYS A 128      -5.431  -3.118   8.452  1.00 19.70      A    O  
ATOM   1984  CB  CYS A 128      -2.098  -3.904   8.829  1.00 22.08      A    C  
ATOM   1985  SG  CYS A 128      -2.079  -2.413   9.831  1.00 29.64      A    S  
ATOM   1986  H   CYS A 128      -3.838  -1.964   7.129  1.00 18.18      A    H  
ATOM   1987  HA  CYS A 128      -3.195  -4.818   7.291  1.00 26.70      A    H  
ATOM   1988  HB2 CYS A 128      -2.122  -4.769   9.492  1.00 24.08      A    H  
ATOM   1989  HB3 CYS A 128      -1.154  -3.970   8.288  1.00 24.08      A    H  
ATOM   1990  HG  CYS A 128      -2.107  -1.554   8.807  1.00 31.64      A    H  
ATOM   1991  N   ALA A 129      -4.797  -5.084   9.329  1.00 20.13      A    N  
ATOM   1992  CA  ALA A 129      -5.974  -5.219  10.190  1.00 16.51      A    C  
ATOM   1993  C   ALA A 129      -5.604  -5.166  11.664  1.00 18.14      A    C  
ATOM   1994  O   ALA A 129      -4.527  -5.621  12.060  1.00 19.06      A    O  
ATOM   1995  CB  ALA A 129      -6.634  -6.558   9.933  1.00 18.67      A    C  
ATOM   1996  H   ALA A 129      -4.060  -5.767   9.427  1.00 22.13      A    H  
ATOM   1997  HA  ALA A 129      -6.703  -4.449  10.005  1.00 18.51      A    H  
ATOM   1998  HB1 ALA A 129      -7.566  -6.648  10.496  1.00 20.67      A    H  
ATOM   1999  HB2 ALA A 129      -6.886  -6.685   8.882  1.00 20.67      A    H  
ATOM   2000  HB3 ALA A 129      -5.998  -7.394  10.228  1.00 20.67      A    H  
ATOM   2001  N   MET A 130      -6.558  -4.721  12.471  1.00 14.37      A    N  
ATOM   2002  CA  MET A 130      -6.486  -4.962  13.919  1.00 14.30      A    C  
ATOM   2003  C   MET A 130      -6.795  -6.426  14.186  1.00 16.27      A    C  
ATOM   2004  O   MET A 130      -7.869  -6.922  13.823  1.00 16.25      A    O  
ATOM   2005  CB  MET A 130      -7.468  -4.055  14.656  1.00 17.46      A    C  
ATOM   2006  CG  MET A 130      -7.452  -4.150  16.200  1.00 21.13      A    C  
ATOM   2007  SD  MET A 130      -5.867  -3.786  16.986  1.00 20.41      A    S  
ATOM   2008  CE  MET A 130      -5.679  -2.071  16.578  1.00 17.66      A    C  
ATOM   2009  H   MET A 130      -7.439  -4.409  12.067  1.00 16.37      A    H  
ATOM   2010  HA  MET A 130      -5.485  -4.731  14.274  1.00 16.30      A    H  
ATOM   2011  HB2 MET A 130      -7.263  -3.027  14.373  1.00 19.46      A    H  
ATOM   2012  HB3 MET A 130      -8.482  -4.249  14.301  1.00 19.46      A    H  
ATOM   2013  HG2 MET A 130      -8.204  -3.478  16.614  1.00 23.13      A    H  
ATOM   2014  HG3 MET A 130      -7.733  -5.151  16.528  1.00 23.13      A    H  
ATOM   2015  HE1 MET A 130      -4.834  -1.651  17.123  1.00 19.66      A    H  
ATOM   2016  HE2 MET A 130      -5.487  -1.943  15.514  1.00 19.66      A    H  
ATOM   2017  HE3 MET A 130      -6.573  -1.505  16.842  1.00 19.66      A    H  
ATOM   2018  N   ARG A 131      -5.839  -7.168  14.737  1.00 15.98      A    N  
ATOM   2019  CA  ARG A 131      -6.092  -8.598  14.950  1.00 15.15      A    C  
ATOM   2020  C   ARG A 131      -7.078  -8.799  16.099  1.00 15.25      A    C  
ATOM   2021  O   ARG A 131      -7.185  -7.922  16.957  1.00 15.04      A    O  
ATOM   2022  CB  ARG A 131      -4.797  -9.316  15.335  1.00 16.40      A    C  
ATOM   2023  CG  ARG A 131      -3.663  -9.301  14.313  1.00 17.29      A    C  
ATOM   2024  CD  ARG A 131      -4.032  -9.788  12.912  1.00 18.46      A    C  
ATOM   2025  NE  ARG A 131      -4.741 -11.069  12.986  1.00 17.91      A    N  
ATOM   2026  CZ  ARG A 131      -5.400 -11.609  11.949  1.00 17.55      A    C  
ATOM   2027  NH1 ARG A 131      -5.397 -11.002  10.759  1.00 18.42      A    N  
ATOM   2028  NH2 ARG A 131      -6.059 -12.759  12.107  1.00 18.68      A    N1+
ATOM   2029  H   ARG A 131      -4.975  -6.750  15.080  1.00 17.98      A    H  
ATOM   2030  HA  ARG A 131      -6.485  -9.026  14.028  1.00 17.15      A    H  
ATOM   2031  HB2 ARG A 131      -4.418  -8.875  16.256  1.00 18.40      A    H  
ATOM   2032  HB3 ARG A 131      -5.012 -10.349  15.591  1.00 18.40      A    H  
ATOM   2033  HG2 ARG A 131      -3.271  -8.293  14.199  1.00 19.29      A    H  
ATOM   2034  HG3 ARG A 131      -2.829  -9.889  14.699  1.00 19.29      A    H  
ATOM   2035  HD2 ARG A 131      -4.669  -9.046  12.426  1.00 20.46      A    H  
ATOM   2036  HD3 ARG A 131      -3.139  -9.892  12.294  1.00 20.46      A    H  
ATOM   2037  HE  ARG A 131      -4.721 -11.568  13.878  1.00 19.91      A    H  
ATOM   2038 HH11 ARG A 131      -4.871 -10.147  10.615  1.00 20.42      A    H  
ATOM   2039 HH12 ARG A 131      -5.890 -11.429   9.973  1.00 20.42      A    H  
ATOM   2040 HH21 ARG A 131      -6.066 -13.227  13.006  1.00 20.68      A    H  
ATOM   2041 HH22 ARG A 131      -6.568 -13.165  11.321  1.00 20.68      A    H  
ATOM   2042  N   PRO A 132      -7.783  -9.944  16.171  1.00 14.64      A    N  
ATOM   2043  CA  PRO A 132      -8.569 -10.330  17.341  1.00 15.92      A    C  
ATOM   2044  C   PRO A 132      -7.896 -10.163  18.679  1.00 18.07      A    C  
ATOM   2045  O   PRO A 132      -8.560  -9.795  19.657  1.00 17.79      A    O  
ATOM   2046  CB  PRO A 132      -9.011 -11.762  17.064  1.00 16.78      A    C  
ATOM   2047  CG  PRO A 132      -9.061 -11.828  15.540  1.00 18.91      A    C  
ATOM   2048  CD  PRO A 132      -7.924 -10.910  15.071  1.00 16.56      A    C  
ATOM   2049  HA  PRO A 132      -9.476  -9.733  17.344  1.00 17.92      A    H  
ATOM   2050  HB2 PRO A 132      -8.281 -12.481  17.439  1.00 18.78      A    H  
ATOM   2051  HB3 PRO A 132      -9.974 -12.000  17.515  1.00 18.78      A    H  
ATOM   2052  HG2 PRO A 132      -8.994 -12.841  15.153  1.00 20.91      A    H  
ATOM   2053  HG3 PRO A 132     -10.017 -11.424  15.201  1.00 20.91      A    H  
ATOM   2054  HD2 PRO A 132      -7.008 -11.468  14.893  1.00 18.56      A    H  
ATOM   2055  HD3 PRO A 132      -8.211 -10.425  14.139  1.00 18.56      A    H  
ATOM   2056  N   ASN A 133      -6.583 -10.375  18.709  1.00 16.32      A    N  
ATOM   2057  CA  ASN A 133      -5.826 -10.227  19.959  1.00 15.34      A    C  
ATOM   2058  C   ASN A 133      -5.272  -8.809  20.185  1.00 16.52      A    C  
ATOM   2059  O   ASN A 133      -4.411  -8.622  21.065  1.00 16.38      A    O  
ATOM   2060  CB  ASN A 133      -4.705 -11.273  20.026  1.00 15.74      A    C  
ATOM   2061  CG  ASN A 133      -3.546 -11.054  19.058  1.00 15.16      A    C  
ATOM   2062  ND2 ASN A 133      -2.558 -11.920  19.121  1.00 17.88      A    N  
ATOM   2063  OD1 ASN A 133      -3.535 -10.113  18.271  1.00 14.79      A    O  
ATOM   2064  H   ASN A 133      -6.113 -10.752  17.898  1.00 18.32      A    H  
ATOM   2065  HA  ASN A 133      -6.473 -10.438  20.812  1.00 17.34      A    H  
ATOM   2066  HB2 ASN A 133      -4.299 -11.303  21.038  1.00 17.74      A    H  
ATOM   2067  HB3 ASN A 133      -5.126 -12.263  19.850  1.00 17.74      A    H  
ATOM   2068 HD21 ASN A 133      -2.590 -12.686  19.794  1.00 19.88      A    H  
ATOM   2069 HD22 ASN A 133      -1.757 -11.825  18.494  1.00 19.88      A    H  
ATOM   2070  N   PHE A 134      -5.723  -7.844  19.386  1.00 13.05      A    N  
ATOM   2071  CA  PHE A 134      -5.365  -6.435  19.560  1.00 16.43      A    C  
ATOM   2072  C   PHE A 134      -3.925  -6.080  19.235  1.00 18.85      A    C  
ATOM   2073  O   PHE A 134      -3.416  -5.046  19.666  1.00 24.15      A    O  
ATOM   2074  CB  PHE A 134      -5.732  -5.902  20.940  1.00 14.65      A    C  
ATOM   2075  CG  PHE A 134      -7.203  -5.813  21.215  1.00 15.48      A    C  
ATOM   2076  CD1 PHE A 134      -7.953  -4.777  20.651  1.00 18.28      A    C  
ATOM   2077  CD2 PHE A 134      -7.822  -6.764  22.051  1.00 18.71      A    C  
ATOM   2078  CE1 PHE A 134      -9.333  -4.687  20.914  1.00 24.80      A    C  
ATOM   2079  CE2 PHE A 134      -9.204  -6.678  22.313  1.00 22.13      A    C  
ATOM   2080  CZ  PHE A 134      -9.959  -5.639  21.750  1.00 21.36      A    C  
ATOM   2081  H   PHE A 134      -6.415  -8.063  18.676  1.00 15.05      A    H  
ATOM   2082  HA  PHE A 134      -5.966  -5.898  18.828  1.00 18.43      A    H  
ATOM   2083  HB2 PHE A 134      -5.239  -6.451  21.738  1.00 16.65      A    H  
ATOM   2084  HB3 PHE A 134      -5.372  -4.883  21.043  1.00 16.65      A    H  
ATOM   2085  HD1 PHE A 134      -7.477  -4.050  20.010  1.00 20.28      A    H  
ATOM   2086  HD2 PHE A 134      -7.239  -7.563  22.488  1.00 20.71      A    H  
ATOM   2087  HE1 PHE A 134      -9.914  -3.896  20.469  1.00 26.80      A    H  
ATOM   2088  HE2 PHE A 134      -9.681  -7.410  22.949  1.00 24.13      A    H  
ATOM   2089  HZ  PHE A 134     -11.019  -5.573  21.948  1.00 23.36      A    H  
ATOM   2090  N   THR A 135      -3.255  -6.927  18.482  1.00 16.16      A    N  
ATOM   2091  CA  THR A 135      -1.985  -6.524  17.888  1.00 13.32      A    C  
ATOM   2092  C   THR A 135      -2.196  -6.228  16.412  1.00 16.81      A    C  
ATOM   2093  O   THR A 135      -3.261  -6.528  15.839  1.00 15.52      A    O  
ATOM   2094  CB  THR A 135      -0.975  -7.663  18.048  1.00 14.24      A    C  
ATOM   2095  CG2 THR A 135      -0.790  -8.036  19.517  1.00 17.39      A    C  
ATOM   2096  OG1 THR A 135      -1.330  -8.831  17.284  1.00 16.83      A    O  
ATOM   2097  H   THR A 135      -3.717  -7.759  18.145  1.00 18.16      A    H  
ATOM   2098  HA  THR A 135      -1.554  -5.632  18.348  1.00 15.32      A    H  
ATOM   2099  HB  THR A 135      -0.010  -7.320  17.672  1.00 16.24      A    H  
ATOM   2100  HG1 THR A 135      -2.167  -9.163  17.622  1.00 18.83      A    H  
ATOM   2101 HG21 THR A 135       0.020  -8.751  19.626  1.00 19.39      A    H  
ATOM   2102 HG22 THR A 135      -0.532  -7.158  20.111  1.00 19.39      A    H  
ATOM   2103 HG23 THR A 135      -1.685  -8.480  19.955  1.00 19.39      A    H  
ATOM   2104  N   ILE A 136      -1.153  -5.692  15.797  1.00 13.64      A    N  
ATOM   2105  CA  ILE A 136      -1.156  -5.559  14.333  1.00 14.15      A    C  
ATOM   2106  C   ILE A 136       0.090  -6.213  13.810  1.00 16.13      A    C  
ATOM   2107  O   ILE A 136       1.156  -6.147  14.422  1.00 15.24      A    O  
ATOM   2108  CB  ILE A 136      -1.372  -4.133  13.845  1.00 19.44      A    C  
ATOM   2109  CG1 ILE A 136      -0.176  -3.208  14.105  1.00 19.15      A    C  
ATOM   2110  CG2 ILE A 136      -2.678  -3.564  14.404  1.00 22.59      A    C  
ATOM   2111  CD1 ILE A 136      -0.302  -1.850  13.423  1.00 20.67      A    C  
ATOM   2112  H   ILE A 136      -0.322  -5.415  16.313  1.00 15.64      A    H  
ATOM   2113  HA  ILE A 136      -1.971  -6.144  13.900  1.00 16.15      A    H  
ATOM   2114  HB  ILE A 136      -1.496  -4.200  12.762  1.00 21.44      A    H  
ATOM   2115 HG12 ILE A 136      -0.023  -3.075  15.178  1.00 21.15      A    H  
ATOM   2116 HG13 ILE A 136       0.733  -3.649  13.700  1.00 21.15      A    H  
ATOM   2117 HG21 ILE A 136      -3.124  -2.874  13.703  1.00 24.59      A    H  
ATOM   2118 HG22 ILE A 136      -3.417  -4.346  14.537  1.00 24.59      A    H  
ATOM   2119 HG23 ILE A 136      -2.542  -3.072  15.368  1.00 24.59      A    H  
ATOM   2120 HD11 ILE A 136       0.568  -1.237  13.632  1.00 22.67      A    H  
ATOM   2121 HD12 ILE A 136      -0.401  -1.942  12.341  1.00 22.67      A    H  
ATOM   2122 HD13 ILE A 136      -1.155  -1.294  13.805  1.00 22.67      A    H  
ATOM   2123  N   LYS A 137      -0.013  -6.840  12.649  1.00 17.04      A    N  
ATOM   2124  CA  LYS A 137       1.172  -7.395  12.031  1.00 20.46      A    C  
ATOM   2125  C   LYS A 137       1.680  -6.317  11.096  1.00 18.08      A    C  
ATOM   2126  O   LYS A 137       1.331  -6.262   9.914  1.00 20.68      A    O  
ATOM   2127  CB  LYS A 137       0.767  -8.651  11.263  1.00 22.13      A    C  
ATOM   2128  CG  LYS A 137       0.313  -9.783  12.177  1.00 24.07      A    C  
ATOM   2129  CD  LYS A 137      -0.141 -10.996  11.353  1.00 33.18      A    C  
ATOM   2130  CE  LYS A 137      -0.671 -12.143  12.200  1.00 52.37      A    C  
ATOM   2131  NZ  LYS A 137       0.401 -12.780  12.979  1.00 50.18      A    N1+
ATOM   2132  H   LYS A 137      -0.887  -6.844  12.120  1.00 19.04      A    H  
ATOM   2133  HA  LYS A 137       1.958  -7.668  12.740  1.00 22.46      A    H  
ATOM   2134  HB2 LYS A 137      -0.022  -8.419  10.546  1.00 24.13      A    H  
ATOM   2135  HB3 LYS A 137       1.619  -8.992  10.670  1.00 24.13      A    H  
ATOM   2136  HG2 LYS A 137       1.130 -10.062  12.842  1.00 26.07      A    H  
ATOM   2137  HG3 LYS A 137      -0.507  -9.449  12.814  1.00 26.07      A    H  
ATOM   2138  HD2 LYS A 137      -0.930 -10.683  10.668  1.00 35.18      A    H  
ATOM   2139  HD3 LYS A 137       0.679 -11.350  10.725  1.00 35.18      A    H  
ATOM   2140  HE2 LYS A 137      -1.448 -11.787  12.877  1.00 54.37      A    H  
ATOM   2141  HE3 LYS A 137      -1.131 -12.902  11.567  1.00 54.37      A    H  
ATOM   2142  HZ1 LYS A 137      -0.021 -13.425  13.634  1.00 52.18      A    H  
ATOM   2143  HZ2 LYS A 137       1.038 -13.270  12.369  1.00 52.18      A    H  
ATOM   2144  HZ3 LYS A 137       0.900 -12.078  13.505  1.00 52.18      A    H  
ATOM   2145  N   GLY A 138       2.477  -5.401  11.622  1.00 16.63      A    N  
ATOM   2146  CA  GLY A 138       2.915  -4.269  10.825  1.00 15.31      A    C  
ATOM   2147  C   GLY A 138       4.327  -4.489  10.298  1.00 17.47      A    C  
ATOM   2148  O   GLY A 138       4.853  -5.611  10.347  1.00 18.06      A    O  
ATOM   2149  H   GLY A 138       2.766  -5.447  12.595  1.00 18.63      A    H  
ATOM   2150  HA2 GLY A 138       2.247  -4.029   9.998  1.00 17.31      A    H  
ATOM   2151  HA3 GLY A 138       2.916  -3.393  11.475  1.00 17.31      A    H  
ATOM   2152  N   SER A 139       4.919  -3.404   9.829  1.00 16.51      A    N  
ATOM   2153  CA  SER A 139       6.304  -3.358   9.413  1.00 14.48      A    C  
ATOM   2154  C   SER A 139       6.855  -2.056   9.952  1.00 17.07      A    C  
ATOM   2155  O   SER A 139       6.524  -0.982   9.451  1.00 16.51      A    O  
ATOM   2156  CB  SER A 139       6.411  -3.463   7.908  1.00 17.29      A    C  
ATOM   2157  OG  SER A 139       7.767  -3.291   7.532  1.00 19.82      A    O  
ATOM   2158  H   SER A 139       4.414  -2.521   9.855  1.00 18.51      A    H  
ATOM   2159  HA  SER A 139       6.864  -4.184   9.852  1.00 16.48      A    H  
ATOM   2160  HB2 SER A 139       6.055  -4.430   7.552  1.00 19.29      A    H  
ATOM   2161  HB3 SER A 139       5.810  -2.695   7.419  1.00 19.29      A    H  
ATOM   2162  HG  SER A 139       8.138  -4.167   7.441  1.00 21.82      A    H  
ATOM   2163  N   PHE A 140       7.643  -2.179  11.008  1.00 17.34      A    N  
ATOM   2164  CA  PHE A 140       8.095  -1.027  11.752  1.00 15.94      A    C  
ATOM   2165  C   PHE A 140       9.485  -1.286  12.258  1.00 18.71      A    C  
ATOM   2166  O   PHE A 140       9.739  -2.361  12.801  1.00 20.23      A    O  
ATOM   2167  CB  PHE A 140       7.184  -0.811  12.952  1.00 16.25      A    C  
ATOM   2168  CG  PHE A 140       5.839  -0.167  12.682  1.00 17.02      A    C  
ATOM   2169  CD1 PHE A 140       5.769   1.067  12.015  1.00 19.40      A    C  
ATOM   2170  CD2 PHE A 140       4.668  -0.790  13.133  1.00 16.60      A    C  
ATOM   2171  CE1 PHE A 140       4.526   1.704  11.851  1.00 20.13      A    C  
ATOM   2172  CE2 PHE A 140       3.425  -0.155  12.965  1.00 18.81      A    C  
ATOM   2173  CZ  PHE A 140       3.359   1.101  12.355  1.00 18.12      A    C  
ATOM   2174  H   PHE A 140       7.934  -3.092  11.341  1.00 19.34      A    H  
ATOM   2175  HA  PHE A 140       8.129  -0.132  11.128  1.00 17.94      A    H  
ATOM   2176  HB2 PHE A 140       7.033  -1.756  13.471  1.00 18.25      A    H  
ATOM   2177  HB3 PHE A 140       7.674  -0.184  13.686  1.00 18.25      A    H  
ATOM   2178  HD1 PHE A 140       6.668   1.541  11.656  1.00 21.40      A    H  
ATOM   2179  HD2 PHE A 140       4.721  -1.741  13.632  1.00 18.60      A    H  
ATOM   2180  HE1 PHE A 140       4.470   2.664  11.358  1.00 22.13      A    H  
ATOM   2181  HE2 PHE A 140       2.531  -0.625  13.330  1.00 20.81      A    H  
ATOM   2182  HZ  PHE A 140       2.406   1.594  12.247  1.00 20.12      A    H  
ATOM   2183  N   LEU A 141      10.337  -0.283  12.149  1.00 20.04      A    N  
ATOM   2184  CA  LEU A 141      11.704  -0.408  12.640  1.00 22.13      A    C  
ATOM   2185  C   LEU A 141      11.901   0.563  13.776  1.00 23.52      A    C  
ATOM   2186  O   LEU A 141      11.064   1.434  14.042  1.00 20.96      A    O  
ATOM   2187  CB  LEU A 141      12.681  -0.082  11.511  1.00 19.39      A    C  
ATOM   2188  CG  LEU A 141      12.600  -1.002  10.295  1.00 21.73      A    C  
ATOM   2189  CD1 LEU A 141      13.373  -0.409   9.131  1.00 29.00      A    C  
ATOM   2190  CD2 LEU A 141      13.108  -2.396  10.622  1.00 21.77      A    C  
ATOM   2191  H   LEU A 141      10.082   0.562  11.644  1.00 22.04      A    H  
ATOM   2192  HA  LEU A 141      11.928  -1.403  13.029  1.00 24.13      A    H  
ATOM   2193  HB2 LEU A 141      12.507   0.943  11.183  1.00 21.39      A    H  
ATOM   2194  HB3 LEU A 141      13.703  -0.089  11.885  1.00 21.39      A    H  
ATOM   2195  HG  LEU A 141      11.562  -1.082   9.978  1.00 23.73      A    H  
ATOM   2196 HD11 LEU A 141      13.324  -1.045   8.248  1.00 31.00      A    H  
ATOM   2197 HD12 LEU A 141      12.975   0.568   8.855  1.00 31.00      A    H  
ATOM   2198 HD13 LEU A 141      14.423  -0.277   9.392  1.00 31.00      A    H  
ATOM   2199 HD21 LEU A 141      13.147  -3.031   9.740  1.00 23.77      A    H  
ATOM   2200 HD22 LEU A 141      14.112  -2.371  11.046  1.00 23.77      A    H  
ATOM   2201 HD23 LEU A 141      12.454  -2.895  11.338  1.00 23.77      A    H  
ATOM   2202  N   ASN A 142      13.058   0.455  14.423  1.00 22.33      A    N  
ATOM   2203  CA  ASN A 142      13.510   1.489  15.361  1.00 30.29      A    C  
ATOM   2204  C   ASN A 142      13.337   2.915  14.836  1.00 22.00      A    C  
ATOM   2205  O   ASN A 142      13.727   3.225  13.704  1.00 21.23      A    O  
ATOM   2206  CB  ASN A 142      14.946   1.173  15.776  1.00 24.45      A    C  
ATOM   2207  CG  ASN A 142      15.536   2.134  16.782  1.00 36.14      A    C  
ATOM   2208  ND2 ASN A 142      14.837   2.349  17.869  1.00 30.67      A    N  
ATOM   2209  OD1 ASN A 142      16.620   2.678  16.588  1.00 37.21      A    O  
ATOM   2210  H   ASN A 142      13.676  -0.327  14.196  1.00 24.33      A    H  
ATOM   2211  HA  ASN A 142      12.871   1.382  16.230  1.00 32.29      A    H  
ATOM   2212  HB2 ASN A 142      14.995   0.172  16.204  1.00 26.45      A    H  
ATOM   2213  HB3 ASN A 142      15.589   1.156  14.895  1.00 26.45      A    H  
ATOM   2214 HD21 ASN A 142      13.959   1.884  18.004  1.00 32.67      A    H  
ATOM   2215 HD22 ASN A 142      15.197   2.970  18.582  1.00 32.67      A    H  
ATOM   2216  N   GLY A 143      12.655   3.747  15.625  1.00 20.35      A    N  
ATOM   2217  CA  GLY A 143      12.419   5.108  15.175  1.00 19.26      A    C  
ATOM   2218  C   GLY A 143      11.016   5.365  14.673  1.00 19.53      A    C  
ATOM   2219  O   GLY A 143      10.649   6.517  14.440  1.00 19.42      A    O  
ATOM   2220  H   GLY A 143      12.286   3.444  16.516  1.00 22.35      A    H  
ATOM   2221  HA2 GLY A 143      12.589   5.764  16.029  1.00 21.26      A    H  
ATOM   2222  HA3 GLY A 143      13.128   5.451  14.420  1.00 21.26      A    H  
ATOM   2223  N   SER A 144      10.236   4.296  14.522  1.00 18.20      A    N  
ATOM   2224  CA  SER A 144       8.928   4.438  13.895  1.00 17.85      A    C  
ATOM   2225  C   SER A 144       7.808   4.809  14.850  1.00 16.14      A    C  
ATOM   2226  O   SER A 144       6.687   5.073  14.395  1.00 15.09      A    O  
ATOM   2227  CB  SER A 144       8.501   3.114  13.249  1.00 17.62      A    C  
ATOM   2228  OG  SER A 144       8.404   2.054  14.172  1.00 18.15      A    O  
ATOM   2229  H   SER A 144      10.616   3.364  14.635  1.00 20.20      A    H  
ATOM   2230  HA  SER A 144       8.970   5.188  13.119  1.00 19.85      A    H  
ATOM   2231  HB2 SER A 144       7.536   3.243  12.756  1.00 19.62      A    H  
ATOM   2232  HB3 SER A 144       9.187   2.820  12.465  1.00 19.62      A    H  
ATOM   2233  HG  SER A 144       9.273   1.663  14.263  1.00 20.15      A    H  
ATOM   2234  N   CYS A 145       8.080   4.869  16.156  1.00 17.63      A    N  
ATOM   2235  CA  CYS A 145       7.011   5.234  17.084  1.00 16.74      A    C  
ATOM   2236  C   CYS A 145       6.402   6.592  16.798  1.00 16.11      A    C  
ATOM   2237  O   CYS A 145       7.066   7.536  16.346  1.00 16.78      A    O  
ATOM   2238  CB  CYS A 145       7.453   5.125  18.538  1.00 17.41      A    C  
ATOM   2239  SG  CYS A 145       8.136   3.525  18.960  1.00 20.93      A    S  
ATOM   2240  H   CYS A 145       9.037   4.759  16.471  1.00 19.63      A    H  
ATOM   2241  HA  CYS A 145       6.227   4.486  16.947  1.00 18.74      A    H  
ATOM   2242  HB2 CYS A 145       8.183   5.900  18.769  1.00 19.41      A    H  
ATOM   2243  HB3 CYS A 145       6.604   5.293  19.201  1.00 19.41      A    H  
ATOM   2244  HG  CYS A 145       9.055   3.500  17.987  1.00 22.93      A    H  
ATOM   2245  N   GLY A 146       5.085   6.671  16.973  1.00 13.06      A    N  
ATOM   2246  CA  GLY A 146       4.381   7.871  16.628  1.00 13.12      A    C  
ATOM   2247  C   GLY A 146       3.820   7.892  15.211  1.00 14.08      A    C  
ATOM   2248  O   GLY A 146       3.033   8.772  14.875  1.00 17.07      A    O  
ATOM   2249  H   GLY A 146       4.568   5.889  17.375  1.00 15.06      A    H  
ATOM   2250  HA2 GLY A 146       3.533   7.950  17.302  1.00 15.12      A    H  
ATOM   2251  HA3 GLY A 146       4.974   8.759  16.802  1.00 15.12      A    H  
ATOM   2252  N   SER A 147       4.216   6.908  14.399  1.00 15.50      A    N  
ATOM   2253  CA  SER A 147       3.542   6.677  13.111  1.00 15.22      A    C  
ATOM   2254  C   SER A 147       2.079   6.342  13.368  1.00 15.74      A    C  
ATOM   2255  O   SER A 147       1.760   5.755  14.414  1.00 15.43      A    O  
ATOM   2256  CB  SER A 147       4.171   5.498  12.388  1.00 17.69      A    C  
ATOM   2257  OG  SER A 147       5.542   5.728  12.032  1.00 15.99      A    O  
ATOM   2258  H   SER A 147       4.882   6.223  14.725  1.00 17.50      A    H  
ATOM   2259  HA  SER A 147       3.618   7.578  12.500  1.00 17.22      A    H  
ATOM   2260  HB2 SER A 147       4.119   4.596  13.002  1.00 19.69      A    H  
ATOM   2261  HB3 SER A 147       3.611   5.272  11.481  1.00 19.69      A    H  
ATOM   2262  HG  SER A 147       6.056   5.610  12.832  1.00 17.99      A    H  
ATOM   2263  N   VAL A 148       1.206   6.763  12.459  1.00 13.89      A    N  
ATOM   2264  CA  VAL A 148      -0.223   6.604  12.703  1.00 14.78      A    C  
ATOM   2265  C   VAL A 148      -0.887   5.709  11.672  1.00 14.26      A    C  
ATOM   2266  O   VAL A 148      -0.427   5.532  10.530  1.00 15.65      A    O  
ATOM   2267  CB  VAL A 148      -0.952   7.945  12.809  1.00 15.61      A    C  
ATOM   2268  CG1 VAL A 148      -0.418   8.744  14.015  1.00 16.14      A    C  
ATOM   2269  CG2 VAL A 148      -0.918   8.790  11.543  1.00 16.43      A    C  
ATOM   2270  H   VAL A 148       1.504   7.302  11.642  1.00 15.89      A    H  
ATOM   2271  HA  VAL A 148      -0.383   6.094  13.648  1.00 16.78      A    H  
ATOM   2272  HB  VAL A 148      -2.004   7.742  13.019  1.00 17.61      A    H  
ATOM   2273 HG11 VAL A 148      -0.981   9.663  14.155  1.00 18.14      A    H  
ATOM   2274 HG12 VAL A 148      -0.501   8.165  14.936  1.00 18.14      A    H  
ATOM   2275 HG13 VAL A 148       0.627   9.024  13.883  1.00 18.14      A    H  
ATOM   2276 HG21 VAL A 148      -1.580   9.648  11.643  1.00 18.43      A    H  
ATOM   2277 HG22 VAL A 148       0.078   9.187  11.355  1.00 18.43      A    H  
ATOM   2278 HG23 VAL A 148      -1.234   8.239  10.657  1.00 18.43      A    H  
ATOM   2279  N   GLY A 149      -2.031   5.216  12.099  1.00 13.54      A    N  
ATOM   2280  CA  GLY A 149      -2.955   4.465  11.288  1.00 14.17      A    C  
ATOM   2281  C   GLY A 149      -4.261   5.224  11.128  1.00 15.25      A    C  
ATOM   2282  O   GLY A 149      -4.686   5.941  12.055  1.00 14.99      A    O  
ATOM   2283  H   GLY A 149      -2.330   5.472  13.038  1.00 15.54      A    H  
ATOM   2284  HA2 GLY A 149      -2.473   4.256  10.354  1.00 16.17      A    H  
ATOM   2285  HA3 GLY A 149      -3.150   3.507  11.756  1.00 16.17      A    H  
ATOM   2286  N   PHE A 150      -4.893   5.066   9.957  1.00 14.31      A    N  
ATOM   2287  CA  PHE A 150      -6.035   5.902   9.600  1.00 14.65      A    C  
ATOM   2288  C   PHE A 150      -6.884   5.252   8.516  1.00 16.91      A    C  
ATOM   2289  O   PHE A 150      -6.403   4.396   7.776  1.00 15.70      A    O  
ATOM   2290  CB  PHE A 150      -5.567   7.287   9.126  1.00 16.66      A    C  
ATOM   2291  CG  PHE A 150      -4.669   7.214   7.891  1.00 16.61      A    C  
ATOM   2292  CD1 PHE A 150      -3.293   6.884   8.024  1.00 19.24      A    C  
ATOM   2293  CD2 PHE A 150      -5.213   7.448   6.616  1.00 18.81      A    C  
ATOM   2294  CE1 PHE A 150      -2.482   6.775   6.879  1.00 21.94      A    C  
ATOM   2295  CE2 PHE A 150      -4.395   7.351   5.468  1.00 21.31      A    C  
ATOM   2296  CZ  PHE A 150      -3.032   7.012   5.600  1.00 24.48      A    C  
ATOM   2297  H   PHE A 150      -4.469   4.500   9.222  1.00 16.31      A    H  
ATOM   2298  HA  PHE A 150      -6.666   6.008  10.481  1.00 16.65      A    H  
ATOM   2299  HB2 PHE A 150      -6.430   7.920   8.913  1.00 18.66      A    H  
ATOM   2300  HB3 PHE A 150      -5.026   7.800   9.922  1.00 18.66      A    H  
ATOM   2301  HD1 PHE A 150      -2.870   6.701   9.001  1.00 21.24      A    H  
ATOM   2302  HD2 PHE A 150      -6.258   7.696   6.513  1.00 20.81      A    H  
ATOM   2303  HE1 PHE A 150      -1.440   6.513   6.980  1.00 23.94      A    H  
ATOM   2304  HE2 PHE A 150      -4.814   7.529   4.488  1.00 23.31      A    H  
ATOM   2305  HZ  PHE A 150      -2.409   6.929   4.721  1.00 26.48      A    H  
ATOM   2306  N   ASN A 151      -8.109   5.749   8.411  1.00 15.97      A    N  
ATOM   2307  CA  ASN A 151      -8.970   5.525   7.239  1.00 14.66      A    C  
ATOM   2308  C   ASN A 151      -9.408   6.882   6.716  1.00 14.83      A    C  
ATOM   2309  O   ASN A 151      -9.367   7.878   7.451  1.00 16.54      A    O  
ATOM   2310  CB  ASN A 151     -10.170   4.682   7.636  1.00 15.37      A    C  
ATOM   2311  CG  ASN A 151      -9.774   3.238   7.826  1.00 21.83      A    C  
ATOM   2312  ND2 ASN A 151      -9.716   2.789   9.051  1.00 19.15      A    N  
ATOM   2313  OD1 ASN A 151      -9.515   2.520   6.875  1.00 26.81      A    O  
ATOM   2314  H   ASN A 151      -8.388   6.500   9.033  1.00 17.97      A    H  
ATOM   2315  HA  ASN A 151      -8.418   5.035   6.433  1.00 16.66      A    H  
ATOM   2316  HB2 ASN A 151     -10.669   5.082   8.519  1.00 17.37      A    H  
ATOM   2317  HB3 ASN A 151     -10.916   4.697   6.841  1.00 17.37      A    H  
ATOM   2318 HD21 ASN A 151      -9.943   3.406   9.828  1.00 21.15      A    H  
ATOM   2319 HD22 ASN A 151      -9.474   1.818   9.220  1.00 21.15      A    H  
ATOM   2320  N   ILE A 152      -9.803   6.956   5.444  1.00 17.07      A    N  
ATOM   2321  CA  ILE A 152     -10.287   8.226   4.918  1.00 20.85      A    C  
ATOM   2322  C   ILE A 152     -11.682   8.002   4.370  1.00 26.59      A    C  
ATOM   2323  O   ILE A 152     -11.932   7.018   3.666  1.00 27.19      A    O  
ATOM   2324  CB  ILE A 152      -9.318   8.838   3.891  1.00 19.63      A    C  
ATOM   2325  CG1 ILE A 152      -7.890   8.925   4.440  1.00 22.04      A    C  
ATOM   2326  CG2 ILE A 152      -9.816  10.216   3.407  1.00 24.86      A    C  
ATOM   2327  CD1 ILE A 152      -6.864   9.586   3.523  1.00 31.01      A    C  
ATOM   2328  H   ILE A 152      -9.877   6.131   4.859  1.00 19.07      A    H  
ATOM   2329  HA  ILE A 152     -10.397   8.972   5.703  1.00 22.85      A    H  
ATOM   2330  HB  ILE A 152      -9.293   8.178   3.021  1.00 21.63      A    H  
ATOM   2331 HG12 ILE A 152      -7.893   9.441   5.402  1.00 24.04      A    H  
ATOM   2332 HG13 ILE A 152      -7.530   7.916   4.638  1.00 24.04      A    H  
ATOM   2333 HG21 ILE A 152      -9.178  10.628   2.627  1.00 26.86      A    H  
ATOM   2334 HG22 ILE A 152     -10.813  10.175   2.968  1.00 26.86      A    H  
ATOM   2335 HG23 ILE A 152      -9.844  10.937   4.224  1.00 26.86      A    H  
ATOM   2336 HD11 ILE A 152      -5.861   9.501   3.941  1.00 33.01      A    H  
ATOM   2337 HD12 ILE A 152      -6.850   9.122   2.537  1.00 33.01      A    H  
ATOM   2338 HD13 ILE A 152      -7.054  10.652   3.397  1.00 33.01      A    H  
ATOM   2339  N   ASP A 153     -12.587   8.918   4.683  1.00 23.72      A    N  
ATOM   2340  CA  ASP A 153     -13.945   8.856   4.149  1.00 33.45      A    C  
ATOM   2341  C   ASP A 153     -14.272  10.251   3.664  1.00 25.79      A    C  
ATOM   2342  O   ASP A 153     -14.274  11.214   4.436  1.00 32.02      A    O  
ATOM   2343  CB  ASP A 153     -14.940   8.219   5.123  1.00 29.06      A    C  
ATOM   2344  CG  ASP A 153     -16.384   8.660   4.947  1.00 68.77      A    C  
ATOM   2345  OD1 ASP A 153     -16.920   8.537   3.825  1.00 72.39      A    O  
ATOM   2346  OD2 ASP A 153     -16.994   9.133   5.930  1.00 70.59      A    O1-
ATOM   2347  H   ASP A 153     -12.322   9.726   5.237  1.00 25.72      A    H  
ATOM   2348  HA  ASP A 153     -13.974   8.221   3.261  1.00 35.45      A    H  
ATOM   2349  HB2 ASP A 153     -14.903   7.134   5.032  1.00 31.06      A    H  
ATOM   2350  HB3 ASP A 153     -14.652   8.440   6.147  1.00 31.06      A    H  
ATOM   2351  N   TYR A 154     -14.489  10.348   2.358  1.00 34.65      A    N  
ATOM   2352  CA  TYR A 154     -14.713  11.612   1.695  1.00 46.21      A    C  
ATOM   2353  C   TYR A 154     -13.443  12.452   1.754  1.00 46.45      A    C  
ATOM   2354  O   TYR A 154     -12.429  12.155   1.115  1.00 48.31      A    O  
ATOM   2355  CB  TYR A 154     -16.033  12.284   2.109  1.00 47.49      A    C  
ATOM   2356  CG  TYR A 154     -16.520  13.430   1.224  1.00 82.25      A    C  
ATOM   2357  CD1 TYR A 154     -16.660  13.240  -0.170  1.00 87.16      A    C  
ATOM   2358  CD2 TYR A 154     -16.842  14.681   1.797  1.00 89.21      A    C  
ATOM   2359  CE1 TYR A 154     -17.118  14.296  -0.984  1.00 92.89      A    C  
ATOM   2360  CE2 TYR A 154     -17.302  15.735   0.979  1.00 88.73      A    C  
ATOM   2361  CZ  TYR A 154     -17.441  15.541  -0.410  1.00 92.77      A    C  
ATOM   2362  OH  TYR A 154     -17.891  16.557  -1.201  1.00 99.89      A    O  
ATOM   2363  H   TYR A 154     -14.424   9.517   1.792  1.00 36.65      A    H  
ATOM   2364  HA  TYR A 154     -14.810  11.337   0.645  1.00 48.21      A    H  
ATOM   2365  HB2 TYR A 154     -16.825  11.534   2.097  1.00 49.49      A    H  
ATOM   2366  HB3 TYR A 154     -15.992  12.627   3.144  1.00 49.49      A    H  
ATOM   2367  HD1 TYR A 154     -16.419  12.285  -0.614  1.00 89.16      A    H  
ATOM   2368  HD2 TYR A 154     -16.739  14.834   2.861  1.00 91.21      A    H  
ATOM   2369  HE1 TYR A 154     -17.225  14.148  -2.049  1.00 94.89      A    H  
ATOM   2370  HE2 TYR A 154     -17.548  16.690   1.420  1.00 90.73      A    H  
ATOM   2371  HH  TYR A 154     -18.082  17.349  -0.716  1.00101.89      A    H  
ATOM   2372  N   ASP A 155     -13.496  13.471   2.587  1.00 34.53      A    N  
ATOM   2373  CA  ASP A 155     -12.363  14.345   2.828  1.00 36.12      A    C  
ATOM   2374  C   ASP A 155     -11.813  14.207   4.240  1.00 32.78      A    C  
ATOM   2375  O   ASP A 155     -10.891  14.941   4.599  1.00 35.50      A    O  
ATOM   2376  CB  ASP A 155     -12.747  15.801   2.509  1.00 39.82      A    C  
ATOM   2377  CG  ASP A 155     -13.956  16.366   3.256  1.00 44.94      A    C  
ATOM   2378  OD1 ASP A 155     -14.533  15.659   4.111  1.00 54.85      A    O  
ATOM   2379  OD2 ASP A 155     -14.335  17.527   2.991  1.00 67.16      A    O1-
ATOM   2380  H   ASP A 155     -14.344  13.659   3.105  1.00 36.53      A    H  
ATOM   2381  HA  ASP A 155     -11.509  14.084   2.213  1.00 38.12      A    H  
ATOM   2382  HB2 ASP A 155     -11.902  16.463   2.700  1.00 41.82      A    H  
ATOM   2383  HB3 ASP A 155     -12.955  15.890   1.443  1.00 41.82      A    H  
ATOM   2384  N   CYS A 156     -12.377  13.302   5.029  1.00 24.01      A    N  
ATOM   2385  CA  CYS A 156     -12.119  13.324   6.469  1.00 22.25      A    C  
ATOM   2386  C   CYS A 156     -11.225  12.166   6.868  1.00 18.84      A    C  
ATOM   2387  O   CYS A 156     -11.540  11.019   6.534  1.00 19.71      A    O  
ATOM   2388  CB  CYS A 156     -13.437  13.161   7.188  1.00 22.52      A    C  
ATOM   2389  SG  CYS A 156     -13.360  13.161   9.001  1.00 26.70      A    S  
ATOM   2390  H   CYS A 156     -13.076  12.658   4.669  1.00 26.01      A    H  
ATOM   2391  HA  CYS A 156     -11.684  14.269   6.792  1.00 24.25      A    H  
ATOM   2392  HB2 CYS A 156     -14.103  13.973   6.896  1.00 24.52      A    H  
ATOM   2393  HB3 CYS A 156     -13.933  12.241   6.876  1.00 24.52      A    H  
ATOM   2394  HG  CYS A 156     -12.642  12.040   9.127  1.00 28.70      A    H  
ATOM   2395  N   VAL A 157     -10.150  12.473   7.595  1.00 18.14      A    N  
ATOM   2396  CA  VAL A 157      -9.238  11.422   8.046  1.00 16.29      A    C  
ATOM   2397  C   VAL A 157      -9.680  10.954   9.431  1.00 16.40      A    C  
ATOM   2398  O   VAL A 157      -9.714  11.747  10.372  1.00 17.26      A    O  
ATOM   2399  CB  VAL A 157      -7.804  11.946   8.139  1.00 16.69      A    C  
ATOM   2400  CG1 VAL A 157      -6.821  10.862   8.573  1.00 17.05      A    C  
ATOM   2401  CG2 VAL A 157      -7.347  12.554   6.808  1.00 21.13      A    C  
ATOM   2402  H   VAL A 157      -9.976  13.436   7.878  1.00 20.14      A    H  
ATOM   2403  HA  VAL A 157      -9.241  10.580   7.351  1.00 18.29      A    H  
ATOM   2404  HB  VAL A 157      -7.758  12.743   8.885  1.00 18.69      A    H  
ATOM   2405 HG11 VAL A 157      -5.803  11.247   8.580  1.00 19.05      A    H  
ATOM   2406 HG12 VAL A 157      -7.012  10.495   9.583  1.00 19.05      A    H  
ATOM   2407 HG13 VAL A 157      -6.842  10.011   7.891  1.00 19.05      A    H  
ATOM   2408 HG21 VAL A 157      -6.287  12.808   6.831  1.00 23.13      A    H  
ATOM   2409 HG22 VAL A 157      -7.504  11.865   5.977  1.00 23.13      A    H  
ATOM   2410 HG23 VAL A 157      -7.888  13.474   6.582  1.00 23.13      A    H  
ATOM   2411  N   SER A 158      -9.999   9.674   9.545  1.00 13.89      A    N  
ATOM   2412  CA  SER A 158     -10.314   9.112  10.864  1.00 15.59      A    C  
ATOM   2413  C   SER A 158      -9.066   8.422  11.372  1.00 15.77      A    C  
ATOM   2414  O   SER A 158      -8.701   7.342  10.901  1.00 16.19      A    O  
ATOM   2415  CB  SER A 158     -11.440   8.109  10.752  1.00 19.88      A    C  
ATOM   2416  OG  SER A 158     -12.687   8.790  10.558  1.00 21.90      A    O  
ATOM   2417  H   SER A 158      -9.880   9.043   8.754  1.00 15.89      A    H  
ATOM   2418  HA  SER A 158     -10.631   9.869  11.582  1.00 17.59      A    H  
ATOM   2419  HB2 SER A 158     -11.269   7.392   9.946  1.00 21.88      A    H  
ATOM   2420  HB3 SER A 158     -11.517   7.541  11.675  1.00 21.88      A    H  
ATOM   2421  HG  SER A 158     -12.721   9.089   9.639  1.00 23.90      A    H  
ATOM   2422  N   PHE A 159      -8.390   9.066  12.323  1.00 14.07      A    N  
ATOM   2423  CA  PHE A 159      -7.190   8.453  12.890  1.00 14.17      A    C  
ATOM   2424  C   PHE A 159      -7.595   7.428  13.936  1.00 14.68      A    C  
ATOM   2425  O   PHE A 159      -8.398   7.720  14.838  1.00 16.75      A    O  
ATOM   2426  CB  PHE A 159      -6.306   9.507  13.578  1.00 17.35      A    C  
ATOM   2427  CG  PHE A 159      -5.706  10.522  12.637  1.00 15.44      A    C  
ATOM   2428  CD1 PHE A 159      -4.571  10.180  11.876  1.00 16.12      A    C  
ATOM   2429  CD2 PHE A 159      -6.276  11.809  12.517  1.00 16.56      A    C  
ATOM   2430  CE1 PHE A 159      -4.010  11.117  10.988  1.00 16.50      A    C  
ATOM   2431  CE2 PHE A 159      -5.706  12.753  11.628  1.00 16.42      A    C  
ATOM   2432  CZ  PHE A 159      -4.576  12.405  10.864  1.00 17.22      A    C  
ATOM   2433  H   PHE A 159      -8.775   9.909  12.746  1.00 16.07      A    H  
ATOM   2434  HA  PHE A 159      -6.595   7.980  12.106  1.00 16.17      A    H  
ATOM   2435  HB2 PHE A 159      -6.860  10.018  14.364  1.00 19.35      A    H  
ATOM   2436  HB3 PHE A 159      -5.475   9.011  14.081  1.00 19.35      A    H  
ATOM   2437  HD1 PHE A 159      -4.134   9.196  11.968  1.00 18.12      A    H  
ATOM   2438  HD2 PHE A 159      -7.146  12.074  13.103  1.00 18.56      A    H  
ATOM   2439  HE1 PHE A 159      -3.145  10.852  10.402  1.00 18.50      A    H  
ATOM   2440  HE2 PHE A 159      -6.137  13.739  11.536  1.00 18.42      A    H  
ATOM   2441  HZ  PHE A 159      -4.142  13.124  10.184  1.00 19.22      A    H  
ATOM   2442  N   CYS A 160      -6.994   6.252  13.829  1.00 13.20      A    N  
ATOM   2443  CA  CYS A 160      -7.324   5.154  14.739  1.00 14.66      A    C  
ATOM   2444  C   CYS A 160      -6.175   4.529  15.488  1.00 14.47      A    C  
ATOM   2445  O   CYS A 160      -6.429   3.761  16.410  1.00 15.44      A    O  
ATOM   2446  CB  CYS A 160      -8.106   4.047  14.041  1.00 14.26      A    C  
ATOM   2447  SG  CYS A 160      -7.257   3.311  12.611  1.00 17.18      A    S  
ATOM   2448  H   CYS A 160      -6.272   6.110  13.129  1.00 15.20      A    H  
ATOM   2449  HA  CYS A 160      -7.921   5.521  15.565  1.00 16.66      A    H  
ATOM   2450  HB2 CYS A 160      -8.352   3.248  14.742  1.00 16.26      A    H  
ATOM   2451  HB3 CYS A 160      -9.062   4.453  13.715  1.00 16.26      A    H  
ATOM   2452  HG  CYS A 160      -6.981   4.460  11.988  1.00 19.18      A    H  
ATOM   2453  N   TYR A 161      -4.937   4.825  15.145  1.00 13.27      A    N  
ATOM   2454  CA  TYR A 161      -3.830   4.061  15.717  1.00 14.54      A    C  
ATOM   2455  C   TYR A 161      -2.636   4.986  15.797  1.00 14.95      A    C  
ATOM   2456  O   TYR A 161      -2.383   5.744  14.855  1.00 13.79      A    O  
ATOM   2457  CB  TYR A 161      -3.511   2.817  14.875  1.00 13.77      A    C  
ATOM   2458  CG  TYR A 161      -2.314   1.993  15.371  1.00 12.68      A    C  
ATOM   2459  CD1 TYR A 161      -2.487   1.053  16.402  1.00 12.47      A    C  
ATOM   2460  CD2 TYR A 161      -1.040   2.165  14.794  1.00 13.60      A    C  
ATOM   2461  CE1 TYR A 161      -1.401   0.286  16.860  1.00 12.50      A    C  
ATOM   2462  CE2 TYR A 161       0.050   1.394  15.256  1.00 13.06      A    C  
ATOM   2463  CZ  TYR A 161      -0.131   0.467  16.302  1.00 15.19      A    C  
ATOM   2464  OH  TYR A 161       0.921  -0.263  16.771  1.00 13.85      A    O  
ATOM   2465  H   TYR A 161      -4.723   5.502  14.426  1.00 15.27      A    H  
ATOM   2466  HA  TYR A 161      -4.069   3.719  16.718  1.00 16.54      A    H  
ATOM   2467  HB2 TYR A 161      -4.383   2.160  14.842  1.00 15.77      A    H  
ATOM   2468  HB3 TYR A 161      -3.325   3.105  13.845  1.00 15.77      A    H  
ATOM   2469  HD1 TYR A 161      -3.464   0.915  16.845  1.00 14.47      A    H  
ATOM   2470  HD2 TYR A 161      -0.896   2.882  13.998  1.00 15.60      A    H  
ATOM   2471  HE1 TYR A 161      -1.544  -0.433  17.654  1.00 14.50      A    H  
ATOM   2472  HE2 TYR A 161       1.023   1.522  14.814  1.00 15.06      A    H  
ATOM   2473  HH  TYR A 161       1.758  -0.019  16.384  1.00 15.85      A    H  
ATOM   2474  N   MET A 162      -1.920   4.917  16.916  1.00 13.64      A    N  
ATOM   2475  CA  MET A 162      -0.575   5.500  17.032  1.00 12.66      A    C  
ATOM   2476  C   MET A 162       0.357   4.400  17.495  1.00 12.16      A    C  
ATOM   2477  O   MET A 162       0.039   3.657  18.425  1.00 13.44      A    O  
ATOM   2478  CB  MET A 162      -0.536   6.695  17.982  1.00 16.09      A    C  
ATOM   2479  CG  MET A 162       0.877   7.284  18.047  1.00 15.51      A    C  
ATOM   2480  SD  MET A 162       0.982   8.936  18.814  1.00 22.23      A    S  
ATOM   2481  CE  MET A 162       0.749   9.971  17.354  1.00 25.16      A    C  
ATOM   2482  H   MET A 162      -2.241   4.311  17.669  1.00 15.64      A    H  
ATOM   2483  HA  MET A 162      -0.235   5.839  16.053  1.00 14.66      A    H  
ATOM   2484  HB2 MET A 162      -1.227   7.455  17.616  1.00 18.09      A    H  
ATOM   2485  HB3 MET A 162      -0.877   6.416  18.980  1.00 18.09      A    H  
ATOM   2486  HG2 MET A 162       1.517   6.628  18.640  1.00 17.51      A    H  
ATOM   2487  HG3 MET A 162       1.322   7.323  17.053  1.00 17.51      A    H  
ATOM   2488  HE1 MET A 162       1.454  10.796  17.359  1.00 27.16      A    H  
ATOM   2489  HE2 MET A 162       0.925   9.419  16.433  1.00 27.16      A    H  
ATOM   2490  HE3 MET A 162      -0.263  10.374  17.323  1.00 27.16      A    H  
ATOM   2491  N   HIS A 163       1.504   4.272  16.836  1.00 13.98      A    N  
ATOM   2492  CA  HIS A 163       2.402   3.150  17.101  1.00 11.69      A    C  
ATOM   2493  C   HIS A 163       3.299   3.380  18.329  1.00 14.31      A    C  
ATOM   2494  O   HIS A 163       3.918   4.443  18.418  1.00 15.14      A    O  
ATOM   2495  CB  HIS A 163       3.284   2.971  15.853  1.00 13.24      A    C  
ATOM   2496  CG  HIS A 163       4.171   1.779  16.018  1.00 14.51      A    C  
ATOM   2497  CD2 HIS A 163       5.558   1.683  15.833  1.00 15.43      A    C  
ATOM   2498  ND1 HIS A 163       3.698   0.521  16.428  1.00 13.52      A    N  
ATOM   2499  CE1 HIS A 163       4.769  -0.231  16.514  1.00 17.86      A    C  
ATOM   2500  NE2 HIS A 163       5.880   0.388  16.176  1.00 16.59      A    N  
ATOM   2501  H   HIS A 163       1.680   4.866  16.029  1.00 15.98      A    H  
ATOM   2502  HA  HIS A 163       1.812   2.247  17.259  1.00 13.69      A    H  
ATOM   2503  HB2 HIS A 163       2.690   2.845  14.951  1.00 15.24      A    H  
ATOM   2504  HB3 HIS A 163       3.905   3.851  15.684  1.00 15.24      A    H  
ATOM   2505  HD2 HIS A 163       6.295   2.406  15.524  1.00 17.43      A    H  
ATOM   2506  HE1 HIS A 163       4.743  -1.262  16.819  1.00 19.86      A    H  
ATOM   2507  HE2 HIS A 163       6.823  -0.020  16.157  1.00 18.59      A    H  
ATOM   2508  N   HIS A 164       3.368   2.379  19.199  1.00 14.45      A    N  
ATOM   2509  CA  HIS A 164       4.164   2.514  20.435  1.00 14.81      A    C  
ATOM   2510  C   HIS A 164       5.278   1.509  20.550  1.00 18.45      A    C  
ATOM   2511  O   HIS A 164       6.332   1.866  21.094  1.00 18.75      A    O  
ATOM   2512  CB  HIS A 164       3.336   2.436  21.721  1.00 13.26      A    C  
ATOM   2513  CG  HIS A 164       2.516   3.658  21.973  1.00 16.78      A    C  
ATOM   2514  CD2 HIS A 164       1.446   4.162  21.239  1.00 14.89      A    C  
ATOM   2515  ND1 HIS A 164       2.710   4.507  23.081  1.00 13.88      A    N  
ATOM   2516  CE1 HIS A 164       1.802   5.436  22.961  1.00 13.15      A    C  
ATOM   2517  NE2 HIS A 164       1.028   5.293  21.910  1.00 14.41      A    N  
ATOM   2518  H   HIS A 164       2.877   1.508  19.020  1.00 16.45      A    H  
ATOM   2519  HA  HIS A 164       4.668   3.483  20.468  1.00 16.81      A    H  
ATOM   2520  HB2 HIS A 164       2.680   1.565  21.703  1.00 15.26      A    H  
ATOM   2521  HB3 HIS A 164       3.981   2.303  22.593  1.00 15.26      A    H  
ATOM   2522  HD2 HIS A 164       0.977   3.810  20.360  1.00 16.89      A    H  
ATOM   2523  HE1 HIS A 164       1.687   6.235  23.665  1.00 15.15      A    H  
ATOM   2524  HE2 HIS A 164       0.234   5.876  21.657  1.00 16.41      A    H  
ATOM   2525  N   MET A 165       5.094   0.263  20.136  1.00 15.35      A    N  
ATOM   2526  CA  MET A 165       6.120  -0.744  20.436  1.00 16.41      A    C  
ATOM   2527  C   MET A 165       6.006  -2.009  19.622  1.00 17.83      A    C  
ATOM   2528  O   MET A 165       4.964  -2.295  19.017  1.00 16.07      A    O  
ATOM   2529  CB  MET A 165       6.144  -1.072  21.927  1.00 21.36      A    C  
ATOM   2530  CG  MET A 165       4.826  -1.658  22.362  1.00 18.12      A    C  
ATOM   2531  SD  MET A 165       4.702  -1.532  24.139  1.00 27.59      A    S  
ATOM   2532  CE  MET A 165       3.437  -2.750  24.315  1.00 25.30      A    C  
ATOM   2533  H   MET A 165       4.223  -0.035  19.704  1.00 17.35      A    H  
ATOM   2534  HA  MET A 165       7.091  -0.322  20.162  1.00 18.41      A    H  
ATOM   2535  HB2 MET A 165       6.948  -1.766  22.172  1.00 23.36      A    H  
ATOM   2536  HB3 MET A 165       6.362  -0.177  22.508  1.00 23.36      A    H  
ATOM   2537  HG2 MET A 165       3.963  -1.143  21.938  1.00 20.12      A    H  
ATOM   2538  HG3 MET A 165       4.761  -2.703  22.053  1.00 20.12      A    H  
ATOM   2539  HE1 MET A 165       3.205  -2.877  25.369  1.00 27.30      A    H  
ATOM   2540  HE2 MET A 165       2.533  -2.444  23.791  1.00 27.30      A    H  
ATOM   2541  HE3 MET A 165       3.764  -3.715  23.928  1.00 27.30      A    H  
ATOM   2542  N   GLU A 166       7.061  -2.817  19.702  1.00 17.18      A    N  
ATOM   2543  CA  GLU A 166       7.060  -4.129  19.071  1.00 15.77      A    C  
ATOM   2544  C   GLU A 166       7.147  -5.185  20.161  1.00 20.03      A    C  
ATOM   2545  O   GLU A 166       7.971  -5.083  21.082  1.00 21.33      A    O  
ATOM   2546  CB  GLU A 166       8.229  -4.258  18.095  1.00 17.06      A    C  
ATOM   2547  CG  GLU A 166       8.219  -5.581  17.317  1.00 21.35      A    C  
ATOM   2548  CD  GLU A 166       9.305  -5.577  16.259  1.00 22.71      A    C  
ATOM   2549  OE1 GLU A 166      10.261  -6.373  16.379  1.00 28.82      A    O  
ATOM   2550  OE2 GLU A 166       9.216  -4.788  15.303  1.00 22.19      A    O1-
ATOM   2551  H   GLU A 166       7.865  -2.560  20.267  1.00 19.18      A    H  
ATOM   2552  HA  GLU A 166       6.148  -4.301  18.499  1.00 17.77      A    H  
ATOM   2553  HB2 GLU A 166       8.182  -3.425  17.397  1.00 19.06      A    H  
ATOM   2554  HB3 GLU A 166       9.176  -4.151  18.626  1.00 19.06      A    H  
ATOM   2555  HG2 GLU A 166       8.371  -6.422  17.984  1.00 23.35      A    H  
ATOM   2556  HG3 GLU A 166       7.263  -5.736  16.819  1.00 23.35      A    H  
ATOM   2557  N   LEU A 167       6.301  -6.200  20.041  1.00 18.24      A    N  
ATOM   2558  CA  LEU A 167       6.289  -7.307  20.982  1.00 19.74      A    C  
ATOM   2559  C   LEU A 167       7.324  -8.353  20.569  1.00 20.97      A    C  
ATOM   2560  O   LEU A 167       7.790  -8.355  19.422  1.00 23.48      A    O  
ATOM   2561  CB  LEU A 167       4.892  -7.941  20.978  1.00 21.67      A    C  
ATOM   2562  CG  LEU A 167       3.793  -7.015  21.503  1.00 22.11      A    C  
ATOM   2563  CD1 LEU A 167       2.426  -7.666  21.430  1.00 27.26      A    C  
ATOM   2564  CD2 LEU A 167       4.021  -6.588  22.949  1.00 30.70      A    C  
ATOM   2565  H   LEU A 167       5.734  -6.266  19.194  1.00 20.24      A    H  
ATOM   2566  HA  LEU A 167       6.532  -6.930  21.975  1.00 21.74      A    H  
ATOM   2567  HB2 LEU A 167       4.642  -8.245  19.959  1.00 23.67      A    H  
ATOM   2568  HB3 LEU A 167       4.869  -8.856  21.564  1.00 23.67      A    H  
ATOM   2569  HG  LEU A 167       3.758  -6.116  20.884  1.00 24.11      A    H  
ATOM   2570 HD11 LEU A 167       1.643  -6.975  21.748  1.00 29.26      A    H  
ATOM   2571 HD12 LEU A 167       2.183  -7.970  20.418  1.00 29.26      A    H  
ATOM   2572 HD13 LEU A 167       2.363  -8.548  22.068  1.00 29.26      A    H  
ATOM   2573 HD21 LEU A 167       3.161  -6.046  23.345  1.00 32.70      A    H  
ATOM   2574 HD22 LEU A 167       4.182  -7.453  23.596  1.00 32.70      A    H  
ATOM   2575 HD23 LEU A 167       4.880  -5.926  23.055  1.00 32.70      A    H  
ATOM   2576  N   PRO A 168       7.717  -9.276  21.462  1.00 26.68      A    N  
ATOM   2577  CA  PRO A 168       8.746 -10.270  21.151  1.00 25.06      A    C  
ATOM   2578  C   PRO A 168       8.521 -11.158  19.935  1.00 28.83      A    C  
ATOM   2579  O   PRO A 168       9.481 -11.598  19.308  1.00 28.84      A    O  
ATOM   2580  CB  PRO A 168       8.825 -11.139  22.397  1.00 27.33      A    C  
ATOM   2581  CG  PRO A 168       8.284 -10.282  23.536  1.00 27.31      A    C  
ATOM   2582  CD  PRO A 168       7.326  -9.276  22.872  1.00 22.01      A    C  
ATOM   2583  HA  PRO A 168       9.690  -9.736  21.019  1.00 27.06      A    H  
ATOM   2584  HB2 PRO A 168       8.196 -12.027  22.303  1.00 29.33      A    H  
ATOM   2585  HB3 PRO A 168       9.841 -11.487  22.589  1.00 29.33      A    H  
ATOM   2586  HG2 PRO A 168       7.800 -10.867  24.320  1.00 29.31      A    H  
ATOM   2587  HG3 PRO A 168       9.108  -9.738  24.001  1.00 29.31      A    H  
ATOM   2588  HD2 PRO A 168       6.303  -9.631  22.966  1.00 24.01      A    H  
ATOM   2589  HD3 PRO A 168       7.409  -8.306  23.364  1.00 24.01      A    H  
ATOM   2590  N   THR A 169       7.260 -11.393  19.578  1.00 23.05      A    N  
ATOM   2591  CA  THR A 169       6.928 -12.124  18.365  1.00 24.45      A    C  
ATOM   2592  C   THR A 169       7.060 -11.317  17.074  1.00 21.83      A    C  
ATOM   2593  O   THR A 169       6.868 -11.861  15.980  1.00 27.67      A    O  
ATOM   2594  CB  THR A 169       5.496 -12.688  18.472  1.00 28.76      A    C  
ATOM   2595  CG2 THR A 169       5.386 -13.812  19.483  1.00 32.86      A    C  
ATOM   2596  OG1 THR A 169       4.535 -11.693  18.819  1.00 26.34      A    O  
ATOM   2597  H   THR A 169       6.486 -10.993  20.079  1.00 25.05      A    H  
ATOM   2598  HA  THR A 169       7.610 -12.970  18.255  1.00 26.45      A    H  
ATOM   2599  HB  THR A 169       5.197 -13.096  17.504  1.00 30.76      A    H  
ATOM   2600  HG1 THR A 169       3.676 -12.002  18.502  1.00 28.34      A    H  
ATOM   2601 HG21 THR A 169       4.368 -14.201  19.536  1.00 34.86      A    H  
ATOM   2602 HG22 THR A 169       6.033 -14.645  19.208  1.00 34.86      A    H  
ATOM   2603 HG23 THR A 169       5.674 -13.499  20.486  1.00 34.86      A    H  
ATOM   2604  N   GLY A 170       7.343 -10.029  17.194  1.00 19.39      A    N  
ATOM   2605  CA  GLY A 170       7.543  -9.213  16.009  1.00 21.46      A    C  
ATOM   2606  C   GLY A 170       6.287  -8.508  15.539  1.00 22.68      A    C  
ATOM   2607  O   GLY A 170       6.315  -7.830  14.516  1.00 24.54      A    O  
ATOM   2608  H   GLY A 170       7.511  -9.606  18.101  1.00 21.39      A    H  
ATOM   2609  HA2 GLY A 170       8.279  -8.447  16.253  1.00 23.46      A    H  
ATOM   2610  HA3 GLY A 170       7.974  -9.775  15.178  1.00 23.46      A    H  
ATOM   2611  N   VAL A 171       5.190  -8.691  16.272  1.00 19.26      A    N  
ATOM   2612  CA  VAL A 171       3.976  -7.928  15.978  1.00 15.74      A    C  
ATOM   2613  C   VAL A 171       3.981  -6.652  16.809  1.00 15.92      A    C  
ATOM   2614  O   VAL A 171       4.867  -6.435  17.654  1.00 17.57      A    O  
ATOM   2615  CB  VAL A 171       2.729  -8.772  16.282  1.00 16.76      A    C  
ATOM   2616  CG1 VAL A 171       2.736 -10.037  15.425  1.00 23.36      A    C  
ATOM   2617  CG2 VAL A 171       2.517  -9.072  17.751  1.00 18.31      A    C  
ATOM   2618  H   VAL A 171       5.237  -9.249  17.108  1.00 21.26      A    H  
ATOM   2619  HA  VAL A 171       3.927  -7.630  14.928  1.00 17.74      A    H  
ATOM   2620  HB  VAL A 171       1.857  -8.203  15.954  1.00 18.76      A    H  
ATOM   2621 HG11 VAL A 171       1.782 -10.559  15.487  1.00 25.36      A    H  
ATOM   2622 HG12 VAL A 171       2.913  -9.799  14.375  1.00 25.36      A    H  
ATOM   2623 HG13 VAL A 171       3.511 -10.738  15.740  1.00 25.36      A    H  
ATOM   2624 HG21 VAL A 171       1.696  -9.771  17.901  1.00 20.31      A    H  
ATOM   2625 HG22 VAL A 171       3.405  -9.493  18.217  1.00 20.31      A    H  
ATOM   2626 HG23 VAL A 171       2.255  -8.163  18.288  1.00 20.31      A    H  
ATOM   2627  N   HIS A 172       3.001  -5.796  16.552  1.00 15.24      A    N  
ATOM   2628  CA  HIS A 172       3.062  -4.394  16.993  1.00 13.97      A    C  
ATOM   2629  C   HIS A 172       1.878  -4.017  17.849  1.00 16.72      A    C  
ATOM   2630  O   HIS A 172       0.789  -4.584  17.695  1.00 15.02      A    O  
ATOM   2631  CB  HIS A 172       3.190  -3.494  15.779  1.00 14.65      A    C  
ATOM   2632  CG  HIS A 172       4.443  -3.859  15.023  1.00 15.74      A    C  
ATOM   2633  CD2 HIS A 172       5.782  -3.646  15.379  1.00 18.83      A    C  
ATOM   2634  ND1 HIS A 172       4.421  -4.534  13.791  1.00 16.28      A    N  
ATOM   2635  CE1 HIS A 172       5.679  -4.711  13.474  1.00 19.12      A    C  
ATOM   2636  NE2 HIS A 172       6.527  -4.221  14.350  1.00 16.49      A    N  
ATOM   2637  H   HIS A 172       2.320  -6.014  15.827  1.00 17.24      A    H  
ATOM   2638  HA  HIS A 172       3.945  -4.226  17.609  1.00 15.97      A    H  
ATOM   2639  HB2 HIS A 172       2.340  -3.633  15.121  1.00 16.65      A    H  
ATOM   2640  HB3 HIS A 172       3.184  -2.443  16.051  1.00 16.65      A    H  
ATOM   2641  HD2 HIS A 172       6.234  -3.176  16.240  1.00 20.83      A    H  
ATOM   2642  HE1 HIS A 172       5.994  -5.218  12.575  1.00 21.12      A    H  
ATOM   2643  HE2 HIS A 172       7.540  -4.276  14.297  1.00 18.49      A    H  
ATOM   2644  N   ALA A 173       2.123  -3.063  18.747  1.00 14.68      A    N  
ATOM   2645  CA  ALA A 173       1.114  -2.634  19.704  1.00 14.48      A    C  
ATOM   2646  C   ALA A 173       1.133  -1.130  19.824  1.00 14.42      A    C  
ATOM   2647  O   ALA A 173       2.175  -0.466  19.705  1.00 14.34      A    O  
ATOM   2648  CB  ALA A 173       1.263  -3.322  21.063  1.00 16.41      A    C  
ATOM   2649  H   ALA A 173       3.029  -2.604  18.784  1.00 16.68      A    H  
ATOM   2650  HA  ALA A 173       0.141  -2.891  19.292  1.00 16.48      A    H  
ATOM   2651  HB1 ALA A 173       0.524  -2.955  21.776  1.00 18.41      A    H  
ATOM   2652  HB2 ALA A 173       1.114  -4.399  20.971  1.00 18.41      A    H  
ATOM   2653  HB3 ALA A 173       2.253  -3.155  21.485  1.00 18.41      A    H  
ATOM   2654  N   GLY A 174      -0.062  -0.578  20.031  1.00 12.81      A    N  
ATOM   2655  CA  GLY A 174      -0.202   0.848  20.106  1.00 14.44      A    C  
ATOM   2656  C   GLY A 174      -1.535   1.262  20.691  1.00 12.70      A    C  
ATOM   2657  O   GLY A 174      -2.272   0.430  21.233  1.00 13.15      A    O  
ATOM   2658  H   GLY A 174      -0.889  -1.168  20.137  1.00 14.81      A    H  
ATOM   2659  HA2 GLY A 174       0.578   1.283  20.731  1.00 16.44      A    H  
ATOM   2660  HA3 GLY A 174      -0.086   1.259  19.105  1.00 16.44      A    H  
ATOM   2661  N   THR A 175      -1.805   2.552  20.535  1.00 13.27      A    N  
ATOM   2662  CA  THR A 175      -2.957   3.179  21.167  1.00 12.92      A    C  
ATOM   2663  C   THR A 175      -3.897   3.755  20.150  1.00 13.21      A    C  
ATOM   2664  O   THR A 175      -3.533   3.966  18.981  1.00 14.20      A    O  
ATOM   2665  CB  THR A 175      -2.497   4.300  22.129  1.00 14.14      A    C  
ATOM   2666  CG2 THR A 175      -1.559   3.788  23.208  1.00 13.51      A    C  
ATOM   2667  OG1 THR A 175      -1.901   5.406  21.446  1.00 13.90      A    O  
ATOM   2668  H   THR A 175      -1.197   3.141  19.977  1.00 15.27      A    H  
ATOM   2669  HA  THR A 175      -3.540   2.449  21.722  1.00 14.92      A    H  
ATOM   2670  HB  THR A 175      -3.376   4.699  22.631  1.00 16.14      A    H  
ATOM   2671  HG1 THR A 175      -2.605   5.858  20.980  1.00 15.90      A    H  
ATOM   2672 HG21 THR A 175      -1.166   4.620  23.781  1.00 15.51      A    H  
ATOM   2673 HG22 THR A 175      -2.069   3.130  23.906  1.00 15.51      A    H  
ATOM   2674 HG23 THR A 175      -0.702   3.245  22.812  1.00 15.51      A    H  
ATOM   2675  N   ASP A 176      -5.099   4.084  20.592  1.00 12.75      A    N  
ATOM   2676  CA  ASP A 176      -5.887   5.047  19.817  1.00 13.51      A    C  
ATOM   2677  C   ASP A 176      -5.313   6.465  20.022  1.00 13.70      A    C  
ATOM   2678  O   ASP A 176      -4.340   6.658  20.763  1.00 14.14      A    O  
ATOM   2679  CB  ASP A 176      -7.379   4.882  20.175  1.00 13.30      A    C  
ATOM   2680  CG  ASP A 176      -7.785   5.270  21.583  1.00 17.65      A    C  
ATOM   2681  OD1 ASP A 176      -7.050   6.040  22.247  1.00 15.24      A    O  
ATOM   2682  OD2 ASP A 176      -8.847   4.814  22.045  1.00 19.54      A    O1-
ATOM   2683  H   ASP A 176      -5.375   3.852  21.540  1.00 14.75      A    H  
ATOM   2684  HA  ASP A 176      -5.805   4.826  18.751  1.00 15.51      A    H  
ATOM   2685  HB2 ASP A 176      -7.989   5.440  19.474  1.00 15.30      A    H  
ATOM   2686  HB3 ASP A 176      -7.660   3.840  20.019  1.00 15.30      A    H  
ATOM   2687  N   LEU A 177      -5.896   7.481  19.407  1.00 15.10      A    N  
ATOM   2688  CA  LEU A 177      -5.326   8.834  19.489  1.00 13.55      A    C  
ATOM   2689  C   LEU A 177      -5.743   9.581  20.756  1.00 16.02      A    C  
ATOM   2690  O   LEU A 177      -5.309  10.718  20.994  1.00 19.19      A    O  
ATOM   2691  CB  LEU A 177      -5.680   9.657  18.220  1.00 14.32      A    C  
ATOM   2692  CG  LEU A 177      -4.661   9.573  17.064  1.00 16.88      A    C  
ATOM   2693  CD1 LEU A 177      -3.336  10.244  17.411  1.00 19.81      A    C  
ATOM   2694  CD2 LEU A 177      -4.434   8.135  16.569  1.00 19.13      A    C  
ATOM   2695  H   LEU A 177      -6.703   7.332  18.795  1.00 17.10      A    H  
ATOM   2696  HA  LEU A 177      -4.239   8.776  19.553  1.00 15.55      A    H  
ATOM   2697  HB2 LEU A 177      -6.671   9.386  17.859  1.00 16.32      A    H  
ATOM   2698  HB3 LEU A 177      -5.768  10.714  18.473  1.00 16.32      A    H  
ATOM   2699  HG  LEU A 177      -5.090  10.141  16.237  1.00 18.88      A    H  
ATOM   2700 HD11 LEU A 177      -2.688  10.288  16.536  1.00 21.81      A    H  
ATOM   2701 HD12 LEU A 177      -3.489  11.269  17.753  1.00 21.81      A    H  
ATOM   2702 HD13 LEU A 177      -2.785   9.711  18.187  1.00 21.81      A    H  
ATOM   2703 HD21 LEU A 177      -3.793   8.119  15.687  1.00 21.13      A    H  
ATOM   2704 HD22 LEU A 177      -3.953   7.515  17.328  1.00 21.13      A    H  
ATOM   2705 HD23 LEU A 177      -5.379   7.658  16.303  1.00 21.13      A    H  
ATOM   2706  N   GLU A 178      -6.526   8.913  21.607  1.00 14.83      A    N  
ATOM   2707  CA  GLU A 178      -6.763   9.412  22.963  1.00 16.44      A    C  
ATOM   2708  C   GLU A 178      -5.776   8.796  23.932  1.00 15.67      A    C  
ATOM   2709  O   GLU A 178      -5.912   8.997  25.145  1.00 16.66      A    O  
ATOM   2710  CB  GLU A 178      -8.167   9.009  23.444  1.00 17.71      A    C  
ATOM   2711  CG  GLU A 178      -9.273   9.267  22.417  1.00 25.97      A    C  
ATOM   2712  CD  GLU A 178      -9.706  10.706  22.169  1.00 25.89      A    C  
ATOM   2713  OE1 GLU A 178     -10.614  11.014  21.394  1.00 33.35      A    O  
ATOM   2714  OE2 GLU A 178      -8.989  11.602  22.894  1.00 28.12      A    O  
ATOM   2715  H   GLU A 178      -6.781   7.960  21.381  1.00 16.83      A    H  
ATOM   2716  HA  GLU A 178      -6.659  10.495  23.025  1.00 18.44      A    H  
ATOM   2717  HB2 GLU A 178      -8.183   7.942  23.664  1.00 19.71      A    H  
ATOM   2718  HB3 GLU A 178      -8.410   9.505  24.384  1.00 19.71      A    H  
ATOM   2719  HG2 GLU A 178      -9.005   8.852  21.447  1.00 27.97      A    H  
ATOM   2720  HG3 GLU A 178     -10.156   8.700  22.686  1.00 27.97      A    H  
ATOM   2721  HE2 GLU A 178      -9.274  12.492  22.735  1.00 30.12      A    H  
ATOM   2722  N   GLY A 179      -4.862   7.970  23.439  1.00 14.47      A    N  
ATOM   2723  CA  GLY A 179      -3.800   7.439  24.278  1.00 15.15      A    C  
ATOM   2724  C   GLY A 179      -4.125   6.124  24.967  1.00 15.77      A    C  
ATOM   2725  O   GLY A 179      -3.374   5.665  25.829  1.00 14.86      A    O  
ATOM   2726  H   GLY A 179      -4.842   7.764  22.446  1.00 16.47      A    H  
ATOM   2727  HA2 GLY A 179      -2.954   7.235  23.627  1.00 17.15      A    H  
ATOM   2728  HA3 GLY A 179      -3.451   8.174  25.004  1.00 17.15      A    H  
ATOM   2729  N   ASN A 180      -5.241   5.482  24.608  1.00 13.98      A    N  
ATOM   2730  CA  ASN A 180      -5.638   4.248  25.273  1.00 15.06      A    C  
ATOM   2731  C   ASN A 180      -5.200   3.045  24.449  1.00 14.28      A    C  
ATOM   2732  O   ASN A 180      -5.553   2.928  23.264  1.00 13.14      A    O  
ATOM   2733  CB  ASN A 180      -7.160   4.232  25.419  1.00 15.62      A    C  
ATOM   2734  CG  ASN A 180      -7.627   5.386  26.278  1.00 17.10      A    C  
ATOM   2735  ND2 ASN A 180      -8.427   6.265  25.711  1.00 19.08      A    N  
ATOM   2736  OD1 ASN A 180      -7.268   5.493  27.446  1.00 20.08      A    O  
ATOM   2737  H   ASN A 180      -5.801   5.833  23.840  1.00 15.98      A    H  
ATOM   2738  HA  ASN A 180      -5.211   4.168  26.276  1.00 17.06      A    H  
ATOM   2739  HB2 ASN A 180      -7.649   4.252  24.445  1.00 17.62      A    H  
ATOM   2740  HB3 ASN A 180      -7.469   3.306  25.894  1.00 17.62      A    H  
ATOM   2741 HD21 ASN A 180      -8.696   6.149  24.745  1.00 21.08      A    H  
ATOM   2742 HD22 ASN A 180      -8.754   7.067  26.242  1.00 21.08      A    H  
ATOM   2743  N   PHE A 181      -4.404   2.151  25.038  1.00 15.10      A    N  
ATOM   2744  CA  PHE A 181      -3.919   0.969  24.332  1.00 12.84      A    C  
ATOM   2745  C   PHE A 181      -5.009   0.116  23.718  1.00 13.82      A    C  
ATOM   2746  O   PHE A 181      -6.080  -0.040  24.314  1.00 14.38      A    O  
ATOM   2747  CB  PHE A 181      -3.009   0.089  25.198  1.00 14.05      A    C  
ATOM   2748  CG  PHE A 181      -1.535   0.392  25.005  1.00 14.08      A    C  
ATOM   2749  CD1 PHE A 181      -0.803  -0.287  24.011  1.00 14.95      A    C  
ATOM   2750  CD2 PHE A 181      -0.902   1.362  25.799  1.00 15.04      A    C  
ATOM   2751  CE1 PHE A 181       0.555   0.014  23.805  1.00 15.73      A    C  
ATOM   2752  CE2 PHE A 181       0.459   1.662  25.596  1.00 16.65      A    C  
ATOM   2753  CZ  PHE A 181       1.188   0.991  24.595  1.00 16.55      A    C  
ATOM   2754  H   PHE A 181      -4.149   2.270  26.016  1.00 17.10      A    H  
ATOM   2755  HA  PHE A 181      -3.309   1.323  23.507  1.00 14.84      A    H  
ATOM   2756  HB2 PHE A 181      -3.274   0.172  26.253  1.00 16.05      A    H  
ATOM   2757  HB3 PHE A 181      -3.140  -0.972  24.968  1.00 16.05      A    H  
ATOM   2758  HD1 PHE A 181      -1.288  -1.033  23.396  1.00 16.95      A    H  
ATOM   2759  HD2 PHE A 181      -1.460   1.885  26.560  1.00 17.04      A    H  
ATOM   2760  HE1 PHE A 181       1.111  -0.502  23.036  1.00 17.73      A    H  
ATOM   2761  HE2 PHE A 181       0.942   2.411  26.204  1.00 18.65      A    H  
ATOM   2762  HZ  PHE A 181       2.231   1.225  24.436  1.00 18.55      A    H  
ATOM   2763  N   TYR A 182      -4.706  -0.417  22.537  1.00 12.23      A    N  
ATOM   2764  CA  TYR A 182      -5.437  -1.577  22.063  1.00 11.78      A    C  
ATOM   2765  C   TYR A 182      -4.877  -2.799  22.729  1.00 15.72      A    C  
ATOM   2766  O   TYR A 182      -3.670  -3.049  22.627  1.00 15.43      A    O  
ATOM   2767  CB  TYR A 182      -5.267  -1.691  20.550  1.00 13.01      A    C  
ATOM   2768  CG  TYR A 182      -6.042  -0.641  19.780  1.00 12.55      A    C  
ATOM   2769  CD1 TYR A 182      -7.437  -0.797  19.578  1.00 12.32      A    C  
ATOM   2770  CD2 TYR A 182      -5.381   0.479  19.241  1.00 12.81      A    C  
ATOM   2771  CE1 TYR A 182      -8.148   0.148  18.812  1.00 12.76      A    C  
ATOM   2772  CE2 TYR A 182      -6.096   1.426  18.497  1.00 12.11      A    C  
ATOM   2773  CZ  TYR A 182      -7.481   1.253  18.269  1.00 12.28      A    C  
ATOM   2774  OH  TYR A 182      -8.169   2.168  17.534  1.00 13.88      A    O  
ATOM   2775  H   TYR A 182      -3.803  -0.219  22.108  1.00 14.23      A    H  
ATOM   2776  HA  TYR A 182      -6.500  -1.506  22.282  1.00 13.78      A    H  
ATOM   2777  HB2 TYR A 182      -4.219  -1.614  20.271  1.00 15.01      A    H  
ATOM   2778  HB3 TYR A 182      -5.592  -2.670  20.195  1.00 15.01      A    H  
ATOM   2779  HD1 TYR A 182      -7.951  -1.652  19.992  1.00 14.32      A    H  
ATOM   2780  HD2 TYR A 182      -4.318   0.607  19.395  1.00 14.81      A    H  
ATOM   2781  HE1 TYR A 182      -9.203   0.021  18.648  1.00 14.76      A    H  
ATOM   2782  HE2 TYR A 182      -5.581   2.280  18.089  1.00 14.11      A    H  
ATOM   2783  HH  TYR A 182      -7.592   2.851  17.178  1.00 15.88      A    H  
ATOM   2784  N   GLY A 183      -5.705  -3.522  23.477  1.00 14.05      A    N  
ATOM   2785  CA  GLY A 183      -5.172  -4.737  24.072  1.00 14.89      A    C  
ATOM   2786  C   GLY A 183      -4.546  -4.531  25.443  1.00 15.11      A    C  
ATOM   2787  O   GLY A 183      -4.421  -3.395  25.926  1.00 14.85      A    O  
ATOM   2788  H   GLY A 183      -6.655  -3.246  23.689  1.00 16.05      A    H  
ATOM   2789  HA2 GLY A 183      -6.018  -5.419  24.152  1.00 16.89      A    H  
ATOM   2790  HA3 GLY A 183      -4.443  -5.226  23.425  1.00 16.89      A    H  
ATOM   2791  N   PRO A 184      -4.118  -5.643  26.045  1.00 17.83      A    N  
ATOM   2792  CA  PRO A 184      -3.617  -5.652  27.419  1.00 16.72      A    C  
ATOM   2793  C   PRO A 184      -2.135  -5.361  27.475  1.00 21.86      A    C  
ATOM   2794  O   PRO A 184      -1.333  -6.197  27.929  1.00 25.25      A    O  
ATOM   2795  CB  PRO A 184      -3.937  -7.084  27.855  1.00 21.85      A    C  
ATOM   2796  CG  PRO A 184      -3.793  -7.918  26.575  1.00 22.07      A    C  
ATOM   2797  CD  PRO A 184      -4.345  -6.985  25.498  1.00 18.46      A    C  
ATOM   2798  HA  PRO A 184      -4.126  -4.937  28.064  1.00 18.72      A    H  
ATOM   2799  HB2 PRO A 184      -3.338  -7.459  28.687  1.00 23.85      A    H  
ATOM   2800  HB3 PRO A 184      -4.974  -7.126  28.188  1.00 23.85      A    H  
ATOM   2801  HG2 PRO A 184      -2.741  -8.137  26.379  1.00 24.07      A    H  
ATOM   2802  HG3 PRO A 184      -4.328  -8.867  26.624  1.00 24.07      A    H  
ATOM   2803  HD2 PRO A 184      -3.838  -7.150  24.546  1.00 20.46      A    H  
ATOM   2804  HD3 PRO A 184      -5.412  -7.177  25.372  1.00 20.46      A    H  
ATOM   2805  N   PHE A 185      -1.770  -4.190  26.970  1.00 16.38      A    N  
ATOM   2806  CA  PHE A 185      -0.371  -3.802  26.804  1.00 15.73      A    C  
ATOM   2807  C   PHE A 185      -0.131  -2.488  27.507  1.00 18.84      A    C  
ATOM   2808  O   PHE A 185      -1.045  -1.676  27.734  1.00 20.37      A    O  
ATOM   2809  CB  PHE A 185       0.070  -3.731  25.335  1.00 17.82      A    C  
ATOM   2810  CG  PHE A 185      -0.241  -5.005  24.579  1.00 16.63      A    C  
ATOM   2811  CD1 PHE A 185       0.396  -6.211  24.924  1.00 16.88      A    C  
ATOM   2812  CD2 PHE A 185      -1.202  -4.996  23.545  1.00 17.48      A    C  
ATOM   2813  CE1 PHE A 185       0.048  -7.409  24.259  1.00 18.54      A    C  
ATOM   2814  CE2 PHE A 185      -1.542  -6.189  22.886  1.00 17.42      A    C  
ATOM   2815  CZ  PHE A 185      -0.926  -7.397  23.244  1.00 19.26      A    C  
ATOM   2816  H   PHE A 185      -2.493  -3.551  26.657  1.00 18.38      A    H  
ATOM   2817  HA  PHE A 185       0.266  -4.535  27.294  1.00 17.73      A    H  
ATOM   2818  HB2 PHE A 185      -0.404  -2.886  24.837  1.00 19.82      A    H  
ATOM   2819  HB3 PHE A 185       1.138  -3.564  25.287  1.00 19.82      A    H  
ATOM   2820  HD1 PHE A 185       1.133  -6.227  25.713  1.00 18.88      A    H  
ATOM   2821  HD2 PHE A 185      -1.686  -4.075  23.273  1.00 19.48      A    H  
ATOM   2822  HE1 PHE A 185       0.526  -8.336  24.535  1.00 20.54      A    H  
ATOM   2823  HE2 PHE A 185      -2.286  -6.177  22.102  1.00 19.42      A    H  
ATOM   2824  HZ  PHE A 185      -1.197  -8.312  22.739  1.00 21.26      A    H  
ATOM   2825  N   VAL A 186       1.130  -2.313  27.889  1.00 19.49      A    N  
ATOM   2826  CA  VAL A 186       1.612  -1.129  28.589  1.00 18.76      A    C  
ATOM   2827  C   VAL A 186       2.876  -0.617  27.927  1.00 19.24      A    C  
ATOM   2828  O   VAL A 186       3.673  -1.398  27.393  1.00 19.66      A    O  
ATOM   2829  CB  VAL A 186       1.838  -1.404  30.096  1.00 18.99      A    C  
ATOM   2830  CG1 VAL A 186       0.501  -1.632  30.801  1.00 23.96      A    C  
ATOM   2831  CG2 VAL A 186       2.749  -2.600  30.341  1.00 22.39      A    C  
ATOM   2832  H   VAL A 186       1.815  -3.038  27.692  1.00 21.49      A    H  
ATOM   2833  HA  VAL A 186       0.877  -0.330  28.486  1.00 20.76      A    H  
ATOM   2834  HB  VAL A 186       2.301  -0.522  30.545  1.00 20.99      A    H  
ATOM   2835 HG11 VAL A 186       0.645  -1.771  31.872  1.00 25.96      A    H  
ATOM   2836 HG12 VAL A 186      -0.163  -0.777  30.678  1.00 25.96      A    H  
ATOM   2837 HG13 VAL A 186      -0.021  -2.514  30.427  1.00 25.96      A    H  
ATOM   2838 HG21 VAL A 186       3.000  -2.686  31.397  1.00 24.39      A    H  
ATOM   2839 HG22 VAL A 186       2.265  -3.535  30.054  1.00 24.39      A    H  
ATOM   2840 HG23 VAL A 186       3.682  -2.543  29.786  1.00 24.39      A    H  
ATOM   2841  N   ASP A 187       3.087   0.688  28.043  1.00 16.69      A    N  
ATOM   2842  CA  ASP A 187       4.241   1.348  27.440  1.00 17.06      A    C  
ATOM   2843  C   ASP A 187       5.455   1.330  28.363  1.00 21.72      A    C  
ATOM   2844  O   ASP A 187       5.920   2.347  28.896  1.00 21.30      A    O  
ATOM   2845  CB  ASP A 187       3.922   2.768  26.974  1.00 20.72      A    C  
ATOM   2846  CG  ASP A 187       3.246   3.728  27.942  1.00 15.72      A    C  
ATOM   2847  OD1 ASP A 187       2.810   3.301  29.039  1.00 17.71      A    O  
ATOM   2848  OD2 ASP A 187       3.137   4.918  27.608  1.00 17.68      A    O1-
ATOM   2849  H   ASP A 187       2.428   1.251  28.568  1.00 18.69      A    H  
ATOM   2850  HA  ASP A 187       4.532   0.809  26.534  1.00 19.06      A    H  
ATOM   2851  HB2 ASP A 187       4.836   3.247  26.616  1.00 22.72      A    H  
ATOM   2852  HB3 ASP A 187       3.282   2.707  26.094  1.00 22.72      A    H  
ATOM   2853  N   ARG A 188       5.981   0.133  28.502  1.00 22.53      A    N  
ATOM   2854  CA  ARG A 188       7.268  -0.094  29.139  1.00 22.79      A    C  
ATOM   2855  C   ARG A 188       7.956  -1.243  28.424  1.00 36.12      A    C  
ATOM   2856  O   ARG A 188       7.303  -2.084  27.798  1.00 34.89      A    O  
ATOM   2857  CB  ARG A 188       7.133  -0.246  30.650  1.00 38.93      A    C  
ATOM   2858  CG  ARG A 188       6.320  -1.456  31.080  1.00 39.34      A    C  
ATOM   2859  CD  ARG A 188       6.169  -1.605  32.586  1.00 42.30      A    C  
ATOM   2860  NE  ARG A 188       5.096  -0.708  33.061  1.00 62.07      A    N  
ATOM   2861  CZ  ARG A 188       3.986  -1.113  33.711  1.00 43.81      A    C  
ATOM   2862  NH1 ARG A 188       3.795  -2.407  34.003  1.00 56.09      A    N  
ATOM   2863  NH2 ARG A 188       3.066  -0.213  34.067  1.00 47.67      A    N1+
ATOM   2864  H   ARG A 188       5.555  -0.646  28.006  1.00 24.53      A    H  
ATOM   2865  HA  ARG A 188       7.903   0.777  28.966  1.00 24.79      A    H  
ATOM   2866  HB2 ARG A 188       8.130  -0.300  31.085  1.00 40.93      A    H  
ATOM   2867  HB3 ARG A 188       6.676   0.657  31.056  1.00 40.93      A    H  
ATOM   2868  HG2 ARG A 188       5.329  -1.376  30.637  1.00 41.34      A    H  
ATOM   2869  HG3 ARG A 188       6.746  -2.365  30.668  1.00 41.34      A    H  
ATOM   2870  HD2 ARG A 188       5.955  -2.649  32.811  1.00 44.30      A    H  
ATOM   2871  HD3 ARG A 188       7.103  -1.373  33.098  1.00 44.30      A    H  
ATOM   2872  HE  ARG A 188       5.216   0.285  32.876  1.00 64.07      A    H  
ATOM   2873 HH11 ARG A 188       4.482  -3.094  33.732  1.00 58.09      A    H  
ATOM   2874 HH12 ARG A 188       2.959  -2.701  34.486  1.00 58.09      A    H  
ATOM   2875 HH21 ARG A 188       3.201   0.764  33.841  1.00 49.67      A    H  
ATOM   2876 HH22 ARG A 188       2.230  -0.503  34.551  1.00 49.67      A    H  
ATOM   2877  N   GLN A 189       9.276  -1.287  28.530  1.00 36.86      A    N  
ATOM   2878  CA  GLN A 189      10.051  -2.352  27.913  1.00 44.64      A    C  
ATOM   2879  C   GLN A 189      10.149  -3.537  28.869  1.00 58.31      A    C  
ATOM   2880  O   GLN A 189      11.010  -3.569  29.754  1.00 54.35      A    O  
ATOM   2881  CB  GLN A 189      11.443  -1.795  27.634  1.00 44.03      A    C  
ATOM   2882  CG  GLN A 189      11.473  -0.756  26.513  1.00 46.87      A    C  
ATOM   2883  CD  GLN A 189      11.627  -1.402  25.158  1.00 51.96      A    C  
ATOM   2884  NE2 GLN A 189      12.705  -1.084  24.479  1.00 59.04      A    N  
ATOM   2885  OE1 GLN A 189      10.789  -2.187  24.719  1.00 51.27      A    O  
ATOM   2886  H   GLN A 189       9.765  -0.584  29.081  1.00 38.86      A    H  
ATOM   2887  HA  GLN A 189       9.602  -2.690  26.977  1.00 46.64      A    H  
ATOM   2888  HB2 GLN A 189      11.848  -1.350  28.544  1.00 46.03      A    H  
ATOM   2889  HB3 GLN A 189      12.130  -2.609  27.391  1.00 46.03      A    H  
ATOM   2890  HG2 GLN A 189      10.573  -0.141  26.513  1.00 48.87      A    H  
ATOM   2891  HG3 GLN A 189      12.293  -0.066  26.679  1.00 48.87      A    H  
ATOM   2892 HE21 GLN A 189      13.371  -0.432  24.866  1.00 61.04      A    H  
ATOM   2893 HE22 GLN A 189      12.862  -1.491  23.570  1.00 61.04      A    H  
ATOM   2894  N   THR A 190       9.228  -4.483  28.718  1.00 50.72      A    N  
ATOM   2895  CA  THR A 190       9.062  -5.604  29.649  1.00 37.70      A    C  
ATOM   2896  C   THR A 190       8.695  -6.922  28.940  1.00 41.35      A    C  
ATOM   2897  O   THR A 190       9.036  -7.151  27.776  1.00 53.22      A    O  
ATOM   2898  CB  THR A 190       8.209  -5.236  30.876  1.00 37.47      A    C  
ATOM   2899  CG2 THR A 190       8.752  -4.118  31.754  1.00 34.58      A    C  
ATOM   2900  OG1 THR A 190       6.869  -4.959  30.509  1.00 59.63      A    O  
ATOM   2901  H   THR A 190       8.574  -4.434  27.934  1.00 52.72      A    H  
ATOM   2902  HA  THR A 190      10.053  -5.843  30.043  1.00 39.70      A    H  
ATOM   2903  HB  THR A 190       8.168  -6.101  31.540  1.00 39.47      A    H  
ATOM   2904  HG1 THR A 190       6.882  -4.288  29.838  1.00 61.63      A    H  
ATOM   2905 HG21 THR A 190       8.150  -3.999  32.655  1.00 36.58      A    H  
ATOM   2906 HG22 THR A 190       9.772  -4.331  32.077  1.00 36.58      A    H  
ATOM   2907 HG23 THR A 190       8.767  -3.160  31.241  1.00 36.58      A    H  
ATOM   2908  N   ALA A 191       8.018  -7.810  29.664  1.00 50.58      A    N  
ATOM   2909  CA  ALA A 191       7.858  -9.211  29.280  1.00 69.12      A    C  
ATOM   2910  C   ALA A 191       6.504  -9.484  28.638  1.00 61.86      A    C  
ATOM   2911  O   ALA A 191       5.831 -10.477  28.928  1.00 67.64      A    O  
ATOM   2912  CB  ALA A 191       8.002 -10.071  30.533  1.00 62.06      A    C  
ATOM   2913  H   ALA A 191       7.604  -7.515  30.537  1.00 52.58      A    H  
ATOM   2914  HA  ALA A 191       8.631  -9.514  28.570  1.00 71.12      A    H  
ATOM   2915  HB1 ALA A 191       7.968 -11.134  30.290  1.00 64.06      A    H  
ATOM   2916  HB2 ALA A 191       8.955  -9.890  31.029  1.00 64.06      A    H  
ATOM   2917  HB3 ALA A 191       7.206  -9.875  31.254  1.00 64.06      A    H  
ATOM   2918  N   GLN A 192       6.089  -8.575  27.772  1.00 61.35      A    N  
ATOM   2919  CA  GLN A 192       4.713  -8.602  27.296  1.00 34.64      A    C  
ATOM   2920  C   GLN A 192       4.569  -9.533  26.126  1.00 31.24      A    C  
ATOM   2921  O   GLN A 192       5.455  -9.615  25.275  1.00 51.79      A    O  
ATOM   2922  CB  GLN A 192       4.310  -7.215  26.839  1.00 31.33      A    C  
ATOM   2923  CG  GLN A 192       4.528  -6.230  27.967  1.00 32.24      A    C  
ATOM   2924  CD  GLN A 192       3.940  -4.906  27.644  1.00 28.38      A    C  
ATOM   2925  NE2 GLN A 192       4.788  -3.920  27.482  1.00 23.10      A    N  
ATOM   2926  OE1 GLN A 192       2.721  -4.752  27.540  1.00 23.87      A    O  
ATOM   2927  H   GLN A 192       6.699  -7.814  27.513  1.00 63.35      A    H  
ATOM   2928  HA  GLN A 192       4.040  -8.909  28.101  1.00 36.64      A    H  
ATOM   2929  HB2 GLN A 192       4.889  -6.901  25.967  1.00 33.33      A    H  
ATOM   2930  HB3 GLN A 192       3.261  -7.219  26.534  1.00 33.33      A    H  
ATOM   2931  HG2 GLN A 192       4.046  -6.586  28.880  1.00 34.24      A    H  
ATOM   2932  HG3 GLN A 192       5.585  -6.115  28.209  1.00 34.24      A    H  
ATOM   2933 HE21 GLN A 192       5.787  -4.092  27.532  1.00 25.10      A    H  
ATOM   2934 HE22 GLN A 192       4.443  -2.982  27.272  1.00 25.10      A    H  
ATOM   2935  N   ALA A 193       3.431 -10.208  26.076  1.00 25.21      A    N  
ATOM   2936  CA  ALA A 193       3.219 -11.182  25.020  1.00 30.38      A    C  
ATOM   2937  C   ALA A 193       1.832 -11.016  24.473  1.00 28.40      A    C  
ATOM   2938  O   ALA A 193       0.875 -10.811  25.224  1.00 28.93      A    O  
ATOM   2939  CB  ALA A 193       3.495 -12.592  25.510  1.00 39.55      A    C  
ATOM   2940  H   ALA A 193       2.682 -10.052  26.737  1.00 27.21      A    H  
ATOM   2941  HA  ALA A 193       3.899 -11.008  24.185  1.00 32.38      A    H  
ATOM   2942  HB1 ALA A 193       3.264 -13.334  24.746  1.00 41.55      A    H  
ATOM   2943  HB2 ALA A 193       4.542 -12.714  25.786  1.00 41.55      A    H  
ATOM   2944  HB3 ALA A 193       2.890 -12.827  26.388  1.00 41.55      A    H  
ATOM   2945  N   ALA A 194       1.751 -11.146  23.150  1.00 35.29      A    N  
ATOM   2946  CA  ALA A 194       0.451 -11.174  22.502  1.00 39.60      A    C  
ATOM   2947  C   ALA A 194      -0.290 -12.438  22.905  1.00 52.59      A    C  
ATOM   2948  O   ALA A 194       0.327 -13.515  22.946  1.00 35.20      A    O  
ATOM   2949  CB  ALA A 194       0.656 -11.162  20.997  1.00 42.51      A    C  
ATOM   2950  H   ALA A 194       2.590 -11.296  22.597  1.00 37.29      A    H  
ATOM   2951  HA  ALA A 194      -0.123 -10.294  22.799  1.00 41.60      A    H  
ATOM   2952  HB1 ALA A 194      -0.297 -11.132  20.469  1.00 44.51      A    H  
ATOM   2953  HB2 ALA A 194       1.236 -10.295  20.688  1.00 44.51      A    H  
ATOM   2954  HB3 ALA A 194       1.201 -12.042  20.656  1.00 44.51      A    H  
ATOM   2955  N   GLY A 195      -1.586 -12.310  23.168  1.00 31.26      A    N  
ATOM   2956  CA  GLY A 195      -2.374 -13.492  23.459  1.00 38.05      A    C  
ATOM   2957  C   GLY A 195      -2.720 -14.278  22.201  1.00 40.73      A    C  
ATOM   2958  O   GLY A 195      -2.300 -13.936  21.084  1.00 33.54      A    O  
ATOM   2959  H   GLY A 195      -2.055 -11.406  23.152  1.00 33.26      A    H  
ATOM   2960  HA2 GLY A 195      -1.864 -14.138  24.177  1.00 40.05      A    H  
ATOM   2961  HA3 GLY A 195      -3.301 -13.166  23.932  1.00 40.05      A    H  
ATOM   2962  N   THR A 196      -3.433 -15.386  22.390  1.00 31.65      A    N  
ATOM   2963  CA  THR A 196      -3.784 -16.219  21.233  1.00 28.23      A    C  
ATOM   2964  C   THR A 196      -4.706 -15.480  20.263  1.00 22.78      A    C  
ATOM   2965  O   THR A 196      -5.615 -14.765  20.679  1.00 34.15      A    O  
ATOM   2966  CB  THR A 196      -4.375 -17.575  21.643  1.00 42.65      A    C  
ATOM   2967  CG2 THR A 196      -3.433 -18.418  22.491  1.00 28.88      A    C  
ATOM   2968  OG1 THR A 196      -5.618 -17.448  22.314  1.00 41.47      A    O  
ATOM   2969  H   THR A 196      -3.760 -15.639  23.307  1.00 33.65      A    H  
ATOM   2970  HA  THR A 196      -2.851 -16.436  20.704  1.00 30.23      A    H  
ATOM   2971  HB  THR A 196      -4.577 -18.141  20.731  1.00 44.65      A    H  
ATOM   2972  HG1 THR A 196      -5.519 -16.816  23.014  1.00 43.47      A    H  
ATOM   2973 HG21 THR A 196      -3.859 -19.402  22.689  1.00 30.88      A    H  
ATOM   2974 HG22 THR A 196      -2.481 -18.573  21.982  1.00 30.88      A    H  
ATOM   2975 HG23 THR A 196      -3.219 -17.951  23.453  1.00 30.88      A    H  
ATOM   2976  N   ASP A 197      -4.405 -15.642  18.981  1.00 25.38      A    N  
ATOM   2977  CA  ASP A 197      -5.179 -14.982  17.936  1.00 20.02      A    C  
ATOM   2978  C   ASP A 197      -6.096 -15.990  17.248  1.00 28.81      A    C  
ATOM   2979  O   ASP A 197      -5.977 -17.208  17.399  1.00 30.29      A    O  
ATOM   2980  CB  ASP A 197      -4.201 -14.397  16.929  1.00 19.69      A    C  
ATOM   2981  CG  ASP A 197      -4.732 -13.184  16.175  1.00 20.75      A    C  
ATOM   2982  OD1 ASP A 197      -5.682 -12.535  16.652  1.00 21.05      A    O  
ATOM   2983  OD2 ASP A 197      -4.198 -12.875  15.096  1.00 22.79      A    O1-
ATOM   2984  H   ASP A 197      -3.685 -16.288  18.699  1.00 27.38      A    H  
ATOM   2985  HA  ASP A 197      -5.806 -14.201  18.372  1.00 22.02      A    H  
ATOM   2986  HB2 ASP A 197      -3.305 -14.049  17.444  1.00 21.69      A    H  
ATOM   2987  HB3 ASP A 197      -3.859 -15.156  16.224  1.00 21.69      A    H  
ATOM   2988  N   THR A 198      -7.013 -15.448  16.476  1.00 20.11      A    N  
ATOM   2989  CA  THR A 198      -8.017 -16.205  15.736  1.00 20.13      A    C  
ATOM   2990  C   THR A 198      -8.082 -15.639  14.326  1.00 24.18      A    C  
ATOM   2991  O   THR A 198      -7.598 -14.535  14.073  1.00 18.87      A    O  
ATOM   2992  CB  THR A 198      -9.383 -16.197  16.433  1.00 27.45      A    C  
ATOM   2993  CG2 THR A 198      -9.437 -16.975  17.727  1.00 39.57      A    C  
ATOM   2994  OG1 THR A 198      -9.810 -14.880  16.710  1.00 31.03      A    O  
ATOM   2995  H   THR A 198      -7.038 -14.445  16.347  1.00 22.11      A    H  
ATOM   2996  HA  THR A 198      -7.699 -17.240  15.616  1.00 22.13      A    H  
ATOM   2997  HB  THR A 198     -10.124 -16.635  15.760  1.00 29.45      A    H  
ATOM   2998  HG1 THR A 198     -10.735 -14.900  16.945  1.00 33.03      A    H  
ATOM   2999 HG21 THR A 198      -8.703 -16.620  18.447  1.00 41.57      A    H  
ATOM   3000 HG22 THR A 198     -10.421 -16.915  18.193  1.00 41.57      A    H  
ATOM   3001 HG23 THR A 198      -9.236 -18.024  17.544  1.00 41.57      A    H  
ATOM   3002  N   THR A 199      -8.691 -16.390  13.410  1.00 19.54      A    N  
ATOM   3003  CA  THR A 199      -8.865 -15.909  12.040  1.00 18.23      A    C  
ATOM   3004  C   THR A 199     -10.220 -15.211  11.918  1.00 19.06      A    C  
ATOM   3005  O   THR A 199     -11.220 -15.649  12.494  1.00 19.56      A    O  
ATOM   3006  CB  THR A 199      -8.748 -17.107  11.079  1.00 19.17      A    C  
ATOM   3007  CG2 THR A 199      -8.974 -16.744   9.626  1.00 20.32      A    C  
ATOM   3008  OG1 THR A 199      -7.416 -17.623  11.115  1.00 21.95      A    O  
ATOM   3009  H   THR A 199      -9.083 -17.287  13.667  1.00 21.54      A    H  
ATOM   3010  HA  THR A 199      -8.079 -15.200  11.779  1.00 20.23      A    H  
ATOM   3011  HB  THR A 199      -9.445 -17.895  11.362  1.00 21.17      A    H  
ATOM   3012  HG1 THR A 199      -7.267 -18.088  11.944  1.00 23.95      A    H  
ATOM   3013 HG21 THR A 199      -8.737 -17.579   8.970  1.00 22.32      A    H  
ATOM   3014 HG22 THR A 199     -10.006 -16.454   9.423  1.00 22.32      A    H  
ATOM   3015 HG23 THR A 199      -8.325 -15.926   9.321  1.00 22.32      A    H  
ATOM   3016  N   ILE A 200     -10.251 -14.105  11.183  1.00 16.99      A    N  
ATOM   3017  CA  ILE A 200     -11.426 -13.248  11.100  1.00 16.80      A    C  
ATOM   3018  C   ILE A 200     -12.317 -13.781   9.977  1.00 18.29      A    C  
ATOM   3019  O   ILE A 200     -12.116 -13.499   8.793  1.00 17.92      A    O  
ATOM   3020  CB  ILE A 200     -11.002 -11.796  10.791  1.00 16.24      A    C  
ATOM   3021  CG1 ILE A 200      -9.964 -11.246  11.801  1.00 16.64      A    C  
ATOM   3022  CG2 ILE A 200     -12.215 -10.859  10.751  1.00 19.89      A    C  
ATOM   3023  CD1 ILE A 200      -9.000 -10.219  11.188  1.00 18.31      A    C  
ATOM   3024  H   ILE A 200      -9.404 -13.796  10.715  1.00 18.99      A    H  
ATOM   3025  HA  ILE A 200     -11.972 -13.254  12.047  1.00 18.80      A    H  
ATOM   3026  HB  ILE A 200     -10.527 -11.780   9.808  1.00 18.24      A    H  
ATOM   3027 HG12 ILE A 200     -10.484 -10.802  12.653  1.00 18.64      A    H  
ATOM   3028 HG13 ILE A 200      -9.350 -12.035  12.235  1.00 18.64      A    H  
ATOM   3029 HG21 ILE A 200     -11.912  -9.822  10.613  1.00 21.89      A    H  
ATOM   3030 HG22 ILE A 200     -12.909 -11.097   9.947  1.00 21.89      A    H  
ATOM   3031 HG23 ILE A 200     -12.769 -10.898  11.688  1.00 21.89      A    H  
ATOM   3032 HD11 ILE A 200      -8.387  -9.737  11.948  1.00 20.31      A    H  
ATOM   3033 HD12 ILE A 200      -8.327 -10.702  10.479  1.00 20.31      A    H  
ATOM   3034 HD13 ILE A 200      -9.528  -9.443  10.637  1.00 20.31      A    H  
ATOM   3035  N   THR A 201     -13.294 -14.591  10.352  1.00 18.04      A    N  
ATOM   3036  CA  THR A 201     -14.100 -15.366   9.415  1.00 17.93      A    C  
ATOM   3037  C   THR A 201     -14.860 -14.535   8.391  1.00 18.42      A    C  
ATOM   3038  O   THR A 201     -14.854 -14.865   7.187  1.00 17.66      A    O  
ATOM   3039  CB  THR A 201     -15.101 -16.188  10.221  1.00 20.55      A    C  
ATOM   3040  CG2 THR A 201     -15.888 -17.171   9.365  1.00 22.19      A    C  
ATOM   3041  OG1 THR A 201     -14.372 -16.921  11.182  1.00 20.74      A    O  
ATOM   3042  H   THR A 201     -13.375 -14.852  11.325  1.00 20.04      A    H  
ATOM   3043  HA  THR A 201     -13.427 -16.035   8.875  1.00 19.93      A    H  
ATOM   3044  HB  THR A 201     -15.800 -15.542  10.753  1.00 22.55      A    H  
ATOM   3045  HG1 THR A 201     -14.960 -17.133  11.913  1.00 22.74      A    H  
ATOM   3046 HG21 THR A 201     -16.472 -17.795  10.029  1.00 24.19      A    H  
ATOM   3047 HG22 THR A 201     -16.571 -16.686   8.670  1.00 24.19      A    H  
ATOM   3048 HG23 THR A 201     -15.233 -17.818   8.782  1.00 24.19      A    H  
ATOM   3049  N   VAL A 202     -15.507 -13.454   8.840  1.00 17.07      A    N  
ATOM   3050  CA  VAL A 202     -16.269 -12.608   7.919  1.00 18.23      A    C  
ATOM   3051  C   VAL A 202     -15.384 -12.025   6.819  1.00 13.58      A    C  
ATOM   3052  O   VAL A 202     -15.810 -11.866   5.678  1.00 16.59      A    O  
ATOM   3053  CB  VAL A 202     -17.059 -11.507   8.646  1.00 17.64      A    C  
ATOM   3054  CG1 VAL A 202     -16.159 -10.489   9.359  1.00 19.29      A    C  
ATOM   3055  CG2 VAL A 202     -18.065 -10.790   7.731  1.00 22.43      A    C  
ATOM   3056  H   VAL A 202     -15.519 -13.249   9.840  1.00 19.07      A    H  
ATOM   3057  HA  VAL A 202     -16.996 -13.257   7.425  1.00 20.23      A    H  
ATOM   3058  HB  VAL A 202     -17.644 -12.006   9.421  1.00 19.64      A    H  
ATOM   3059 HG11 VAL A 202     -16.758  -9.828   9.985  1.00 21.29      A    H  
ATOM   3060 HG12 VAL A 202     -15.435 -10.974  10.014  1.00 21.29      A    H  
ATOM   3061 HG13 VAL A 202     -15.613  -9.860   8.656  1.00 21.29      A    H  
ATOM   3062 HG21 VAL A 202     -18.677 -10.088   8.298  1.00 24.43      A    H  
ATOM   3063 HG22 VAL A 202     -17.572 -10.222   6.942  1.00 24.43      A    H  
ATOM   3064 HG23 VAL A 202     -18.743 -11.498   7.257  1.00 24.43      A    H  
ATOM   3065  N   ASN A 203     -14.123 -11.772   7.167  1.00 16.54      A    N  
ATOM   3066  CA  ASN A 203     -13.199 -11.223   6.184  1.00 15.18      A    C  
ATOM   3067  C   ASN A 203     -12.738 -12.294   5.216  1.00 15.44      A    C  
ATOM   3068  O   ASN A 203     -12.594 -12.012   4.015  1.00 14.89      A    O  
ATOM   3069  CB  ASN A 203     -11.957 -10.630   6.876  1.00 16.18      A    C  
ATOM   3070  CG  ASN A 203     -12.219  -9.338   7.633  1.00 16.89      A    C  
ATOM   3071  ND2 ASN A 203     -11.175  -8.782   8.224  1.00 15.49      A    N  
ATOM   3072  OD1 ASN A 203     -13.345  -8.827   7.682  1.00 16.68      A    O  
ATOM   3073  H   ASN A 203     -13.795 -12.012   8.091  1.00 18.54      A    H  
ATOM   3074  HA  ASN A 203     -13.685 -10.434   5.604  1.00 17.18      A    H  
ATOM   3075  HB2 ASN A 203     -11.519 -11.355   7.560  1.00 18.18      A    H  
ATOM   3076  HB3 ASN A 203     -11.184 -10.418   6.140  1.00 18.18      A    H  
ATOM   3077 HD21 ASN A 203     -10.264  -9.237   8.165  1.00 17.49      A    H  
ATOM   3078 HD22 ASN A 203     -11.284  -7.921   8.751  1.00 17.49      A    H  
ATOM   3079  N   VAL A 204     -12.533 -13.523   5.687  1.00 15.47      A    N  
ATOM   3080  CA  VAL A 204     -12.234 -14.627   4.758  1.00 15.28      A    C  
ATOM   3081  C   VAL A 204     -13.374 -14.799   3.756  1.00 16.05      A    C  
ATOM   3082  O   VAL A 204     -13.119 -14.917   2.557  1.00 15.47      A    O  
ATOM   3083  CB  VAL A 204     -11.909 -15.951   5.448  1.00 16.79      A    C  
ATOM   3084  CG1 VAL A 204     -11.673 -17.084   4.433  1.00 17.47      A    C  
ATOM   3085  CG2 VAL A 204     -10.677 -15.843   6.348  1.00 17.58      A    C  
ATOM   3086  H   VAL A 204     -12.644 -13.706   6.677  1.00 17.47      A    H  
ATOM   3087  HA  VAL A 204     -11.359 -14.335   4.176  1.00 17.28      A    H  
ATOM   3088  HB  VAL A 204     -12.755 -16.236   6.075  1.00 18.79      A    H  
ATOM   3089 HG11 VAL A 204     -11.330 -17.991   4.928  1.00 19.47      A    H  
ATOM   3090 HG12 VAL A 204     -12.579 -17.359   3.891  1.00 19.47      A    H  
ATOM   3091 HG13 VAL A 204     -10.919 -16.803   3.696  1.00 19.47      A    H  
ATOM   3092 HG21 VAL A 204     -10.435 -16.787   6.832  1.00 19.58      A    H  
ATOM   3093 HG22 VAL A 204      -9.800 -15.537   5.778  1.00 19.58      A    H  
ATOM   3094 HG23 VAL A 204     -10.829 -15.110   7.139  1.00 19.58      A    H  
ATOM   3095  N   LEU A 205     -14.619 -14.749   4.233  1.00 16.46      A    N  
ATOM   3096  CA  LEU A 205     -15.757 -14.864   3.315  1.00 19.47      A    C  
ATOM   3097  C   LEU A 205     -15.823 -13.707   2.329  1.00 17.74      A    C  
ATOM   3098  O   LEU A 205     -15.998 -13.917   1.122  1.00 17.20      A    O  
ATOM   3099  CB  LEU A 205     -17.076 -14.954   4.094  1.00 18.24      A    C  
ATOM   3100  CG  LEU A 205     -17.246 -16.246   4.865  1.00 18.34      A    C  
ATOM   3101  CD1 LEU A 205     -18.377 -16.106   5.886  1.00 20.36      A    C  
ATOM   3102  CD2 LEU A 205     -17.534 -17.448   3.954  1.00 20.78      A    C  
ATOM   3103  H   LEU A 205     -14.769 -14.634   5.232  1.00 18.46      A    H  
ATOM   3104  HA  LEU A 205     -15.630 -15.769   2.718  1.00 21.47      A    H  
ATOM   3105  HB2 LEU A 205     -17.129 -14.105   4.778  1.00 20.24      A    H  
ATOM   3106  HB3 LEU A 205     -17.922 -14.834   3.413  1.00 20.24      A    H  
ATOM   3107  HG  LEU A 205     -16.332 -16.450   5.426  1.00 20.34      A    H  
ATOM   3108 HD11 LEU A 205     -18.471 -17.011   6.486  1.00 22.36      A    H  
ATOM   3109 HD12 LEU A 205     -18.187 -15.280   6.572  1.00 22.36      A    H  
ATOM   3110 HD13 LEU A 205     -19.338 -15.925   5.403  1.00 22.36      A    H  
ATOM   3111 HD21 LEU A 205     -17.693 -18.352   4.544  1.00 22.78      A    H  
ATOM   3112 HD22 LEU A 205     -18.430 -17.291   3.352  1.00 22.78      A    H  
ATOM   3113 HD23 LEU A 205     -16.706 -17.658   3.278  1.00 22.78      A    H  
ATOM   3114  N   ALA A 206     -15.560 -12.487   2.801  1.00 15.05      A    N  
ATOM   3115  CA  ALA A 206     -15.508 -11.333   1.906  1.00 16.27      A    C  
ATOM   3116  C   ALA A 206     -14.480 -11.499   0.785  1.00 15.24      A    C  
ATOM   3117  O   ALA A 206     -14.753 -11.194  -0.370  1.00 16.67      A    O  
ATOM   3118  CB  ALA A 206     -15.215 -10.047   2.664  1.00 17.39      A    C  
ATOM   3119  H   ALA A 206     -15.398 -12.355   3.796  1.00 17.05      A    H  
ATOM   3120  HA  ALA A 206     -16.490 -11.230   1.440  1.00 18.27      A    H  
ATOM   3121  HB1 ALA A 206     -15.264  -9.187   1.999  1.00 19.39      A    H  
ATOM   3122  HB2 ALA A 206     -15.935  -9.893   3.465  1.00 19.39      A    H  
ATOM   3123  HB3 ALA A 206     -14.221 -10.053   3.114  1.00 19.39      A    H  
ATOM   3124  N   TRP A 207     -13.313 -12.017   1.153  1.00 14.35      A    N  
ATOM   3125  CA  TRP A 207     -12.264 -12.231   0.174  1.00 17.37      A    C  
ATOM   3126  C   TRP A 207     -12.604 -13.368  -0.797  1.00 16.25      A    C  
ATOM   3127  O   TRP A 207     -12.291 -13.261  -1.991  1.00 15.45      A    O  
ATOM   3128  CB  TRP A 207     -10.970 -12.444   0.948  1.00 15.99      A    C  
ATOM   3129  CG  TRP A 207      -9.784 -12.949   0.203  1.00 18.98      A    C  
ATOM   3130  CD1 TRP A 207      -8.914 -12.193  -0.510  1.00 19.77      A    C  
ATOM   3131  CD2 TRP A 207      -9.314 -14.307   0.118  1.00 15.50      A    C  
ATOM   3132  CE2 TRP A 207      -8.107 -14.320  -0.664  1.00 18.23      A    C  
ATOM   3133  CE3 TRP A 207      -9.767 -15.544   0.609  1.00 18.67      A    C  
ATOM   3134  NE1 TRP A 207      -7.920 -13.010  -1.021  1.00 19.30      A    N  
ATOM   3135  CZ2 TRP A 207      -7.394 -15.496  -0.904  1.00 19.70      A    C  
ATOM   3136  CZ3 TRP A 207      -9.053 -16.731   0.368  1.00 20.06      A    C  
ATOM   3137  CH2 TRP A 207      -7.861 -16.705  -0.382  1.00 19.95      A    C  
ATOM   3138  H   TRP A 207     -13.147 -12.243   2.129  1.00 16.35      A    H  
ATOM   3139  HA  TRP A 207     -12.139 -11.327  -0.426  1.00 19.37      A    H  
ATOM   3140  HB2 TRP A 207     -10.681 -11.493   1.394  1.00 17.99      A    H  
ATOM   3141  HB3 TRP A 207     -11.129 -13.128   1.783  1.00 17.99      A    H  
ATOM   3142  HD1 TRP A 207      -8.987 -11.121  -0.633  1.00 21.77      A    H  
ATOM   3143  HE1 TRP A 207      -7.135 -12.649  -1.579  1.00 21.30      A    H  
ATOM   3144  HE3 TRP A 207     -10.678 -15.580   1.193  1.00 20.67      A    H  
ATOM   3145  HZ2 TRP A 207      -6.489 -15.468  -1.487  1.00 21.70      A    H  
ATOM   3146  HZ3 TRP A 207      -9.419 -17.665   0.760  1.00 22.06      A    H  
ATOM   3147  HH2 TRP A 207      -7.313 -17.619  -0.558  1.00 21.95      A    H  
ATOM   3148  N   LEU A 208     -13.322 -14.390  -0.331  1.00 14.76      A    N  
ATOM   3149  CA  LEU A 208     -13.843 -15.397  -1.287  1.00 17.59      A    C  
ATOM   3150  C   LEU A 208     -14.839 -14.794  -2.284  1.00 17.29      A    C  
ATOM   3151  O   LEU A 208     -14.809 -15.119  -3.485  1.00 16.59      A    O  
ATOM   3152  CB  LEU A 208     -14.461 -16.609  -0.561  1.00 17.02      A    C  
ATOM   3153  CG  LEU A 208     -13.482 -17.499   0.216  1.00 18.81      A    C  
ATOM   3154  CD1 LEU A 208     -14.254 -18.512   1.050  1.00 22.13      A    C  
ATOM   3155  CD2 LEU A 208     -12.434 -18.219  -0.628  1.00 19.01      A    C  
ATOM   3156  H   LEU A 208     -13.536 -14.452   0.659  1.00 16.76      A    H  
ATOM   3157  HA  LEU A 208     -13.005 -15.757  -1.886  1.00 19.59      A    H  
ATOM   3158  HB2 LEU A 208     -15.246 -16.254   0.108  1.00 19.02      A    H  
ATOM   3159  HB3 LEU A 208     -14.970 -17.235  -1.297  1.00 19.02      A    H  
ATOM   3160  HG  LEU A 208     -12.937 -16.864   0.914  1.00 20.81      A    H  
ATOM   3161 HD11 LEU A 208     -13.582 -19.132   1.645  1.00 24.13      A    H  
ATOM   3162 HD12 LEU A 208     -14.932 -18.016   1.743  1.00 24.13      A    H  
ATOM   3163 HD13 LEU A 208     -14.849 -19.177   0.421  1.00 24.13      A    H  
ATOM   3164 HD21 LEU A 208     -11.783 -18.839  -0.011  1.00 21.01      A    H  
ATOM   3165 HD22 LEU A 208     -12.897 -18.867  -1.374  1.00 21.01      A    H  
ATOM   3166 HD23 LEU A 208     -11.791 -17.515  -1.155  1.00 21.01      A    H  
ATOM   3167  N   TYR A 209     -15.678 -13.859  -1.846  1.00 18.85      A    N  
ATOM   3168  CA  TYR A 209     -16.516 -13.113  -2.787  1.00 17.63      A    C  
ATOM   3169  C   TYR A 209     -15.717 -12.260  -3.755  1.00 20.18      A    C  
ATOM   3170  O   TYR A 209     -15.995 -12.256  -4.960  1.00 18.90      A    O  
ATOM   3171  CB  TYR A 209     -17.538 -12.238  -2.091  1.00 17.73      A    C  
ATOM   3172  CG  TYR A 209     -18.720 -13.006  -1.545  1.00 19.13      A    C  
ATOM   3173  CD1 TYR A 209     -19.666 -13.544  -2.435  1.00 20.01      A    C  
ATOM   3174  CD2 TYR A 209     -18.877 -13.186  -0.160  1.00 19.90      A    C  
ATOM   3175  CE1 TYR A 209     -20.766 -14.252  -1.939  1.00 23.16      A    C  
ATOM   3176  CE2 TYR A 209     -19.985 -13.897   0.334  1.00 21.51      A    C  
ATOM   3177  CZ  TYR A 209     -20.931 -14.423  -0.558  1.00 26.10      A    C  
ATOM   3178  OH  TYR A 209     -22.005 -15.108  -0.086  1.00 26.52      A    O  
ATOM   3179  H   TYR A 209     -15.679 -13.623  -0.859  1.00 20.85      A    H  
ATOM   3180  HA  TYR A 209     -17.055 -13.837  -3.403  1.00 19.63      A    H  
ATOM   3181  HB2 TYR A 209     -17.072 -11.660  -1.295  1.00 19.73      A    H  
ATOM   3182  HB3 TYR A 209     -17.939 -11.503  -2.791  1.00 19.73      A    H  
ATOM   3183  HD1 TYR A 209     -19.545 -13.415  -3.497  1.00 22.01      A    H  
ATOM   3184  HD2 TYR A 209     -18.151 -12.777   0.525  1.00 21.90      A    H  
ATOM   3185  HE1 TYR A 209     -21.491 -14.659  -2.621  1.00 25.16      A    H  
ATOM   3186  HE2 TYR A 209     -20.109 -14.033   1.399  1.00 23.51      A    H  
ATOM   3187  HH  TYR A 209     -22.584 -15.420  -0.781  1.00 28.52      A    H  
ATOM   3188  N   ALA A 210     -14.664 -11.599  -3.256  1.00 17.12      A    N  
ATOM   3189  CA  ALA A 210     -13.751 -10.901  -4.150  1.00 18.35      A    C  
ATOM   3190  C   ALA A 210     -13.159 -11.800  -5.222  1.00 16.14      A    C  
ATOM   3191  O   ALA A 210     -13.008 -11.386  -6.374  1.00 18.11      A    O  
ATOM   3192  CB  ALA A 210     -12.597 -10.279  -3.347  1.00 16.67      A    C  
ATOM   3193  H   ALA A 210     -14.469 -11.634  -2.259  1.00 19.12      A    H  
ATOM   3194  HA  ALA A 210     -14.305 -10.097  -4.639  1.00 20.35      A    H  
ATOM   3195  HB1 ALA A 210     -12.045  -9.562  -3.956  1.00 18.67      A    H  
ATOM   3196  HB2 ALA A 210     -12.958  -9.752  -2.468  1.00 18.67      A    H  
ATOM   3197  HB3 ALA A 210     -11.876 -11.017  -2.998  1.00 18.67      A    H  
ATOM   3198  N   ALA A 211     -12.852 -13.030  -4.826  1.00 17.21      A    N  
ATOM   3199  CA  ALA A 211     -12.256 -14.008  -5.734  1.00 18.26      A    C  
ATOM   3200  C   ALA A 211     -13.229 -14.405  -6.823  1.00 18.34      A    C  
ATOM   3201  O   ALA A 211     -12.859 -14.406  -8.004  1.00 18.00      A    O  
ATOM   3202  CB  ALA A 211     -11.800 -15.230  -4.964  1.00 18.01      A    C  
ATOM   3203  H   ALA A 211     -12.921 -13.252  -3.837  1.00 19.21      A    H  
ATOM   3204  HA  ALA A 211     -11.388 -13.556  -6.216  1.00 20.26      A    H  
ATOM   3205  HB1 ALA A 211     -11.295 -15.940  -5.607  1.00 20.01      A    H  
ATOM   3206  HB2 ALA A 211     -11.099 -14.945  -4.180  1.00 20.01      A    H  
ATOM   3207  HB3 ALA A 211     -12.622 -15.752  -4.483  1.00 20.01      A    H  
ATOM   3208  N   VAL A 212     -14.484 -14.608  -6.440  1.00 17.69      A    N  
ATOM   3209  CA  VAL A 212     -15.505 -14.925  -7.431  1.00 20.93      A    C  
ATOM   3210  C   VAL A 212     -15.717 -13.763  -8.385  1.00 22.12      A    C  
ATOM   3211  O   VAL A 212     -15.838 -13.958  -9.602  1.00 23.48      A    O  
ATOM   3212  CB  VAL A 212     -16.830 -15.341  -6.747  1.00 22.38      A    C  
ATOM   3213  CG1 VAL A 212     -17.994 -15.461  -7.741  1.00 20.62      A    C  
ATOM   3214  CG2 VAL A 212     -16.683 -16.651  -5.973  1.00 21.49      A    C  
ATOM   3215  H   VAL A 212     -14.712 -14.589  -5.451  1.00 19.69      A    H  
ATOM   3216  HA  VAL A 212     -15.161 -15.763  -8.038  1.00 22.93      A    H  
ATOM   3217  HB  VAL A 212     -17.106 -14.565  -6.030  1.00 24.38      A    H  
ATOM   3218 HG11 VAL A 212     -18.904 -15.783  -7.245  1.00 22.62      A    H  
ATOM   3219 HG12 VAL A 212     -18.249 -14.519  -8.227  1.00 22.62      A    H  
ATOM   3220 HG13 VAL A 212     -17.770 -16.191  -8.520  1.00 22.62      A    H  
ATOM   3221 HG21 VAL A 212     -17.643 -16.983  -5.585  1.00 23.49      A    H  
ATOM   3222 HG22 VAL A 212     -16.297 -17.448  -6.612  1.00 23.49      A    H  
ATOM   3223 HG23 VAL A 212     -16.004 -16.555  -5.130  1.00 23.49      A    H  
ATOM   3224  N   ILE A 213     -15.743 -12.541  -7.865  1.00 20.58      A    N  
ATOM   3225  CA  ILE A 213     -15.917 -11.348  -8.707  1.00 20.47      A    C  
ATOM   3226  C   ILE A 213     -14.797 -11.223  -9.748  1.00 20.39      A    C  
ATOM   3227  O   ILE A 213     -15.012 -10.794 -10.895  1.00 24.70      A    O  
ATOM   3228  CB  ILE A 213     -16.108 -10.086  -7.831  1.00 25.14      A    C  
ATOM   3229  CG1 ILE A 213     -17.418 -10.163  -7.016  1.00 21.35      A    C  
ATOM   3230  CG2 ILE A 213     -16.079  -8.805  -8.666  1.00 24.73      A    C  
ATOM   3231  CD1 ILE A 213     -17.523  -9.224  -5.826  1.00 26.82      A    C  
ATOM   3232  H   ILE A 213     -15.634 -12.430  -6.860  1.00 22.58      A    H  
ATOM   3233  HA  ILE A 213     -16.835 -11.488  -9.283  1.00 22.47      A    H  
ATOM   3234  HB  ILE A 213     -15.276 -10.036  -7.126  1.00 27.14      A    H  
ATOM   3235 HG12 ILE A 213     -18.270  -9.998  -7.677  1.00 23.35      A    H  
ATOM   3236 HG13 ILE A 213     -17.551 -11.171  -6.629  1.00 23.35      A    H  
ATOM   3237 HG21 ILE A 213     -16.498  -7.952  -8.141  1.00 26.73      A    H  
ATOM   3238 HG22 ILE A 213     -15.065  -8.537  -8.967  1.00 26.73      A    H  
ATOM   3239 HG23 ILE A 213     -16.678  -8.914  -9.571  1.00 26.73      A    H  
ATOM   3240 HD11 ILE A 213     -18.439  -9.413  -5.266  1.00 28.82      A    H  
ATOM   3241 HD12 ILE A 213     -16.684  -9.357  -5.143  1.00 28.82      A    H  
ATOM   3242 HD13 ILE A 213     -17.542  -8.177  -6.129  1.00 28.82      A    H  
ATOM   3243  N   ASN A 214     -13.623 -11.695  -9.365  1.00 21.66      A    N  
ATOM   3244  CA  ASN A 214     -12.442 -11.703 -10.213  1.00 22.10      A    C  
ATOM   3245  C   ASN A 214     -12.221 -12.994 -10.993  1.00 28.75      A    C  
ATOM   3246  O   ASN A 214     -11.171 -13.187 -11.613  1.00 28.56      A    O  
ATOM   3247  CB  ASN A 214     -11.207 -11.410  -9.352  1.00 20.52      A    C  
ATOM   3248  CG  ASN A 214     -11.075  -9.925  -9.186  1.00 29.33      A    C  
ATOM   3249  ND2 ASN A 214     -11.596  -9.401  -8.097  1.00 23.52      A    N  
ATOM   3250  OD1 ASN A 214     -10.523  -9.237 -10.039  1.00 29.79      A    O  
ATOM   3251  H   ASN A 214     -13.540 -12.074  -8.428  1.00 23.66      A    H  
ATOM   3252  HA  ASN A 214     -12.526 -10.935 -10.987  1.00 24.10      A    H  
ATOM   3253  HB2 ASN A 214     -11.273 -11.926  -8.395  1.00 22.52      A    H  
ATOM   3254  HB3 ASN A 214     -10.279 -11.750  -9.814  1.00 22.52      A    H  
ATOM   3255 HD21 ASN A 214     -12.054  -9.997  -7.413  1.00 25.52      A    H  
ATOM   3256 HD22 ASN A 214     -11.575  -8.389  -7.965  1.00 25.52      A    H  
ATOM   3257  N   GLY A 215     -13.198 -13.897 -10.959  1.00 24.64      A    N  
ATOM   3258  CA  GLY A 215     -13.152 -15.061 -11.836  1.00 24.46      A    C  
ATOM   3259  C   GLY A 215     -12.558 -16.326 -11.265  1.00 27.26      A    C  
ATOM   3260  O   GLY A 215     -12.398 -17.302 -12.000  1.00 25.83      A    O  
ATOM   3261  H   GLY A 215     -14.033 -13.721 -10.410  1.00 26.64      A    H  
ATOM   3262  HA2 GLY A 215     -14.184 -15.295 -12.096  1.00 26.46      A    H  
ATOM   3263  HA3 GLY A 215     -12.660 -14.838 -12.784  1.00 26.46      A    H  
ATOM   3264  N   ASP A 216     -12.222 -16.347  -9.970  1.00 21.62      A    N  
ATOM   3265  CA  ASP A 216     -11.769 -17.581  -9.357  1.00 18.27      A    C  
ATOM   3266  C   ASP A 216     -12.991 -18.264  -8.758  1.00 26.54      A    C  
ATOM   3267  O   ASP A 216     -13.646 -17.748  -7.838  1.00 25.57      A    O  
ATOM   3268  CB  ASP A 216     -10.765 -17.318  -8.223  1.00 25.21      A    C  
ATOM   3269  CG  ASP A 216      -9.383 -16.904  -8.677  1.00 45.24      A    C  
ATOM   3270  OD1 ASP A 216      -9.005 -17.202  -9.826  1.00 37.40      A    O  
ATOM   3271  OD2 ASP A 216      -8.652 -16.281  -7.882  1.00 31.94      A    O1-
ATOM   3272  H   ASP A 216     -12.425 -15.545  -9.376  1.00 23.62      A    H  
ATOM   3273  HA  ASP A 216     -11.306 -18.260 -10.073  1.00 20.27      A    H  
ATOM   3274  HB2 ASP A 216     -11.159 -16.534  -7.587  1.00 27.21      A    H  
ATOM   3275  HB3 ASP A 216     -10.643 -18.207  -7.603  1.00 27.21      A    H  
ATOM   3276  N   ARG A 217     -13.328 -19.417  -9.337  1.00 24.08      A    N  
ATOM   3277  CA  ARG A 217     -14.571 -20.115  -8.981  1.00 22.40      A    C  
ATOM   3278  C   ARG A 217     -14.362 -21.554  -8.538  1.00 21.33      A    C  
ATOM   3279  O   ARG A 217     -15.324 -22.260  -8.226  1.00 23.34      A    O  
ATOM   3280  CB  ARG A 217     -15.529 -20.114 -10.174  1.00 20.56      A    C  
ATOM   3281  CG  ARG A 217     -15.941 -18.735 -10.657  1.00 22.64      A    C  
ATOM   3282  CD  ARG A 217     -17.017 -18.815 -11.740  1.00 24.01      A    C  
ATOM   3283  NE  ARG A 217     -18.243 -19.455 -11.241  1.00 21.35      A    N  
ATOM   3284  CZ  ARG A 217     -19.269 -18.798 -10.691  1.00 21.02      A    C  
ATOM   3285  NH1 ARG A 217     -19.231 -17.464 -10.538  1.00 22.38      A    N  
ATOM   3286  NH2 ARG A 217     -20.341 -19.485 -10.289  1.00 21.30      A    N1+
ATOM   3287  H   ARG A 217     -12.730 -19.793 -10.072  1.00 26.08      A    H  
ATOM   3288  HA  ARG A 217     -15.083 -19.635  -8.144  1.00 24.40      A    H  
ATOM   3289  HB2 ARG A 217     -15.084 -20.662 -11.006  1.00 22.56      A    H  
ATOM   3290  HB3 ARG A 217     -16.425 -20.668  -9.895  1.00 22.56      A    H  
ATOM   3291  HG2 ARG A 217     -16.307 -18.135  -9.822  1.00 24.64      A    H  
ATOM   3292  HG3 ARG A 217     -15.079 -18.202 -11.059  1.00 24.64      A    H  
ATOM   3293  HD2 ARG A 217     -17.241 -17.843 -12.172  1.00 26.01      A    H  
ATOM   3294  HD3 ARG A 217     -16.654 -19.423 -12.566  1.00 26.01      A    H  
ATOM   3295  HE  ARG A 217     -18.311 -20.464 -11.340  1.00 23.35      A    H  
ATOM   3296 HH11 ARG A 217     -18.420 -16.934 -10.849  1.00 24.38      A    H  
ATOM   3297 HH12 ARG A 217     -20.017 -16.978 -10.115  1.00 24.38      A    H  
ATOM   3298 HH21 ARG A 217     -20.368 -20.491 -10.409  1.00 23.30      A    H  
ATOM   3299 HH22 ARG A 217     -21.133 -19.008  -9.869  1.00 23.30      A    H  
ATOM   3300  N   TRP A 218     -13.132 -22.040  -8.584  1.00 19.16      A    N  
ATOM   3301  CA  TRP A 218     -12.853 -23.464  -8.450  1.00 23.28      A    C  
ATOM   3302  C   TRP A 218     -13.279 -24.088  -7.130  1.00 27.41      A    C  
ATOM   3303  O   TRP A 218     -13.552 -25.287  -7.057  1.00 28.74      A    O  
ATOM   3304  CB  TRP A 218     -11.379 -23.752  -8.731  1.00 27.32      A    C  
ATOM   3305  CG  TRP A 218     -10.390 -23.188  -7.745  1.00 25.82      A    C  
ATOM   3306  CD1 TRP A 218      -9.638 -22.082  -7.930  1.00 24.68      A    C  
ATOM   3307  CD2 TRP A 218     -10.037 -23.694  -6.434  1.00 26.52      A    C  
ATOM   3308  CE2 TRP A 218      -9.066 -22.813  -5.856  1.00 25.51      A    C  
ATOM   3309  CE3 TRP A 218     -10.432 -24.806  -5.654  1.00 24.95      A    C  
ATOM   3310  NE1 TRP A 218      -8.861 -21.860  -6.813  1.00 22.72      A    N  
ATOM   3311  CZ2 TRP A 218      -8.537 -23.015  -4.586  1.00 23.03      A    C  
ATOM   3312  CZ3 TRP A 218      -9.899 -25.010  -4.369  1.00 28.25      A    C  
ATOM   3313  CH2 TRP A 218      -8.957 -24.110  -3.837  1.00 24.74      A    C  
ATOM   3314  H   TRP A 218     -12.380 -21.426  -8.874  1.00 21.16      A    H  
ATOM   3315  HA  TRP A 218     -13.430 -23.977  -9.221  1.00 25.28      A    H  
ATOM   3316  HB2 TRP A 218     -11.223 -24.832  -8.767  1.00 29.32      A    H  
ATOM   3317  HB3 TRP A 218     -11.118 -23.397  -9.727  1.00 29.32      A    H  
ATOM   3318  HD1 TRP A 218      -9.660 -21.469  -8.821  1.00 26.68      A    H  
ATOM   3319  HE1 TRP A 218      -8.206 -21.077  -6.740  1.00 24.72      A    H  
ATOM   3320  HE3 TRP A 218     -11.155 -25.505  -6.046  1.00 26.95      A    H  
ATOM   3321  HZ2 TRP A 218      -7.806 -22.330  -4.184  1.00 25.03      A    H  
ATOM   3322  HZ3 TRP A 218     -10.216 -25.862  -3.786  1.00 30.25      A    H  
ATOM   3323  HH2 TRP A 218      -8.558 -24.269  -2.851  1.00 26.74      A    H  
ATOM   3324  N   PHE A 219     -13.323 -23.258  -6.083  1.00 22.92      A    N  
ATOM   3325  CA  PHE A 219     -13.656 -23.701  -4.740  1.00 22.82      A    C  
ATOM   3326  C   PHE A 219     -15.164 -23.699  -4.468  1.00 22.66      A    C  
ATOM   3327  O   PHE A 219     -15.601 -24.099  -3.385  1.00 25.61      A    O  
ATOM   3328  CB  PHE A 219     -12.954 -22.759  -3.730  1.00 23.57      A    C  
ATOM   3329  CG  PHE A 219     -13.199 -21.284  -3.986  1.00 20.47      A    C  
ATOM   3330  CD1 PHE A 219     -14.357 -20.660  -3.479  1.00 20.01      A    C  
ATOM   3331  CD2 PHE A 219     -12.281 -20.540  -4.762  1.00 19.89      A    C  
ATOM   3332  CE1 PHE A 219     -14.614 -19.309  -3.769  1.00 21.82      A    C  
ATOM   3333  CE2 PHE A 219     -12.536 -19.191  -5.047  1.00 18.67      A    C  
ATOM   3334  CZ  PHE A 219     -13.708 -18.574  -4.560  1.00 20.57      A    C  
ATOM   3335  H   PHE A 219     -13.103 -22.283  -6.219  1.00 24.92      A    H  
ATOM   3336  HA  PHE A 219     -13.293 -24.717  -4.572  1.00 24.82      A    H  
ATOM   3337  HB2 PHE A 219     -13.249 -23.002  -2.708  1.00 25.57      A    H  
ATOM   3338  HB3 PHE A 219     -11.878 -22.936  -3.764  1.00 25.57      A    H  
ATOM   3339  HD1 PHE A 219     -15.061 -21.224  -2.884  1.00 22.01      A    H  
ATOM   3340  HD2 PHE A 219     -11.389 -21.014  -5.150  1.00 21.89      A    H  
ATOM   3341  HE1 PHE A 219     -15.509 -18.834  -3.390  1.00 23.82      A    H  
ATOM   3342  HE2 PHE A 219     -11.840 -18.625  -5.648  1.00 20.67      A    H  
ATOM   3343  HZ  PHE A 219     -13.908 -17.538  -4.789  1.00 22.57      A    H  
ATOM   3344  N   LEU A 220     -15.956 -23.221  -5.423  1.00 22.08      A    N  
ATOM   3345  CA  LEU A 220     -17.404 -23.197  -5.281  1.00 26.17      A    C  
ATOM   3346  C   LEU A 220     -17.983 -24.598  -5.405  1.00 26.42      A    C  
ATOM   3347  O   LEU A 220     -17.394 -25.462  -6.056  1.00 24.39      A    O  
ATOM   3348  CB  LEU A 220     -18.042 -22.317  -6.339  1.00 23.47      A    C  
ATOM   3349  CG  LEU A 220     -17.728 -20.829  -6.223  1.00 21.30      A    C  
ATOM   3350  CD1 LEU A 220     -18.447 -20.104  -7.348  1.00 19.24      A    C  
ATOM   3351  CD2 LEU A 220     -18.125 -20.242  -4.852  1.00 19.21      A    C  
ATOM   3352  H   LEU A 220     -15.560 -22.947  -6.314  1.00 24.08      A    H  
ATOM   3353  HA  LEU A 220     -17.668 -22.813  -4.305  1.00 28.17      A    H  
ATOM   3354  HB2 LEU A 220     -17.754 -22.677  -7.328  1.00 25.47      A    H  
ATOM   3355  HB3 LEU A 220     -19.126 -22.427  -6.280  1.00 25.47      A    H  
ATOM   3356  HG  LEU A 220     -16.654 -20.682  -6.353  1.00 23.30      A    H  
ATOM   3357 HD11 LEU A 220     -18.189 -19.045  -7.364  1.00 21.24      A    H  
ATOM   3358 HD12 LEU A 220     -18.186 -20.517  -8.323  1.00 21.24      A    H  
ATOM   3359 HD13 LEU A 220     -19.531 -20.177  -7.241  1.00 21.24      A    H  
ATOM   3360 HD21 LEU A 220     -17.938 -19.170  -4.823  1.00 21.21      A    H  
ATOM   3361 HD22 LEU A 220     -19.182 -20.398  -4.636  1.00 21.21      A    H  
ATOM   3362 HD23 LEU A 220     -17.547 -20.664  -4.031  1.00 21.21      A    H  
ATOM   3363  N   ASN A 221     -19.108 -24.816  -4.749  1.00 28.70      A    N  
ATOM   3364  CA  ASN A 221     -19.713 -26.138  -4.778  1.00 29.50      A    C  
ATOM   3365  C   ASN A 221     -21.220 -26.000  -4.692  1.00 31.51      A    C  
ATOM   3366  O   ASN A 221     -21.765 -24.932  -4.411  1.00 31.18      A    O  
ATOM   3367  CB  ASN A 221     -19.049 -27.124  -3.797  1.00 33.76      A    C  
ATOM   3368  CG  ASN A 221     -19.212 -26.738  -2.344  1.00 35.41      A    C  
ATOM   3369  ND2 ASN A 221     -18.139 -26.763  -1.593  1.00 40.46      A    N  
ATOM   3370  OD1 ASN A 221     -20.295 -26.424  -1.895  1.00 38.44      A    O  
ATOM   3371  H   ASN A 221     -19.589 -24.064  -4.252  1.00 30.70      A    H  
ATOM   3372  HA  ASN A 221     -19.567 -26.558  -5.776  1.00 31.50      A    H  
ATOM   3373  HB2 ASN A 221     -19.476 -28.118  -3.928  1.00 35.76      A    H  
ATOM   3374  HB3 ASN A 221     -17.990 -27.226  -4.038  1.00 35.76      A    H  
ATOM   3375 HD21 ASN A 221     -17.247 -27.047  -1.982  1.00 42.46      A    H  
ATOM   3376 HD22 ASN A 221     -18.209 -26.510  -0.618  1.00 42.46      A    H  
ATOM   3377  N   ARG A 222     -21.912 -27.105  -4.917  1.00 31.30      A    N  
ATOM   3378  CA  ARG A 222     -23.369 -27.085  -4.911  1.00 39.13      A    C  
ATOM   3379  C   ARG A 222     -24.019 -27.104  -3.527  1.00 38.90      A    C  
ATOM   3380  O   ARG A 222     -25.241 -27.187  -3.434  1.00 44.06      A    O  
ATOM   3381  CB  ARG A 222     -23.833 -28.311  -5.687  1.00 40.97      A    C  
ATOM   3382  CG  ARG A 222     -23.557 -29.662  -5.017  1.00 31.72      A    C  
ATOM   3383  CD  ARG A 222     -23.656 -30.811  -6.010  1.00 48.91      A    C  
ATOM   3384  NE  ARG A 222     -23.918 -32.090  -5.335  1.00 40.84      A    N  
ATOM   3385  CZ  ARG A 222     -22.962 -32.981  -5.012  1.00 49.19      A    C  
ATOM   3386  NH1 ARG A 222     -21.673 -32.734  -5.285  1.00 47.39      A    N  
ATOM   3387  NH2 ARG A 222     -23.305 -34.127  -4.413  1.00 50.02      A    N1+
ATOM   3388  H   ARG A 222     -21.433 -27.945  -5.219  1.00 33.30      A    H  
ATOM   3389  HA  ARG A 222     -23.733 -26.195  -5.430  1.00 41.13      A    H  
ATOM   3390  HB2 ARG A 222     -24.901 -28.229  -5.894  1.00 42.97      A    H  
ATOM   3391  HB3 ARG A 222     -23.344 -28.294  -6.661  1.00 42.97      A    H  
ATOM   3392  HG2 ARG A 222     -22.561 -29.678  -4.575  1.00 33.72      A    H  
ATOM   3393  HG3 ARG A 222     -24.253 -29.819  -4.190  1.00 33.72      A    H  
ATOM   3394  HD2 ARG A 222     -24.502 -30.641  -6.670  1.00 50.91      A    H  
ATOM   3395  HD3 ARG A 222     -22.788 -30.860  -6.663  1.00 50.91      A    H  
ATOM   3396  HE  ARG A 222     -24.879 -32.298  -5.106  1.00 42.84      A    H  
ATOM   3397 HH11 ARG A 222     -21.402 -31.867  -5.743  1.00 49.39      A    H  
ATOM   3398 HH12 ARG A 222     -20.964 -33.408  -5.043  1.00 49.39      A    H  
ATOM   3399 HH21 ARG A 222     -24.273 -34.321  -4.205  1.00 52.02      A    H  
ATOM   3400 HH22 ARG A 222     -22.597 -34.804  -4.170  1.00 52.02      A    H  
ATOM   3401  N   PHE A 223     -23.231 -27.093  -2.458  1.00 38.58      A    N  
ATOM   3402  CA  PHE A 223     -23.771 -27.341  -1.127  1.00 32.14      A    C  
ATOM   3403  C   PHE A 223     -24.178 -26.066  -0.396  1.00 46.81      A    C  
ATOM   3404  O   PHE A 223     -23.950 -24.935  -0.827  1.00 41.75      A    O  
ATOM   3405  CB  PHE A 223     -22.734 -28.098  -0.319  1.00 29.45      A    C  
ATOM   3406  CG  PHE A 223     -22.488 -29.498  -0.854  1.00 44.64      A    C  
ATOM   3407  CD1 PHE A 223     -23.357 -30.551  -0.502  1.00 41.31      A    C  
ATOM   3408  CD2 PHE A 223     -21.395 -29.746  -1.707  1.00 51.28      A    C  
ATOM   3409  CE1 PHE A 223     -23.130 -31.847  -1.002  1.00 56.59      A    C  
ATOM   3410  CE2 PHE A 223     -21.169 -31.040  -2.206  1.00 56.20      A    C  
ATOM   3411  CZ  PHE A 223     -22.035 -32.091  -1.852  1.00 54.11      A    C  
ATOM   3412  H   PHE A 223     -22.250 -26.853  -2.536  1.00 40.58      A    H  
ATOM   3413  HA  PHE A 223     -24.660 -27.973  -1.187  1.00 34.14      A    H  
ATOM   3414  HB2 PHE A 223     -21.797 -27.546  -0.269  1.00 31.45      A    H  
ATOM   3415  HB3 PHE A 223     -23.052 -28.207   0.719  1.00 31.45      A    H  
ATOM   3416  HD1 PHE A 223     -24.197 -30.366   0.152  1.00 43.31      A    H  
ATOM   3417  HD2 PHE A 223     -20.731 -28.945  -1.979  1.00 53.28      A    H  
ATOM   3418  HE1 PHE A 223     -23.795 -32.655  -0.732  1.00 58.59      A    H  
ATOM   3419  HE2 PHE A 223     -20.330 -31.229  -2.860  1.00 58.20      A    H  
ATOM   3420  HZ  PHE A 223     -21.860 -33.086  -2.234  1.00 56.11      A    H  
ATOM   3421  N   THR A 224     -24.844 -26.247   0.734  1.00 33.27      A    N  
ATOM   3422  CA  THR A 224     -25.092 -25.152   1.667  1.00 39.14      A    C  
ATOM   3423  C   THR A 224     -24.857 -25.736   3.062  1.00 44.53      A    C  
ATOM   3424  O   THR A 224     -24.697 -26.953   3.227  1.00 53.90      A    O  
ATOM   3425  CB  THR A 224     -26.448 -24.458   1.395  1.00 42.11      A    C  
ATOM   3426  CG2 THR A 224     -26.849 -23.361   2.366  1.00 40.18      A    C  
ATOM   3427  OG1 THR A 224     -26.430 -23.785   0.143  1.00 52.76      A    O  
ATOM   3428  H   THR A 224     -24.994 -27.177   1.101  1.00 35.27      A    H  
ATOM   3429  HA  THR A 224     -24.310 -24.395   1.564  1.00 41.14      A    H  
ATOM   3430  HB  THR A 224     -27.238 -25.212   1.374  1.00 44.11      A    H  
ATOM   3431  HG1 THR A 224     -25.831 -24.255  -0.434  1.00 54.76      A    H  
ATOM   3432 HG21 THR A 224     -27.786 -22.895   2.058  1.00 42.18      A    H  
ATOM   3433 HG22 THR A 224     -27.020 -23.735   3.374  1.00 42.18      A    H  
ATOM   3434 HG23 THR A 224     -26.101 -22.575   2.408  1.00 42.18      A    H  
ATOM   3435  N   THR A 225     -24.780 -24.876   4.063  1.00 37.10      A    N  
ATOM   3436  CA  THR A 225     -24.666 -25.276   5.455  1.00 40.06      A    C  
ATOM   3437  C   THR A 225     -25.632 -24.445   6.278  1.00 37.32      A    C  
ATOM   3438  O   THR A 225     -26.070 -23.391   5.824  1.00 43.11      A    O  
ATOM   3439  CB  THR A 225     -23.203 -25.220   5.903  1.00 41.78      A    C  
ATOM   3440  CG2 THR A 225     -22.529 -23.871   5.727  1.00 45.04      A    C  
ATOM   3441  OG1 THR A 225     -23.060 -25.575   7.264  1.00 44.77      A    O  
ATOM   3442  H   THR A 225     -24.890 -23.882   3.894  1.00 39.10      A    H  
ATOM   3443  HA  THR A 225     -25.008 -26.308   5.573  1.00 42.06      A    H  
ATOM   3444  HB  THR A 225     -22.648 -25.950   5.322  1.00 43.78      A    H  
ATOM   3445  HG1 THR A 225     -23.429 -24.879   7.805  1.00 46.77      A    H  
ATOM   3446 HG21 THR A 225     -21.494 -23.904   6.067  1.00 47.04      A    H  
ATOM   3447 HG22 THR A 225     -22.495 -23.592   4.676  1.00 47.04      A    H  
ATOM   3448 HG23 THR A 225     -23.041 -23.074   6.269  1.00 47.04      A    H  
ATOM   3449  N   THR A 226     -25.947 -24.887   7.497  1.00 36.95      A    N  
ATOM   3450  CA  THR A 226     -26.549 -23.950   8.447  1.00 39.60      A    C  
ATOM   3451  C   THR A 226     -25.448 -23.135   9.102  1.00 29.20      A    C  
ATOM   3452  O   THR A 226     -24.278 -23.552   9.125  1.00 41.14      A    O  
ATOM   3453  CB  THR A 226     -27.363 -24.658   9.546  1.00 34.25      A    C  
ATOM   3454  CG2 THR A 226     -28.462 -25.538   8.991  1.00 43.01      A    C  
ATOM   3455  OG1 THR A 226     -26.597 -25.401  10.485  1.00 45.44      A    O  
ATOM   3456  H   THR A 226     -25.529 -25.732   7.857  1.00 38.95      A    H  
ATOM   3457  HA  THR A 226     -27.233 -23.267   7.936  1.00 41.60      A    H  
ATOM   3458  HB  THR A 226     -27.856 -23.879  10.131  1.00 36.25      A    H  
ATOM   3459  HG1 THR A 226     -26.473 -26.292  10.163  1.00 47.44      A    H  
ATOM   3460 HG21 THR A 226     -29.101 -25.922   9.787  1.00 45.01      A    H  
ATOM   3461 HG22 THR A 226     -29.099 -24.977   8.305  1.00 45.01      A    H  
ATOM   3462 HG23 THR A 226     -28.064 -26.393   8.443  1.00 45.01      A    H  
ATOM   3463  N   LEU A 227     -25.849 -22.000   9.657  1.00 37.94      A    N  
ATOM   3464  CA  LEU A 227     -24.944 -21.165  10.434  1.00 37.64      A    C  
ATOM   3465  C   LEU A 227     -24.340 -21.899  11.627  1.00 39.98      A    C  
ATOM   3466  O   LEU A 227     -23.129 -21.878  11.846  1.00 33.44      A    O  
ATOM   3467  CB  LEU A 227     -25.661 -19.874  10.821  1.00 36.77      A    C  
ATOM   3468  CG  LEU A 227     -24.788 -18.739  11.363  1.00 43.19      A    C  
ATOM   3469  CD1 LEU A 227     -23.775 -18.243  10.342  1.00 39.35      A    C  
ATOM   3470  CD2 LEU A 227     -25.643 -17.571  11.820  1.00 34.41      A    C  
ATOM   3471  H   LEU A 227     -26.832 -21.724   9.592  1.00 39.94      A    H  
ATOM   3472  HA  LEU A 227     -24.120 -20.913   9.765  1.00 39.64      A    H  
ATOM   3473  HB2 LEU A 227     -26.200 -19.490   9.952  1.00 38.77      A    H  
ATOM   3474  HB3 LEU A 227     -26.434 -20.108  11.556  1.00 38.77      A    H  
ATOM   3475  HG  LEU A 227     -24.238 -19.099  12.235  1.00 45.19      A    H  
ATOM   3476 HD11 LEU A 227     -23.240 -17.371  10.720  1.00 41.35      A    H  
ATOM   3477 HD12 LEU A 227     -23.024 -18.995  10.102  1.00 41.35      A    H  
ATOM   3478 HD13 LEU A 227     -24.263 -17.939   9.414  1.00 41.35      A    H  
ATOM   3479 HD21 LEU A 227     -25.029 -16.771  12.236  1.00 36.41      A    H  
ATOM   3480 HD22 LEU A 227     -26.230 -17.150  11.002  1.00 36.41      A    H  
ATOM   3481 HD23 LEU A 227     -26.338 -17.878  12.603  1.00 36.41      A    H  
ATOM   3482  N   ASN A 228     -25.173 -22.673  12.322  1.00 35.63      A    N  
ATOM   3483  CA  ASN A 228     -24.685 -23.477  13.446  1.00 34.36      A    C  
ATOM   3484  C   ASN A 228     -23.704 -24.572  13.065  1.00 30.12      A    C  
ATOM   3485  O   ASN A 228     -22.675 -24.744  13.720  1.00 39.82      A    O  
ATOM   3486  CB  ASN A 228     -25.842 -24.092  14.232  1.00 44.83      A    C  
ATOM   3487  CG  ASN A 228     -26.779 -23.023  14.742  1.00 50.11      A    C  
ATOM   3488  ND2 ASN A 228     -28.050 -23.160  14.439  1.00 57.26      A    N  
ATOM   3489  OD1 ASN A 228     -26.366 -22.064  15.390  1.00 60.26      A    O  
ATOM   3490  H   ASN A 228     -26.143 -22.711  12.050  1.00 37.63      A    H  
ATOM   3491  HA  ASN A 228     -24.136 -22.816  14.116  1.00 36.36      A    H  
ATOM   3492  HB2 ASN A 228     -26.382 -24.808  13.608  1.00 46.83      A    H  
ATOM   3493  HB3 ASN A 228     -25.466 -24.651  15.090  1.00 46.83      A    H  
ATOM   3494 HD21 ASN A 228     -28.359 -23.953  13.898  1.00 59.26      A    H  
ATOM   3495 HD22 ASN A 228     -28.716 -22.468  14.747  1.00 59.26      A    H  
ATOM   3496  N   ASP A 229     -23.979 -25.277  11.971  1.00 39.74      A    N  
ATOM   3497  CA  ASP A 229     -23.041 -26.316  11.529  1.00 35.54      A    C  
ATOM   3498  C   ASP A 229     -21.742 -25.747  10.961  1.00 32.94      A    C  
ATOM   3499  O   ASP A 229     -20.669 -26.342  11.095  1.00 37.09      A    O  
ATOM   3500  CB  ASP A 229     -23.645 -27.211  10.451  1.00 43.86      A    C  
ATOM   3501  CG  ASP A 229     -24.860 -27.983  10.911  1.00 59.20      A    C  
ATOM   3502  OD1 ASP A 229     -24.866 -28.479  12.057  1.00 49.60      A    O  
ATOM   3503  OD2 ASP A 229     -25.827 -28.098  10.129  1.00 64.13      A    O1-
ATOM   3504  H   ASP A 229     -24.841 -25.115  11.458  1.00 41.74      A    H  
ATOM   3505  HA  ASP A 229     -22.772 -26.940  12.385  1.00 37.54      A    H  
ATOM   3506  HB2 ASP A 229     -23.923 -26.612   9.584  1.00 45.86      A    H  
ATOM   3507  HB3 ASP A 229     -22.910 -27.937  10.101  1.00 45.86      A    H  
ATOM   3508  N   PHE A 230     -21.838 -24.570  10.356  1.00 33.98      A    N  
ATOM   3509  CA  PHE A 230     -20.631 -23.845   9.991  1.00 39.05      A    C  
ATOM   3510  C   PHE A 230     -19.792 -23.458  11.205  1.00 28.96      A    C  
ATOM   3511  O   PHE A 230     -18.592 -23.744  11.239  1.00 33.74      A    O  
ATOM   3512  CB  PHE A 230     -20.944 -22.632   9.120  1.00 32.20      A    C  
ATOM   3513  CG  PHE A 230     -19.681 -21.845   8.828  1.00 36.36      A    C  
ATOM   3514  CD1 PHE A 230     -18.765 -22.304   7.857  1.00 33.80      A    C  
ATOM   3515  CD2 PHE A 230     -19.404 -20.674   9.564  1.00 27.81      A    C  
ATOM   3516  CE1 PHE A 230     -17.576 -21.589   7.623  1.00 37.06      A    C  
ATOM   3517  CE2 PHE A 230     -18.215 -19.970   9.335  1.00 32.25      A    C  
ATOM   3518  CZ  PHE A 230     -17.301 -20.423   8.365  1.00 34.12      A    C  
ATOM   3519  H   PHE A 230     -22.742 -24.115  10.280  1.00 35.98      A    H  
ATOM   3520  HA  PHE A 230     -20.014 -24.512   9.386  1.00 41.05      A    H  
ATOM   3521  HB2 PHE A 230     -21.403 -22.940   8.183  1.00 34.20      A    H  
ATOM   3522  HB3 PHE A 230     -21.668 -21.980   9.611  1.00 34.20      A    H  
ATOM   3523  HD1 PHE A 230     -18.972 -23.204   7.297  1.00 35.80      A    H  
ATOM   3524  HD2 PHE A 230     -20.101 -20.326  10.316  1.00 29.81      A    H  
ATOM   3525  HE1 PHE A 230     -16.872 -21.936   6.880  1.00 39.06      A    H  
ATOM   3526  HE2 PHE A 230     -18.008 -19.084   9.905  1.00 34.25      A    H  
ATOM   3527  HZ  PHE A 230     -16.386 -19.878   8.193  1.00 36.12      A    H  
ATOM   3528  N   ASN A 231     -20.431 -22.852  12.205  1.00 33.26      A    N  
ATOM   3529  CA  ASN A 231     -19.702 -22.416  13.401  1.00 33.96      A    C  
ATOM   3530  C   ASN A 231     -19.047 -23.525  14.202  1.00 39.67      A    C  
ATOM   3531  O   ASN A 231     -17.986 -23.328  14.801  1.00 33.98      A    O  
ATOM   3532  CB  ASN A 231     -20.563 -21.522  14.282  1.00 31.18      A    C  
ATOM   3533  CG  ASN A 231     -20.724 -20.140  13.696  1.00 38.52      A    C  
ATOM   3534  ND2 ASN A 231     -21.868 -19.533  13.913  1.00 39.87      A    N  
ATOM   3535  OD1 ASN A 231     -19.827 -19.615  13.043  1.00 41.56      A    O  
ATOM   3536  H   ASN A 231     -21.416 -22.612  12.110  1.00 35.26      A    H  
ATOM   3537  HA  ASN A 231     -18.853 -21.833  13.043  1.00 35.96      A    H  
ATOM   3538  HB2 ASN A 231     -21.536 -21.986  14.454  1.00 33.18      A    H  
ATOM   3539  HB3 ASN A 231     -20.101 -21.395  15.263  1.00 33.18      A    H  
ATOM   3540 HD21 ASN A 231     -22.610 -20.002  14.444  1.00 41.87      A    H  
ATOM   3541 HD22 ASN A 231     -22.024 -18.597  13.544  1.00 41.87      A    H  
ATOM   3542  N   LEU A 232     -19.623 -24.723  14.116  1.00 38.77      A    N  
ATOM   3543  CA  LEU A 232     -18.967 -25.925  14.614  1.00 39.17      A    C  
ATOM   3544  C   LEU A 232     -17.610 -26.208  13.990  1.00 45.45      A    C  
ATOM   3545  O   LEU A 232     -16.638 -26.501  14.691  1.00 46.56      A    O  
ATOM   3546  CB  LEU A 232     -19.881 -27.147  14.444  1.00 43.39      A    C  
ATOM   3547  CG  LEU A 232     -20.530 -27.661  15.722  1.00 62.22      A    C  
ATOM   3548  CD1 LEU A 232     -19.515 -28.233  16.703  1.00 48.54      A    C  
ATOM   3549  CD2 LEU A 232     -21.446 -26.646  16.379  1.00 59.76      A    C  
ATOM   3550  H   LEU A 232     -20.523 -24.798  13.657  1.00 40.77      A    H  
ATOM   3551  HA  LEU A 232     -18.773 -25.756  15.674  1.00 41.17      A    H  
ATOM   3552  HB2 LEU A 232     -20.663 -26.929  13.716  1.00 45.39      A    H  
ATOM   3553  HB3 LEU A 232     -19.337 -27.984  13.998  1.00 45.39      A    H  
ATOM   3554  HG  LEU A 232     -21.164 -28.497  15.420  1.00 64.22      A    H  
ATOM   3555 HD11 LEU A 232     -20.015 -28.720  17.541  1.00 50.54      A    H  
ATOM   3556 HD12 LEU A 232     -18.886 -28.985  16.225  1.00 50.54      A    H  
ATOM   3557 HD13 LEU A 232     -18.857 -27.470  17.118  1.00 50.54      A    H  
ATOM   3558 HD21 LEU A 232     -21.964 -27.085  17.232  1.00 61.76      A    H  
ATOM   3559 HD22 LEU A 232     -20.903 -25.772  16.739  1.00 61.76      A    H  
ATOM   3560 HD23 LEU A 232     -22.212 -26.302  15.686  1.00 61.76      A    H  
ATOM   3561  N   VAL A 233     -17.550 -26.090  12.665  1.00 36.81      A    N  
ATOM   3562  CA  VAL A 233     -16.280 -26.259  11.973  1.00 39.68      A    C  
ATOM   3563  C   VAL A 233     -15.359 -25.069  12.221  1.00 34.94      A    C  
ATOM   3564  O   VAL A 233     -14.171 -25.270  12.454  1.00 36.88      A    O  
ATOM   3565  CB  VAL A 233     -16.482 -26.522  10.470  1.00 50.91      A    C  
ATOM   3566  CG1 VAL A 233     -15.164 -26.791   9.742  1.00 43.71      A    C  
ATOM   3567  CG2 VAL A 233     -17.423 -27.705  10.258  1.00 41.33      A    C  
ATOM   3568  H   VAL A 233     -18.358 -25.760  12.152  1.00 38.81      A    H  
ATOM   3569  HA  VAL A 233     -15.780 -27.138  12.388  1.00 41.68      A    H  
ATOM   3570  HB  VAL A 233     -16.939 -25.642  10.013  1.00 52.91      A    H  
ATOM   3571 HG11 VAL A 233     -15.307 -27.072   8.701  1.00 45.71      A    H  
ATOM   3572 HG12 VAL A 233     -14.505 -25.922   9.738  1.00 45.71      A    H  
ATOM   3573 HG13 VAL A 233     -14.628 -27.612  10.217  1.00 45.71      A    H  
ATOM   3574 HG21 VAL A 233     -17.490 -28.002   9.215  1.00 43.33      A    H  
ATOM   3575 HG22 VAL A 233     -17.087 -28.581  10.814  1.00 43.33      A    H  
ATOM   3576 HG23 VAL A 233     -18.435 -27.481  10.589  1.00 43.33      A    H  
ATOM   3577  N   ALA A 234     -15.906 -23.855  12.248  1.00 35.26      A    N  
ATOM   3578  CA  ALA A 234     -15.116 -22.658  12.568  1.00 35.45      A    C  
ATOM   3579  C   ALA A 234     -14.305 -22.770  13.847  1.00 40.34      A    C  
ATOM   3580  O   ALA A 234     -13.093 -22.543  13.861  1.00 36.94      A    O  
ATOM   3581  CB  ALA A 234     -15.988 -21.409  12.614  1.00 37.99      A    C  
ATOM   3582  H   ALA A 234     -16.894 -23.758  12.025  1.00 37.26      A    H  
ATOM   3583  HA  ALA A 234     -14.407 -22.536  11.746  1.00 37.45      A    H  
ATOM   3584  HB1 ALA A 234     -15.385 -20.507  12.729  1.00 39.99      A    H  
ATOM   3585  HB2 ALA A 234     -16.570 -21.295  11.698  1.00 39.99      A    H  
ATOM   3586  HB3 ALA A 234     -16.680 -21.427  13.454  1.00 39.99      A    H  
ATOM   3587  N   MET A 235     -14.986 -23.213  14.898  1.00 39.45      A    N  
ATOM   3588  CA  MET A 235     -14.357 -23.430  16.191  1.00 39.55      A    C  
ATOM   3589  C   MET A 235     -13.183 -24.401  16.163  1.00 36.00      A    C  
ATOM   3590  O   MET A 235     -12.139 -24.135  16.759  1.00 42.55      A    O  
ATOM   3591  CB  MET A 235     -15.412 -23.839  17.218  1.00 46.38      A    C  
ATOM   3592  CG  MET A 235     -15.931 -22.699  18.092  1.00 63.80      A    C  
ATOM   3593  SD  MET A 235     -16.972 -21.480  17.252  1.00 92.53      A    S  
ATOM   3594  CE  MET A 235     -15.742 -20.277  16.769  1.00 37.76      A    C  
ATOM   3595  H   MET A 235     -15.991 -23.349  14.810  1.00 41.45      A    H  
ATOM   3596  HA  MET A 235     -13.910 -22.488  16.511  1.00 41.55      A    H  
ATOM   3597  HB2 MET A 235     -16.245 -24.355  16.737  1.00 48.38      A    H  
ATOM   3598  HB3 MET A 235     -14.989 -24.579  17.901  1.00 48.38      A    H  
ATOM   3599  HG2 MET A 235     -16.549 -23.138  18.876  1.00 65.80      A    H  
ATOM   3600  HG3 MET A 235     -15.112 -22.198  18.609  1.00 65.80      A    H  
ATOM   3601  HE1 MET A 235     -16.230 -19.441  16.281  1.00 39.76      A    H  
ATOM   3602  HE2 MET A 235     -15.179 -19.908  17.626  1.00 39.76      A    H  
ATOM   3603  HE3 MET A 235     -15.061 -20.718  16.052  1.00 39.76      A    H  
ATOM   3604  N   LYS A 236     -13.328 -25.487  15.407  1.00 39.41      A    N  
ATOM   3605  CA  LYS A 236     -12.246 -26.457  15.248  1.00 30.44      A    C  
ATOM   3606  C   LYS A 236     -10.980 -25.875  14.633  1.00 30.00      A    C  
ATOM   3607  O   LYS A 236      -9.873 -26.248  15.025  1.00 34.67      A    O  
ATOM   3608  CB  LYS A 236     -12.753 -27.656  14.440  1.00 34.38      A    C  
ATOM   3609  CG  LYS A 236     -11.729 -28.737  14.076  1.00 46.14      A    C  
ATOM   3610  CD  LYS A 236     -12.319 -29.833  13.192  1.00 55.37      A    C  
ATOM   3611  CE  LYS A 236     -11.261 -30.769  12.615  1.00 53.43      A    C  
ATOM   3612  NZ  LYS A 236     -11.838 -31.680  11.611  1.00 62.00      A    N1+
ATOM   3613  H   LYS A 236     -14.182 -25.604  14.876  1.00 41.41      A    H  
ATOM   3614  HA  LYS A 236     -11.976 -26.817  16.243  1.00 32.44      A    H  
ATOM   3615  HB2 LYS A 236     -13.575 -28.122  14.985  1.00 36.38      A    H  
ATOM   3616  HB3 LYS A 236     -13.189 -27.293  13.510  1.00 36.38      A    H  
ATOM   3617  HG2 LYS A 236     -10.900 -28.291  13.523  1.00 48.14      A    H  
ATOM   3618  HG3 LYS A 236     -11.298 -29.170  14.980  1.00 48.14      A    H  
ATOM   3619  HD2 LYS A 236     -13.060 -30.405  13.752  1.00 57.37      A    H  
ATOM   3620  HD3 LYS A 236     -12.857 -29.366  12.366  1.00 57.37      A    H  
ATOM   3621  HE2 LYS A 236     -10.464 -30.202  12.133  1.00 55.43      A    H  
ATOM   3622  HE3 LYS A 236     -10.800 -31.358  13.408  1.00 55.43      A    H  
ATOM   3623  HZ1 LYS A 236     -11.130 -32.327  11.298  1.00 64.00      A    H  
ATOM   3624  HZ2 LYS A 236     -12.607 -32.194  12.016  1.00 64.00      A    H  
ATOM   3625  HZ3 LYS A 236     -12.163 -31.142  10.821  1.00 64.00      A    H  
ATOM   3626  N   TYR A 237     -11.155 -24.952  13.688  1.00 31.07      A    N  
ATOM   3627  CA  TYR A 237     -10.023 -24.407  12.939  1.00 29.99      A    C  
ATOM   3628  C   TYR A 237      -9.573 -23.046  13.455  1.00 29.71      A    C  
ATOM   3629  O   TYR A 237      -8.780 -22.370  12.792  1.00 26.19      A    O  
ATOM   3630  CB  TYR A 237     -10.356 -24.341  11.441  1.00 29.71      A    C  
ATOM   3631  CG  TYR A 237     -10.362 -25.736  10.843  1.00 29.79      A    C  
ATOM   3632  CD1 TYR A 237      -9.160 -26.315  10.388  1.00 29.59      A    C  
ATOM   3633  CD2 TYR A 237     -11.566 -26.464  10.761  1.00 32.13      A    C  
ATOM   3634  CE1 TYR A 237      -9.162 -27.626   9.873  1.00 36.90      A    C  
ATOM   3635  CE2 TYR A 237     -11.564 -27.772  10.249  1.00 31.87      A    C  
ATOM   3636  CZ  TYR A 237     -10.366 -28.356   9.811  1.00 31.17      A    C  
ATOM   3637  OH  TYR A 237     -10.371 -29.630   9.329  1.00 42.15      A    O  
ATOM   3638  H   TYR A 237     -12.096 -24.665  13.441  1.00 33.07      A    H  
ATOM   3639  HA  TYR A 237      -9.141 -25.044  13.037  1.00 31.99      A    H  
ATOM   3640  HB2 TYR A 237     -11.319 -23.852  11.283  1.00 31.71      A    H  
ATOM   3641  HB3 TYR A 237      -9.626 -23.751  10.885  1.00 31.71      A    H  
ATOM   3642  HD1 TYR A 237      -8.235 -25.759  10.447  1.00 31.59      A    H  
ATOM   3643  HD2 TYR A 237     -12.482 -26.025  11.098  1.00 34.13      A    H  
ATOM   3644  HE1 TYR A 237      -8.239 -28.072   9.532  1.00 38.90      A    H  
ATOM   3645  HE2 TYR A 237     -12.485 -28.331  10.193  1.00 33.87      A    H  
ATOM   3646  HH  TYR A 237      -9.518 -29.911   9.025  1.00 44.15      A    H  
ATOM   3647  N   ASN A 238     -10.052 -22.641  14.633  1.00 26.80      A    N  
ATOM   3648  CA  ASN A 238      -9.606 -21.387  15.243  1.00 29.31      A    C  
ATOM   3649  C   ASN A 238     -10.087 -20.140  14.477  1.00 25.49      A    C  
ATOM   3650  O   ASN A 238      -9.372 -19.142  14.333  1.00 28.65      A    O  
ATOM   3651  CB  ASN A 238      -8.106 -21.414  15.555  1.00 25.63      A    C  
ATOM   3652  CG  ASN A 238      -7.715 -20.385  16.578  1.00 29.03      A    C  
ATOM   3653  ND2 ASN A 238      -6.705 -19.604  16.268  1.00 34.79      A    N  
ATOM   3654  OD1 ASN A 238      -8.317 -20.280  17.638  1.00 46.11      A    O  
ATOM   3655  H   ASN A 238     -10.723 -23.223  15.121  1.00 28.80      A    H  
ATOM   3656  HA  ASN A 238     -10.145 -21.360  16.193  1.00 31.31      A    H  
ATOM   3657  HB2 ASN A 238      -7.843 -22.382  15.981  1.00 27.63      A    H  
ATOM   3658  HB3 ASN A 238      -7.501 -21.312  14.656  1.00 27.63      A    H  
ATOM   3659 HD21 ASN A 238      -6.242 -19.702  15.373  1.00 36.79      A    H  
ATOM   3660 HD22 ASN A 238      -6.409 -18.869  16.915  1.00 36.79      A    H  
ATOM   3661  N   TYR A 239     -11.290 -20.230  13.938  1.00 26.16      A    N  
ATOM   3662  CA  TYR A 239     -11.926 -19.125  13.227  1.00 22.80      A    C  
ATOM   3663  C   TYR A 239     -12.948 -18.497  14.163  1.00 27.88      A    C  
ATOM   3664  O   TYR A 239     -13.562 -19.205  14.958  1.00 28.99      A    O  
ATOM   3665  CB  TYR A 239     -12.631 -19.689  11.996  1.00 24.77      A    C  
ATOM   3666  CG  TYR A 239     -11.805 -19.690  10.716  1.00 22.28      A    C  
ATOM   3667  CD1 TYR A 239     -10.572 -20.370  10.666  1.00 21.19      A    C  
ATOM   3668  CD2 TYR A 239     -12.277 -19.007   9.578  1.00 24.31      A    C  
ATOM   3669  CE1 TYR A 239      -9.808 -20.355   9.482  1.00 22.88      A    C  
ATOM   3670  CE2 TYR A 239     -11.517 -18.996   8.395  1.00 21.48      A    C  
ATOM   3671  CZ  TYR A 239     -10.284 -19.660   8.349  1.00 21.55      A    C  
ATOM   3672  OH  TYR A 239      -9.539 -19.627   7.211  1.00 23.78      A    O  
ATOM   3673  H   TYR A 239     -11.850 -21.063  14.097  1.00 28.16      A    H  
ATOM   3674  HA  TYR A 239     -11.222 -18.352  12.917  1.00 24.80      A    H  
ATOM   3675  HB2 TYR A 239     -12.954 -20.711  12.167  1.00 26.77      A    H  
ATOM   3676  HB3 TYR A 239     -13.556 -19.153  11.800  1.00 26.77      A    H  
ATOM   3677  HD1 TYR A 239     -10.209 -20.893  11.532  1.00 23.19      A    H  
ATOM   3678  HD2 TYR A 239     -13.220 -18.489   9.613  1.00 26.31      A    H  
ATOM   3679  HE1 TYR A 239      -8.859 -20.868   9.447  1.00 24.88      A    H  
ATOM   3680  HE2 TYR A 239     -11.883 -18.466   7.527  1.00 23.48      A    H  
ATOM   3681  HH  TYR A 239      -9.946 -19.127   6.517  1.00 25.78      A    H  
ATOM   3682  N   GLU A 240     -13.155 -17.187  14.069  1.00 25.91      A    N  
ATOM   3683  CA  GLU A 240     -14.187 -16.508  14.872  1.00 25.21      A    C  
ATOM   3684  C   GLU A 240     -15.572 -17.022  14.492  1.00 31.73      A    C  
ATOM   3685  O   GLU A 240     -15.771 -17.464  13.354  1.00 27.87      A    O  
ATOM   3686  CB  GLU A 240     -14.135 -14.993  14.619  1.00 27.45      A    C  
ATOM   3687  CG  GLU A 240     -12.869 -14.270  15.077  1.00 36.81      A    C  
ATOM   3688  CD  GLU A 240     -12.931 -14.013  16.566  1.00 59.33      A    C  
ATOM   3689  OE1 GLU A 240     -13.336 -12.907  16.969  1.00 68.87      A    O  
ATOM   3690  OE2 GLU A 240     -12.568 -14.913  17.349  1.00 60.96      A    O1-
ATOM   3691  H   GLU A 240     -12.628 -16.637  13.395  1.00 27.91      A    H  
ATOM   3692  HA  GLU A 240     -13.988 -16.719  15.923  1.00 27.21      A    H  
ATOM   3693  HB2 GLU A 240     -14.249 -14.817  13.547  1.00 29.45      A    H  
ATOM   3694  HB3 GLU A 240     -15.005 -14.503  15.062  1.00 29.45      A    H  
ATOM   3695  HG2 GLU A 240     -11.978 -14.851  14.841  1.00 38.81      A    H  
ATOM   3696  HG3 GLU A 240     -12.772 -13.314  14.560  1.00 38.81      A    H  
ATOM   3697  N   PRO A 241     -16.566 -17.001  15.385  1.00 32.18      A    N  
ATOM   3698  CA  PRO A 241     -17.898 -17.414  14.988  1.00 29.79      A    C  
ATOM   3699  C   PRO A 241     -18.509 -16.391  14.044  1.00 22.72      A    C  
ATOM   3700  O   PRO A 241     -18.216 -15.186  14.093  1.00 33.58      A    O  
ATOM   3701  CB  PRO A 241     -18.670 -17.558  16.291  1.00 38.71      A    C  
ATOM   3702  CG  PRO A 241     -17.905 -16.707  17.308  1.00 39.74      A    C  
ATOM   3703  CD  PRO A 241     -16.464 -16.601  16.785  1.00 43.02      A    C  
ATOM   3704  HA  PRO A 241     -17.855 -18.388  14.494  1.00 31.79      A    H  
ATOM   3705  HB2 PRO A 241     -19.719 -17.270  16.209  1.00 40.71      A    H  
ATOM   3706  HB3 PRO A 241     -18.650 -18.604  16.602  1.00 40.71      A    H  
ATOM   3707  HG2 PRO A 241     -18.347 -15.710  17.344  1.00 41.74      A    H  
ATOM   3708  HG3 PRO A 241     -17.952 -17.121  18.317  1.00 41.74      A    H  
ATOM   3709  HD2 PRO A 241     -16.077 -15.587  16.897  1.00 45.02      A    H  
ATOM   3710  HD3 PRO A 241     -15.804 -17.283  17.324  1.00 45.02      A    H  
ATOM   3711  N   LEU A 242     -19.302 -16.916  13.123  1.00 28.45      A    N  
ATOM   3712  CA  LEU A 242     -19.988 -16.058  12.182  1.00 35.86      A    C  
ATOM   3713  C   LEU A 242     -21.369 -15.782  12.757  1.00 30.15      A    C  
ATOM   3714  O   LEU A 242     -22.086 -16.697  13.163  1.00 32.11      A    O  
ATOM   3715  CB  LEU A 242     -20.112 -16.769  10.836  1.00 34.92      A    C  
ATOM   3716  CG  LEU A 242     -20.462 -15.855   9.661  1.00 33.09      A    C  
ATOM   3717  CD1 LEU A 242     -19.309 -14.924   9.293  1.00 29.11      A    C  
ATOM   3718  CD2 LEU A 242     -20.875 -16.693   8.463  1.00 34.89      A    C  
ATOM   3719  H   LEU A 242     -19.505 -17.916  13.116  1.00 30.45      A    H  
ATOM   3720  HA  LEU A 242     -19.440 -15.128  12.036  1.00 37.86      A    H  
ATOM   3721  HB2 LEU A 242     -19.166 -17.261  10.610  1.00 36.92      A    H  
ATOM   3722  HB3 LEU A 242     -20.839 -17.581  10.916  1.00 36.92      A    H  
ATOM   3723  HG  LEU A 242     -21.324 -15.242   9.931  1.00 35.09      A    H  
ATOM   3724 HD11 LEU A 242     -19.565 -14.311   8.428  1.00 31.11      A    H  
ATOM   3725 HD12 LEU A 242     -19.041 -14.239  10.094  1.00 31.11      A    H  
ATOM   3726 HD13 LEU A 242     -18.414 -15.485   9.035  1.00 31.11      A    H  
ATOM   3727 HD21 LEU A 242     -21.108 -16.068   7.600  1.00 36.89      A    H  
ATOM   3728 HD22 LEU A 242     -20.082 -17.382   8.172  1.00 36.89      A    H  
ATOM   3729 HD23 LEU A 242     -21.762 -17.289   8.673  1.00 36.89      A    H  
ATOM   3730  N   THR A 243     -21.705 -14.507  12.805  1.00 29.37      A    N  
ATOM   3731  CA  THR A 243     -22.989 -14.061  13.329  1.00 40.79      A    C  
ATOM   3732  C   THR A 243     -23.956 -13.778  12.196  1.00 44.93      A    C  
ATOM   3733  O   THR A 243     -23.563 -13.578  11.040  1.00 29.53      A    O  
ATOM   3734  CB  THR A 243     -22.793 -12.791  14.172  1.00 34.61      A    C  
ATOM   3735  CG2 THR A 243     -21.773 -12.962  15.282  1.00 35.23      A    C  
ATOM   3736  OG1 THR A 243     -22.444 -11.640  13.418  1.00 34.19      A    O  
ATOM   3737  H   THR A 243     -21.044 -13.814  12.467  1.00 31.37      A    H  
ATOM   3738  HA  THR A 243     -23.433 -14.825  13.973  1.00 42.79      A    H  
ATOM   3739  HB  THR A 243     -23.746 -12.556  14.650  1.00 36.61      A    H  
ATOM   3740  HG1 THR A 243     -21.592 -11.807  13.009  1.00 36.19      A    H  
ATOM   3741 HG21 THR A 243     -21.761 -12.096  15.944  1.00 37.23      A    H  
ATOM   3742 HG22 THR A 243     -22.008 -13.832  15.897  1.00 37.23      A    H  
ATOM   3743 HG23 THR A 243     -20.760 -13.095  14.902  1.00 37.23      A    H  
ATOM   3744  N   GLN A 244     -25.235 -13.646  12.545  1.00 34.32      A    N  
ATOM   3745  CA  GLN A 244     -26.192 -13.131  11.573  1.00 30.10      A    C  
ATOM   3746  C   GLN A 244     -25.890 -11.715  11.091  1.00 32.63      A    C  
ATOM   3747  O   GLN A 244     -26.144 -11.380   9.934  1.00 29.51      A    O  
ATOM   3748  CB  GLN A 244     -27.612 -13.211  12.136  1.00 34.31      A    C  
ATOM   3749  CG  GLN A 244     -28.720 -12.789  11.160  1.00 31.96      A    C  
ATOM   3750  CD  GLN A 244     -28.788 -13.683   9.945  1.00 34.56      A    C  
ATOM   3751  NE2 GLN A 244     -28.958 -13.087   8.786  1.00 45.38      A    N  
ATOM   3752  OE1 GLN A 244     -28.683 -14.905  10.040  1.00 34.90      A    O  
ATOM   3753  H   GLN A 244     -25.533 -13.808  13.493  1.00 36.32      A    H  
ATOM   3754  HA  GLN A 244     -26.134 -13.787  10.702  1.00 32.10      A    H  
ATOM   3755  HB2 GLN A 244     -27.808 -14.232  12.469  1.00 36.31      A    H  
ATOM   3756  HB3 GLN A 244     -27.685 -12.591  13.030  1.00 36.31      A    H  
ATOM   3757  HG2 GLN A 244     -29.682 -12.865  11.668  1.00 33.96      A    H  
ATOM   3758  HG3 GLN A 244     -28.625 -11.741  10.872  1.00 33.96      A    H  
ATOM   3759 HE21 GLN A 244     -29.011 -12.075   8.736  1.00 47.38      A    H  
ATOM   3760 HE22 GLN A 244     -29.037 -13.643   7.929  1.00 47.38      A    H  
ATOM   3761  N   ASP A 245     -25.302 -10.900  11.963  1.00 31.73      A    N  
ATOM   3762  CA  ASP A 245     -24.871  -9.558  11.573  1.00 28.87      A    C  
ATOM   3763  C   ASP A 245     -23.813  -9.608  10.471  1.00 25.25      A    C  
ATOM   3764  O   ASP A 245     -23.897  -8.879   9.486  1.00 27.62      A    O  
ATOM   3765  CB  ASP A 245     -24.352  -8.738  12.771  1.00 30.18      A    C  
ATOM   3766  CG  ASP A 245     -25.284  -8.755  13.971  1.00 57.78      A    C  
ATOM   3767  OD1 ASP A 245     -25.351  -9.792  14.670  1.00 68.35      A    O  
ATOM   3768  OD2 ASP A 245     -25.959  -7.736  14.226  1.00 72.40      A    O1-
ATOM   3769  H   ASP A 245     -25.102 -11.205  12.904  1.00 33.73      A    H  
ATOM   3770  HA  ASP A 245     -25.744  -9.038  11.170  1.00 30.87      A    H  
ATOM   3771  HB2 ASP A 245     -23.382  -9.111  13.097  1.00 32.18      A    H  
ATOM   3772  HB3 ASP A 245     -24.179  -7.705  12.466  1.00 32.18      A    H  
ATOM   3773  N   HIS A 246     -22.893 -10.559  10.593  1.00 30.14      A    N  
ATOM   3774  CA  HIS A 246     -21.900 -10.814   9.534  1.00 26.84      A    C  
ATOM   3775  C   HIS A 246     -22.518 -11.269   8.219  1.00 32.60      A    C  
ATOM   3776  O   HIS A 246     -22.159 -10.800   7.134  1.00 27.64      A    O  
ATOM   3777  CB  HIS A 246     -20.910 -11.881   9.968  1.00 23.18      A    C  
ATOM   3778  CG  HIS A 246     -20.019 -11.525  11.134  1.00 23.85      A    C  
ATOM   3779  CD2 HIS A 246     -19.459 -10.289  11.467  1.00 31.63      A    C  
ATOM   3780  ND1 HIS A 246     -19.601 -12.466  12.095  1.00 28.79      A    N  
ATOM   3781  CE1 HIS A 246     -18.831 -11.796  12.912  1.00 28.94      A    C  
ATOM   3782  NE2 HIS A 246     -18.709 -10.526  12.611  1.00 28.03      A    N  
ATOM   3783  H   HIS A 246     -22.905 -11.128  11.430  1.00 32.14      A    H  
ATOM   3784  HA  HIS A 246     -21.358  -9.888   9.335  1.00 28.84      A    H  
ATOM   3785  HB2 HIS A 246     -21.414 -12.817  10.193  1.00 25.18      A    H  
ATOM   3786  HB3 HIS A 246     -20.240 -12.111   9.139  1.00 25.18      A    H  
ATOM   3787  HD2 HIS A 246     -19.529  -9.319  10.999  1.00 33.63      A    H  
ATOM   3788  HE1 HIS A 246     -18.347 -12.247  13.770  1.00 30.94      A    H  
ATOM   3789  HE2 HIS A 246     -18.169  -9.841  13.127  1.00 30.03      A    H  
ATOM   3790  N   VAL A 247     -23.484 -12.173   8.326  1.00 27.70      A    N  
ATOM   3791  CA  VAL A 247     -24.272 -12.588   7.169  1.00 22.86      A    C  
ATOM   3792  C   VAL A 247     -24.949 -11.402   6.490  1.00 25.88      A    C  
ATOM   3793  O   VAL A 247     -24.830 -11.217   5.278  1.00 27.41      A    O  
ATOM   3794  CB  VAL A 247     -25.234 -13.725   7.561  1.00 33.55      A    C  
ATOM   3795  CG1 VAL A 247     -26.198 -14.121   6.458  1.00 31.61      A    C  
ATOM   3796  CG2 VAL A 247     -24.504 -14.971   8.061  1.00 34.56      A    C  
ATOM   3797  H   VAL A 247     -23.736 -12.517   9.245  1.00 29.70      A    H  
ATOM   3798  HA  VAL A 247     -23.570 -12.986   6.436  1.00 24.86      A    H  
ATOM   3799  HB  VAL A 247     -25.853 -13.369   8.383  1.00 35.55      A    H  
ATOM   3800 HG11 VAL A 247     -26.809 -14.971   6.761  1.00 33.61      A    H  
ATOM   3801 HG12 VAL A 247     -26.893 -13.318   6.208  1.00 33.61      A    H  
ATOM   3802 HG13 VAL A 247     -25.672 -14.398   5.548  1.00 33.61      A    H  
ATOM   3803 HG21 VAL A 247     -25.208 -15.702   8.461  1.00 36.56      A    H  
ATOM   3804 HG22 VAL A 247     -23.950 -15.459   7.260  1.00 36.56      A    H  
ATOM   3805 HG23 VAL A 247     -23.791 -14.754   8.852  1.00 36.56      A    H  
ATOM   3806  N   ASP A 248     -25.566 -10.537   7.296  1.00 28.39      A    N  
ATOM   3807  CA  ASP A 248     -26.166  -9.308   6.780  1.00 30.77      A    C  
ATOM   3808  C   ASP A 248     -25.185  -8.359   6.114  1.00 29.13      A    C  
ATOM   3809  O   ASP A 248     -25.470  -7.793   5.057  1.00 31.43      A    O  
ATOM   3810  CB  ASP A 248     -26.943  -8.535   7.852  1.00 38.34      A    C  
ATOM   3811  CG  ASP A 248     -28.097  -9.316   8.446  1.00 49.26      A    C  
ATOM   3812  OD1 ASP A 248     -28.603 -10.245   7.783  1.00 37.08      A    O  
ATOM   3813  OD2 ASP A 248     -28.512  -9.007   9.583  1.00 40.75      A    O1-
ATOM   3814  H   ASP A 248     -25.654 -10.752   8.288  1.00 30.39      A    H  
ATOM   3815  HA  ASP A 248     -26.870  -9.606   5.999  1.00 32.77      A    H  
ATOM   3816  HB2 ASP A 248     -26.279  -8.231   8.662  1.00 40.34      A    H  
ATOM   3817  HB3 ASP A 248     -27.354  -7.616   7.433  1.00 40.34      A    H  
ATOM   3818  N   ILE A 249     -24.010  -8.206   6.709  1.00 29.19      A    N  
ATOM   3819  CA  ILE A 249     -22.971  -7.347   6.147  1.00 24.82      A    C  
ATOM   3820  C   ILE A 249     -22.475  -7.836   4.791  1.00 22.12      A    C  
ATOM   3821  O   ILE A 249     -22.122  -7.037   3.922  1.00 27.12      A    O  
ATOM   3822  CB  ILE A 249     -21.815  -7.198   7.169  1.00 28.30      A    C  
ATOM   3823  CG1 ILE A 249     -22.281  -6.353   8.364  1.00 31.83      A    C  
ATOM   3824  CG2 ILE A 249     -20.545  -6.585   6.594  1.00 38.22      A    C  
ATOM   3825  CD1 ILE A 249     -21.411  -6.500   9.605  1.00 43.49      A    C  
ATOM   3826  H   ILE A 249     -23.858  -8.643   7.616  1.00 31.19      A    H  
ATOM   3827  HA  ILE A 249     -23.402  -6.358   5.974  1.00 26.82      A    H  
ATOM   3828  HB  ILE A 249     -21.557  -8.195   7.527  1.00 30.30      A    H  
ATOM   3829 HG12 ILE A 249     -22.329  -5.301   8.077  1.00 33.83      A    H  
ATOM   3830 HG13 ILE A 249     -23.302  -6.608   8.646  1.00 33.83      A    H  
ATOM   3831 HG21 ILE A 249     -19.758  -6.493   7.341  1.00 40.22      A    H  
ATOM   3832 HG22 ILE A 249     -20.130  -7.188   5.790  1.00 40.22      A    H  
ATOM   3833 HG23 ILE A 249     -20.731  -5.588   6.192  1.00 40.22      A    H  
ATOM   3834 HD11 ILE A 249     -21.832  -5.932  10.436  1.00 45.49      A    H  
ATOM   3835 HD12 ILE A 249     -21.348  -7.538   9.931  1.00 45.49      A    H  
ATOM   3836 HD13 ILE A 249     -20.397  -6.132   9.451  1.00 45.49      A    H  
ATOM   3837  N   LEU A 250     -22.490  -9.147   4.609  1.00 26.94      A    N  
ATOM   3838  CA  LEU A 250     -22.059  -9.751   3.351  1.00 26.02      A    C  
ATOM   3839  C   LEU A 250     -23.159  -9.759   2.288  1.00 30.05      A    C  
ATOM   3840  O   LEU A 250     -22.893 -10.085   1.130  1.00 29.38      A    O  
ATOM   3841  CB  LEU A 250     -21.626 -11.182   3.622  1.00 21.71      A    C  
ATOM   3842  CG  LEU A 250     -20.317 -11.327   4.402  1.00 21.65      A    C  
ATOM   3843  CD1 LEU A 250     -20.133 -12.756   4.859  1.00 21.06      A    C  
ATOM   3844  CD2 LEU A 250     -19.126 -10.897   3.534  1.00 23.92      A    C  
ATOM   3845  H   LEU A 250     -22.762  -9.750   5.380  1.00 28.94      A    H  
ATOM   3846  HA  LEU A 250     -21.220  -9.201   2.929  1.00 28.02      A    H  
ATOM   3847  HB2 LEU A 250     -22.425 -11.688   4.166  1.00 23.71      A    H  
ATOM   3848  HB3 LEU A 250     -21.526 -11.731   2.683  1.00 23.71      A    H  
ATOM   3849  HG  LEU A 250     -20.342 -10.692   5.288  1.00 23.65      A    H  
ATOM   3850 HD11 LEU A 250     -19.196 -12.883   5.401  1.00 23.06      A    H  
ATOM   3851 HD12 LEU A 250     -20.937 -13.058   5.532  1.00 23.06      A    H  
ATOM   3852 HD13 LEU A 250     -20.124 -13.451   4.018  1.00 23.06      A    H  
ATOM   3853 HD21 LEU A 250     -18.186 -11.069   4.062  1.00 25.92      A    H  
ATOM   3854 HD22 LEU A 250     -19.080 -11.461   2.602  1.00 25.92      A    H  
ATOM   3855 HD23 LEU A 250     -19.153  -9.837   3.286  1.00 25.92      A    H  
ATOM   3856  N   GLY A 251     -24.380  -9.381   2.663  1.00 32.34      A    N  
ATOM   3857  CA  GLY A 251     -25.504  -9.153   1.740  1.00 31.35      A    C  
ATOM   3858  C   GLY A 251     -25.231  -8.592   0.348  1.00 31.73      A    C  
ATOM   3859  O   GLY A 251     -25.503  -9.272  -0.646  1.00 33.41      A    O  
ATOM   3860  H   GLY A 251     -24.521  -9.166   3.643  1.00 34.34      A    H  
ATOM   3861  HA2 GLY A 251     -26.019 -10.107   1.621  1.00 33.35      A    H  
ATOM   3862  HA3 GLY A 251     -26.222  -8.502   2.233  1.00 33.35      A    H  
ATOM   3863  N   PRO A 252     -24.679  -7.376   0.228  1.00 34.27      A    N  
ATOM   3864  CA  PRO A 252     -24.255  -6.797  -1.043  1.00 32.97      A    C  
ATOM   3865  C   PRO A 252     -23.386  -7.675  -1.931  1.00 31.81      A    C  
ATOM   3866  O   PRO A 252     -23.648  -7.784  -3.136  1.00 33.06      A    O  
ATOM   3867  CB  PRO A 252     -23.550  -5.500  -0.685  1.00 38.41      A    C  
ATOM   3868  CG  PRO A 252     -24.159  -5.106   0.660  1.00 43.42      A    C  
ATOM   3869  CD  PRO A 252     -24.576  -6.421   1.331  1.00 36.12      A    C  
ATOM   3870  HA  PRO A 252     -25.168  -6.562  -1.592  1.00 34.97      A    H  
ATOM   3871  HB2 PRO A 252     -22.476  -5.650  -0.560  1.00 40.41      A    H  
ATOM   3872  HB3 PRO A 252     -23.681  -4.729  -1.445  1.00 40.41      A    H  
ATOM   3873  HG2 PRO A 252     -23.481  -4.516   1.276  1.00 45.42      A    H  
ATOM   3874  HG3 PRO A 252     -25.046  -4.497   0.483  1.00 45.42      A    H  
ATOM   3875  HD2 PRO A 252     -23.813  -6.748   2.033  1.00 38.12      A    H  
ATOM   3876  HD3 PRO A 252     -25.513  -6.302   1.877  1.00 38.12      A    H  
ATOM   3877  N   LEU A 253     -22.389  -8.327  -1.337  1.00 26.05      A    N  
ATOM   3878  CA  LEU A 253     -21.532  -9.216  -2.122  1.00 22.25      A    C  
ATOM   3879  C   LEU A 253     -22.241 -10.504  -2.551  1.00 23.69      A    C  
ATOM   3880  O   LEU A 253     -22.061 -10.986  -3.674  1.00 24.12      A    O  
ATOM   3881  CB  LEU A 253     -20.259  -9.567  -1.344  1.00 22.79      A    C  
ATOM   3882  CG  LEU A 253     -19.308  -8.381  -1.167  1.00 23.20      A    C  
ATOM   3883  CD1 LEU A 253     -18.266  -8.701  -0.106  1.00 22.14      A    C  
ATOM   3884  CD2 LEU A 253     -18.636  -7.966  -2.474  1.00 20.28      A    C  
ATOM   3885  H   LEU A 253     -22.193  -8.183  -0.351  1.00 28.05      A    H  
ATOM   3886  HA  LEU A 253     -21.253  -8.711  -3.047  1.00 24.25      A    H  
ATOM   3887  HB2 LEU A 253     -20.540  -9.972  -0.369  1.00 24.79      A    H  
ATOM   3888  HB3 LEU A 253     -19.728 -10.372  -1.851  1.00 24.79      A    H  
ATOM   3889  HG  LEU A 253     -19.877  -7.520  -0.817  1.00 25.20      A    H  
ATOM   3890 HD11 LEU A 253     -17.600  -7.852   0.057  1.00 24.14      A    H  
ATOM   3891 HD12 LEU A 253     -18.729  -8.938   0.852  1.00 24.14      A    H  
ATOM   3892 HD13 LEU A 253     -17.646  -9.551  -0.394  1.00 24.14      A    H  
ATOM   3893 HD21 LEU A 253     -18.025  -7.077  -2.322  1.00 22.28      A    H  
ATOM   3894 HD22 LEU A 253     -17.990  -8.755  -2.862  1.00 22.28      A    H  
ATOM   3895 HD23 LEU A 253     -19.349  -7.702  -3.255  1.00 22.28      A    H  
ATOM   3896  N   SER A 254     -23.067 -11.038  -1.662  1.00 24.27      A    N  
ATOM   3897  CA  SER A 254     -23.889 -12.187  -1.986  1.00 25.75      A    C  
ATOM   3898  C   SER A 254     -24.878 -11.884  -3.112  1.00 31.32      A    C  
ATOM   3899  O   SER A 254     -25.037 -12.680  -4.039  1.00 32.85      A    O  
ATOM   3900  CB  SER A 254     -24.563 -12.618  -0.689  1.00 28.85      A    C  
ATOM   3901  OG  SER A 254     -25.423 -13.719  -0.866  1.00 35.94      A    O  
ATOM   3902  H   SER A 254     -23.143 -10.611  -0.742  1.00 26.27      A    H  
ATOM   3903  HA  SER A 254     -23.239 -12.994  -2.326  1.00 27.75      A    H  
ATOM   3904  HB2 SER A 254     -23.804 -12.892   0.046  1.00 30.85      A    H  
ATOM   3905  HB3 SER A 254     -25.140 -11.804  -0.251  1.00 30.85      A    H  
ATOM   3906  HG  SER A 254     -24.915 -14.399  -1.315  1.00 37.94      A    H  
ATOM   3907  N   ALA A 255     -25.449 -10.685  -3.099  1.00 28.70      A    N  
ATOM   3908  CA  ALA A 255     -26.329 -10.264  -4.183  1.00 35.11      A    C  
ATOM   3909  C   ALA A 255     -25.606 -10.036  -5.501  1.00 40.19      A    C  
ATOM   3910  O   ALA A 255     -26.108 -10.427  -6.555  1.00 32.99      A    O  
ATOM   3911  CB  ALA A 255     -27.059  -8.997  -3.794  1.00 36.86      A    C  
ATOM   3912  H   ALA A 255     -25.311 -10.078  -2.295  1.00 30.70      A    H  
ATOM   3913  HA  ALA A 255     -27.076 -11.045  -4.345  1.00 37.11      A    H  
ATOM   3914  HB1 ALA A 255     -27.729  -8.664  -4.589  1.00 38.86      A    H  
ATOM   3915  HB2 ALA A 255     -27.670  -9.160  -2.905  1.00 38.86      A    H  
ATOM   3916  HB3 ALA A 255     -26.371  -8.182  -3.573  1.00 38.86      A    H  
ATOM   3917  N   GLN A 256     -24.404  -9.463  -5.448  1.00 28.58      A    N  
ATOM   3918  CA  GLN A 256     -23.638  -9.194  -6.666  1.00 28.57      A    C  
ATOM   3919  C   GLN A 256     -23.236 -10.469  -7.396  1.00 29.37      A    C  
ATOM   3920  O   GLN A 256     -23.214 -10.544  -8.625  1.00 32.08      A    O  
ATOM   3921  CB  GLN A 256     -22.382  -8.374  -6.327  1.00 24.41      A    C  
ATOM   3922  CG  GLN A 256     -21.525  -7.975  -7.543  1.00 36.45      A    C  
ATOM   3923  CD  GLN A 256     -20.279  -7.199  -7.199  1.00 42.46      A    C  
ATOM   3924  NE2 GLN A 256     -19.423  -7.005  -8.178  1.00 37.36      A    N  
ATOM   3925  OE1 GLN A 256     -20.073  -6.776  -6.066  1.00 42.42      A    O  
ATOM   3926  H   GLN A 256     -24.055  -9.127  -4.556  1.00 30.58      A    H  
ATOM   3927  HA  GLN A 256     -24.266  -8.606  -7.339  1.00 30.57      A    H  
ATOM   3928  HB2 GLN A 256     -22.685  -7.466  -5.802  1.00 26.41      A    H  
ATOM   3929  HB3 GLN A 256     -21.760  -8.928  -5.620  1.00 26.41      A    H  
ATOM   3930  HG2 GLN A 256     -21.205  -8.854  -8.101  1.00 38.45      A    H  
ATOM   3931  HG3 GLN A 256     -22.126  -7.371  -8.225  1.00 38.45      A    H  
ATOM   3932 HE21 GLN A 256     -19.620  -7.364  -9.099  1.00 39.36      A    H  
ATOM   3933 HE22 GLN A 256     -18.564  -6.497  -8.006  1.00 39.36      A    H  
ATOM   3934  N   THR A 257     -22.892 -11.468  -6.606  1.00 25.22      A    N  
ATOM   3935  CA  THR A 257     -22.398 -12.723  -7.128  1.00 26.26      A    C  
ATOM   3936  C   THR A 257     -23.489 -13.762  -7.311  1.00 26.68      A    C  
ATOM   3937  O   THR A 257     -23.266 -14.738  -8.020  1.00 27.43      A    O  
ATOM   3938  CB  THR A 257     -21.328 -13.297  -6.198  1.00 25.18      A    C  
ATOM   3939  CG2 THR A 257     -20.114 -12.386  -6.134  1.00 23.90      A    C  
ATOM   3940  OG1 THR A 257     -21.821 -13.551  -4.890  1.00 25.90      A    O  
ATOM   3941  H   THR A 257     -22.915 -11.330  -5.603  1.00 27.22      A    H  
ATOM   3942  HA  THR A 257     -21.940 -12.586  -8.110  1.00 28.26      A    H  
ATOM   3943  HB  THR A 257     -20.996 -14.256  -6.601  1.00 27.18      A    H  
ATOM   3944  HG1 THR A 257     -21.926 -12.713  -4.440  1.00 27.90      A    H  
ATOM   3945 HG21 THR A 257     -19.295 -12.853  -5.590  1.00 25.90      A    H  
ATOM   3946 HG22 THR A 257     -19.736 -12.180  -7.135  1.00 25.90      A    H  
ATOM   3947 HG23 THR A 257     -20.327 -11.428  -5.660  1.00 25.90      A    H  
ATOM   3948  N   GLY A 258     -24.615 -13.601  -6.626  1.00 29.44      A    N  
ATOM   3949  CA  GLY A 258     -25.635 -14.633  -6.677  1.00 33.66      A    C  
ATOM   3950  C   GLY A 258     -25.361 -15.840  -5.801  1.00 41.89      A    C  
ATOM   3951  O   GLY A 258     -26.005 -16.869  -5.979  1.00 34.26      A    O  
ATOM   3952  H   GLY A 258     -24.717 -12.851  -5.951  1.00 31.44      A    H  
ATOM   3953  HA2 GLY A 258     -26.570 -14.188  -6.336  1.00 35.66      A    H  
ATOM   3954  HA3 GLY A 258     -25.814 -14.961  -7.703  1.00 35.66      A    H  
ATOM   3955  N   ILE A 259     -24.380 -15.751  -4.906  1.00 25.99      A    N  
ATOM   3956  CA  ILE A 259     -24.003 -16.901  -4.092  1.00 24.28      A    C  
ATOM   3957  C   ILE A 259     -24.410 -16.555  -2.673  1.00 32.96      A    C  
ATOM   3958  O   ILE A 259     -23.880 -15.604  -2.083  1.00 28.72      A    O  
ATOM   3959  CB  ILE A 259     -22.481 -17.165  -4.169  1.00 25.10      A    C  
ATOM   3960  CG1 ILE A 259     -22.034 -17.488  -5.598  1.00 28.10      A    C  
ATOM   3961  CG2 ILE A 259     -21.992 -18.238  -3.192  1.00 22.78      A    C  
ATOM   3962  CD1 ILE A 259     -20.533 -17.402  -5.776  1.00 35.52      A    C  
ATOM   3963  H   ILE A 259     -23.870 -14.884  -4.792  1.00 27.99      A    H  
ATOM   3964  HA  ILE A 259     -24.507 -17.824  -4.389  1.00 26.28      A    H  
ATOM   3965  HB  ILE A 259     -21.980 -16.240  -3.897  1.00 27.10      A    H  
ATOM   3966 HG12 ILE A 259     -22.386 -18.479  -5.892  1.00 30.10      A    H  
ATOM   3967 HG13 ILE A 259     -22.482 -16.793  -6.308  1.00 30.10      A    H  
ATOM   3968 HG21 ILE A 259     -20.909 -18.346  -3.208  1.00 24.78      A    H  
ATOM   3969 HG22 ILE A 259     -22.247 -18.027  -2.155  1.00 24.78      A    H  
ATOM   3970 HG23 ILE A 259     -22.412 -19.212  -3.445  1.00 24.78      A    H  
ATOM   3971 HD11 ILE A 259     -20.272 -17.548  -6.824  1.00 37.52      A    H  
ATOM   3972 HD12 ILE A 259     -20.152 -16.433  -5.454  1.00 37.52      A    H  
ATOM   3973 HD13 ILE A 259     -20.014 -18.174  -5.213  1.00 37.52      A    H  
ATOM   3974  N   ALA A 260     -25.348 -17.310  -2.109  1.00 25.52      A    N  
ATOM   3975  CA  ALA A 260     -25.776 -17.083  -0.722  1.00 30.22      A    C  
ATOM   3976  C   ALA A 260     -24.626 -17.200   0.262  1.00 23.11      A    C  
ATOM   3977  O   ALA A 260     -23.701 -17.988   0.051  1.00 23.59      A    O  
ATOM   3978  CB  ALA A 260     -26.877 -18.053  -0.310  1.00 30.66      A    C  
ATOM   3979  H   ALA A 260     -25.764 -18.074  -2.650  1.00 27.52      A    H  
ATOM   3980  HA  ALA A 260     -26.200 -16.082  -0.665  1.00 32.22      A    H  
ATOM   3981  HB1 ALA A 260     -27.254 -17.825   0.685  1.00 32.66      A    H  
ATOM   3982  HB2 ALA A 260     -27.724 -17.995  -0.995  1.00 32.66      A    H  
ATOM   3983  HB3 ALA A 260     -26.525 -19.085  -0.302  1.00 32.66      A    H  
ATOM   3984  N   VAL A 261     -24.693 -16.436   1.350  1.00 25.90      A    N  
ATOM   3985  CA  VAL A 261     -23.635 -16.504   2.366  1.00 23.23      A    C  
ATOM   3986  C   VAL A 261     -23.423 -17.905   2.892  1.00 25.70      A    C  
ATOM   3987  O   VAL A 261     -22.303 -18.405   2.946  1.00 23.02      A    O  
ATOM   3988  CB  VAL A 261     -23.854 -15.472   3.483  1.00 24.68      A    C  
ATOM   3989  CG1 VAL A 261     -22.778 -15.559   4.564  1.00 26.93      A    C  
ATOM   3990  CG2 VAL A 261     -23.925 -14.052   2.939  1.00 28.94      A    C  
ATOM   3991  H   VAL A 261     -25.487 -15.824   1.509  1.00 27.90      A    H  
ATOM   3992  HA  VAL A 261     -22.690 -16.251   1.891  1.00 25.23      A    H  
ATOM   3993  HB  VAL A 261     -24.811 -15.694   3.955  1.00 26.68      A    H  
ATOM   3994 HG11 VAL A 261     -22.864 -14.740   5.275  1.00 28.93      A    H  
ATOM   3995 HG12 VAL A 261     -22.839 -16.481   5.144  1.00 28.93      A    H  
ATOM   3996 HG13 VAL A 261     -21.777 -15.502   4.133  1.00 28.93      A    H  
ATOM   3997 HG21 VAL A 261     -24.099 -13.332   3.738  1.00 30.94      A    H  
ATOM   3998 HG22 VAL A 261     -22.997 -13.775   2.436  1.00 30.94      A    H  
ATOM   3999 HG23 VAL A 261     -24.732 -13.921   2.221  1.00 30.94      A    H  
ATOM   4000  N   LEU A 262     -24.517 -18.603   3.205  1.00 27.11      A    N  
ATOM   4001  CA  LEU A 262     -24.334 -19.971   3.677  1.00 27.88      A    C  
ATOM   4002  C   LEU A 262     -23.894 -20.994   2.616  1.00 22.78      A    C  
ATOM   4003  O   LEU A 262     -23.324 -22.043   2.938  1.00 30.29      A    O  
ATOM   4004  CB  LEU A 262     -25.605 -20.418   4.393  1.00 27.82      A    C  
ATOM   4005  CG  LEU A 262     -25.840 -19.698   5.723  1.00 30.58      A    C  
ATOM   4006  CD1 LEU A 262     -27.207 -20.055   6.284  1.00 41.77      A    C  
ATOM   4007  CD2 LEU A 262     -24.770 -20.025   6.759  1.00 31.87      A    C  
ATOM   4008  H   LEU A 262     -25.435 -18.165   3.203  1.00 29.11      A    H  
ATOM   4009  HA  LEU A 262     -23.529 -19.980   4.408  1.00 29.88      A    H  
ATOM   4010  HB2 LEU A 262     -26.461 -20.274   3.732  1.00 29.82      A    H  
ATOM   4011  HB3 LEU A 262     -25.548 -21.486   4.565  1.00 29.82      A    H  
ATOM   4012  HG  LEU A 262     -25.832 -18.619   5.557  1.00 32.58      A    H  
ATOM   4013 HD11 LEU A 262     -27.400 -19.522   7.215  1.00 43.77      A    H  
ATOM   4014 HD12 LEU A 262     -28.002 -19.788   5.587  1.00 43.77      A    H  
ATOM   4015 HD13 LEU A 262     -27.292 -21.121   6.492  1.00 43.77      A    H  
ATOM   4016 HD21 LEU A 262     -25.035 -19.605   7.730  1.00 33.87      A    H  
ATOM   4017 HD22 LEU A 262     -24.649 -21.101   6.889  1.00 33.87      A    H  
ATOM   4018 HD23 LEU A 262     -23.799 -19.601   6.508  1.00 33.87      A    H  
ATOM   4019  N   ASP A 263     -24.071 -20.648   1.345  1.00 24.34      A    N  
ATOM   4020  CA  ASP A 263     -23.492 -21.397   0.226  1.00 31.51      A    C  
ATOM   4021  C   ASP A 263     -21.969 -21.177   0.188  1.00 24.80      A    C  
ATOM   4022  O   ASP A 263     -21.184 -22.129   0.196  1.00 25.10      A    O  
ATOM   4023  CB  ASP A 263     -24.279 -20.964  -1.027  1.00 26.32      A    C  
ATOM   4024  CG  ASP A 263     -23.884 -21.454  -2.401  1.00 44.28      A    C  
ATOM   4025  OD1 ASP A 263     -22.773 -21.961  -2.564  1.00 39.23      A    O  
ATOM   4026  OD2 ASP A 263     -24.692 -21.323  -3.341  1.00 46.89      A    O1-
ATOM   4027  H   ASP A 263     -24.396 -19.711   1.156  1.00 26.34      A    H  
ATOM   4028  HA  ASP A 263     -23.663 -22.465   0.374  1.00 33.51      A    H  
ATOM   4029  HB2 ASP A 263     -25.321 -21.253  -0.884  1.00 28.32      A    H  
ATOM   4030  HB3 ASP A 263     -24.288 -19.889  -1.137  1.00 28.32      A    H  
ATOM   4031  N   MET A 264     -21.548 -19.920   0.334  1.00 23.48      A    N  
ATOM   4032  CA  MET A 264     -20.117 -19.648   0.447  1.00 25.81      A    C  
ATOM   4033  C   MET A 264     -19.478 -20.267   1.685  1.00 22.36      A    C  
ATOM   4034  O   MET A 264     -18.344 -20.746   1.643  1.00 26.40      A    O  
ATOM   4035  CB  MET A 264     -19.856 -18.140   0.385  1.00 22.35      A    C  
ATOM   4036  CG  MET A 264     -18.370 -17.803   0.196  1.00 22.03      A    C  
ATOM   4037  SD  MET A 264     -17.751 -18.330  -1.405  1.00 21.38      A    S  
ATOM   4038  CE  MET A 264     -18.188 -16.880  -2.331  1.00 23.22      A    C  
ATOM   4039  H   MET A 264     -22.222 -19.161   0.341  1.00 25.48      A    H  
ATOM   4040  HA  MET A 264     -19.647 -20.113  -0.423  1.00 27.81      A    H  
ATOM   4041  HB2 MET A 264     -20.428 -17.695  -0.429  1.00 24.35      A    H  
ATOM   4042  HB3 MET A 264     -20.221 -17.663   1.296  1.00 24.35      A    H  
ATOM   4043  HG2 MET A 264     -18.217 -16.728   0.301  1.00 24.03      A    H  
ATOM   4044  HG3 MET A 264     -17.753 -18.257   0.971  1.00 24.03      A    H  
ATOM   4045  HE1 MET A 264     -17.911 -17.011  -3.373  1.00 25.22      A    H  
ATOM   4046  HE2 MET A 264     -19.260 -16.695  -2.285  1.00 25.22      A    H  
ATOM   4047  HE3 MET A 264     -17.666 -16.003  -1.947  1.00 25.22      A    H  
ATOM   4048  N   CYS A 265     -20.221 -20.322   2.787  1.00 24.53      A    N  
ATOM   4049  CA  CYS A 265     -19.750 -21.021   3.976  1.00 24.11      A    C  
ATOM   4050  C   CYS A 265     -19.459 -22.500   3.779  1.00 24.92      A    C  
ATOM   4051  O   CYS A 265     -18.505 -23.037   4.338  1.00 24.34      A    O  
ATOM   4052  CB  CYS A 265     -20.705 -20.851   5.157  1.00 25.97      A    C  
ATOM   4053  SG  CYS A 265     -20.784 -19.196   5.859  1.00 26.15      A    S  
ATOM   4054  H   CYS A 265     -21.114 -19.836   2.791  1.00 26.53      A    H  
ATOM   4055  HA  CYS A 265     -18.800 -20.564   4.265  1.00 26.11      A    H  
ATOM   4056  HB2 CYS A 265     -21.708 -21.164   4.876  1.00 27.97      A    H  
ATOM   4057  HB3 CYS A 265     -20.416 -21.512   5.971  1.00 27.97      A    H  
ATOM   4058  HG  CYS A 265     -21.235 -18.600   4.747  1.00 28.15      A    H  
ATOM   4059  N   ALA A 266     -20.260 -23.165   2.939  1.00 28.28      A    N  
ATOM   4060  CA  ALA A 266     -19.942 -24.530   2.564  1.00 27.01      A    C  
ATOM   4061  C   ALA A 266     -18.646 -24.679   1.766  1.00 27.55      A    C  
ATOM   4062  O   ALA A 266     -17.920 -25.660   1.952  1.00 32.59      A    O  
ATOM   4063  CB  ALA A 266     -21.113 -25.151   1.812  1.00 30.19      A    C  
ATOM   4064  H   ALA A 266     -20.966 -22.663   2.410  1.00 30.28      A    H  
ATOM   4065  HA  ALA A 266     -19.813 -25.107   3.482  1.00 29.01      A    H  
ATOM   4066  HB1 ALA A 266     -20.912 -26.195   1.570  1.00 32.19      A    H  
ATOM   4067  HB2 ALA A 266     -22.025 -25.118   2.406  1.00 32.19      A    H  
ATOM   4068  HB3 ALA A 266     -21.310 -24.638   0.870  1.00 32.19      A    H  
ATOM   4069  N   SER A 267     -18.305 -23.679   0.947  1.00 23.19      A    N  
ATOM   4070  CA  SER A 267     -16.994 -23.652   0.308  1.00 25.08      A    C  
ATOM   4071  C   SER A 267     -15.868 -23.507   1.313  1.00 20.36      A    C  
ATOM   4072  O   SER A 267     -14.869 -24.227   1.274  1.00 26.00      A    O  
ATOM   4073  CB  SER A 267     -16.861 -22.500  -0.694  1.00 29.24      A    C  
ATOM   4074  OG  SER A 267     -17.553 -22.781  -1.887  1.00 27.39      A    O  
ATOM   4075  H   SER A 267     -18.957 -22.924   0.763  1.00 25.19      A    H  
ATOM   4076  HA  SER A 267     -16.832 -24.594  -0.220  1.00 27.08      A    H  
ATOM   4077  HB2 SER A 267     -17.210 -21.550  -0.299  1.00 31.24      A    H  
ATOM   4078  HB3 SER A 267     -15.814 -22.343  -0.962  1.00 31.24      A    H  
ATOM   4079  HG  SER A 267     -16.993 -23.364  -2.403  1.00 29.39      A    H  
ATOM   4080  N   LEU A 268     -16.055 -22.581   2.252  1.00 25.12      A    N  
ATOM   4081  CA  LEU A 268     -15.032 -22.353   3.270  1.00 22.36      A    C  
ATOM   4082  C   LEU A 268     -14.808 -23.576   4.159  1.00 22.25      A    C  
ATOM   4083  O   LEU A 268     -13.673 -23.983   4.407  1.00 22.44      A    O  
ATOM   4084  CB  LEU A 268     -15.392 -21.099   4.078  1.00 23.41      A    C  
ATOM   4085  CG  LEU A 268     -14.410 -20.708   5.194  1.00 22.83      A    C  
ATOM   4086  CD1 LEU A 268     -12.947 -20.654   4.734  1.00 23.58      A    C  
ATOM   4087  CD2 LEU A 268     -14.797 -19.367   5.795  1.00 23.66      A    C  
ATOM   4088  H   LEU A 268     -16.893 -22.006   2.224  1.00 27.12      A    H  
ATOM   4089  HA  LEU A 268     -14.095 -22.159   2.746  1.00 24.36      A    H  
ATOM   4090  HB2 LEU A 268     -15.477 -20.263   3.382  1.00 25.41      A    H  
ATOM   4091  HB3 LEU A 268     -16.386 -21.221   4.512  1.00 25.41      A    H  
ATOM   4092  HG  LEU A 268     -14.478 -21.452   5.990  1.00 24.83      A    H  
ATOM   4093 HD11 LEU A 268     -12.305 -20.339   5.556  1.00 25.58      A    H  
ATOM   4094 HD12 LEU A 268     -12.571 -21.622   4.405  1.00 25.58      A    H  
ATOM   4095 HD13 LEU A 268     -12.809 -19.949   3.913  1.00 25.58      A    H  
ATOM   4096 HD21 LEU A 268     -14.219 -19.152   6.694  1.00 25.66      A    H  
ATOM   4097 HD22 LEU A 268     -14.629 -18.550   5.091  1.00 25.66      A    H  
ATOM   4098 HD23 LEU A 268     -15.852 -19.341   6.066  1.00 25.66      A    H  
ATOM   4099  N   LYS A 269     -15.907 -24.229   4.534  1.00 25.30      A    N  
ATOM   4100  CA  LYS A 269     -15.827 -25.514   5.234  1.00 29.74      A    C  
ATOM   4101  C   LYS A 269     -14.968 -26.547   4.506  1.00 26.38      A    C  
ATOM   4102  O   LYS A 269     -14.062 -27.149   5.089  1.00 30.30      A    O  
ATOM   4103  CB  LYS A 269     -17.250 -26.031   5.463  1.00 37.73      A    C  
ATOM   4104  CG  LYS A 269     -17.354 -27.178   6.451  1.00 50.65      A    C  
ATOM   4105  CD  LYS A 269     -18.743 -27.792   6.561  1.00 37.45      A    C  
ATOM   4106  CE  LYS A 269     -19.790 -26.919   7.241  1.00 50.64      A    C  
ATOM   4107  NZ  LYS A 269     -21.060 -27.653   7.379  1.00 56.19      A    N1+
ATOM   4108  H   LYS A 269     -16.815 -23.844   4.286  1.00 27.30      A    H  
ATOM   4109  HA  LYS A 269     -15.362 -25.322   6.205  1.00 31.74      A    H  
ATOM   4110  HB2 LYS A 269     -17.867 -25.208   5.825  1.00 39.73      A    H  
ATOM   4111  HB3 LYS A 269     -17.686 -26.333   4.509  1.00 39.73      A    H  
ATOM   4112  HG2 LYS A 269     -16.658 -27.967   6.171  1.00 52.65      A    H  
ATOM   4113  HG3 LYS A 269     -17.036 -26.813   7.423  1.00 52.65      A    H  
ATOM   4114  HD2 LYS A 269     -19.087 -28.089   5.568  1.00 39.45      A    H  
ATOM   4115  HD3 LYS A 269     -18.653 -28.720   7.125  1.00 39.45      A    H  
ATOM   4116  HE2 LYS A 269     -19.458 -26.605   8.231  1.00 52.64      A    H  
ATOM   4117  HE3 LYS A 269     -19.975 -26.015   6.660  1.00 52.64      A    H  
ATOM   4118  HZ1 LYS A 269     -20.950 -28.423   8.021  1.00 58.19      A    H  
ATOM   4119  HZ2 LYS A 269     -21.777 -27.022   7.715  1.00 58.19      A    H  
ATOM   4120  HZ3 LYS A 269     -21.339 -28.004   6.472  1.00 58.19      A    H  
ATOM   4121  N   GLU A 270     -15.227 -26.684   3.202  1.00 25.78      A    N  
ATOM   4122  CA  GLU A 270     -14.437 -27.572   2.364  1.00 29.44      A    C  
ATOM   4123  C   GLU A 270     -12.963 -27.204   2.273  1.00 34.64      A    C  
ATOM   4124  O   GLU A 270     -12.100 -28.079   2.388  1.00 32.07      A    O  
ATOM   4125  CB  GLU A 270     -15.097 -27.717   0.990  1.00 34.13      A    C  
ATOM   4126  CG  GLU A 270     -14.350 -28.580  -0.028  1.00 49.08      A    C  
ATOM   4127  CD  GLU A 270     -15.247 -28.871  -1.213  1.00 62.03      A    C  
ATOM   4128  OE1 GLU A 270     -15.666 -30.035  -1.378  1.00 67.46      A    O  
ATOM   4129  OE2 GLU A 270     -15.542 -27.938  -1.992  1.00 69.86      A    O1-
ATOM   4130  H   GLU A 270     -15.948 -26.116   2.773  1.00 27.78      A    H  
ATOM   4131  HA  GLU A 270     -14.465 -28.553   2.841  1.00 31.44      A    H  
ATOM   4132  HB2 GLU A 270     -16.102 -28.115   1.137  1.00 36.13      A    H  
ATOM   4133  HB3 GLU A 270     -15.238 -26.725   0.559  1.00 36.13      A    H  
ATOM   4134  HG2 GLU A 270     -13.441 -28.086  -0.369  1.00 51.08      A    H  
ATOM   4135  HG3 GLU A 270     -14.062 -29.530   0.413  1.00 51.08      A    H  
ATOM   4136  N   LEU A 271     -12.673 -25.912   2.137  1.00 24.88      A    N  
ATOM   4137  CA  LEU A 271     -11.270 -25.469   2.109  1.00 25.16      A    C  
ATOM   4138  C   LEU A 271     -10.518 -25.714   3.413  1.00 24.99      A    C  
ATOM   4139  O   LEU A 271      -9.339 -26.078   3.410  1.00 30.44      A    O  
ATOM   4140  CB  LEU A 271     -11.192 -23.982   1.758  1.00 23.74      A    C  
ATOM   4141  CG  LEU A 271     -11.617 -23.630   0.327  1.00 24.42      A    C  
ATOM   4142  CD1 LEU A 271     -11.939 -22.141   0.191  1.00 24.59      A    C  
ATOM   4143  CD2 LEU A 271     -10.559 -24.026  -0.690  1.00 27.98      A    C  
ATOM   4144  H   LEU A 271     -13.424 -25.238   2.011  1.00 26.88      A    H  
ATOM   4145  HA  LEU A 271     -10.746 -26.041   1.340  1.00 27.16      A    H  
ATOM   4146  HB2 LEU A 271     -11.812 -23.430   2.467  1.00 25.74      A    H  
ATOM   4147  HB3 LEU A 271     -10.177 -23.611   1.919  1.00 25.74      A    H  
ATOM   4148  HG  LEU A 271     -12.531 -24.175   0.089  1.00 26.42      A    H  
ATOM   4149 HD11 LEU A 271     -12.347 -21.914  -0.794  1.00 26.59      A    H  
ATOM   4150 HD12 LEU A 271     -12.681 -21.821   0.922  1.00 26.59      A    H  
ATOM   4151 HD13 LEU A 271     -11.056 -21.519   0.318  1.00 26.59      A    H  
ATOM   4152 HD21 LEU A 271     -10.893 -23.789  -1.700  1.00 29.98      A    H  
ATOM   4153 HD22 LEU A 271      -9.624 -23.493  -0.519  1.00 29.98      A    H  
ATOM   4154 HD23 LEU A 271     -10.347 -25.095  -0.669  1.00 29.98      A    H  
ATOM   4155  N   LEU A 272     -11.219 -25.558   4.529  1.00 27.46      A    N  
ATOM   4156  CA  LEU A 272     -10.625 -25.808   5.836  1.00 26.31      A    C  
ATOM   4157  C   LEU A 272     -10.363 -27.286   6.075  1.00 29.56      A    C  
ATOM   4158  O   LEU A 272      -9.305 -27.657   6.590  1.00 33.17      A    O  
ATOM   4159  CB  LEU A 272     -11.512 -25.277   6.956  1.00 27.39      A    C  
ATOM   4160  CG  LEU A 272     -11.566 -23.754   7.067  1.00 24.55      A    C  
ATOM   4161  CD1 LEU A 272     -12.584 -23.331   8.119  1.00 27.62      A    C  
ATOM   4162  CD2 LEU A 272     -10.200 -23.175   7.375  1.00 28.93      A    C  
ATOM   4163  H   LEU A 272     -12.177 -25.218   4.470  1.00 29.46      A    H  
ATOM   4164  HA  LEU A 272      -9.650 -25.326   5.873  1.00 28.31      A    H  
ATOM   4165  HB2 LEU A 272     -12.522 -25.670   6.832  1.00 29.39      A    H  
ATOM   4166  HB3 LEU A 272     -11.163 -25.671   7.913  1.00 29.39      A    H  
ATOM   4167  HG  LEU A 272     -11.890 -23.342   6.112  1.00 26.55      A    H  
ATOM   4168 HD11 LEU A 272     -12.662 -22.244   8.176  1.00 29.62      A    H  
ATOM   4169 HD12 LEU A 272     -13.577 -23.715   7.884  1.00 29.62      A    H  
ATOM   4170 HD13 LEU A 272     -12.312 -23.695   9.110  1.00 29.62      A    H  
ATOM   4171 HD21 LEU A 272     -10.279 -22.102   7.483  1.00 30.93      A    H  
ATOM   4172 HD22 LEU A 272      -9.784 -23.575   8.300  1.00 30.93      A    H  
ATOM   4173 HD23 LEU A 272      -9.476 -23.331   6.577  1.00 30.93      A    H  
ATOM   4174  N   GLN A 273     -11.302 -28.119   5.642  1.00 32.78      A    N  
ATOM   4175  CA  GLN A 273     -11.139 -29.559   5.817  1.00 32.86      A    C  
ATOM   4176  C   GLN A 273     -10.144 -30.186   4.849  1.00 39.60      A    C  
ATOM   4177  O   GLN A 273      -9.458 -31.142   5.211  1.00 44.40      A    O  
ATOM   4178  CB  GLN A 273     -12.493 -30.224   5.643  1.00 34.21      A    C  
ATOM   4179  CG  GLN A 273     -13.446 -29.900   6.801  1.00 30.76      A    C  
ATOM   4180  CD  GLN A 273     -14.890 -30.232   6.498  1.00 44.77      A    C  
ATOM   4181  NE2 GLN A 273     -15.686 -30.363   7.532  1.00 49.35      A    N  
ATOM   4182  OE1 GLN A 273     -15.298 -30.369   5.344  1.00 54.75      A    O  
ATOM   4183  H   GLN A 273     -12.159 -27.749   5.241  1.00 34.78      A    H  
ATOM   4184  HA  GLN A 273     -10.780 -29.771   6.824  1.00 34.86      A    H  
ATOM   4185  HB2 GLN A 273     -12.918 -29.909   4.687  1.00 36.21      A    H  
ATOM   4186  HB3 GLN A 273     -12.383 -31.309   5.576  1.00 36.21      A    H  
ATOM   4187  HG2 GLN A 273     -13.119 -30.435   7.695  1.00 32.76      A    H  
ATOM   4188  HG3 GLN A 273     -13.408 -28.839   7.048  1.00 32.76      A    H  
ATOM   4189 HE21 GLN A 273     -15.325 -30.245   8.465  1.00 51.35      A    H  
ATOM   4190 HE22 GLN A 273     -16.658 -30.586   7.390  1.00 51.35      A    H  
ATOM   4191  N   ASN A 274     -10.061 -29.656   3.633  1.00 36.49      A    N  
ATOM   4192  CA  ASN A 274      -9.333 -30.333   2.562  1.00 42.94      A    C  
ATOM   4193  C   ASN A 274      -8.088 -29.620   2.073  1.00 45.89      A    C  
ATOM   4194  O   ASN A 274      -7.239 -30.245   1.436  1.00 37.86      A    O  
ATOM   4195  CB  ASN A 274     -10.255 -30.587   1.374  1.00 38.49      A    C  
ATOM   4196  CG  ASN A 274     -11.373 -31.517   1.777  1.00 53.29      A    C  
ATOM   4197  ND2 ASN A 274     -12.567 -30.983   1.893  1.00 58.34      A    N  
ATOM   4198  OD1 ASN A 274     -11.168 -32.702   2.000  1.00 66.05      A    O  
ATOM   4199  H   ASN A 274     -10.684 -28.891   3.390  1.00 38.49      A    H  
ATOM   4200  HA  ASN A 274      -8.969 -31.311   2.886  1.00 44.94      A    H  
ATOM   4201  HB2 ASN A 274     -10.640 -29.654   0.961  1.00 40.49      A    H  
ATOM   4202  HB3 ASN A 274      -9.707 -31.068   0.562  1.00 40.49      A    H  
ATOM   4203 HD21 ASN A 274     -12.693 -29.993   1.725  1.00 60.34      A    H  
ATOM   4204 HD22 ASN A 274     -13.360 -31.554   2.162  1.00 60.34      A    H  
ATOM   4205  N   GLY A 275      -7.972 -28.318   2.310  1.00 36.44      A    N  
ATOM   4206  CA  GLY A 275      -6.863 -27.588   1.705  1.00 38.26      A    C  
ATOM   4207  C   GLY A 275      -7.204 -27.138   0.298  1.00 33.93      A    C  
ATOM   4208  O   GLY A 275      -8.343 -27.288  -0.153  1.00 40.34      A    O  
ATOM   4209  H   GLY A 275      -8.692 -27.794   2.794  1.00 38.44      A    H  
ATOM   4210  HA2 GLY A 275      -6.679 -26.699   2.307  1.00 40.26      A    H  
ATOM   4211  HA3 GLY A 275      -5.931 -28.158   1.712  1.00 40.26      A    H  
ATOM   4212  N   MET A 276      -6.214 -26.592  -0.404  1.00 42.67      A    N  
ATOM   4213  CA  MET A 276      -6.469 -26.076  -1.752  1.00 52.66      A    C  
ATOM   4214  C   MET A 276      -6.022 -27.016  -2.853  1.00 55.99      A    C  
ATOM   4215  O   MET A 276      -6.306 -26.777  -4.029  1.00 46.00      A    O  
ATOM   4216  CB  MET A 276      -5.762 -24.746  -1.974  1.00 51.52      A    C  
ATOM   4217  CG  MET A 276      -6.244 -23.703  -0.993  1.00 47.95      A    C  
ATOM   4218  SD  MET A 276      -5.863 -22.023  -1.491  1.00 48.07      A    S  
ATOM   4219  CE  MET A 276      -6.332 -21.368   0.103  1.00 22.53      A    C  
ATOM   4220  H   MET A 276      -5.304 -26.455   0.012  1.00 44.67      A    H  
ATOM   4221  HA  MET A 276      -7.533 -25.912  -1.922  1.00 54.66      A    H  
ATOM   4222  HB2 MET A 276      -4.677 -24.843  -1.910  1.00 53.52      A    H  
ATOM   4223  HB3 MET A 276      -5.973 -24.385  -2.983  1.00 53.52      A    H  
ATOM   4224  HG2 MET A 276      -7.324 -23.770  -0.865  1.00 49.95      A    H  
ATOM   4225  HG3 MET A 276      -5.801 -23.902  -0.016  1.00 49.95      A    H  
ATOM   4226  HE1 MET A 276      -6.233 -20.284   0.092  1.00 24.53      A    H  
ATOM   4227  HE2 MET A 276      -7.370 -21.612   0.323  1.00 24.53      A    H  
ATOM   4228  HE3 MET A 276      -5.707 -21.774   0.898  1.00 24.53      A    H  
ATOM   4229  N   ASN A 277      -5.277 -28.059  -2.495  1.00 53.36      A    N  
ATOM   4230  CA  ASN A 277      -4.834 -29.036  -3.492  1.00 57.88      A    C  
ATOM   4231  C   ASN A 277      -3.797 -28.500  -4.472  1.00 47.24      A    C  
ATOM   4232  O   ASN A 277      -3.662 -28.980  -5.600  1.00 61.54      A    O  
ATOM   4233  CB  ASN A 277      -5.977 -29.831  -4.147  1.00 62.28      A    C  
ATOM   4234  CG  ASN A 277      -6.517 -30.881  -3.212  1.00 69.84      A    C  
ATOM   4235  ND2 ASN A 277      -7.676 -30.634  -2.651  1.00 76.01      A    N  
ATOM   4236  OD1 ASN A 277      -5.896 -31.913  -2.984  1.00 79.06      A    O  
ATOM   4237  H   ASN A 277      -5.111 -28.230  -1.515  1.00 55.36      A    H  
ATOM   4238  HA  ASN A 277      -4.244 -29.755  -2.920  1.00 59.88      A    H  
ATOM   4239  HB2 ASN A 277      -6.776 -29.189  -4.518  1.00 64.28      A    H  
ATOM   4240  HB3 ASN A 277      -5.624 -30.371  -5.026  1.00 64.28      A    H  
ATOM   4241 HD21 ASN A 277      -8.162 -29.751  -2.838  1.00 78.01      A    H  
ATOM   4242 HD22 ASN A 277      -8.079 -31.304  -2.017  1.00 78.01      A    H  
ATOM   4243  N   GLY A 278      -3.100 -27.449  -4.052  1.00 47.85      A    N  
ATOM   4244  CA  GLY A 278      -2.078 -26.847  -4.894  1.00 44.70      A    C  
ATOM   4245  C   GLY A 278      -2.546 -25.632  -5.670  1.00 51.43      A    C  
ATOM   4246  O   GLY A 278      -1.781 -25.047  -6.436  1.00 53.01      A    O  
ATOM   4247  H   GLY A 278      -3.277 -27.067  -3.134  1.00 49.85      A    H  
ATOM   4248  HA2 GLY A 278      -1.268 -26.519  -4.241  1.00 46.70      A    H  
ATOM   4249  HA3 GLY A 278      -1.625 -27.561  -5.585  1.00 46.70      A    H  
ATOM   4250  N   ARG A 279      -3.818 -25.287  -5.507  1.00 39.58      A    N  
ATOM   4251  CA  ARG A 279      -4.409 -24.178  -6.234  1.00 40.72      A    C  
ATOM   4252  C   ARG A 279      -4.299 -22.896  -5.416  1.00 32.67      A    C  
ATOM   4253  O   ARG A 279      -3.938 -22.901  -4.240  1.00 35.98      A    O  
ATOM   4254  CB  ARG A 279      -5.877 -24.496  -6.506  1.00 38.13      A    C  
ATOM   4255  CG  ARG A 279      -6.043 -25.732  -7.388  1.00 43.39      A    C  
ATOM   4256  CD  ARG A 279      -7.489 -26.114  -7.618  1.00 47.72      A    C  
ATOM   4257  NE  ARG A 279      -8.014 -26.889  -6.484  1.00 64.05      A    N  
ATOM   4258  CZ  ARG A 279      -9.123 -27.646  -6.549  1.00 62.40      A    C  
ATOM   4259  NH1 ARG A 279      -9.816 -27.736  -7.694  1.00 62.49      A    N  
ATOM   4260  NH2 ARG A 279      -9.537 -28.312  -5.468  1.00 53.14      A    N1+
ATOM   4261  H   ARG A 279      -4.394 -25.795  -4.851  1.00 41.58      A    H  
ATOM   4262  HA  ARG A 279      -3.904 -24.018  -7.190  1.00 42.72      A    H  
ATOM   4263  HB2 ARG A 279      -6.408 -24.634  -5.563  1.00 40.13      A    H  
ATOM   4264  HB3 ARG A 279      -6.363 -23.651  -6.997  1.00 40.13      A    H  
ATOM   4265  HG2 ARG A 279      -5.560 -25.555  -8.349  1.00 45.39      A    H  
ATOM   4266  HG3 ARG A 279      -5.523 -26.587  -6.951  1.00 45.39      A    H  
ATOM   4267  HD2 ARG A 279      -8.110 -25.239  -7.809  1.00 49.72      A    H  
ATOM   4268  HD3 ARG A 279      -7.534 -26.739  -8.510  1.00 49.72      A    H  
ATOM   4269  HE  ARG A 279      -7.511 -26.821  -5.603  1.00 66.05      A    H  
ATOM   4270 HH11 ARG A 279      -9.511 -27.230  -8.512  1.00 64.49      A    H  
ATOM   4271 HH12 ARG A 279     -10.647 -28.308  -7.742  1.00 64.49      A    H  
ATOM   4272 HH21 ARG A 279      -9.033 -28.233  -4.592  1.00 55.14      A    H  
ATOM   4273 HH22 ARG A 279     -10.368 -28.884  -5.514  1.00 55.14      A    H  
ATOM   4274  N   THR A 280      -4.613 -21.800  -6.079  1.00 30.18      A    N  
ATOM   4275  CA  THR A 280      -4.530 -20.470  -5.490  1.00 24.54      A    C  
ATOM   4276  C   THR A 280      -5.851 -19.744  -5.649  1.00 22.40      A    C  
ATOM   4277  O   THR A 280      -6.657 -20.047  -6.544  1.00 23.17      A    O  
ATOM   4278  CB  THR A 280      -3.368 -19.663  -6.085  1.00 27.60      A    C  
ATOM   4279  CG2 THR A 280      -2.001 -20.283  -5.825  1.00 28.89      A    C  
ATOM   4280  OG1 THR A 280      -3.560 -19.446  -7.487  1.00 27.71      A    O  
ATOM   4281  H   THR A 280      -4.926 -21.875  -7.049  1.00 32.18      A    H  
ATOM   4282  HA  THR A 280      -4.364 -20.551  -4.414  1.00 26.54      A    H  
ATOM   4283  HB  THR A 280      -3.359 -18.676  -5.616  1.00 29.60      A    H  
ATOM   4284  HG1 THR A 280      -3.746 -20.290  -7.894  1.00 29.71      A    H  
ATOM   4285 HG21 THR A 280      -1.203 -19.634  -6.186  1.00 30.89      A    H  
ATOM   4286 HG22 THR A 280      -1.843 -20.431  -4.756  1.00 30.89      A    H  
ATOM   4287 HG23 THR A 280      -1.889 -21.250  -6.313  1.00 30.89      A    H  
ATOM   4288  N   ILE A 281      -6.063 -18.761  -4.784  1.00 19.53      A    N  
ATOM   4289  CA  ILE A 281      -7.212 -17.871  -4.839  1.00 16.87      A    C  
ATOM   4290  C   ILE A 281      -6.672 -16.464  -4.769  1.00 21.95      A    C  
ATOM   4291  O   ILE A 281      -5.972 -16.137  -3.806  1.00 18.61      A    O  
ATOM   4292  CB  ILE A 281      -8.163 -18.134  -3.653  1.00 18.17      A    C  
ATOM   4293  CG1 ILE A 281      -8.664 -19.587  -3.618  1.00 19.94      A    C  
ATOM   4294  CG2 ILE A 281      -9.320 -17.139  -3.644  1.00 18.15      A    C  
ATOM   4295  CD1 ILE A 281      -9.491 -19.965  -2.385  1.00 21.24      A    C  
ATOM   4296  H   ILE A 281      -5.374 -18.577  -4.054  1.00 21.53      A    H  
ATOM   4297  HA  ILE A 281      -7.768 -17.986  -5.772  1.00 18.87      A    H  
ATOM   4298  HB  ILE A 281      -7.589 -17.982  -2.741  1.00 20.17      A    H  
ATOM   4299 HG12 ILE A 281      -9.226 -19.814  -4.525  1.00 21.94      A    H  
ATOM   4300 HG13 ILE A 281      -7.802 -20.249  -3.615  1.00 21.94      A    H  
ATOM   4301 HG21 ILE A 281      -9.984 -17.298  -2.796  1.00 20.15      A    H  
ATOM   4302 HG22 ILE A 281      -8.999 -16.099  -3.564  1.00 20.15      A    H  
ATOM   4303 HG23 ILE A 281      -9.911 -17.251  -4.550  1.00 20.15      A    H  
ATOM   4304 HD11 ILE A 281      -9.696 -21.036  -2.375  1.00 23.24      A    H  
ATOM   4305 HD12 ILE A 281      -8.963 -19.721  -1.462  1.00 23.24      A    H  
ATOM   4306 HD13 ILE A 281     -10.456 -19.458  -2.373  1.00 23.24      A    H  
ATOM   4307  N   LEU A 282      -6.945 -15.638  -5.779  1.00 20.44      A    N  
ATOM   4308  CA  LEU A 282      -6.450 -14.261  -5.808  1.00 22.12      A    C  
ATOM   4309  C   LEU A 282      -4.953 -14.143  -5.552  1.00 20.66      A    C  
ATOM   4310  O   LEU A 282      -4.492 -13.271  -4.806  1.00 22.20      A    O  
ATOM   4311  CB  LEU A 282      -7.252 -13.321  -4.891  1.00 20.14      A    C  
ATOM   4312  CG  LEU A 282      -8.674 -13.057  -5.356  1.00 20.13      A    C  
ATOM   4313  CD1 LEU A 282      -9.436 -12.315  -4.259  1.00 22.29      A    C  
ATOM   4314  CD2 LEU A 282      -8.724 -12.288  -6.681  1.00 20.65      A    C  
ATOM   4315  H   LEU A 282      -7.527 -15.946  -6.550  1.00 22.44      A    H  
ATOM   4316  HA  LEU A 282      -6.563 -13.919  -6.836  1.00 24.12      A    H  
ATOM   4317  HB2 LEU A 282      -7.264 -13.729  -3.879  1.00 22.14      A    H  
ATOM   4318  HB3 LEU A 282      -6.761 -12.350  -4.807  1.00 22.14      A    H  
ATOM   4319  HG  LEU A 282      -9.173 -14.014  -5.504  1.00 22.13      A    H  
ATOM   4320 HD11 LEU A 282     -10.410 -11.984  -4.601  1.00 24.29      A    H  
ATOM   4321 HD12 LEU A 282      -9.591 -12.946  -3.383  1.00 24.29      A    H  
ATOM   4322 HD13 LEU A 282      -8.899 -11.424  -3.930  1.00 24.29      A    H  
ATOM   4323 HD21 LEU A 282      -9.716 -11.879  -6.855  1.00 22.65      A    H  
ATOM   4324 HD22 LEU A 282      -8.025 -11.451  -6.691  1.00 22.65      A    H  
ATOM   4325 HD23 LEU A 282      -8.483 -12.927  -7.531  1.00 22.65      A    H  
ATOM   4326  N   GLY A 283      -4.213 -15.107  -6.106  1.00 23.47      A    N  
ATOM   4327  CA  GLY A 283      -2.774 -15.033  -5.947  1.00 27.15      A    C  
ATOM   4328  C   GLY A 283      -2.240 -15.569  -4.638  1.00 27.34      A    C  
ATOM   4329  O   GLY A 283      -1.037 -15.451  -4.407  1.00 29.61      A    O  
ATOM   4330  H   GLY A 283      -4.622 -15.795  -6.741  1.00 25.47      A    H  
ATOM   4331  HA2 GLY A 283      -2.326 -15.631  -6.739  1.00 29.15      A    H  
ATOM   4332  HA3 GLY A 283      -2.405 -14.016  -6.099  1.00 29.15      A    H  
ATOM   4333  N   SER A 284      -3.108 -16.100  -3.777  1.00 20.87      A    N  
ATOM   4334  CA  SER A 284      -2.687 -16.622  -2.489  1.00 20.66      A    C  
ATOM   4335  C   SER A 284      -2.912 -18.125  -2.395  1.00 22.13      A    C  
ATOM   4336  O   SER A 284      -3.920 -18.635  -2.882  1.00 22.43      A    O  
ATOM   4337  CB  SER A 284      -3.388 -15.883  -1.366  1.00 18.00      A    C  
ATOM   4338  OG  SER A 284      -2.871 -16.329  -0.120  1.00 25.11      A    O  
ATOM   4339  H   SER A 284      -4.103 -16.110  -3.987  1.00 22.87      A    H  
ATOM   4340  HA  SER A 284      -1.642 -16.418  -2.366  1.00 22.66      A    H  
ATOM   4341  HB2 SER A 284      -3.231 -14.809  -1.456  1.00 20.00      A    H  
ATOM   4342  HB3 SER A 284      -4.459 -16.067  -1.387  1.00 20.00      A    H  
ATOM   4343  HG  SER A 284      -3.018 -15.633   0.518  1.00 27.11      A    H  
ATOM   4344  N   ALA A 285      -2.001 -18.823  -1.717  1.00 20.25      A    N  
ATOM   4345  CA  ALA A 285      -2.180 -20.227  -1.397  1.00 22.73      A    C  
ATOM   4346  C   ALA A 285      -2.675 -20.468   0.027  1.00 20.02      A    C  
ATOM   4347  O   ALA A 285      -2.698 -21.615   0.485  1.00 24.83      A    O  
ATOM   4348  CB  ALA A 285      -0.852 -20.946  -1.614  1.00 28.62      A    C  
ATOM   4349  H   ALA A 285      -1.155 -18.323  -1.421  1.00 22.25      A    H  
ATOM   4350  HA  ALA A 285      -2.913 -20.700  -2.054  1.00 24.73      A    H  
ATOM   4351  HB1 ALA A 285      -0.868 -21.979  -1.268  1.00 30.62      A    H  
ATOM   4352  HB2 ALA A 285      -0.609 -20.980  -2.675  1.00 30.62      A    H  
ATOM   4353  HB3 ALA A 285      -0.031 -20.431  -1.120  1.00 30.62      A    H  
ATOM   4354  N   LEU A 286      -3.096 -19.421   0.725  1.00 18.96      A    N  
ATOM   4355  CA  LEU A 286      -3.801 -19.560   2.002  1.00 21.39      A    C  
ATOM   4356  C   LEU A 286      -5.013 -18.646   2.045  1.00 19.26      A    C  
ATOM   4357  O   LEU A 286      -5.227 -17.810   1.163  1.00 22.32      A    O  
ATOM   4358  CB  LEU A 286      -2.883 -19.493   3.216  1.00 25.07      A    C  
ATOM   4359  CG  LEU A 286      -2.183 -18.169   3.428  1.00 27.95      A    C  
ATOM   4360  CD1 LEU A 286      -3.013 -17.006   3.959  1.00 30.99      A    C  
ATOM   4361  CD2 LEU A 286      -0.934 -18.371   4.285  1.00 33.36      A    C  
ATOM   4362  H   LEU A 286      -3.117 -18.498   0.296  1.00 20.96      A    H  
ATOM   4363  HA  LEU A 286      -4.246 -20.554   2.048  1.00 23.39      A    H  
ATOM   4364  HB2 LEU A 286      -3.423 -19.739   4.125  1.00 27.07      A    H  
ATOM   4365  HB3 LEU A 286      -2.145 -20.288   3.104  1.00 27.07      A    H  
ATOM   4366  HG  LEU A 286      -1.931 -17.854   2.442  1.00 29.95      A    H  
ATOM   4367 HD11 LEU A 286      -2.375 -16.147   4.173  1.00 32.99      A    H  
ATOM   4368 HD12 LEU A 286      -3.751 -16.648   3.244  1.00 32.99      A    H  
ATOM   4369 HD13 LEU A 286      -3.525 -17.273   4.882  1.00 32.99      A    H  
ATOM   4370 HD21 LEU A 286      -0.359 -17.454   4.354  1.00 35.36      A    H  
ATOM   4371 HD22 LEU A 286      -1.199 -18.680   5.295  1.00 35.36      A    H  
ATOM   4372 HD23 LEU A 286      -0.275 -19.127   3.858  1.00 35.36      A    H  
ATOM   4373  N   LEU A 287      -5.830 -18.841   3.074  1.00 19.17      A    N  
ATOM   4374  CA  LEU A 287      -7.052 -18.060   3.166  1.00 18.84      A    C  
ATOM   4375  C   LEU A 287      -6.757 -16.712   3.822  1.00 19.65      A    C  
ATOM   4376  O   LEU A 287      -6.246 -16.667   4.953  1.00 26.30      A    O  
ATOM   4377  CB  LEU A 287      -8.083 -18.845   3.984  1.00 22.52      A    C  
ATOM   4378  CG  LEU A 287      -8.416 -20.227   3.387  1.00 21.86      A    C  
ATOM   4379  CD1 LEU A 287      -9.274 -21.065   4.318  1.00 29.16      A    C  
ATOM   4380  CD2 LEU A 287      -9.094 -20.123   2.037  1.00 26.68      A    C  
ATOM   4381  H   LEU A 287      -5.598 -19.501   3.817  1.00 21.17      A    H  
ATOM   4382  HA  LEU A 287      -7.467 -17.881   2.177  1.00 20.84      A    H  
ATOM   4383  HB2 LEU A 287      -7.704 -18.979   4.999  1.00 24.52      A    H  
ATOM   4384  HB3 LEU A 287      -8.993 -18.255   4.083  1.00 24.52      A    H  
ATOM   4385  HG  LEU A 287      -7.493 -20.791   3.244  1.00 23.86      A    H  
ATOM   4386 HD11 LEU A 287      -9.538 -22.025   3.872  1.00 31.16      A    H  
ATOM   4387 HD12 LEU A 287      -8.742 -21.284   5.243  1.00 31.16      A    H  
ATOM   4388 HD13 LEU A 287     -10.197 -20.551   4.573  1.00 31.16      A    H  
ATOM   4389 HD21 LEU A 287      -9.335 -21.116   1.660  1.00 28.68      A    H  
ATOM   4390 HD22 LEU A 287     -10.024 -19.556   2.095  1.00 28.68      A    H  
ATOM   4391 HD23 LEU A 287      -8.453 -19.659   1.290  1.00 28.68      A    H  
ATOM   4392  N   GLU A 288      -7.063 -15.638   3.111  1.00 17.87      A    N  
ATOM   4393  CA  GLU A 288      -6.674 -14.304   3.587  1.00 17.80      A    C  
ATOM   4394  C   GLU A 288      -7.803 -13.665   4.391  1.00 18.86      A    C  
ATOM   4395  O   GLU A 288      -8.966 -13.657   3.963  1.00 16.52      A    O  
ATOM   4396  CB  GLU A 288      -6.409 -13.401   2.388  1.00 17.01      A    C  
ATOM   4397  CG  GLU A 288      -5.288 -13.879   1.441  1.00 20.07      A    C  
ATOM   4398  CD  GLU A 288      -3.916 -13.638   2.038  1.00 41.38      A    C  
ATOM   4399  OE1 GLU A 288      -2.934 -14.169   1.494  1.00 25.93      A    O  
ATOM   4400  OE2 GLU A 288      -3.800 -12.910   3.042  1.00 34.41      A    O1-
ATOM   4401  H   GLU A 288      -7.462 -15.720   2.186  1.00 19.87      A    H  
ATOM   4402  HA  GLU A 288      -5.772 -14.355   4.197  1.00 19.80      A    H  
ATOM   4403  HB2 GLU A 288      -7.323 -13.332   1.800  1.00 19.01      A    H  
ATOM   4404  HB3 GLU A 288      -6.238 -12.371   2.697  1.00 19.01      A    H  
ATOM   4405  HG2 GLU A 288      -5.402 -14.937   1.202  1.00 22.07      A    H  
ATOM   4406  HG3 GLU A 288      -5.350 -13.335   0.501  1.00 22.07      A    H  
ATOM   4407  N   ASP A 289      -7.444 -13.060   5.528  1.00 17.13      A    N  
ATOM   4408  CA  ASP A 289      -8.455 -12.543   6.463  1.00 17.98      A    C  
ATOM   4409  C   ASP A 289      -8.311 -11.050   6.763  1.00 18.54      A    C  
ATOM   4410  O   ASP A 289      -8.956 -10.564   7.701  1.00 17.40      A    O  
ATOM   4411  CB  ASP A 289      -8.538 -13.412   7.730  1.00 17.95      A    C  
ATOM   4412  CG  ASP A 289      -7.505 -13.090   8.810  1.00 19.08      A    C  
ATOM   4413  OD1 ASP A 289      -6.449 -12.499   8.489  1.00 18.48      A    O  
ATOM   4414  OD2 ASP A 289      -7.744 -13.431   9.988  1.00 19.10      A    O1-
ATOM   4415  H   ASP A 289      -6.470 -13.056   5.823  1.00 19.13      A    H  
ATOM   4416  HA  ASP A 289      -9.452 -12.610   6.026  1.00 19.98      A    H  
ATOM   4417  HB2 ASP A 289      -9.524 -13.288   8.178  1.00 19.95      A    H  
ATOM   4418  HB3 ASP A 289      -8.448 -14.466   7.472  1.00 19.95      A    H  
ATOM   4419  N   GLU A 290      -7.478 -10.324   6.025  1.00 16.86      A    N  
ATOM   4420  CA  GLU A 290      -7.294  -8.899   6.307  1.00 18.96      A    C  
ATOM   4421  C   GLU A 290      -7.967  -7.985   5.309  1.00 17.31      A    C  
ATOM   4422  O   GLU A 290      -7.589  -6.823   5.196  1.00 20.63      A    O  
ATOM   4423  CB  GLU A 290      -5.823  -8.525   6.614  1.00 19.54      A    C  
ATOM   4424  CG  GLU A 290      -5.241  -9.355   7.781  1.00 18.35      A    C  
ATOM   4425  CD  GLU A 290      -4.068  -8.636   8.471  1.00 24.42      A    C  
ATOM   4426  OE1 GLU A 290      -3.537  -7.647   7.924  1.00 20.65      A    O  
ATOM   4427  OE2 GLU A 290      -3.672  -9.064   9.579  1.00 22.73      A    O1-
ATOM   4428  H   GLU A 290      -6.919 -10.749   5.292  1.00 18.86      A    H  
ATOM   4429  HA  GLU A 290      -7.807  -8.613   7.227  1.00 20.96      A    H  
ATOM   4430  HB2 GLU A 290      -5.215  -8.661   5.721  1.00 21.54      A    H  
ATOM   4431  HB3 GLU A 290      -5.788  -7.464   6.857  1.00 21.54      A    H  
ATOM   4432  HG2 GLU A 290      -6.013  -9.561   8.520  1.00 20.35      A    H  
ATOM   4433  HG3 GLU A 290      -4.904 -10.326   7.421  1.00 20.35      A    H  
ATOM   4434  N   PHE A 291      -9.013  -8.444   4.619  1.00 14.19      A    N  
ATOM   4435  CA  PHE A 291      -9.868  -7.553   3.841  1.00 15.96      A    C  
ATOM   4436  C   PHE A 291     -11.285  -7.625   4.389  1.00 17.61      A    C  
ATOM   4437  O   PHE A 291     -11.888  -8.705   4.453  1.00 17.68      A    O  
ATOM   4438  CB  PHE A 291      -9.925  -7.999   2.376  1.00 17.08      A    C  
ATOM   4439  CG  PHE A 291      -8.594  -7.962   1.672  1.00 18.42      A    C  
ATOM   4440  CD1 PHE A 291      -8.165  -6.774   1.056  1.00 26.97      A    C  
ATOM   4441  CD2 PHE A 291      -7.785  -9.116   1.630  1.00 20.24      A    C  
ATOM   4442  CE1 PHE A 291      -6.937  -6.741   0.374  1.00 32.01      A    C  
ATOM   4443  CE2 PHE A 291      -6.547  -9.083   0.951  1.00 32.14      A    C  
ATOM   4444  CZ  PHE A 291      -6.128  -7.893   0.319  1.00 31.42      A    C  
ATOM   4445  H   PHE A 291      -9.273  -9.430   4.647  1.00 16.19      A    H  
ATOM   4446  HA  PHE A 291      -9.530  -6.516   3.856  1.00 17.96      A    H  
ATOM   4447  HB2 PHE A 291     -10.333  -9.007   2.289  1.00 19.08      A    H  
ATOM   4448  HB3 PHE A 291     -10.618  -7.363   1.823  1.00 19.08      A    H  
ATOM   4449  HD1 PHE A 291      -8.785  -5.890   1.090  1.00 28.97      A    H  
ATOM   4450  HD2 PHE A 291      -8.114 -10.028   2.109  1.00 22.24      A    H  
ATOM   4451  HE1 PHE A 291      -6.624  -5.833  -0.114  1.00 34.01      A    H  
ATOM   4452  HE2 PHE A 291      -5.929  -9.968   0.909  1.00 34.14      A    H  
ATOM   4453  HZ  PHE A 291      -5.188  -7.866  -0.213  1.00 33.42      A    H  
ATOM   4454  N   THR A 292     -11.815  -6.466   4.764  1.00 17.07      A    N  
ATOM   4455  CA  THR A 292     -13.198  -6.425   5.246  1.00 18.90      A    C  
ATOM   4456  C   THR A 292     -14.178  -6.495   4.083  1.00 18.61      A    C  
ATOM   4457  O   THR A 292     -13.806  -6.214   2.930  1.00 17.31      A    O  
ATOM   4458  CB  THR A 292     -13.464  -5.127   6.005  1.00 19.87      A    C  
ATOM   4459  CG2 THR A 292     -12.548  -4.926   7.212  1.00 17.53      A    C  
ATOM   4460  OG1 THR A 292     -13.411  -4.007   5.136  1.00 19.32      A    O  
ATOM   4461  H   THR A 292     -11.300  -5.606   4.652  1.00 19.07      A    H  
ATOM   4462  HA  THR A 292     -13.365  -7.261   5.912  1.00 20.90      A    H  
ATOM   4463  HB  THR A 292     -14.473  -5.152   6.407  1.00 21.87      A    H  
ATOM   4464  HG1 THR A 292     -12.497  -3.850   4.918  1.00 21.32      A    H  
ATOM   4465 HG21 THR A 292     -12.835  -4.037   7.776  1.00 19.53      A    H  
ATOM   4466 HG22 THR A 292     -12.606  -5.779   7.890  1.00 19.53      A    H  
ATOM   4467 HG23 THR A 292     -11.508  -4.804   6.916  1.00 19.53      A    H  
ATOM   4468  N   PRO A 293     -15.455  -6.785   4.337  1.00 19.42      A    N  
ATOM   4469  CA  PRO A 293     -16.485  -6.581   3.311  1.00 18.51      A    C  
ATOM   4470  C   PRO A 293     -16.475  -5.205   2.642  1.00 22.69      A    C  
ATOM   4471  O   PRO A 293     -16.552  -5.116   1.419  1.00 20.41      A    O  
ATOM   4472  CB  PRO A 293     -17.788  -6.863   4.037  1.00 19.56      A    C  
ATOM   4473  CG  PRO A 293     -17.389  -7.807   5.173  1.00 18.56      A    C  
ATOM   4474  CD  PRO A 293     -15.952  -7.408   5.566  1.00 18.71      A    C  
ATOM   4475  HA  PRO A 293     -16.341  -7.331   2.534  1.00 20.51      A    H  
ATOM   4476  HB2 PRO A 293     -18.201  -5.948   4.467  1.00 21.56      A    H  
ATOM   4477  HB3 PRO A 293     -18.548  -7.291   3.384  1.00 21.56      A    H  
ATOM   4478  HG2 PRO A 293     -18.052  -7.772   6.034  1.00 20.56      A    H  
ATOM   4479  HG3 PRO A 293     -17.396  -8.835   4.813  1.00 20.56      A    H  
ATOM   4480  HD2 PRO A 293     -15.974  -6.703   6.392  1.00 20.71      A    H  
ATOM   4481  HD3 PRO A 293     -15.376  -8.286   5.864  1.00 20.71      A    H  
ATOM   4482  N   PHE A 294     -16.261  -4.139   3.420  1.00 21.85      A    N  
ATOM   4483  CA  PHE A 294     -16.136  -2.801   2.833  1.00 23.09      A    C  
ATOM   4484  C   PHE A 294     -14.948  -2.654   1.897  1.00 18.33      A    C  
ATOM   4485  O   PHE A 294     -15.060  -2.080   0.805  1.00 23.63      A    O  
ATOM   4486  CB  PHE A 294     -16.044  -1.743   3.943  1.00 23.44      A    C  
ATOM   4487  CG  PHE A 294     -15.753  -0.317   3.470  1.00 34.65      A    C  
ATOM   4488  CD1 PHE A 294     -14.417   0.128   3.329  1.00 46.79      A    C  
ATOM   4489  CD2 PHE A 294     -16.817   0.558   3.168  1.00 49.65      A    C  
ATOM   4490  CE1 PHE A 294     -14.150   1.437   2.886  1.00 51.52      A    C  
ATOM   4491  CE2 PHE A 294     -16.547   1.870   2.726  1.00 46.87      A    C  
ATOM   4492  CZ  PHE A 294     -15.215   2.308   2.585  1.00 40.78      A    C  
ATOM   4493  H   PHE A 294     -16.245  -4.233   4.436  1.00 23.85      A    H  
ATOM   4494  HA  PHE A 294     -17.036  -2.598   2.249  1.00 25.09      A    H  
ATOM   4495  HB2 PHE A 294     -16.973  -1.735   4.513  1.00 25.44      A    H  
ATOM   4496  HB3 PHE A 294     -15.269  -2.021   4.657  1.00 25.44      A    H  
ATOM   4497  HD1 PHE A 294     -13.598  -0.537   3.560  1.00 48.79      A    H  
ATOM   4498  HD2 PHE A 294     -17.840   0.224   3.275  1.00 51.65      A    H  
ATOM   4499  HE1 PHE A 294     -13.129   1.774   2.783  1.00 53.52      A    H  
ATOM   4500  HE2 PHE A 294     -17.362   2.541   2.498  1.00 48.87      A    H  
ATOM   4501  HZ  PHE A 294     -15.010   3.314   2.250  1.00 42.78      A    H  
ATOM   4502  N   ASP A 295     -13.802  -3.211   2.303  1.00 18.97      A    N  
ATOM   4503  CA  ASP A 295     -12.614  -3.218   1.455  1.00 20.89      A    C  
ATOM   4504  C   ASP A 295     -12.850  -3.907   0.126  1.00 22.15      A    C  
ATOM   4505  O   ASP A 295     -12.360  -3.450  -0.913  1.00 21.46      A    O  
ATOM   4506  CB  ASP A 295     -11.404  -3.897   2.119  1.00 22.44      A    C  
ATOM   4507  CG  ASP A 295     -10.997  -3.253   3.419  1.00 29.53      A    C  
ATOM   4508  OD1 ASP A 295     -11.313  -2.068   3.629  1.00 26.50      A    O  
ATOM   4509  OD2 ASP A 295     -10.367  -3.937   4.260  1.00 21.49      A    O1-
ATOM   4510  H   ASP A 295     -13.795  -3.694   3.194  1.00 20.97      A    H  
ATOM   4511  HA  ASP A 295     -12.359  -2.178   1.236  1.00 22.89      A    H  
ATOM   4512  HB2 ASP A 295     -11.610  -4.952   2.296  1.00 24.44      A    H  
ATOM   4513  HB3 ASP A 295     -10.538  -3.868   1.458  1.00 24.44      A    H  
ATOM   4514  N   VAL A 296     -13.617  -4.999   0.181  1.00 17.28      A    N  
ATOM   4515  CA  VAL A 296     -13.879  -5.757  -1.030  1.00 17.93      A    C  
ATOM   4516  C   VAL A 296     -14.788  -4.960  -1.945  1.00 21.89      A    C  
ATOM   4517  O   VAL A 296     -14.495  -4.804  -3.132  1.00 23.26      A    O  
ATOM   4518  CB  VAL A 296     -14.430  -7.147  -0.696  1.00 16.24      A    C  
ATOM   4519  CG1 VAL A 296     -14.962  -7.865  -1.953  1.00 20.08      A    C  
ATOM   4520  CG2 VAL A 296     -13.354  -8.005  -0.056  1.00 17.86      A    C  
ATOM   4521  H   VAL A 296     -13.974  -5.319   1.075  1.00 19.28      A    H  
ATOM   4522  HA  VAL A 296     -12.938  -5.894  -1.559  1.00 19.93      A    H  
ATOM   4523  HB  VAL A 296     -15.257  -7.046   0.009  1.00 18.24      A    H  
ATOM   4524 HG11 VAL A 296     -15.245  -8.894  -1.732  1.00 22.08      A    H  
ATOM   4525 HG12 VAL A 296     -15.843  -7.383  -2.369  1.00 22.08      A    H  
ATOM   4526 HG13 VAL A 296     -14.210  -7.887  -2.743  1.00 22.08      A    H  
ATOM   4527 HG21 VAL A 296     -13.754  -8.954   0.275  1.00 19.86      A    H  
ATOM   4528 HG22 VAL A 296     -12.544  -8.222  -0.751  1.00 19.86      A    H  
ATOM   4529 HG23 VAL A 296     -12.917  -7.528   0.820  1.00 19.86      A    H  
ATOM   4530  N   VAL A 297     -15.850  -4.404  -1.394  1.00 21.77      A    N  
ATOM   4531  CA  VAL A 297     -16.751  -3.577  -2.199  1.00 23.18      A    C  
ATOM   4532  C   VAL A 297     -16.066  -2.373  -2.864  1.00 31.92      A    C  
ATOM   4533  O   VAL A 297     -16.289  -2.055  -4.042  1.00 26.62      A    O  
ATOM   4534  CB  VAL A 297     -17.966  -3.192  -1.355  1.00 22.40      A    C  
ATOM   4535  CG1 VAL A 297     -18.881  -2.184  -2.030  1.00 29.22      A    C  
ATOM   4536  CG2 VAL A 297     -18.793  -4.424  -0.976  1.00 27.64      A    C  
ATOM   4537  H   VAL A 297     -16.039  -4.540  -0.405  1.00 23.77      A    H  
ATOM   4538  HA  VAL A 297     -17.103  -4.204  -3.018  1.00 25.18      A    H  
ATOM   4539  HB  VAL A 297     -17.609  -2.736  -0.430  1.00 24.40      A    H  
ATOM   4540 HG11 VAL A 297     -19.785  -2.021  -1.444  1.00 31.22      A    H  
ATOM   4541 HG12 VAL A 297     -18.410  -1.207  -2.146  1.00 31.22      A    H  
ATOM   4542 HG13 VAL A 297     -19.189  -2.529  -3.019  1.00 31.22      A    H  
ATOM   4543 HG21 VAL A 297     -19.621  -4.153  -0.324  1.00 29.64      A    H  
ATOM   4544 HG22 VAL A 297     -19.219  -4.895  -1.863  1.00 29.64      A    H  
ATOM   4545 HG23 VAL A 297     -18.211  -5.184  -0.459  1.00 29.64      A    H  
ATOM   4546  N   ARG A 298     -15.177  -1.742  -2.108  1.00 26.69      A    N  
ATOM   4547  CA  ARG A 298     -14.320  -0.694  -2.645  1.00 37.47      A    C  
ATOM   4548  C   ARG A 298     -13.529  -1.055  -3.916  1.00 34.66      A    C  
ATOM   4549  O   ARG A 298     -13.573  -0.305  -4.898  1.00 33.86      A    O  
ATOM   4550  CB  ARG A 298     -13.469  -0.128  -1.508  1.00 32.16      A    C  
ATOM   4551  CG  ARG A 298     -12.603   1.066  -1.885  1.00 49.74      A    C  
ATOM   4552  CD  ARG A 298     -11.894   1.690  -0.690  1.00 46.83      A    C  
ATOM   4553  NE  ARG A 298     -11.194   2.918  -1.098  1.00 65.41      A    N  
ATOM   4554  CZ  ARG A 298     -11.797   4.113  -1.224  1.00 67.07      A    C  
ATOM   4555  NH1 ARG A 298     -13.107   4.240  -0.972  1.00 48.86      A    N  
ATOM   4556  NH2 ARG A 298     -11.088   5.180  -1.602  1.00 56.47      A    N1+
ATOM   4557  H   ARG A 298     -15.053  -2.039  -1.143  1.00 28.69      A    H  
ATOM   4558  HA  ARG A 298     -14.998   0.108  -2.947  1.00 39.47      A    H  
ATOM   4559  HB2 ARG A 298     -14.130   0.164  -0.689  1.00 34.16      A    H  
ATOM   4560  HB3 ARG A 298     -12.826  -0.910  -1.105  1.00 34.16      A    H  
ATOM   4561  HG2 ARG A 298     -11.850   0.765  -2.616  1.00 51.74      A    H  
ATOM   4562  HG3 ARG A 298     -13.221   1.815  -2.381  1.00 51.74      A    H  
ATOM   4563  HD2 ARG A 298     -12.589   1.908   0.122  1.00 48.83      A    H  
ATOM   4564  HD3 ARG A 298     -11.160   0.992  -0.286  1.00 48.83      A    H  
ATOM   4565  HE  ARG A 298     -10.204   2.842  -1.296  1.00 67.41      A    H  
ATOM   4566 HH11 ARG A 298     -13.646   3.438  -0.686  1.00 50.86      A    H  
ATOM   4567 HH12 ARG A 298     -13.558   5.138  -1.070  1.00 50.86      A    H  
ATOM   4568 HH21 ARG A 298     -10.095   5.089  -1.799  1.00 58.47      A    H  
ATOM   4569 HH22 ARG A 298     -11.536   6.078  -1.703  1.00 58.47      A    H  
ATOM   4570  N   GLN A 299     -12.863  -2.208  -3.952  1.00 33.84      A    N  
ATOM   4571  CA  GLN A 299     -12.127  -2.606  -5.164  1.00 27.64      A    C  
ATOM   4572  C   GLN A 299     -12.916  -3.349  -6.215  1.00 40.04      A    C  
ATOM   4573  O   GLN A 299     -12.485  -3.408  -7.364  1.00 52.85      A    O  
ATOM   4574  CB  GLN A 299     -10.977  -3.559  -4.831  1.00 36.55      A    C  
ATOM   4575  CG  GLN A 299      -9.748  -2.800  -4.431  1.00 22.83      A    C  
ATOM   4576  CD  GLN A 299      -8.606  -3.717  -4.099  1.00 19.11      A    C  
ATOM   4577  NE2 GLN A 299      -8.384  -3.927  -2.829  1.00 20.86      A    N  
ATOM   4578  OE1 GLN A 299      -7.913  -4.231  -4.976  1.00 18.84      A    O  
ATOM   4579  H   GLN A 299     -12.870  -2.818  -3.142  1.00 35.84      A    H  
ATOM   4580  HA  GLN A 299     -11.711  -1.728  -5.660  1.00 29.64      A    H  
ATOM   4581  HB2 GLN A 299     -11.278  -4.239  -4.035  1.00 38.55      A    H  
ATOM   4582  HB3 GLN A 299     -10.694  -4.200  -5.672  1.00 38.55      A    H  
ATOM   4583  HG2 GLN A 299      -9.427  -2.147  -5.244  1.00 24.83      A    H  
ATOM   4584  HG3 GLN A 299      -9.960  -2.144  -3.585  1.00 24.83      A    H  
ATOM   4585 HE21 GLN A 299      -8.960  -3.468  -2.127  1.00 22.86      A    H  
ATOM   4586 HE22 GLN A 299      -7.606  -4.518  -2.546  1.00 22.86      A    H  
ATOM   4587  N   CYS A 300     -14.015  -3.957  -5.828  1.00 27.35      A    N  
ATOM   4588  CA  CYS A 300     -14.741  -4.881  -6.689  1.00 27.77      A    C  
ATOM   4589  C   CYS A 300     -16.074  -4.303  -7.131  1.00 37.79      A    C  
ATOM   4590  O   CYS A 300     -16.953  -5.005  -7.649  1.00 64.32      A    O  
ATOM   4591  CB  CYS A 300     -14.956  -6.216  -6.000  1.00 23.83      A    C  
ATOM   4592  SG  CYS A 300     -13.490  -7.158  -5.634  1.00 29.56      A    S  
ATOM   4593  H   CYS A 300     -14.233  -3.971  -4.833  1.00 29.35      A    H  
ATOM   4594  HA  CYS A 300     -14.194  -5.090  -7.612  1.00 29.77      A    H  
ATOM   4595  HB2 CYS A 300     -15.527  -6.090  -5.079  1.00 25.83      A    H  
ATOM   4596  HB3 CYS A 300     -15.562  -6.862  -6.622  1.00 25.83      A    H  
ATOM   4597  HG  CYS A 300     -12.894  -6.960  -6.823  1.00 31.56      A    H  
ATOM   4598  N   SER A 301     -16.237  -3.011  -6.906  1.00 44.55      A    N  
ATOM   4599  CA  SER A 301     -17.226  -2.234  -7.634  1.00 65.12      A    C  
ATOM   4600  C   SER A 301     -16.838  -0.784  -7.824  1.00 82.67      A    C  
ATOM   4601  O   SER A 301     -17.175  -0.191  -8.853  1.00 95.44      A    O  
ATOM   4602  CB  SER A 301     -18.665  -2.431  -7.162  1.00 72.42      A    C  
ATOM   4603  OG  SER A 301     -19.256  -3.515  -7.861  1.00 71.43      A    O  
ATOM   4604  H   SER A 301     -15.492  -2.529  -6.421  1.00 46.55      A    H  
ATOM   4605  HA  SER A 301     -17.171  -2.594  -8.664  1.00 67.12      A    H  
ATOM   4606  HB2 SER A 301     -18.714  -2.570  -6.082  1.00 74.42      A    H  
ATOM   4607  HB3 SER A 301     -19.270  -1.549  -7.377  1.00 74.42      A    H  
ATOM   4608  HG  SER A 301     -18.693  -4.274  -7.716  1.00 73.43      A    H  
ATOM   4609  N   GLY A 302     -16.089  -0.244  -6.865  1.00 81.02      A    N  
ATOM   4610  CA  GLY A 302     -15.679   1.159  -6.927  1.00 99.03      A    C  
ATOM   4611  C   GLY A 302     -15.915   1.822  -5.575  1.00102.43      A    C  
ATOM   4612  O   GLY A 302     -15.239   2.787  -5.222  1.00102.79      A    O  
ATOM   4613  H   GLY A 302     -15.872  -0.770  -6.027  1.00 83.02      A    H  
ATOM   4614  HA2 GLY A 302     -14.621   1.220  -7.180  1.00101.03      A    H  
ATOM   4615  HA3 GLY A 302     -16.223   1.736  -7.677  1.00101.03      A    H  
TER   
HETATM 4616  C1  A1A3A 401       8.525   2.217  26.432  1.00 28.64      B    C  
HETATM 4617  C2  A1A3A 401       8.088   1.316  25.453  1.00 29.93      B    C  
HETATM 4618  C3  A1A3A 401      13.119   5.526  25.268  1.00 32.60      B    C  
HETATM 4619  C4  A1A3A 401       9.721   2.925  26.260  1.00 24.12      B    C  
HETATM 4620  C5  A1A3A 401      11.898   4.829  25.360  1.00 30.74      B    C  
HETATM 4621  C6  A1A3A 401       8.841   1.123  24.283  1.00 31.37      B    C  
HETATM 4622  C7  A1A3A 401      14.277   4.866  24.827  1.00 33.06      B    C  
HETATM 4623  C8  A1A3A 401      12.983   2.813  24.546  1.00 28.75      B    C  
HETATM 4624  C9  A1A3A 401       9.254   0.359  17.047  1.00 22.73      B    C  
HETATM 4625  C10 A1A3A 401       9.372  -1.508  15.934  1.00 19.34      B    C  
HETATM 4626  C11 A1A3A 401      11.813   3.469  24.993  1.00 22.99      B    C  
HETATM 4627  C12 A1A3A 401      10.517   2.741  25.101  1.00 25.09      B    C  
HETATM 4628  C13 A1A3A 401      10.053   1.832  24.081  1.00 26.08      B    C  
HETATM 4629  C14 A1A3A 401      14.214   3.503  24.468  1.00 30.16      B    C  
HETATM 4630  C15 A1A3A 401      10.475  -0.191  17.337  1.00 18.16      B    C  
HETATM 4631  C16 A1A3A 401      12.694  -1.889  17.464  1.00 30.07      B    C  
HETATM 4632  C17 A1A3A 401      12.672  -0.683  18.220  1.00 26.71      B    C  
HETATM 4633  C18 A1A3A 401      11.624  -2.222  16.658  1.00 28.74      B    C  
HETATM 4634  C19 A1A3A 401      11.582   0.168  18.142  1.00 24.28      B    C  
HETATM 4635  C20 A1A3A 401      11.589   1.493  18.845  1.00 22.40      B    C  
HETATM 4636  C21 A1A3A 401      10.461   0.459  22.107  1.00 28.31      B    C  
HETATM 4637  C22 A1A3A 401      10.836   2.899  22.087  1.00 22.69      B    C  
HETATM 4638  C23 A1A3A 401      11.546   0.253  21.018  1.00 22.87      B    C  
HETATM 4639  C24 A1A3A 401      11.850   2.743  20.948  1.00 24.01      B    C  
HETATM 4640  N25 A1A3A 401       8.548  -0.472  16.185  1.00 19.86      B    N  
HETATM 4641  N26 A1A3A 401      10.546  -1.388  16.619  1.00 21.74      B    N  
HETATM 4642  N27 A1A3A 401      10.789   1.665  22.871  1.00 24.97      B    N  
HETATM 4643  N28 A1A3A 401      11.680   1.480  20.201  1.00 24.18      B    N  
HETATM 4644  N29 A1A3A 401      15.428   2.799  24.010  1.00 41.74      B    N1+
HETATM 4645  O30 A1A3A 401      16.479   3.433  23.991  1.00 62.48      B    O  
HETATM 4646  O31 A1A3A 401      11.550   2.530  18.184  1.00 23.93      B    O  
HETATM 4647  O32 A1A3A 401      15.312   1.621  23.676  1.00 51.83      B    O1-
HETATM 4648  HC1 A1A3A 401       7.939   2.368  27.325  1.00 30.64      B    H  
HETATM 4649 HC10 A1A3A 401       9.129  -2.334  15.282  1.00 21.34      B    H  
HETATM 4650 HC16 A1A3A 401      13.558  -2.547  17.510  1.00 32.07      B    H  
HETATM 4651 HC17 A1A3A 401      13.526  -0.413  18.836  1.00 28.71      B    H  
HETATM 4652 HC18 A1A3A 401      11.580  -3.126  16.052  1.00 30.74      B    H  
HETATM 4653  HC2 A1A3A 401       7.162   0.776  25.592  1.00 31.93      B    H  
HETATM 4654  HC3 A1A3A 401      13.165   6.569  25.537  1.00 34.60      B    H  
HETATM 4655  HC4 A1A3A 401      10.051   3.603  27.032  1.00 26.12      B    H  
HETATM 4656  HC5 A1A3A 401      11.014   5.346  25.700  1.00 32.74      B    H  
HETATM 4657  HC6 A1A3A 401       8.474   0.442  23.532  1.00 33.37      B    H  
HETATM 4658  HC7 A1A3A 401      15.211   5.405  24.761  1.00 35.06      B    H  
HETATM 4659  HC8 A1A3A 401      12.935   1.770  24.272  1.00 30.75      B    H  
HETATM 4660  HC9 A1A3A 401       8.837   1.286  17.410  1.00 24.73      B    H  
HETATM 4661 H211 A1A3A 401      10.424  -0.415  22.755  1.00 30.31      B    H  
HETATM 4662 H212 A1A3A 401       9.485   0.566  21.628  1.00 30.31      B    H  
HETATM 4663 H221 A1A3A 401       9.844   3.062  21.664  1.00 24.69      B    H  
HETATM 4664 H222 A1A3A 401      11.063   3.793  22.665  1.00 24.69      B    H  
HETATM 4665 H231 A1A3A 401      11.253  -0.633  20.459  1.00 24.87      B    H  
HETATM 4666 H232 A1A3A 401      12.502   0.022  21.486  1.00 24.87      B    H  
HETATM 4667 H241 A1A3A 401      12.853   2.765  21.375  1.00 26.01      B    H  
HETATM 4668 H242 A1A3A 401      11.789   3.632  20.318  1.00 26.01      B    H  
HETATM 4669  O   HOH A 501      -5.593  -5.217   5.015  1.00 35.40      C    O  
HETATM 4670  H1  HOH A 501      -6.326  -5.911   5.097  1.00 37.40      C    H  
HETATM 4671  H2  HOH A 501      -5.659  -4.576   5.783  1.00 37.40      C    H  
HETATM 4672  O   HOH A 502     -21.599 -24.142  -1.877  1.00 28.69      C    O  
HETATM 4673  H1  HOH A 502     -21.679 -24.553  -2.793  1.00 30.69      C    H  
HETATM 4674  H2  HOH A 502     -22.398 -23.555  -1.719  1.00 30.69      C    H  
HETATM 4675  O   HOH A 503      10.546  23.052  19.365  1.00 36.25      C    O  
HETATM 4676  H1  HOH A 503       9.732  23.355  18.847  1.00 38.25      C    H  
HETATM 4677  H2  HOH A 503      10.395  23.269  20.339  1.00 38.25      C    H  
HETATM 4678  O   HOH A 504      -3.427  -6.679   5.500  1.00 47.78      C    O  
HETATM 4679  H1  HOH A 504      -4.185  -6.074   5.218  1.00 49.78      C    H  
HETATM 4680  H2  HOH A 504      -3.662  -7.117   6.374  1.00 49.78      C    H  
HETATM 4681  O   HOH A 505      13.181  11.903  31.327  1.00 58.69      C    O  
HETATM 4682  H1  HOH A 505      12.484  11.380  30.817  1.00 60.69      C    H  
HETATM 4683  H2  HOH A 505      12.724  12.469  32.025  1.00 60.69      C    H  
HETATM 4684  O   HOH A 506       8.446   0.842   8.299  1.00 25.97      C    O  
HETATM 4685  H1  HOH A 506       7.779   0.156   8.617  1.00 27.97      C    H  
HETATM 4686  H2  HOH A 506       8.939   0.473   7.502  1.00 27.97      C    H  
HETATM 4687  O   HOH A 507       2.259   8.320  10.356  1.00 21.59      C    O  
HETATM 4688  H1  HOH A 507       2.654   9.191  10.056  1.00 23.59      C    H  
HETATM 4689  H2  HOH A 507       2.694   7.563   9.849  1.00 23.59      C    H  
HETATM 4690  O   HOH A 508      -0.458  28.586  10.854  1.00 42.71      C    O  
HETATM 4691  H1  HOH A 508      -0.450  27.599  11.073  1.00 44.71      C    H  
HETATM 4692  H2  HOH A 508      -0.453  29.103  11.719  1.00 44.71      C    H  
HETATM 4693  O   HOH A 509      -6.098   3.851  29.153  1.00 28.88      C    O  
HETATM 4694  H1  HOH A 509      -6.836   3.252  29.491  1.00 30.88      C    H  
HETATM 4695  H2  HOH A 509      -6.496   4.522  28.511  1.00 30.88      C    H  
HETATM 4696  O   HOH A 510     -13.153   9.380   8.021  1.00 28.29      C    O  
HETATM 4697  H1  HOH A 510     -12.582   9.960   7.427  1.00 30.29      C    H  
HETATM 4698  H2  HOH A 510     -14.097   9.750   8.028  1.00 30.29      C    H  
HETATM 4699  O   HOH A 511      -0.038  -3.384  -2.410  1.00 34.11      C    O  
HETATM 4700  H1  HOH A 511      -1.002  -3.273  -2.122  1.00 36.11      C    H  
HETATM 4701  H2  HOH A 511      -0.005  -3.978  -3.218  1.00 36.11      C    H  
HETATM 4702  O   HOH A 512     -18.677  -4.845  -4.888  1.00 58.81      C    O  
HETATM 4703  H1  HOH A 512     -19.268  -5.579  -5.251  1.00 60.81      C    H  
HETATM 4704  H2  HOH A 512     -17.960  -4.646  -5.555  1.00 60.81      C    H  
HETATM 4705  O   HOH A 513      -9.382   0.205   5.565  1.00 22.04      C    O  
HETATM 4706  H1  HOH A 513      -9.609  -0.638   6.064  1.00 24.04      C    H  
HETATM 4707  H2  HOH A 513      -9.439   0.990   6.196  1.00 24.04      C    H  
HETATM 4708  O   HOH A 514     -21.618 -16.114  -9.596  1.00 40.58      C    O  
HETATM 4709  H1  HOH A 514     -22.218 -15.635  -8.940  1.00 42.58      C    H  
HETATM 4710  H2  HOH A 514     -21.514 -15.543 -10.413  1.00 42.58      C    H  
HETATM 4711  O   HOH A 515      12.145   8.722  14.452  1.00 25.52      C    O  
HETATM 4712  H1  HOH A 515      11.567   7.893  14.398  1.00 27.52      C    H  
HETATM 4713  H2  HOH A 515      11.785   9.320  15.170  1.00 27.52      C    H  
HETATM 4714  O   HOH A 516     -17.203 -15.486 -11.310  1.00 29.11      C    O  
HETATM 4715  H1  HOH A 516     -16.715 -14.845 -10.704  1.00 31.11      C    H  
HETATM 4716  H2  HOH A 516     -16.911 -15.318 -12.264  1.00 31.11      C    H  
HETATM 4717  O   HOH A 517      10.594   4.995  17.806  1.00 22.53      C    O  
HETATM 4718  H1  HOH A 517      10.987   4.079  17.966  1.00 24.53      C    H  
HETATM 4719  H2  HOH A 517       9.981   5.218  18.568  1.00 24.53      C    H  
HETATM 4720  O   HOH A 518     -19.944 -22.547  -3.067  1.00 32.80      C    O  
HETATM 4721  H1  HOH A 518     -19.076 -22.516  -2.551  1.00 34.80      C    H  
HETATM 4722  H2  HOH A 518     -20.656 -22.942  -2.465  1.00 34.80      C    H  
HETATM 4723  O   HOH A 519     -26.587 -19.428  -3.368  1.00 35.89      C    O  
HETATM 4724  H1  HOH A 519     -25.925 -20.177  -3.497  1.00 37.89      C    H  
HETATM 4725  H2  HOH A 519     -27.302 -19.735  -2.737  1.00 37.89      C    H  
HETATM 4726  O   HOH A 520      12.607   6.442  18.845  1.00 30.45      C    O  
HETATM 4727  H1  HOH A 520      12.639   7.414  18.578  1.00 32.45      C    H  
HETATM 4728  H2  HOH A 520      11.898   5.975  18.301  1.00 32.45      C    H  
HETATM 4729  O   HOH A 521      -6.744 -23.134  11.216  1.00 39.89      C    O  
HETATM 4730  H1  HOH A 521      -7.561 -22.771  11.678  1.00 41.89      C    H  
HETATM 4731  H2  HOH A 521      -6.890 -23.120  10.215  1.00 41.89      C    H  
HETATM 4732  O   HOH A 522       5.826  13.201   2.392  1.00 40.58      C    O  
HETATM 4733  H1  HOH A 522       4.972  12.799   2.040  1.00 42.58      C    H  
HETATM 4734  H2  HOH A 522       6.587  12.928   1.800  1.00 42.58      C    H  
HETATM 4735  O   HOH A 523      17.262   8.239  23.982  1.00 45.42      C    O  
HETATM 4736  H1  HOH A 523      16.411   8.728  24.228  1.00 47.42      C    H  
HETATM 4737  H2  HOH A 523      17.049   7.596  23.239  1.00 47.42      C    H  
HETATM 4738  O   HOH A 524      10.000  -1.905   8.115  1.00 34.11      C    O  
HETATM 4739  H1  HOH A 524       9.102  -2.285   7.846  1.00 36.11      C    H  
HETATM 4740  H2  HOH A 524      10.700  -2.233   7.478  1.00 36.11      C    H  
HETATM 4741  O   HOH A 525      -9.781  17.393   4.654  1.00 27.77      C    O  
HETATM 4742  H1  HOH A 525     -10.066  17.844   3.807  1.00 29.77      C    H  
HETATM 4743  H2  HOH A 525     -10.171  16.462   4.679  1.00 29.77      C    H  
HETATM 4744  O   HOH A 526     -14.508  -7.339   9.603  1.00 26.69      C    O  
HETATM 4745  H1  HOH A 526     -13.746  -6.822  10.006  1.00 28.69      C    H  
HETATM 4746  H2  HOH A 526     -14.140  -7.940   8.878  1.00 28.69      C    H  
HETATM 4747  O   HOH A 527     -21.223  -7.086   1.383  1.00 31.42      C    O  
HETATM 4748  H1  HOH A 527     -21.560  -7.099   2.335  1.00 33.42      C    H  
HETATM 4749  H2  HOH A 527     -20.230  -7.217   1.384  1.00 33.42      C    H  
HETATM 4750  O   HOH A 528     -11.255  -9.862  19.713  1.00 35.18      C    O  
HETATM 4751  H1  HOH A 528     -10.255  -9.741  19.651  1.00 37.18      C    H  
HETATM 4752  H2  HOH A 528     -11.636  -9.925  18.778  1.00 37.18      C    H  
HETATM 4753  O   HOH A 529     -12.466 -10.374  17.308  1.00 43.28      C    O  
HETATM 4754  H1  HOH A 529     -12.805 -11.317  17.198  1.00 45.28      C    H  
HETATM 4755  H2  HOH A 529     -13.237  -9.793  17.628  1.00 45.28      C    H  
HETATM 4756  O   HOH A 530      -5.045 -10.974   4.461  1.00 28.30      C    O  
HETATM 4757  H1  HOH A 530      -4.655 -11.491   3.693  1.00 30.30      C    H  
HETATM 4758  H2  HOH A 530      -4.833 -11.469   5.314  1.00 30.30      C    H  
HETATM 4759  O   HOH A 531      -6.862 -19.266  13.191  1.00 41.63      C    O  
HETATM 4760  H1  HOH A 531      -7.769 -19.309  13.629  1.00 43.63      C    H  
HETATM 4761  H2  HOH A 531      -6.701 -20.120  12.688  1.00 43.63      C    H  
HETATM 4762  O   HOH A 532      -2.218  17.434   5.241  1.00 26.53      C    O  
HETATM 4763  H1  HOH A 532      -2.392  16.538   5.669  1.00 28.53      C    H  
HETATM 4764  H2  HOH A 532      -2.701  18.144   5.772  1.00 28.53      C    H  
HETATM 4765  O   HOH A 533      -7.743  -3.856   3.606  1.00 26.54      C    O  
HETATM 4766  H1  HOH A 533      -8.703  -4.052   3.833  1.00 28.54      C    H  
HETATM 4767  H2  HOH A 533      -7.153  -4.562   4.012  1.00 28.54      C    H  
HETATM 4768  O   HOH A 534      -0.331 -14.738   1.967  1.00 41.80      C    O  
HETATM 4769  H1  HOH A 534      -0.075 -14.727   2.940  1.00 43.80      C    H  
HETATM 4770  H2  HOH A 534      -1.244 -14.329   1.858  1.00 43.80      C    H  
HETATM 4771  O   HOH A 535      -9.167 -28.325  -2.515  1.00 55.12      C    O  
HETATM 4772  H1  HOH A 535      -8.895 -27.932  -1.625  1.00 57.12      C    H  
HETATM 4773  H2  HOH A 535     -10.055 -28.783  -2.412  1.00 57.12      C    H  
HETATM 4774  O   HOH A 536      -3.208 -23.434   2.431  1.00 46.51      C    O  
HETATM 4775  H1  HOH A 536      -3.072 -22.585   1.904  1.00 48.51      C    H  
HETATM 4776  H2  HOH A 536      -2.892 -24.206   1.873  1.00 48.51      C    H  
HETATM 4777  O   HOH A 537      10.813   6.979  22.893  1.00 27.23      C    O  
HETATM 4778  H1  HOH A 537       9.912   6.527  22.945  1.00 29.23      C    H  
HETATM 4779  H2  HOH A 537      11.037   7.328  23.807  1.00 29.23      C    H  
HETATM 4780  O   HOH A 538      -1.217  28.026  19.514  1.00 37.54      C    O  
HETATM 4781  H1  HOH A 538      -0.411  27.419  19.506  1.00 39.54      C    H  
HETATM 4782  H2  HOH A 538      -2.041  27.464  19.643  1.00 39.54      C    H  
HETATM 4783  O   HOH A 539      -7.036 -20.648   7.476  1.00 30.21      C    O  
HETATM 4784  H1  HOH A 539      -7.967 -20.282   7.335  1.00 32.21      C    H  
HETATM 4785  H2  HOH A 539      -6.536 -20.018   8.079  1.00 32.21      C    H  
HETATM 4786  O   HOH A 540       7.449  28.463  24.910  1.00 46.60      C    O  
HETATM 4787  H1  HOH A 540       7.313  27.535  24.536  1.00 48.60      C    H  
HETATM 4788  H2  HOH A 540       6.555  28.897  25.034  1.00 48.60      C    H  
HETATM 4789  O   HOH A 541       0.165 -17.258  -1.226  0.50 42.14      C    O  
HETATM 4790  H1  HOH A 541       0.734 -17.266  -0.398  0.50 44.14      C    H  
HETATM 4791  H2  HOH A 541       0.186 -16.315  -1.588  0.50 44.14      C    H  
HETATM 4792  O   HOH A 542      15.687   2.244  12.084  1.00 37.00      C    O  
HETATM 4793  H1  HOH A 542      15.677   1.238  12.027  1.00 39.00      C    H  
HETATM 4794  H2  HOH A 542      14.854   2.559  12.558  1.00 39.00      C    H  
HETATM 4795  O   HOH A 543     -10.353  -2.260  22.205  0.50 48.53      C    O  
HETATM 4796  H1  HOH A 543     -10.960  -2.997  22.512  0.50 50.53      C    H  
HETATM 4797  H2  HOH A 543     -10.746  -1.854  21.371  0.50 50.53      C    H  
HETATM 4798  O   HOH A 544      11.200  25.671  33.227  1.00 35.36      C    O  
HETATM 4799  H1  HOH A 544      11.241  24.736  32.847  1.00 37.36      C    H  
HETATM 4800  H2  HOH A 544      11.921  26.237  32.798  1.00 37.36      C    H  
HETATM 4801  O   HOH A 545      -3.587  -9.912  23.325  1.00 27.44      C    O  
HETATM 4802  H1  HOH A 545      -3.801  -9.349  22.517  1.00 29.44      C    H  
HETATM 4803  H2  HOH A 545      -4.386  -9.907  23.936  1.00 29.44      C    H  
HETATM 4804  O   HOH A 546      13.508  13.867   8.754  1.00 46.48      C    O  
HETATM 4805  H1  HOH A 546      12.902  13.733   9.547  1.00 48.48      C    H  
HETATM 4806  H2  HOH A 546      14.423  14.111   9.079  1.00 48.48      C    H  
HETATM 4807  O   HOH A 547      -5.375 -18.232   7.016  1.00 36.54      C    O  
HETATM 4808  H1  HOH A 547      -5.661 -17.543   6.338  1.00 38.54      C    H  
HETATM 4809  H2  HOH A 547      -5.231 -19.107   6.548  1.00 38.54      C    H  
HETATM 4810  O   HOH A 548     -11.906   8.926  20.196  1.00 23.27      C    O  
HETATM 4811  H1  HOH A 548     -12.050   9.140  19.222  1.00 25.27      C    H  
HETATM 4812  H2  HOH A 548     -11.527   9.743  20.650  1.00 25.27      C    H  
HETATM 4813  O   HOH A 549      13.722  11.652  26.630  1.00 41.59      C    O  
HETATM 4814  H1  HOH A 549      14.196  12.190  25.921  1.00 43.59      C    H  
HETATM 4815  H2  HOH A 549      12.866  11.294  26.240  1.00 43.59      C    H  
HETATM 4816  O   HOH A 550      -2.413  -7.087  11.138  1.00 18.37      C    O  
HETATM 4817  H1  HOH A 550      -3.154  -6.526  11.532  1.00 20.37      C    H  
HETATM 4818  H2  HOH A 550      -2.809  -7.751  10.496  1.00 20.37      C    H  
HETATM 4819  O   HOH A 551       1.093  -6.338  29.180  1.00 40.48      C    O  
HETATM 4820  H1  HOH A 551       0.164  -6.251  28.800  1.00 42.48      C    H  
HETATM 4821  H2  HOH A 551       1.717  -5.752  28.653  1.00 42.48      C    H  
HETATM 4822  O   HOH A 552     -14.394   6.707  11.032  1.00 35.36      C    O  
HETATM 4823  H1  HOH A 552     -13.855   7.548  10.885  1.00 37.36      C    H  
HETATM 4824  H2  HOH A 552     -14.689   6.669  11.988  1.00 37.36      C    H  
HETATM 4825  O   HOH A 553       5.668   2.069  33.654  1.00 40.95      C    O  
HETATM 4826  H1  HOH A 553       5.949   2.954  34.046  1.00 42.95      C    H  
HETATM 4827  H2  HOH A 553       4.953   2.233  32.958  1.00 42.95      C    H  
HETATM 4828  O   HOH A 554      15.510  18.018  24.490  1.00 42.54      C    O  
HETATM 4829  H1  HOH A 554      14.546  18.280  24.624  1.00 44.54      C    H  
HETATM 4830  H2  HOH A 554      16.003  18.132  25.354  1.00 44.54      C    H  
HETATM 4831  O   HOH A 555      -6.708 -19.897  -9.278  1.00 47.07      C    O  
HETATM 4832  H1  HOH A 555      -6.815 -19.839  -8.278  1.00 49.07      C    H  
HETATM 4833  H2  HOH A 555      -7.383 -19.297  -9.715  1.00 49.07      C    H  
HETATM 4834  O   HOH A 556     -14.713  -6.015  12.992  1.00 31.48      C    O  
HETATM 4835  H1  HOH A 556     -13.972  -6.020  13.671  1.00 33.48      C    H  
HETATM 4836  H2  HOH A 556     -14.938  -6.968  12.758  1.00 33.48      C    H  
HETATM 4837  O   HOH A 557      -4.828 -17.086  -8.066  1.00 32.14      C    O  
HETATM 4838  H1  HOH A 557      -4.377 -17.979  -7.921  1.00 34.14      C    H  
HETATM 4839  H2  HOH A 557      -5.718 -17.240  -8.502  1.00 34.14      C    H  
HETATM 4840  O   HOH A 558      -7.901 -16.861  20.914  1.00 43.08      C    O  
HETATM 4841  H1  HOH A 558      -7.872 -15.887  20.659  1.00 45.08      C    H  
HETATM 4842  H2  HOH A 558      -7.051 -17.096  21.402  1.00 45.08      C    H  
HETATM 4843  O   HOH A 559      12.831  20.787  32.783  1.00 42.65      C    O  
HETATM 4844  H1  HOH A 559      12.887  20.528  31.810  1.00 44.65      C    H  
HETATM 4845  H2  HOH A 559      12.626  19.968  33.326  1.00 44.65      C    H  
HETATM 4846  O   HOH A 560     -11.673  -6.589  -8.348  1.00 42.75      C    O  
HETATM 4847  H1  HOH A 560     -10.677  -6.659  -8.220  1.00 44.75      C    H  
HETATM 4848  H2  HOH A 560     -11.867  -5.699  -8.777  1.00 44.75      C    H  
HETATM 4849  O   HOH A 561       5.780  19.563  33.723  1.00 35.57      C    O  
HETATM 4850  H1  HOH A 561       6.429  18.799  33.657  1.00 37.57      C    H  
HETATM 4851  H2  HOH A 561       5.513  19.833  32.789  1.00 37.57      C    H  
HETATM 4852  O   HOH A 562      -2.019  -2.779  20.354  1.00 17.41      C    O  
HETATM 4853  H1  HOH A 562      -2.396  -3.583  19.877  1.00 19.41      C    H  
HETATM 4854  H2  HOH A 562      -2.447  -2.727  21.263  1.00 19.41      C    H  
HETATM 4855  O   HOH A 563      -7.326 -25.861   7.250  1.00 39.73      C    O  
HETATM 4856  H1  HOH A 563      -7.993 -26.596   7.066  1.00 41.73      C    H  
HETATM 4857  H2  HOH A 563      -7.147 -25.830   8.236  1.00 41.73      C    H  
HETATM 4858  O   HOH A 564     -14.224  16.285  11.558  1.00 41.41      C    O  
HETATM 4859  H1  HOH A 564     -13.486  15.726  11.955  1.00 43.41      C    H  
HETATM 4860  H2  HOH A 564     -14.971  16.354  12.222  1.00 43.41      C    H  
HETATM 4861  O   HOH A 565     -25.183  -5.955  -4.513  1.00 45.67      C    O  
HETATM 4862  H1  HOH A 565     -24.556  -6.597  -4.056  1.00 47.67      C    H  
HETATM 4863  H2  HOH A 565     -25.617  -5.372  -3.824  1.00 47.67      C    H  
HETATM 4864  O   HOH A 566       2.353  22.024   7.410  1.00 35.49      C    O  
HETATM 4865  H1  HOH A 566       1.585  21.843   8.035  1.00 37.49      C    H  
HETATM 4866  H2  HOH A 566       2.863  21.168   7.257  1.00 37.49      C    H  
HETATM 4867  O   HOH A 567       4.179   5.818  25.216  1.00 17.73      C    O  
HETATM 4868  H1  HOH A 567       3.784   5.299  24.448  1.00 19.73      C    H  
HETATM 4869  H2  HOH A 567       3.845   5.426  26.079  1.00 19.73      C    H  
HETATM 4870  O   HOH A 568     -27.998  -7.689   3.951  1.00 45.58      C    O  
HETATM 4871  H1  HOH A 568     -27.070  -7.661   4.340  1.00 47.58      C    H  
HETATM 4872  H2  HOH A 568     -28.666  -7.649   4.697  1.00 47.58      C    H  
HETATM 4873  O   HOH A 569      -9.952 -11.077   3.887  1.00 14.98      C    O  
HETATM 4874  H1  HOH A 569     -10.955 -11.113   3.826  1.00 16.98      C    H  
HETATM 4875  H2  HOH A 569      -9.591 -12.015   3.807  1.00 16.98      C    H  
HETATM 4876  O   HOH A 570      12.038  13.754  33.248  1.00 40.92      C    O  
HETATM 4877  H1  HOH A 570      12.386  13.495  34.156  1.00 42.92      C    H  
HETATM 4878  H2  HOH A 570      11.074  14.036  33.334  1.00 42.92      C    H  
HETATM 4879  O   HOH A 571       8.223  -3.197  24.513  1.00 51.69      C    O  
HETATM 4880  H1  HOH A 571       9.166  -2.854  24.607  1.00 53.69      C    H  
HETATM 4881  H2  HOH A 571       7.589  -2.516  24.889  1.00 53.69      C    H  
HETATM 4882  O   HOH A 572       2.889 -14.090  22.076  1.00 51.48      C    O  
HETATM 4883  H1  HOH A 572       1.999 -13.882  22.499  1.00 53.48      C    H  
HETATM 4884  H2  HOH A 572       3.392 -13.231  21.928  1.00 53.48      C    H  
HETATM 4885  O   HOH A 573     -23.982 -20.658  15.414  1.00 47.46      C    O  
HETATM 4886  H1  HOH A 573     -24.889 -21.094  15.349  1.00 49.46      C    H  
HETATM 4887  H2  HOH A 573     -23.795 -20.451  16.376  1.00 49.46      C    H  
HETATM 4888  O   HOH A 574      -7.450   0.864  26.548  1.00 16.57      C    O  
HETATM 4889  H1  HOH A 574      -6.983   0.777  27.440  1.00 18.57      C    H  
HETATM 4890  H2  HOH A 574      -6.829   0.547  25.819  1.00 18.57      C    H  
HETATM 4891  O   HOH A 575     -18.963  -2.853 -10.541  1.00 53.14      C    O  
HETATM 4892  H1  HOH A 575     -19.209  -3.131  -9.603  1.00 55.14      C    H  
HETATM 4893  H2  HOH A 575     -18.747  -1.876 -10.544  1.00 55.14      C    H  
HETATM 4894  O   HOH A 576      -9.446 -19.227 -11.674  1.00 53.66      C    O  
HETATM 4895  H1  HOH A 576      -9.202 -18.461 -11.070  1.00 55.66      C    H  
HETATM 4896  H2  HOH A 576      -9.852 -18.855 -12.513  1.00 55.66      C    H  
HETATM 4897  O   HOH A 577      14.412  17.823  35.132  1.00 36.06      C    O  
HETATM 4898  H1  HOH A 577      13.557  18.003  34.630  1.00 38.06      C    H  
HETATM 4899  H2  HOH A 577      14.402  18.343  35.990  1.00 38.06      C    H  
HETATM 4900  O   HOH A 578      -4.833 -10.832  -6.577  1.00 57.33      C    O  
HETATM 4901  H1  HOH A 578      -4.885  -9.928  -6.130  1.00 59.33      C    H  
HETATM 4902  H2  HOH A 578      -4.567 -11.518  -5.893  1.00 59.33      C    H  
HETATM 4903  O   HOH A 579     -13.917 -25.690  -1.821  1.00 49.79      C    O  
HETATM 4904  H1  HOH A 579     -14.461 -24.975  -2.272  1.00 51.79      C    H  
HETATM 4905  H2  HOH A 579     -14.469 -26.529  -1.771  1.00 51.79      C    H  
HETATM 4906  O   HOH A 580      10.380   6.778  36.630  1.00 44.10      C    O  
HETATM 4907  H1  HOH A 580      10.495   7.468  37.351  1.00 46.10      C    H  
HETATM 4908  H2  HOH A 580      10.603   5.876  37.005  1.00 46.10      C    H  
HETATM 4909  O   HOH A 581     -12.921  -1.421   6.031  1.00 27.70      C    O  
HETATM 4910  H1  HOH A 581     -12.356  -1.134   5.252  1.00 29.70      C    H  
HETATM 4911  H2  HOH A 581     -13.375  -2.290   5.806  1.00 29.70      C    H  
HETATM 4912  O   HOH A 582      10.025  24.047  21.889  1.00 39.23      C    O  
HETATM 4913  H1  HOH A 582      10.080  23.109  22.260  1.00 41.23      C    H  
HETATM 4914  H2  HOH A 582      10.747  24.601  22.308  1.00 41.23      C    H  
HETATM 4915  O   HOH A 583       4.651  -7.848  12.287  1.00 26.25      C    O  
HETATM 4916  H1  HOH A 583       4.680  -7.008  11.735  1.00 28.25      C    H  
HETATM 4917  H2  HOH A 583       5.254  -7.734  13.088  1.00 28.25      C    H  
HETATM 4918  O   HOH A 584       5.293  18.692   8.734  1.00 60.74      C    O  
HETATM 4919  H1  HOH A 584       5.301  17.752   9.100  1.00 62.74      C    H  
HETATM 4920  H2  HOH A 584       6.033  19.213   9.160  1.00 62.74      C    H  
HETATM 4921  O   HOH A 585       3.546  19.544   6.882  1.00 49.97      C    O  
HETATM 4922  H1  HOH A 585       2.692  19.106   7.185  1.00 51.97      C    H  
HETATM 4923  H2  HOH A 585       4.293  19.247   7.499  1.00 51.97      C    H  
HETATM 4924  O   HOH A 586     -13.089   5.099   5.325  1.00 48.68      C    O  
HETATM 4925  H1  HOH A 586     -12.755   5.713   4.599  1.00 50.68      C    H  
HETATM 4926  H2  HOH A 586     -13.165   5.627   6.184  1.00 50.68      C    H  
HETATM 4927  O   HOH A 587      -1.911   0.656  29.002  1.00 23.36      C    O  
HETATM 4928  H1  HOH A 587      -1.620  -0.172  28.502  1.00 25.36      C    H  
HETATM 4929  H2  HOH A 587      -2.652   1.104  28.487  1.00 25.36      C    H  
HETATM 4930  O   HOH A 588      10.451  -8.333  18.359  1.00 38.86      C    O  
HETATM 4931  H1  HOH A 588       9.531  -8.354  18.760  1.00 40.86      C    H  
HETATM 4932  H2  HOH A 588      10.457  -7.681  17.594  1.00 40.86      C    H  
HETATM 4933  O   HOH A 589     -13.237  -4.184 -13.841  1.00 26.02      C    O  
HETATM 4934  H1  HOH A 589     -13.524  -3.224 -13.947  1.00 28.02      C    H  
HETATM 4935  H2  HOH A 589     -13.803  -4.610 -13.134  1.00 28.02      C    H  
HETATM 4936  O   HOH A 590     -13.911  -5.233  20.772  1.00 20.46      C    O  
HETATM 4937  H1  HOH A 590     -13.570  -4.485  21.360  1.00 22.46      C    H
[truncated: 49,687 more chars]
