# Supplementary material for: Discovery of Highly Potent Noncovalent Inhibitors of SARS-CoV‑2 Main Protease through Computer-Aided Drug Design
Source: J Med Chem. 2025 Oct 12;68(20):21330–45. doi: 10.1021/acs.jmedchem.5c01199 (PMC12557384; doi:10.1021/acs.jmedchem.5c01199)
Supplement: Supplementary file 3 [file jm5c01199_si_003.pdb]

CRYST1   97.111   81.942   54.831  90.00 117.11  90.00 C 1 2 1       4
ATOM      1  N   SER A   1      -2.903 -19.712  38.526  1.00 25.27      A    N1+
ATOM      2  CA  SER A   1      -3.098 -20.952  37.759  1.00 29.27      A    C  
ATOM      3  C   SER A   1      -4.397 -20.926  36.965  1.00 28.37      A    C  
ATOM      4  O   SER A   1      -5.155 -19.947  36.994  1.00 25.24      A    O  
ATOM      5  CB  SER A   1      -2.933 -22.163  38.674  1.00 35.07      A    C  
ATOM      6  OG  SER A   1      -4.110 -22.568  39.350  1.00 52.70      A    O  
ATOM      7  HA  SER A   1      -2.278 -20.969  37.040  1.00 31.27      A    H  
ATOM      8  HB2 SER A   1      -2.593 -23.010  38.077  1.00 37.07      A    H  
ATOM      9  HB3 SER A   1      -2.146 -21.984  39.408  1.00 37.07      A    H  
ATOM     10  HG  SER A   1      -4.803 -22.752  38.727  1.00 54.70      A    H  
ATOM     11  H1  SER A   1      -1.962 -19.659  38.889  1.00 27.27      A    H  
ATOM     12  H2  SER A   1      -3.092 -18.906  37.949  1.00 27.27      A    H  
ATOM     13  H3  SER A   1      -3.554 -19.707  39.305  1.00 27.27      A    H  
ATOM     14  N   GLY A   2      -4.582 -21.988  36.187  1.00 26.11      A    N  
ATOM     15  CA  GLY A   2      -5.688 -22.100  35.250  1.00 27.45      A    C  
ATOM     16  C   GLY A   2      -5.187 -21.799  33.852  1.00 27.27      A    C  
ATOM     17  O   GLY A   2      -4.214 -21.053  33.691  1.00 26.87      A    O  
ATOM     18  H   GLY A   2      -3.814 -22.643  36.042  1.00 28.11      A    H  
ATOM     19  HA2 GLY A   2      -6.086 -23.116  35.293  1.00 29.45      A    H  
ATOM     20  HA3 GLY A   2      -6.501 -21.433  35.508  1.00 29.45      A    H  
ATOM     21  N   PHE A   3      -5.870 -22.335  32.849  1.00 22.91      A    N  
ATOM     22  CA  PHE A   3      -5.475 -22.091  31.458  1.00 22.93      A    C  
ATOM     23  C   PHE A   3      -6.732 -22.044  30.609  1.00 23.91      A    C  
ATOM     24  O   PHE A   3      -7.501 -23.015  30.577  1.00 28.80      A    O  
ATOM     25  CB  PHE A   3      -4.487 -23.152  30.971  1.00 27.33      A    C  
ATOM     26  CG  PHE A   3      -3.666 -22.731  29.761  1.00 25.38      A    C  
ATOM     27  CD1 PHE A   3      -2.544 -21.894  29.926  1.00 25.77      A    C  
ATOM     28  CD2 PHE A   3      -4.027 -23.173  28.478  1.00 28.83      A    C  
ATOM     29  CE1 PHE A   3      -1.791 -21.501  28.803  1.00 29.60      A    C  
ATOM     30  CE2 PHE A   3      -3.272 -22.777  27.359  1.00 27.36      A    C  
ATOM     31  CZ  PHE A   3      -2.160 -21.942  27.522  1.00 27.66      A    C  
ATOM     32  H   PHE A   3      -6.723 -22.863  33.029  1.00 24.91      A    H  
ATOM     33  HA  PHE A   3      -4.980 -21.124  31.389  1.00 24.93      A    H  
ATOM     34  HB2 PHE A   3      -3.779 -23.392  31.765  1.00 29.33      A    H  
ATOM     35  HB3 PHE A   3      -5.005 -24.085  30.750  1.00 29.33      A    H  
ATOM     36  HD1 PHE A   3      -2.263 -21.552  30.912  1.00 27.77      A    H  
ATOM     37  HD2 PHE A   3      -4.888 -23.814  28.347  1.00 30.83      A    H  
ATOM     38  HE1 PHE A   3      -0.935 -20.857  28.926  1.00 31.60      A    H  
ATOM     39  HE2 PHE A   3      -3.551 -23.116  26.375  1.00 29.36      A    H  
ATOM     40  HZ  PHE A   3      -1.589 -21.635  26.660  1.00 29.66      A    H  
ATOM     41  N   ARG A   4      -6.969 -20.916  29.965  1.00 24.00      A    N  
ATOM     42  CA  ARG A   4      -8.165 -20.669  29.184  1.00 23.31      A    C  
ATOM     43  C   ARG A   4      -7.793 -20.233  27.778  1.00 23.36      A    C  
ATOM     44  O   ARG A   4      -6.737 -19.639  27.557  1.00 27.13      A    O  
ATOM     45  CB  ARG A   4      -8.983 -19.557  29.843  1.00 28.09      A    C  
ATOM     46  CG  ARG A   4      -9.806 -20.002  31.047  1.00 33.02      A    C  
ATOM     47  CD  ARG A   4     -11.059 -20.735  30.609  1.00 43.40      A    C  
ATOM     48  NE  ARG A   4     -11.971 -21.039  31.717  1.00 40.87      A    N  
ATOM     49  CZ  ARG A   4     -13.205 -21.542  31.540  1.00 36.82      A    C  
ATOM     50  NH1 ARG A   4     -13.656 -21.802  30.303  1.00 32.57      A    N  
ATOM     51  NH2 ARG A   4     -13.987 -21.784  32.601  1.00 25.30      A    N1+
ATOM     52  H   ARG A   4      -6.253 -20.182  29.964  1.00 26.00      A    H  
ATOM     53  HA  ARG A   4      -8.771 -21.570  29.077  1.00 25.31      A    H  
ATOM     54  HB2 ARG A   4      -8.309 -18.755  30.150  1.00 30.09      A    H  
ATOM     55  HB3 ARG A   4      -9.655 -19.086  29.122  1.00 30.09      A    H  
ATOM     56  HG2 ARG A   4      -9.204 -20.614  31.717  1.00 35.02      A    H  
ATOM     57  HG3 ARG A   4     -10.096 -19.121  31.621  1.00 35.02      A    H  
ATOM     58  HD2 ARG A   4     -11.613 -20.101  29.918  1.00 45.40      A    H  
ATOM     59  HD3 ARG A   4     -10.816 -21.665  30.094  1.00 45.40      A    H  
ATOM     60  HE  ARG A   4     -11.646 -20.854  32.662  1.00 42.87      A    H  
ATOM     61 HH11 ARG A   4     -13.068 -21.619  29.500  1.00 34.57      A    H  
ATOM     62 HH12 ARG A   4     -14.596 -22.153  30.169  1.00 34.57      A    H  
ATOM     63 HH21 ARG A   4     -13.645 -21.588  33.535  1.00 27.30      A    H  
ATOM     64 HH22 ARG A   4     -14.928 -22.151  32.473  1.00 27.30      A    H  
ATOM     65  N   LYS A   5      -8.713 -20.445  26.844  1.00 21.40      A    N  
ATOM     66  CA  LYS A   5      -8.566 -19.800  25.546  1.00 21.09      A    C  
ATOM     67  C   LYS A   5      -8.877 -18.319  25.753  1.00 29.24      A    C  
ATOM     68  O   LYS A   5      -9.954 -17.958  26.254  1.00 29.84      A    O  
ATOM     69  CB  LYS A   5      -9.492 -20.485  24.542  1.00 29.68      A    C  
ATOM     70  CG  LYS A   5      -9.231 -20.135  23.082  1.00 40.16      A    C  
ATOM     71  CD  LYS A   5      -7.895 -20.605  22.500  1.00 32.19      A    C  
ATOM     72  CE  LYS A   5      -7.718 -22.118  22.329  1.00 41.56      A    C  
ATOM     73  NZ  LYS A   5      -8.667 -22.731  21.389  1.00 42.31      A    N1+
ATOM     74  H   LYS A   5      -9.628 -20.799  27.113  1.00 23.40      A    H  
ATOM     75  HA  LYS A   5      -7.539 -19.914  25.206  1.00 23.09      A    H  
ATOM     76  HB2 LYS A   5      -9.422 -21.566  24.662  1.00 31.68      A    H  
ATOM     77  HB3 LYS A   5     -10.527 -20.235  24.782  1.00 31.68      A    H  
ATOM     78  HG2 LYS A   5     -10.045 -20.518  22.466  1.00 42.16      A    H  
ATOM     79  HG3 LYS A   5      -9.294 -19.051  22.993  1.00 42.16      A    H  
ATOM     80  HD2 LYS A   5      -7.758 -20.134  21.528  1.00 34.19      A    H  
ATOM     81  HD3 LYS A   5      -7.068 -20.217  23.093  1.00 34.19      A    H  
ATOM     82  HE2 LYS A   5      -6.710 -22.321  21.964  1.00 43.56      A    H  
ATOM     83  HE3 LYS A   5      -7.827 -22.636  23.278  1.00 43.56      A    H  
ATOM     84  HZ1 LYS A   5      -8.315 -23.641  21.119  1.00 44.31      A    H  
ATOM     85  HZ2 LYS A   5      -9.571 -22.829  21.824  1.00 44.31      A    H  
ATOM     86  HZ3 LYS A   5      -8.738 -22.141  20.567  1.00 44.31      A    H  
ATOM     87  N   MET A   6      -7.867 -17.498  25.494  1.00 20.03      A    N  
ATOM     88  CA  MET A   6      -7.873 -16.106  25.905  1.00 22.03      A    C  
ATOM     89  C   MET A   6      -7.642 -15.192  24.717  1.00 27.60      A    C  
ATOM     90  O   MET A   6      -6.628 -15.301  24.016  1.00 27.74      A    O  
ATOM     91  CB  MET A   6      -6.763 -15.917  26.934  1.00 24.75      A    C  
ATOM     92  CG  MET A   6      -6.870 -14.612  27.687  1.00 45.79      A    C  
ATOM     93  SD  MET A   6      -5.556 -14.493  28.896  1.00 45.50      A    S  
ATOM     94  CE  MET A   6      -6.156 -15.609  30.170  1.00 32.54      A    C  
ATOM     95  H   MET A   6      -7.005 -17.834  25.062  1.00 22.03      A    H  
ATOM     96  HA  MET A   6      -8.820 -15.838  26.376  1.00 24.03      A    H  
ATOM     97  HB2 MET A   6      -6.808 -16.746  27.638  1.00 26.75      A    H  
ATOM     98  HB3 MET A   6      -5.784 -15.996  26.458  1.00 26.75      A    H  
ATOM     99  HG2 MET A   6      -6.772 -13.771  27.000  1.00 47.79      A    H  
ATOM    100  HG3 MET A   6      -7.837 -14.511  28.179  1.00 47.79      A    H  
ATOM    101  HE1 MET A   6      -5.365 -15.828  30.885  1.00 34.54      A    H  
ATOM    102  HE2 MET A   6      -6.950 -15.134  30.736  1.00 34.54      A    H  
ATOM    103  HE3 MET A   6      -6.519 -16.558  29.780  1.00 34.54      A    H  
ATOM    104  N   ALA A   7      -8.555 -14.244  24.540  1.00 25.86      A    N  
ATOM    105  CA  ALA A   7      -8.393 -13.253  23.491  1.00 24.85      A    C  
ATOM    106  C   ALA A   7      -7.710 -12.005  24.043  1.00 28.35      A    C  
ATOM    107  O   ALA A   7      -7.678 -11.743  25.254  1.00 24.16      A    O  
ATOM    108  CB  ALA A   7      -9.756 -12.850  22.960  1.00 25.67      A    C  
ATOM    109  H   ALA A   7      -9.297 -14.120  25.222  1.00 27.86      A    H  
ATOM    110  HA  ALA A   7      -7.800 -13.635  22.663  1.00 26.85      A    H  
ATOM    111  HB1 ALA A   7      -9.661 -12.097  22.178  1.00 27.67      A    H  
ATOM    112  HB2 ALA A   7     -10.267 -13.708  22.521  1.00 27.67      A    H  
ATOM    113  HB3 ALA A   7     -10.397 -12.445  23.738  1.00 27.67      A    H  
ATOM    114  N   PHE A   8      -7.182 -11.193  23.137  1.00 24.13      A    N  
ATOM    115  CA  PHE A   8      -6.749  -9.855  23.540  1.00 28.63      A    C  
ATOM    116  C   PHE A   8      -7.925  -8.939  23.878  1.00 18.79      A    C  
ATOM    117  O   PHE A   8      -9.000  -9.059  23.276  1.00 26.16      A    O  
ATOM    118  CB  PHE A   8      -5.964  -9.184  22.421  1.00 23.92      A    C  
ATOM    119  CG  PHE A   8      -4.589  -9.776  22.255  1.00 23.90      A    C  
ATOM    120  CD1 PHE A   8      -3.538  -9.368  23.099  1.00 36.37      A    C  
ATOM    121  CD2 PHE A   8      -4.355 -10.751  21.261  1.00 25.92      A    C  
ATOM    122  CE1 PHE A   8      -2.257  -9.935  22.950  1.00 25.85      A    C  
ATOM    123  CE2 PHE A   8      -3.082 -11.323  21.129  1.00 26.09      A    C  
ATOM    124  CZ  PHE A   8      -2.031 -10.911  21.967  1.00 26.22      A    C  
ATOM    125  H   PHE A   8      -7.255 -11.426  22.143  1.00 26.13      A    H  
ATOM    126  HA  PHE A   8      -6.083  -9.982  24.392  1.00 30.63      A    H  
ATOM    127  HB2 PHE A   8      -6.510  -9.263  21.479  1.00 25.92      A    H  
ATOM    128  HB3 PHE A   8      -5.846  -8.117  22.604  1.00 25.92      A    H  
ATOM    129  HD1 PHE A   8      -3.712  -8.622  23.860  1.00 38.37      A    H  
ATOM    130  HD2 PHE A   8      -5.158 -11.071  20.613  1.00 27.92      A    H  
ATOM    131  HE1 PHE A   8      -1.449  -9.620  23.594  1.00 27.85      A    H  
ATOM    132  HE2 PHE A   8      -2.913 -12.081  20.390  1.00 28.09      A    H  
ATOM    133  HZ  PHE A   8      -1.049 -11.351  21.858  1.00 28.22      A    H  
ATOM    134  N   PRO A   9      -7.741  -7.972  24.801  1.00 26.38      A    N  
ATOM    135  CA  PRO A   9      -8.763  -6.972  25.069  1.00 28.93      A    C  
ATOM    136  C   PRO A   9      -9.073  -6.195  23.793  1.00 25.76      A    C  
ATOM    137  O   PRO A   9      -8.152  -5.817  23.060  1.00 28.66      A    O  
ATOM    138  CB  PRO A   9      -8.178  -6.064  26.139  1.00 25.29      A    C  
ATOM    139  CG  PRO A   9      -6.897  -6.734  26.623  1.00 29.20      A    C  
ATOM    140  CD  PRO A   9      -6.523  -7.778  25.575  1.00 23.88      A    C  
ATOM    141  HA  PRO A   9      -9.649  -7.486  25.446  1.00 30.93      A    H  
ATOM    142  HB2 PRO A   9      -7.920  -5.083  25.738  1.00 27.29      A    H  
ATOM    143  HB3 PRO A   9      -8.883  -5.896  26.951  1.00 27.29      A    H  
ATOM    144  HG2 PRO A   9      -6.090  -6.023  26.808  1.00 31.20      A    H  
ATOM    145  HG3 PRO A   9      -7.101  -7.239  27.569  1.00 31.20      A    H  
ATOM    146  HD2 PRO A   9      -5.734  -7.397  24.925  1.00 25.88      A    H  
ATOM    147  HD3 PRO A   9      -6.159  -8.679  26.062  1.00 25.88      A    H  
ATOM    148  N   SER A  10     -10.352  -6.026  23.503  1.00 23.00      A    N  
ATOM    149  CA  SER A  10     -10.764  -5.644  22.150  1.00 20.55      A    C  
ATOM    150  C   SER A  10     -11.034  -4.152  21.964  1.00 23.57      A    C  
ATOM    151  O   SER A  10     -11.286  -3.711  20.838  1.00 25.32      A    O  
ATOM    152  CB  SER A  10     -12.013  -6.427  21.768  1.00 26.97      A    C  
ATOM    153  OG  SER A  10     -13.119  -6.215  22.646  1.00 26.96      A    O  
ATOM    154  H   SER A  10     -11.064  -6.382  24.134  1.00 25.00      A    H  
ATOM    155  HA  SER A  10      -9.994  -5.909  21.423  1.00 22.55      A    H  
ATOM    156  HB2 SER A  10     -12.319  -6.183  20.750  1.00 28.97      A    H  
ATOM    157  HB3 SER A  10     -11.784  -7.493  21.763  1.00 28.97      A    H  
ATOM    158  HG  SER A  10     -13.433  -5.320  22.536  1.00 28.96      A    H  
ATOM    159  N   GLY A  11     -11.030  -3.396  23.061  1.00 23.80      A    N  
ATOM    160  CA  GLY A  11     -11.304  -1.948  23.053  1.00 23.94      A    C  
ATOM    161  C   GLY A  11     -10.722  -1.097  21.939  1.00 22.68      A    C  
ATOM    162  O   GLY A  11     -11.424  -0.293  21.319  1.00 26.34      A    O  
ATOM    163  H   GLY A  11     -10.808  -3.834  23.949  1.00 25.80      A    H  
ATOM    164  HA2 GLY A  11     -12.385  -1.815  23.048  1.00 25.94      A    H  
ATOM    165  HA3 GLY A  11     -10.946  -1.544  23.999  1.00 25.94      A    H  
ATOM    166  N   LYS A  12      -9.426  -1.273  21.719  1.00 23.38      A    N  
ATOM    167  CA  LYS A  12      -8.737  -0.491  20.697  1.00 23.00      A    C  
ATOM    168  C   LYS A  12      -9.255  -0.736  19.285  1.00 28.83      A    C  
ATOM    169  O   LYS A  12      -9.263   0.172  18.452  1.00 28.90      A    O  
ATOM    170  CB  LYS A  12      -7.239  -0.778  20.744  1.00 24.02      A    C  
ATOM    171  CG  LYS A  12      -6.505  -0.077  21.877  1.00 30.57      A    C  
ATOM    172  CD  LYS A  12      -5.035  -0.464  21.918  1.00 34.18      A    C  
ATOM    173  CE  LYS A  12      -4.198   0.400  22.844  1.00 41.50      A    C  
ATOM    174  NZ  LYS A  12      -4.602   0.222  24.247  1.00 49.44      A    N1+
ATOM    175  H   LYS A  12      -8.887  -1.908  22.313  1.00 25.38      A    H  
ATOM    176  HA  LYS A  12      -8.890   0.567  20.917  1.00 25.00      A    H  
ATOM    177  HB2 LYS A  12      -7.071  -1.856  20.794  1.00 26.02      A    H  
ATOM    178  HB3 LYS A  12      -6.778  -0.453  19.808  1.00 26.02      A    H  
ATOM    179  HG2 LYS A  12      -6.601   1.003  21.750  1.00 32.57      A    H  
ATOM    180  HG3 LYS A  12      -6.978  -0.321  22.830  1.00 32.57      A    H  
ATOM    181  HD2 LYS A  12      -4.933  -1.516  22.191  1.00 36.18      A    H  
ATOM    182  HD3 LYS A  12      -4.614  -0.374  20.915  1.00 36.18      A    H  
ATOM    183  HE2 LYS A  12      -3.147   0.129  22.748  1.00 43.50      A    H  
ATOM    184  HE3 LYS A  12      -4.280   1.453  22.569  1.00 43.50      A    H  
ATOM    185  HZ1 LYS A  12      -5.540   0.572  24.372  1.00 51.44      A    H  
ATOM    186  HZ2 LYS A  12      -4.575  -0.758  24.488  1.00 51.44      A    H  
ATOM    187  HZ3 LYS A  12      -3.970   0.734  24.844  1.00 51.44      A    H  
ATOM    188  N   VAL A  13      -9.753  -1.941  19.045  1.00 26.46      A    N  
ATOM    189  CA  VAL A  13     -10.333  -2.282  17.756  1.00 28.04      A    C  
ATOM    190  C   VAL A  13     -11.803  -1.905  17.707  1.00 25.11      A    C  
ATOM    191  O   VAL A  13     -12.287  -1.484  16.658  1.00 26.26      A    O  
ATOM    192  CB  VAL A  13     -10.145  -3.781  17.499  1.00 21.33      A    C  
ATOM    193  CG1 VAL A  13     -10.785  -4.248  16.193  1.00 23.23      A    C  
ATOM    194  CG2 VAL A  13      -8.655  -4.095  17.487  1.00 24.19      A    C  
ATOM    195  H   VAL A  13      -9.827  -2.611  19.799  1.00 28.46      A    H  
ATOM    196  HA  VAL A  13      -9.830  -1.736  16.953  1.00 30.04      A    H  
ATOM    197  HB  VAL A  13     -10.604  -4.353  18.307  1.00 23.33      A    H  
ATOM    198 HG11 VAL A  13     -10.535  -5.288  15.980  1.00 25.23      A    H  
ATOM    199 HG12 VAL A  13     -11.872  -4.194  16.215  1.00 25.23      A    H  
ATOM    200 HG13 VAL A  13     -10.456  -3.648  15.345  1.00 25.23      A    H  
ATOM    201 HG21 VAL A  13      -8.474  -5.132  17.216  1.00 26.19      A    H  
ATOM    202 HG22 VAL A  13      -8.137  -3.476  16.756  1.00 26.19      A    H  
ATOM    203 HG23 VAL A  13      -8.182  -3.939  18.457  1.00 26.19      A    H  
ATOM    204  N   GLU A  14     -12.507  -1.972  18.854  1.00 23.20      A    N  
ATOM    205  CA  GLU A  14     -13.896  -1.521  18.883  1.00 22.52      A    C  
ATOM    206  C   GLU A  14     -14.054  -0.063  18.446  1.00 21.02      A    C  
ATOM    207  O   GLU A  14     -14.976   0.283  17.708  1.00 27.83      A    O  
ATOM    208  CB  GLU A  14     -14.517  -1.679  20.274  1.00 25.00      A    C  
ATOM    209  CG  GLU A  14     -14.648  -3.131  20.764  1.00 22.70      A    C  
ATOM    210  CD  GLU A  14     -15.002  -3.135  22.236  1.00 42.47      A    C  
ATOM    211  OE1 GLU A  14     -15.984  -2.474  22.624  1.00 32.79      A    O  
ATOM    212  OE2 GLU A  14     -14.304  -3.803  23.020  1.00 28.93      A    O1-
ATOM    213  H   GLU A  14     -12.081  -2.368  19.686  1.00 25.20      A    H  
ATOM    214  HA  GLU A  14     -14.467  -2.133  18.181  1.00 24.52      A    H  
ATOM    215  HB2 GLU A  14     -13.934  -1.098  20.991  1.00 27.00      A    H  
ATOM    216  HB3 GLU A  14     -15.510  -1.225  20.277  1.00 27.00      A    H  
ATOM    217  HG2 GLU A  14     -15.420  -3.657  20.209  1.00 24.70      A    H  
ATOM    218  HG3 GLU A  14     -13.732  -3.692  20.606  1.00 24.70      A    H  
ATOM    219  N   GLY A  15     -13.078   0.752  18.819  1.00 23.98      A    N  
ATOM    220  CA  GLY A  15     -13.135   2.167  18.458  1.00 25.57      A    C  
ATOM    221  C   GLY A  15     -12.823   2.461  16.989  1.00 39.77      A    C  
ATOM    222  O   GLY A  15     -12.881   3.614  16.559  1.00 27.87      A    O  
ATOM    223  H   GLY A  15     -12.330   0.401  19.404  1.00 25.98      A    H  
ATOM    224  HA2 GLY A  15     -14.111   2.588  18.705  1.00 27.57      A    H  
ATOM    225  HA3 GLY A  15     -12.408   2.703  19.067  1.00 27.57      A    H  
ATOM    226  N   CYS A  16     -12.521   1.419  16.219  1.00 25.95      A    N  
ATOM    227  CA  CYS A  16     -12.298   1.553  14.779  1.00 28.04      A    C  
ATOM    228  C   CYS A  16     -13.401   0.972  13.916  1.00 36.57      A    C  
ATOM    229  O   CYS A  16     -13.333   1.123  12.696  1.00 30.28      A    O  
ATOM    230  CB  CYS A  16     -10.963   0.938  14.372  1.00 23.10      A    C  
ATOM    231  SG  CYS A  16      -9.538   1.475  15.331  1.00 28.08      A    S  
ATOM    232  H   CYS A  16     -12.520   0.483  16.611  1.00 27.95      A    H  
ATOM    233  HA  CYS A  16     -12.249   2.599  14.485  1.00 30.04      A    H  
ATOM    234  HB2 CYS A  16     -11.017  -0.147  14.465  1.00 25.10      A    H  
ATOM    235  HB3 CYS A  16     -10.754   1.141  13.320  1.00 25.10      A    H  
ATOM    236  HG  CYS A  16      -9.853   0.823  16.457  1.00 30.08      A    H  
ATOM    237  N   MET A  17     -14.420   0.339  14.493  1.00 27.04      A    N  
ATOM    238  CA  MET A  17     -15.393  -0.353  13.650  1.00 23.28      A    C  
ATOM    239  C   MET A  17     -16.508   0.593  13.195  1.00 39.31      A    C  
ATOM    240  O   MET A  17     -17.066   1.370  13.986  1.00 30.54      A    O  
ATOM    241  CB  MET A  17     -16.018  -1.551  14.369  1.00 27.76      A    C  
ATOM    242  CG  MET A  17     -14.999  -2.615  14.793  1.00 26.33      A    C  
ATOM    243  SD  MET A  17     -13.877  -3.176  13.478  1.00 26.66      A    S  
ATOM    244  CE  MET A  17     -15.040  -3.801  12.269  1.00 25.33      A    C  
ATOM    245  H   MET A  17     -14.513   0.311  15.500  1.00 29.04      A    H  
ATOM    246  HA  MET A  17     -14.899  -0.738  12.757  1.00 25.28      A    H  
ATOM    247  HB2 MET A  17     -16.563  -1.209  15.252  1.00 29.76      A    H  
ATOM    248  HB3 MET A  17     -16.772  -2.010  13.728  1.00 29.76      A    H  
ATOM    249  HG2 MET A  17     -14.390  -2.218  15.600  1.00 28.33      A    H  
ATOM    250  HG3 MET A  17     -15.514  -3.469  15.220  1.00 28.33      A    H  
ATOM    251  HE1 MET A  17     -14.494  -4.197  11.410  1.00 27.33      A    H  
ATOM    252  HE2 MET A  17     -15.652  -4.604  12.675  1.00 27.33      A    H  
ATOM    253  HE3 MET A  17     -15.694  -3.010  11.906  1.00 27.33      A    H  
ATOM    254  N   VAL A  18     -16.825   0.481  11.909  1.00 29.28      A    N  
ATOM    255  CA  VAL A  18     -17.818   1.311  11.236  1.00 30.63      A    C  
ATOM    256  C   VAL A  18     -18.732   0.440  10.405  1.00 38.83      A    C  
ATOM    257  O   VAL A  18     -18.410  -0.708  10.075  1.00 28.53      A    O  
ATOM    258  CB  VAL A  18     -17.194   2.482  10.439  1.00 28.62      A    C  
ATOM    259  CG1 VAL A  18     -16.430   3.461  11.318  1.00 28.92      A    C  
ATOM    260  CG2 VAL A  18     -16.333   2.058   9.251  1.00 25.50      A    C  
ATOM    261  H   VAL A  18     -16.296  -0.163  11.326  1.00 31.28      A    H  
ATOM    262  HA  VAL A  18     -18.472   1.757  11.989  1.00 32.63      A    H  
ATOM    263  HB  VAL A  18     -18.024   3.052  10.019  1.00 30.62      A    H  
ATOM    264 HG11 VAL A  18     -16.137   4.353  10.764  1.00 30.92      A    H  
ATOM    265 HG12 VAL A  18     -17.035   3.784  12.166  1.00 30.92      A    H  
ATOM    266 HG13 VAL A  18     -15.524   3.009  11.724  1.00 30.92      A    H  
ATOM    267 HG21 VAL A  18     -15.991   2.931   8.694  1.00 27.50      A    H  
ATOM    268 HG22 VAL A  18     -15.444   1.524   9.582  1.00 27.50      A    H  
ATOM    269 HG23 VAL A  18     -16.875   1.423   8.551  1.00 27.50      A    H  
ATOM    270  N   GLN A  19     -19.877   0.995  10.034  1.00 32.62      A    N  
ATOM    271  CA  GLN A  19     -20.712   0.344   9.040  1.00 28.87      A    C  
ATOM    272  C   GLN A  19     -20.420   0.980   7.691  1.00 34.84      A    C  
ATOM    273  O   GLN A  19     -20.310   2.209   7.609  1.00 37.32      A    O  
ATOM    274  CB  GLN A  19     -22.174   0.582   9.388  1.00 31.88      A    C  
ATOM    275  CG  GLN A  19     -23.154  -0.171   8.489  1.00 44.03      A    C  
ATOM    276  CD  GLN A  19     -24.584   0.072   8.893  1.00 61.18      A    C  
ATOM    277  NE2 GLN A  19     -25.001   1.317   8.851  1.00 64.87      A    N  
ATOM    278  OE1 GLN A  19     -25.319  -0.849   9.242  1.00 49.45      A    O  
ATOM    279  H   GLN A  19     -20.081   1.962  10.287  1.00 34.62      A    H  
ATOM    280  HA  GLN A  19     -20.547  -0.735   8.995  1.00 30.87      A    H  
ATOM    281  HB2 GLN A  19     -22.346   0.286  10.422  1.00 33.88      A    H  
ATOM    282  HB3 GLN A  19     -22.380   1.650   9.354  1.00 33.88      A    H  
ATOM    283  HG2 GLN A  19     -23.050   0.128   7.446  1.00 46.03      A    H  
ATOM    284  HG3 GLN A  19     -22.948  -1.241   8.526  1.00 46.03      A    H  
ATOM    285 HE21 GLN A  19     -24.377   2.049   8.527  1.00 66.87      A    H  
ATOM    286 HE22 GLN A  19     -25.946   1.540   9.118  1.00 66.87      A    H  
ATOM    287  N   VAL A  20     -20.320   0.157   6.656  1.00 38.99      A    N  
ATOM    288  CA  VAL A  20     -20.199   0.637   5.286  1.00 36.03      A    C  
ATOM    289  C   VAL A  20     -21.391   0.110   4.503  1.00 37.46      A    C  
ATOM    290  O   VAL A  20     -21.662  -1.086   4.486  1.00 32.21      A    O  
ATOM    291  CB  VAL A  20     -18.872   0.197   4.634  1.00 34.36      A    C  
ATOM    292  CG1 VAL A  20     -18.712   0.702   3.198  1.00 32.76      A    C  
ATOM    293  CG2 VAL A  20     -17.658   0.600   5.453  1.00 31.09      A    C  
ATOM    294  H   VAL A  20     -20.451  -0.845   6.788  1.00 40.99      A    H  
ATOM    295  HA  VAL A  20     -20.224   1.727   5.251  1.00 38.03      A    H  
ATOM    296  HB  VAL A  20     -18.866  -0.893   4.587  1.00 36.36      A    H  
ATOM    297 HG11 VAL A  20     -17.772   0.358   2.764  1.00 34.76      A    H  
ATOM    298 HG12 VAL A  20     -19.502   0.348   2.536  1.00 34.76      A    H  
ATOM    299 HG13 VAL A  20     -18.710   1.792   3.160  1.00 34.76      A    H  
ATOM    300 HG21 VAL A  20     -16.731   0.298   4.963  1.00 33.09      A    H  
ATOM    301 HG22 VAL A  20     -17.622   1.678   5.606  1.00 33.09      A    H  
ATOM    302 HG23 VAL A  20     -17.665   0.126   6.435  1.00 33.09      A    H  
ATOM    303  N   THR A  21     -22.066   0.997   3.791  1.00 36.44      A    N  
ATOM    304  CA  THR A  21     -23.239   0.624   3.017  1.00 32.17      A    C  
ATOM    305  C   THR A  21     -22.980   1.021   1.566  1.00 47.77      A    C  
ATOM    306  O   THR A  21     -22.538   2.143   1.290  1.00 49.53      A    O  
ATOM    307  CB  THR A  21     -24.476   1.316   3.617  1.00 39.51      A    C  
ATOM    308  CG2 THR A  21     -25.740   1.248   2.776  1.00 46.95      A    C  
ATOM    309  OG1 THR A  21     -24.792   0.816   4.912  1.00 46.25      A    O  
ATOM    310  H   THR A  21     -21.819   1.983   3.841  1.00 38.44      A    H  
ATOM    311  HA  THR A  21     -23.424  -0.448   3.032  1.00 34.17      A    H  
ATOM    312  HB  THR A  21     -24.238   2.359   3.781  1.00 41.51      A    H  
ATOM    313  HG1 THR A  21     -25.130  -0.083   4.821  1.00 48.25      A    H  
ATOM    314 HG21 THR A  21     -26.585   1.689   3.304  1.00 48.95      A    H  
ATOM    315 HG22 THR A  21     -25.636   1.802   1.843  1.00 48.95      A    H  
ATOM    316 HG23 THR A  21     -26.007   0.224   2.518  1.00 48.95      A    H  
ATOM    317  N   CYS A  22     -23.290   0.118   0.646  1.00 45.80      A    N  
ATOM    318  CA  CYS A  22     -23.246   0.410  -0.781  1.00 42.93      A    C  
ATOM    319  C   CYS A  22     -24.499  -0.163  -1.407  1.00 47.03      A    C  
ATOM    320  O   CYS A  22     -24.605  -1.358  -1.690  1.00 50.94      A    O  
ATOM    321  CB  CYS A  22     -21.951  -0.042  -1.451  1.00 41.81      A    C  
ATOM    322  SG  CYS A  22     -21.741   0.436  -3.189  1.00 53.29      A    S  
ATOM    323  H   CYS A  22     -23.688  -0.778   0.930  1.00 47.80      A    H  
ATOM    324  HA  CYS A  22     -23.297   1.489  -0.931  1.00 44.93      A    H  
ATOM    325  HB2 CYS A  22     -21.097   0.347  -0.896  1.00 43.81      A    H  
ATOM    326  HB3 CYS A  22     -21.882  -1.127  -1.410  1.00 43.81      A    H  
ATOM    327  HG  CYS A  22     -21.957   1.741  -2.972  1.00 55.29      A    H  
ATOM    328  N   GLY A  23     -25.504   0.690  -1.546  1.00 51.12      A    N  
ATOM    329  CA  GLY A  23     -26.751   0.221  -2.114  1.00 51.30      A    C  
ATOM    330  C   GLY A  23     -27.589  -0.463  -1.065  1.00 38.04      A    C  
ATOM    331  O   GLY A  23     -27.772   0.039   0.046  1.00 61.18      A    O  
ATOM    332  H   GLY A  23     -25.422   1.645  -1.230  1.00 53.12      A    H  
ATOM    333  HA2 GLY A  23     -27.308   1.088  -2.469  1.00 53.30      A    H  
ATOM    334  HA3 GLY A  23     -26.585  -0.412  -2.989  1.00 53.30      A    H  
ATOM    335  N   THR A  24     -28.045  -1.655  -1.422  1.00 52.22      A    N  
ATOM    336  CA  THR A  24     -28.708  -2.511  -0.464  1.00 52.98      A    C  
ATOM    337  C   THR A  24     -27.729  -3.362   0.359  1.00 43.18      A    C  
ATOM    338  O   THR A  24     -28.142  -4.003   1.326  1.00 52.16      A    O  
ATOM    339  CB  THR A  24     -29.693  -3.380  -1.251  1.00 46.85      A    C  
ATOM    340  CG2 THR A  24     -29.080  -4.388  -2.214  1.00 47.87      A    C  
ATOM    341  OG1 THR A  24     -30.563  -4.055  -0.377  1.00 77.29      A    O  
ATOM    342  H   THR A  24     -27.824  -2.031  -2.330  1.00 54.22      A    H  
ATOM    343  HA  THR A  24     -29.288  -1.909   0.241  1.00 54.98      A    H  
ATOM    344  HB  THR A  24     -30.331  -2.715  -1.837  1.00 48.85      A    H  
ATOM    345  HG1 THR A  24     -30.042  -4.428   0.330  1.00 79.29      A    H  
ATOM    346 HG21 THR A  24     -29.856  -4.873  -2.806  1.00 49.87      A    H  
ATOM    347 HG22 THR A  24     -28.395  -3.914  -2.915  1.00 49.87      A    H  
ATOM    348 HG23 THR A  24     -28.529  -5.173  -1.695  1.00 49.87      A    H  
ATOM    349  N   THR A  25     -26.454  -3.385  -0.023  1.00 46.67      A    N  
ATOM    350  CA  THR A  25     -25.473  -4.240   0.648  1.00 44.31      A    C  
ATOM    351  C   THR A  25     -24.856  -3.444   1.799  1.00 38.90      A    C  
ATOM    352  O   THR A  25     -24.488  -2.273   1.658  1.00 41.37      A    O  
ATOM    353  CB  THR A  25     -24.379  -4.661  -0.357  1.00 38.17      A    C  
ATOM    354  CG2 THR A  25     -23.335  -5.616   0.209  1.00 58.81      A    C  
ATOM    355  OG1 THR A  25     -24.964  -5.364  -1.450  1.00 58.32      A    O  
ATOM    356  H   THR A  25     -26.118  -2.809  -0.783  1.00 48.67      A    H  
ATOM    357  HA  THR A  25     -25.947  -5.146   1.033  1.00 46.31      A    H  
ATOM    358  HB  THR A  25     -23.874  -3.776  -0.751  1.00 40.17      A    H  
ATOM    359  HG1 THR A  25     -24.310  -5.477  -2.133  1.00 60.32      A    H  
ATOM    360 HG21 THR A  25     -22.632  -5.928  -0.565  1.00 60.81      A    H  
ATOM    361 HG22 THR A  25     -22.753  -5.159   1.007  1.00 60.81      A    H  
ATOM    362 HG23 THR A  25     -23.797  -6.518   0.613  1.00 60.81      A    H  
ATOM    363  N   THR A  26     -24.750  -4.070   2.960  1.00 42.63      A    N  
ATOM    364  CA  THR A  26     -24.174  -3.430   4.132  1.00 34.84      A    C  
ATOM    365  C   THR A  26     -23.226  -4.417   4.804  1.00 41.24      A    C  
ATOM    366  O   THR A  26     -23.533  -5.610   4.897  1.00 38.27      A    O  
ATOM    367  CB  THR A  26     -25.284  -2.876   5.031  1.00 50.54      A    C  
ATOM    368  CG2 THR A  26     -24.865  -2.504   6.433  1.00 35.06      A    C  
ATOM    369  OG1 THR A  26     -25.802  -1.681   4.461  1.00 55.89      A    O  
ATOM    370  H   THR A  26     -25.176  -4.990   3.102  1.00 44.63      A    H  
ATOM    371  HA  THR A  26     -23.537  -2.598   3.836  1.00 36.84      A    H  
ATOM    372  HB  THR A  26     -26.095  -3.606   5.098  1.00 52.54      A    H  
ATOM    373  HG1 THR A  26     -25.997  -1.881   3.551  1.00 57.89      A    H  
ATOM    374 HG21 THR A  26     -25.699  -2.051   6.968  1.00 37.06      A    H  
ATOM    375 HG22 THR A  26     -24.551  -3.371   7.015  1.00 37.06      A    H  
ATOM    376 HG23 THR A  26     -24.043  -1.791   6.418  1.00 37.06      A    H  
ATOM    377  N   LEU A  27     -22.080  -3.923   5.252  1.00 32.03      A    N  
ATOM    378  CA  LEU A  27     -21.101  -4.739   5.972  1.00 33.52      A    C  
ATOM    379  C   LEU A  27     -20.274  -3.864   6.900  1.00 27.07      A    C  
ATOM    380  O   LEU A  27     -20.563  -2.674   7.074  1.00 32.46      A    O  
ATOM    381  CB  LEU A  27     -20.322  -5.709   5.068  1.00 30.52      A    C  
ATOM    382  CG  LEU A  27     -19.700  -5.166   3.773  1.00 27.48      A    C  
ATOM    383  CD1 LEU A  27     -18.750  -4.007   4.017  1.00 24.06      A    C  
ATOM    384  CD2 LEU A  27     -18.996  -6.285   3.025  1.00 31.93      A    C  
ATOM    385  H   LEU A  27     -21.876  -2.929   5.164  1.00 34.03      A    H  
ATOM    386  HA  LEU A  27     -21.658  -5.363   6.673  1.00 35.52      A    H  
ATOM    387  HB2 LEU A  27     -19.549  -6.211   5.645  1.00 32.52      A    H  
ATOM    388  HB3 LEU A  27     -21.002  -6.515   4.792  1.00 32.52      A    H  
ATOM    389  HG  LEU A  27     -20.509  -4.807   3.137  1.00 29.48      A    H  
ATOM    390 HD11 LEU A  27     -18.238  -3.703   3.105  1.00 26.06      A    H  
ATOM    391 HD12 LEU A  27     -19.279  -3.129   4.384  1.00 26.06      A    H  
ATOM    392 HD13 LEU A  27     -17.984  -4.272   4.743  1.00 26.06      A    H  
ATOM    393 HD21 LEU A  27     -18.574  -5.955   2.077  1.00 33.93      A    H  
ATOM    394 HD22 LEU A  27     -18.172  -6.691   3.612  1.00 33.93      A    H  
ATOM    395 HD23 LEU A  27     -19.680  -7.105   2.802  1.00 33.93      A    H  
ATOM    396  N   ASN A  28     -19.250  -4.446   7.523  1.00 29.06      A    N  
ATOM    397  CA  ASN A  28     -18.418  -3.706   8.466  1.00 21.72      A    C  
ATOM    398  C   ASN A  28     -17.156  -3.173   7.795  1.00 26.57      A    C  
ATOM    399  O   ASN A  28     -16.639  -3.780   6.852  1.00 26.24      A    O  
ATOM    400  CB  ASN A  28     -17.947  -4.642   9.598  1.00 22.76      A    C  
ATOM    401  CG  ASN A  28     -19.111  -5.287  10.308  1.00 27.09      A    C  
ATOM    402  ND2 ASN A  28     -19.312  -6.564  10.072  1.00 28.81      A    N  
ATOM    403  OD1 ASN A  28     -19.831  -4.645  11.065  1.00 26.77      A    O  
ATOM    404  H   ASN A  28     -18.983  -5.400   7.306  1.00 31.06      A    H  
ATOM    405  HA  ASN A  28     -18.976  -2.885   8.917  1.00 23.72      A    H  
ATOM    406  HB2 ASN A  28     -17.271  -5.408   9.218  1.00 24.76      A    H  
ATOM    407  HB3 ASN A  28     -17.376  -4.077  10.336  1.00 24.76      A    H  
ATOM    408 HD21 ASN A  28     -18.709  -7.059   9.424  1.00 30.81      A    H  
ATOM    409 HD22 ASN A  28     -20.071  -7.054  10.533  1.00 30.81      A    H  
ATOM    410  N   GLY A  29     -16.645  -2.062   8.308  1.00 28.47      A    N  
ATOM    411  CA  GLY A  29     -15.344  -1.569   7.868  1.00 28.63      A    C  
ATOM    412  C   GLY A  29     -14.475  -1.163   9.033  1.00 21.57      A    C  
ATOM    413  O   GLY A  29     -14.958  -0.977  10.153  1.00 26.59      A    O  
ATOM    414  H   GLY A  29     -17.104  -1.596   9.089  1.00 30.47      A    H  
ATOM    415  HA2 GLY A  29     -14.793  -2.313   7.291  1.00 30.63      A    H  
ATOM    416  HA3 GLY A  29     -15.489  -0.706   7.220  1.00 30.63      A    H  
ATOM    417  N   LEU A  30     -13.190  -0.981   8.752  1.00 19.98      A    N  
ATOM    418  CA  LEU A  30     -12.195  -0.616   9.757  1.00 28.26      A    C  
ATOM    419  C   LEU A  30     -11.706   0.793   9.471  1.00 31.97      A    C  
ATOM    420  O   LEU A  30     -11.156   1.047   8.399  1.00 28.29      A    O  
ATOM    421  CB  LEU A  30     -11.026  -1.619   9.687  1.00 28.40      A    C  
ATOM    422  CG  LEU A  30      -9.951  -1.488  10.774  1.00 22.82      A    C  
ATOM    423  CD1 LEU A  30     -10.497  -1.928  12.127  1.00 23.40      A    C  
ATOM    424  CD2 LEU A  30      -8.698  -2.284  10.423  1.00 22.02      A    C  
ATOM    425  H   LEU A  30     -12.873  -1.145   7.799  1.00 21.98      A    H  
ATOM    426  HA  LEU A  30     -12.627  -0.652  10.758  1.00 30.26      A    H  
ATOM    427  HB2 LEU A  30     -11.426  -2.635   9.717  1.00 30.40      A    H  
ATOM    428  HB3 LEU A  30     -10.548  -1.531   8.711  1.00 30.40      A    H  
ATOM    429  HG  LEU A  30      -9.650  -0.444  10.858  1.00 24.82      A    H  
ATOM    430 HD11 LEU A  30      -9.746  -1.816  12.908  1.00 25.40      A    H  
ATOM    431 HD12 LEU A  30     -11.363  -1.344  12.434  1.00 25.40      A    H  
ATOM    432 HD13 LEU A  30     -10.805  -2.974  12.113  1.00 25.40      A    H  
ATOM    433 HD21 LEU A  30      -7.951  -2.214  11.212  1.00 24.02      A    H  
ATOM    434 HD22 LEU A  30      -8.915  -3.341  10.288  1.00 24.02      A    H  
ATOM    435 HD23 LEU A  30      -8.237  -1.919   9.504  1.00 24.02      A    H  
ATOM    436  N   TRP A  31     -11.910   1.702  10.412  1.00 26.20      A    N  
ATOM    437  CA  TRP A  31     -11.590   3.124  10.232  1.00 29.02      A    C  
ATOM    438  C   TRP A  31     -10.317   3.488  11.006  1.00 26.33      A    C  
ATOM    439  O   TRP A  31     -10.280   3.499  12.249  1.00 24.83      A    O  
ATOM    440  CB  TRP A  31     -12.790   3.918  10.740  1.00 26.24      A    C  
ATOM    441  CG  TRP A  31     -12.769   5.421  10.646  1.00 31.76      A    C  
ATOM    442  CD1 TRP A  31     -12.081   6.147   9.736  1.00 25.97      A    C  
ATOM    443  CD2 TRP A  31     -13.448   6.391  11.499  1.00 30.89      A    C  
ATOM    444  CE2 TRP A  31     -13.120   7.709  11.040  1.00 27.98      A    C  
ATOM    445  CE3 TRP A  31     -14.306   6.303  12.626  1.00 32.90      A    C  
ATOM    446  NE1 TRP A  31     -12.283   7.497   9.973  1.00 30.65      A    N  
ATOM    447  CZ2 TRP A  31     -13.610   8.864  11.655  1.00 30.97      A    C  
ATOM    448  CZ3 TRP A  31     -14.800   7.470  13.255  1.00 37.41      A    C  
ATOM    449  CH2 TRP A  31     -14.451   8.747  12.770  1.00 34.99      A    C  
ATOM    450  H   TRP A  31     -12.387   1.429  11.271  1.00 28.20      A    H  
ATOM    451  HA  TRP A  31     -11.465   3.363   9.178  1.00 31.02      A    H  
ATOM    452  HB2 TRP A  31     -13.690   3.585  10.223  1.00 28.24      A    H  
ATOM    453  HB3 TRP A  31     -12.953   3.679  11.792  1.00 28.24      A    H  
ATOM    454  HD1 TRP A  31     -11.462   5.726   8.956  1.00 27.97      A    H  
ATOM    455  HE1 TRP A  31     -11.841   8.225   9.417  1.00 32.65      A    H  
ATOM    456  HE3 TRP A  31     -14.581   5.332  13.012  1.00 34.90      A    H  
ATOM    457  HZ2 TRP A  31     -13.337   9.837  11.280  1.00 32.97      A    H  
ATOM    458  HZ3 TRP A  31     -15.448   7.381  14.115  1.00 39.41      A    H  
ATOM    459  HH2 TRP A  31     -14.831   9.633  13.257  1.00 36.99      A    H  
ATOM    460  N   LEU A  32      -9.257   3.753  10.249  1.00 25.22      A    N  
ATOM    461  CA  LEU A  32      -7.946   4.066  10.804  1.00 23.44      A    C  
ATOM    462  C   LEU A  32      -7.475   5.340  10.139  1.00 24.48      A    C  
ATOM    463  O   LEU A  32      -7.396   5.396   8.902  1.00 26.35      A    O  
ATOM    464  CB  LEU A  32      -6.933   2.955  10.512  1.00 28.63      A    C  
ATOM    465  CG  LEU A  32      -7.248   1.595  11.112  1.00 28.30      A    C  
ATOM    466  CD1 LEU A  32      -6.383   0.517  10.494  1.00 25.15      A    C  
ATOM    467  CD2 LEU A  32      -7.085   1.607  12.624  1.00 20.58      A    C  
ATOM    468  H   LEU A  32      -9.365   3.807   9.237  1.00 27.22      A    H  
ATOM    469  HA  LEU A  32      -7.989   4.242  11.880  1.00 25.44      A    H  
ATOM    470  HB2 LEU A  32      -6.844   2.839   9.432  1.00 30.63      A    H  
ATOM    471  HB3 LEU A  32      -5.944   3.270  10.848  1.00 30.63      A    H  
ATOM    472  HG  LEU A  32      -8.282   1.343  10.882  1.00 30.30      A    H  
ATOM    473 HD11 LEU A  32      -6.589  -0.457  10.932  1.00 27.15      A    H  
ATOM    474 HD12 LEU A  32      -6.548   0.438   9.419  1.00 27.15      A    H  
ATOM    475 HD13 LEU A  32      -5.331   0.721  10.657  1.00 27.15      A    H  
ATOM    476 HD21 LEU A  32      -7.339   0.636  13.049  1.00 22.58      A    H  
ATOM    477 HD22 LEU A  32      -6.059   1.835  12.916  1.00 22.58      A    H  
ATOM    478 HD23 LEU A  32      -7.741   2.338  13.095  1.00 22.58      A    H  
ATOM    479  N   ASP A  33      -7.198   6.366  10.937  1.00 25.82      A    N  
ATOM    480  CA  ASP A  33      -6.886   7.682  10.370  1.00 28.16      A    C  
ATOM    481  C   ASP A  33      -8.061   8.141   9.528  1.00 24.33      A    C  
ATOM    482  O   ASP A  33      -9.208   7.990   9.950  1.00 29.51      A    O  
ATOM    483  CB  ASP A  33      -5.514   7.745   9.669  1.00 30.80      A    C  
ATOM    484  CG  ASP A  33      -4.402   7.309  10.600  1.00 38.83      A    C  
ATOM    485  OD1 ASP A  33      -4.270   7.896  11.695  1.00 41.84      A    O  
ATOM    486  OD2 ASP A  33      -3.651   6.374  10.250  1.00 47.98      A    O1-
ATOM    487  H   ASP A  33      -7.291   6.282  11.948  1.00 27.82      A    H  
ATOM    488  HA  ASP A  33      -6.860   8.368  11.218  1.00 30.16      A    H  
ATOM    489  HB2 ASP A  33      -5.491   7.130   8.768  1.00 32.80      A    H  
ATOM    490  HB3 ASP A  33      -5.294   8.765   9.353  1.00 32.80      A    H  
ATOM    491  N   ASP A  34      -7.809   8.656   8.329  1.00 25.99      A    N  
ATOM    492  CA  ASP A  34      -8.901   9.042   7.444  1.00 30.10      A    C  
ATOM    493  C   ASP A  34      -9.249   7.990   6.391  1.00 34.82      A    C  
ATOM    494  O   ASP A  34      -9.811   8.329   5.347  1.00 29.27      A    O  
ATOM    495  CB  ASP A  34      -8.590  10.415   6.811  1.00 28.79      A    C  
ATOM    496  CG  ASP A  34      -7.353  10.509   5.927  1.00 45.12      A    C  
ATOM    497  OD1 ASP A  34      -6.529   9.572   5.926  1.00 32.47      A    O  
ATOM    498  OD2 ASP A  34      -7.197  11.529   5.217  1.00 35.27      A    O1-
ATOM    499  H   ASP A  34      -6.866   8.682   7.965  1.00 27.99      A    H  
ATOM    500  HA  ASP A  34      -9.831   9.192   7.994  1.00 32.10      A    H  
ATOM    501  HB2 ASP A  34      -9.443  10.734   6.220  1.00 30.79      A    H  
ATOM    502  HB3 ASP A  34      -8.494  11.161   7.601  1.00 30.79      A    H  
ATOM    503  N   VAL A  35      -8.941   6.714   6.625  1.00 27.03      A    N  
ATOM    504  CA  VAL A  35      -9.280   5.674   5.644  1.00 27.92      A    C  
ATOM    505  C   VAL A  35     -10.156   4.625   6.303  1.00 26.80      A    C  
ATOM    506  O   VAL A  35      -9.900   4.246   7.450  1.00 25.11      A    O  
ATOM    507  CB  VAL A  35      -8.021   5.057   5.015  1.00 29.25      A    C  
ATOM    508  CG1 VAL A  35      -8.336   3.963   3.999  1.00 28.77      A    C  
ATOM    509  CG2 VAL A  35      -7.140   6.116   4.355  1.00 32.31      A    C  
ATOM    510  H   VAL A  35      -8.530   6.420   7.505  1.00 29.03      A    H  
ATOM    511  HA  VAL A  35      -9.864   6.074   4.816  1.00 29.92      A    H  
ATOM    512  HB  VAL A  35      -7.434   4.599   5.813  1.00 31.25      A    H  
ATOM    513 HG11 VAL A  35      -7.423   3.588   3.535  1.00 30.77      A    H  
ATOM    514 HG12 VAL A  35      -8.815   3.096   4.454  1.00 30.77      A    H  
ATOM    515 HG13 VAL A  35      -8.988   4.327   3.204  1.00 30.77      A    H  
ATOM    516 HG21 VAL A  35      -6.259   5.667   3.895  1.00 34.31      A    H  
ATOM    517 HG22 VAL A  35      -7.691   6.649   3.580  1.00 34.31      A    H  
ATOM    518 HG23 VAL A  35      -6.781   6.850   5.075  1.00 34.31      A    H  
ATOM    519  N   VAL A  36     -11.153   4.162   5.553  1.00 28.17      A    N  
ATOM    520  CA  VAL A  36     -11.970   3.019   5.939  1.00 36.37      A    C  
ATOM    521  C   VAL A  36     -11.669   1.865   4.992  1.00 27.26      A    C  
ATOM    522  O   VAL A  36     -11.749   2.009   3.765  1.00 24.29      A    O  
ATOM    523  CB  VAL A  36     -13.467   3.367   5.954  1.00 31.50      A    C  
ATOM    524  CG1 VAL A  36     -14.382   2.173   6.249  1.00 28.14      A    C  
ATOM    525  CG2 VAL A  36     -13.757   4.502   6.927  1.00 27.24      A    C  
ATOM    526  H   VAL A  36     -11.320   4.572   4.637  1.00 30.17      A    H  
ATOM    527  HA  VAL A  36     -11.723   2.732   6.950  1.00 38.37      A    H  
ATOM    528  HB  VAL A  36     -13.732   3.726   4.960  1.00 33.50      A    H  
ATOM    529 HG11 VAL A  36     -15.426   2.483   6.283  1.00 30.14      A    H  
ATOM    530 HG12 VAL A  36     -14.314   1.395   5.488  1.00 30.14      A    H  
ATOM    531 HG13 VAL A  36     -14.139   1.719   7.211  1.00 30.14      A    H  
ATOM    532 HG21 VAL A  36     -14.804   4.785   6.881  1.00 29.24      A    H  
ATOM    533 HG22 VAL A  36     -13.535   4.214   7.952  1.00 29.24      A    H  
ATOM    534 HG23 VAL A  36     -13.182   5.400   6.699  1.00 29.24      A    H  
ATOM    535  N   TYR A  37     -11.356   0.710   5.581  1.00 22.53      A    N  
ATOM    536  CA  TYR A  37     -11.011  -0.491   4.829  1.00 24.54      A    C  
ATOM    537  C   TYR A  37     -12.157  -1.484   4.938  1.00 26.29      A    C  
ATOM    538  O   TYR A  37     -12.680  -1.702   6.041  1.00 27.26      A    O  
ATOM    539  CB  TYR A  37      -9.753  -1.141   5.438  1.00 20.82      A    C  
ATOM    540  CG  TYR A  37      -8.533  -0.224   5.488  1.00 21.81      A    C  
ATOM    541  CD1 TYR A  37      -8.432   0.765   6.490  1.00 23.60      A    C  
ATOM    542  CD2 TYR A  37      -7.503  -0.359   4.529  1.00 21.22      A    C  
ATOM    543  CE1 TYR A  37      -7.325   1.629   6.530  1.00 24.81      A    C  
ATOM    544  CE2 TYR A  37      -6.385   0.501   4.578  1.00 24.27      A    C  
ATOM    545  CZ  TYR A  37      -6.302   1.501   5.569  1.00 22.48      A    C  
ATOM    546  OH  TYR A  37      -5.233   2.344   5.603  1.00 30.49      A    O  
ATOM    547  H   TYR A  37     -11.297   0.682   6.596  1.00 24.53      A    H  
ATOM    548  HA  TYR A  37     -10.804  -0.265   3.782  1.00 26.54      A    H  
ATOM    549  HB2 TYR A  37      -9.952  -1.486   6.453  1.00 22.82      A    H  
ATOM    550  HB3 TYR A  37      -9.494  -2.038   4.872  1.00 22.82      A    H  
ATOM    551  HD1 TYR A  37      -9.205   0.866   7.223  1.00 25.60      A    H  
ATOM    552  HD2 TYR A  37      -7.567  -1.119   3.762  1.00 23.22      A    H  
ATOM    553  HE1 TYR A  37      -7.263   2.391   7.292  1.00 26.81      A    H  
ATOM    554  HE2 TYR A  37      -5.596   0.401   3.848  1.00 26.27      A    H  
ATOM    555  HH  TYR A  37      -5.291   3.009   6.296  1.00 32.49      A    H  
ATOM    556  N   CYS A  38     -12.557  -2.090   3.827  1.00 24.01      A    N  
ATOM    557  CA  CYS A  38     -13.605  -3.110   3.864  1.00 24.70      A    C  
ATOM    558  C   CYS A  38     -13.449  -4.102   2.722  1.00 24.51      A    C  
ATOM    559  O   CYS A  38     -12.651  -3.845   1.810  1.00 24.07      A    O  
ATOM    560  CB  CYS A  38     -15.002  -2.492   3.941  1.00 25.81      A    C  
ATOM    561  SG  CYS A  38     -15.503  -1.683   2.403  1.00 30.37      A    S  
ATOM    562  H   CYS A  38     -12.143  -1.856   2.928  1.00 26.01      A    H  
ATOM    563  HA  CYS A  38     -13.454  -3.683   4.778  1.00 26.70      A    H  
ATOM    564  HB2 CYS A  38     -15.756  -3.233   4.187  1.00 27.81      A    H  
ATOM    565  HB3 CYS A  38     -15.059  -1.762   4.748  1.00 27.81      A    H  
ATOM    566  HG  CYS A  38     -14.940  -2.566   1.571  1.00 32.37      A    H  
ATOM    567  N   PRO A  39     -14.182  -5.230   2.710  1.00 22.55      A    N  
ATOM    568  CA  PRO A  39     -14.141  -6.174   1.597  1.00 19.71      A    C  
ATOM    569  C   PRO A  39     -14.711  -5.520   0.335  1.00 28.30      A    C  
ATOM    570  O   PRO A  39     -15.765  -4.885   0.405  1.00 26.20      A    O  
ATOM    571  CB  PRO A  39     -15.052  -7.317   2.023  1.00 26.36      A    C  
ATOM    572  CG  PRO A  39     -15.062  -7.275   3.552  1.00 22.26      A    C  
ATOM    573  CD  PRO A  39     -14.874  -5.788   3.889  1.00 22.95      A    C  
ATOM    574  HA  PRO A  39     -13.118  -6.523   1.449  1.00 21.71      A    H  
ATOM    575  HB2 PRO A  39     -16.076  -7.182   1.666  1.00 28.36      A    H  
ATOM    576  HB3 PRO A  39     -14.716  -8.280   1.642  1.00 28.36      A    H  
ATOM    577  HG2 PRO A  39     -15.967  -7.693   3.984  1.00 24.26      A    H  
ATOM    578  HG3 PRO A  39     -14.217  -7.852   3.933  1.00 24.26      A    H  
ATOM    579  HD2 PRO A  39     -15.860  -5.339   3.984  1.00 24.95      A    H  
ATOM    580  HD3 PRO A  39     -14.346  -5.659   4.830  1.00 24.95      A    H  
ATOM    581  N   ARG A  40     -14.030  -5.677  -0.793  1.00 23.86      A    N  
ATOM    582  CA  ARG A  40     -14.513  -5.073  -2.050  1.00 24.85      A    C  
ATOM    583  C   ARG A  40     -15.852  -5.606  -2.547  1.00 35.04      A    C  
ATOM    584  O   ARG A  40     -16.562  -4.910  -3.278  1.00 32.07      A    O  
ATOM    585  CB  ARG A  40     -13.441  -5.150  -3.124  1.00 22.33      A    C  
ATOM    586  CG  ARG A  40     -13.211  -6.525  -3.725  1.00 21.61      A    C  
ATOM    587  CD  ARG A  40     -12.200  -6.516  -4.865  1.00 23.26      A    C  
ATOM    588  NE  ARG A  40     -11.926  -7.889  -5.289  1.00 24.58      A    N  
ATOM    589  CZ  ARG A  40     -11.169  -8.203  -6.351  1.00 28.38      A    C  
ATOM    590  NH1 ARG A  40     -10.593  -7.230  -7.083  1.00 27.24      A    N  
ATOM    591  NH2 ARG A  40     -10.993  -9.486  -6.682  1.00 23.59      A    N1+
ATOM    592  H   ARG A  40     -13.203  -6.266  -0.808  1.00 25.86      A    H  
ATOM    593  HA  ARG A  40     -14.686  -4.017  -1.841  1.00 26.85      A    H  
ATOM    594  HB2 ARG A  40     -13.724  -4.471  -3.930  1.00 24.33      A    H  
ATOM    595  HB3 ARG A  40     -12.502  -4.757  -2.731  1.00 24.33      A    H  
ATOM    596  HG2 ARG A  40     -12.885  -7.214  -2.949  1.00 23.61      A    H  
ATOM    597  HG3 ARG A  40     -14.138  -6.946  -4.109  1.00 23.61      A    H  
ATOM    598  HD2 ARG A  40     -12.624  -5.974  -5.707  1.00 25.26      A    H  
ATOM    599  HD3 ARG A  40     -11.281  -6.005  -4.583  1.00 25.26      A    H  
ATOM    600  HE  ARG A  40     -12.356  -8.643  -4.743  1.00 26.58      A    H  
ATOM    601 HH11 ARG A  40     -10.719  -6.262  -6.827  1.00 29.24      A    H  
ATOM    602 HH12 ARG A  40     -10.009  -7.466  -7.873  1.00 29.24      A    H  
ATOM    603 HH21 ARG A  40     -11.439 -10.218  -6.129  1.00 25.59      A    H  
ATOM    604 HH22 ARG A  40     -10.406  -9.736  -7.464  1.00 25.59      A    H  
ATOM    605  N   HIS A  41     -16.249  -6.801  -2.118  1.00 27.74      A    N  
ATOM    606  CA  HIS A  41     -17.543  -7.355  -2.521  1.00 31.24      A    C  
ATOM    607  C   HIS A  41     -18.774  -6.600  -2.039  1.00 31.35      A    C  
ATOM    608  O   HIS A  41     -19.888  -6.916  -2.458  1.00 34.40      A    O  
ATOM    609  CB  HIS A  41     -17.663  -8.838  -2.204  1.00 23.88      A    C  
ATOM    610  CG  HIS A  41     -17.803  -9.230  -0.746  1.00 30.16      A    C  
ATOM    611  CD2 HIS A  41     -18.866  -8.990   0.143  1.00 24.42      A    C  
ATOM    612  ND1 HIS A  41     -16.821  -9.965  -0.059  1.00 37.90      A    N  
ATOM    613  CE1 HIS A  41     -17.310 -10.143   1.145  1.00 32.94      A    C  
ATOM    614  NE2 HIS A  41     -18.488  -9.601   1.335  1.00 32.97      A    N  
ATOM    615  H   HIS A  41     -15.610  -7.381  -1.576  1.00 29.74      A    H  
ATOM    616  HA  HIS A  41     -17.609  -7.290  -3.601  1.00 33.24      A    H  
ATOM    617  HB2 HIS A  41     -18.550  -9.216  -2.712  1.00 25.88      A    H  
ATOM    618  HB3 HIS A  41     -16.832  -9.387  -2.645  1.00 25.88      A    H  
ATOM    619  HD2 HIS A  41     -19.809  -8.476   0.019  1.00 26.42      A    H  
ATOM    620  HE1 HIS A  41     -16.783 -10.677   1.915  1.00 34.94      A    H  
ATOM    621  HE2 HIS A  41     -19.027  -9.641   2.188  1.00 34.97      A    H  
ATOM    622  N   VAL A  42     -18.587  -5.581  -1.208  1.00 29.00      A    N  
ATOM    623  CA  VAL A  42     -19.647  -4.619  -0.915  1.00 39.37      A    C  
ATOM    624  C   VAL A  42     -20.248  -3.948  -2.160  1.00 37.07      A    C  
ATOM    625  O   VAL A  42     -21.417  -3.567  -2.144  1.00 30.33      A    O  
ATOM    626  CB  VAL A  42     -19.178  -3.590   0.118  1.00 28.80      A    C  
ATOM    627  CG1 VAL A  42     -18.175  -2.562  -0.396  1.00 29.50      A    C  
ATOM    628  CG2 VAL A  42     -20.322  -2.902   0.859  1.00 30.53      A    C  
ATOM    629  H   VAL A  42     -17.648  -5.388  -0.879  1.00 31.00      A    H  
ATOM    630  HA  VAL A  42     -20.447  -5.200  -0.455  1.00 41.37      A    H  
ATOM    631  HB  VAL A  42     -18.641  -4.149   0.880  1.00 30.80      A    H  
ATOM    632 HG11 VAL A  42     -17.812  -1.940   0.422  1.00 31.50      A    H  
ATOM    633 HG12 VAL A  42     -17.305  -3.041  -0.847  1.00 31.50      A    H  
ATOM    634 HG13 VAL A  42     -18.611  -1.893  -1.139  1.00 31.50      A    H  
ATOM    635 HG21 VAL A  42     -19.952  -2.308   1.695  1.00 32.53      A    H  
ATOM    636 HG22 VAL A  42     -20.882  -2.234   0.210  1.00 32.53      A    H  
ATOM    637 HG23 VAL A  42     -21.029  -3.623   1.264  1.00 32.53      A    H  
ATOM    638  N   ILE A  43     -19.457  -3.846  -3.229  1.00 28.93      A    N  
ATOM    639  CA  ILE A  43     -19.937  -3.218  -4.468  1.00 28.71      A    C  
ATOM    640  C   ILE A  43     -20.767  -4.138  -5.361  1.00 36.29      A    C  
ATOM    641  O   ILE A  43     -21.232  -3.708  -6.423  1.00 54.15      A    O  
ATOM    642  CB  ILE A  43     -18.757  -2.613  -5.261  1.00 26.42      A    C  
ATOM    643  CG1 ILE A  43     -17.876  -3.588  -6.047  1.00 28.18      A    C  
ATOM    644  CG2 ILE A  43     -17.974  -1.630  -4.386  1.00 28.91      A    C  
ATOM    645  CD1 ILE A  43     -16.697  -2.924  -6.753  1.00 30.77      A    C  
ATOM    646  H   ILE A  43     -18.505  -4.199  -3.192  1.00 30.93      A    H  
ATOM    647  HA  ILE A  43     -20.598  -2.388  -4.203  1.00 30.71      A    H  
ATOM    648  HB  ILE A  43     -19.216  -1.990  -6.030  1.00 28.42      A    H  
ATOM    649 HG12 ILE A  43     -17.518  -4.395  -5.416  1.00 30.18      A    H  
ATOM    650 HG13 ILE A  43     -18.474  -4.081  -6.814  1.00 30.18      A    H  
ATOM    651 HG21 ILE A  43     -17.302  -1.003  -4.971  1.00 30.91      A    H  
ATOM    652 HG22 ILE A  43     -18.656  -0.957  -3.867  1.00 30.91      A    H  
ATOM    653 HG23 ILE A  43     -17.375  -2.145  -3.634  1.00 30.91      A    H  
ATOM    654 HD11 ILE A  43     -16.241  -3.585  -7.486  1.00 32.77      A    H  
ATOM    655 HD12 ILE A  43     -17.012  -2.028  -7.287  1.00 32.77      A    H  
ATOM    656 HD13 ILE A  43     -15.918  -2.637  -6.045  1.00 32.77      A    H  
ATOM    657  N   CYS A  44     -20.939  -5.393  -4.967  1.00 34.49      A    N  
ATOM    658  CA  CYS A  44     -21.582  -6.386  -5.819  1.00 27.12      A    C  
ATOM    659  C   CYS A  44     -23.062  -6.558  -5.513  1.00 47.24      A    C  
ATOM    660  O   CYS A  44     -23.503  -6.508  -4.361  1.00 66.83      A    O  
ATOM    661  CB  CYS A  44     -20.903  -7.731  -5.630  1.00 35.96      A    C  
ATOM    662  SG  CYS A  44     -19.217  -7.756  -6.274  1.00 53.60      A    S  
ATOM    663  H   CYS A  44     -20.606  -5.687  -4.057  1.00 36.49      A    H  
ATOM    664  HA  CYS A  44     -21.473  -6.115  -6.872  1.00 29.12      A    H  
ATOM    665  HB2 CYS A  44     -20.892  -8.019  -4.578  1.00 37.96      A    H  
ATOM    666  HB3 CYS A  44     -21.454  -8.515  -6.151  1.00 37.96      A    H  
ATOM    667  HG  CYS A  44     -18.785  -8.775  -5.523  1.00 55.60      A    H  
ATOM    668  N   THR A  45     -23.816  -6.810  -6.579  1.00 54.13      A    N  
ATOM    669  CA  THR A  45     -25.153  -7.377  -6.458  1.00 65.20      A    C  
ATOM    670  C   THR A  45     -25.062  -8.902  -6.492  1.00 78.08      A    C  
ATOM    671  O   THR A  45     -24.019  -9.486  -6.807  1.00 69.87      A    O  
ATOM    672  CB  THR A  45     -26.052  -6.907  -7.623  1.00 68.84      A    C  
ATOM    673  CG2 THR A  45     -26.100  -5.401  -7.792  1.00 49.01      A    C  
ATOM    674  OG1 THR A  45     -25.744  -7.486  -8.886  1.00 65.65      A    O  
ATOM    675  H   THR A  45     -23.388  -6.821  -7.498  1.00 56.13      A    H  
ATOM    676  HA  THR A  45     -25.619  -7.074  -5.517  1.00 67.20      A    H  
ATOM    677  HB  THR A  45     -27.071  -7.225  -7.395  1.00 70.84      A    H  
ATOM    678  HG1 THR A  45     -24.937  -7.093  -9.210  1.00 67.65      A    H  
ATOM    679 HG21 THR A  45     -26.846  -5.113  -8.533  1.00 51.01      A    H  
ATOM    680 HG22 THR A  45     -26.369  -4.914  -6.854  1.00 51.01      A    H  
ATOM    681 HG23 THR A  45     -25.142  -4.991  -8.111  1.00 51.01      A    H  
ATOM    682  N   SER A  46     -26.196  -9.547  -6.250  1.00 83.25      A    N  
ATOM    683  CA  SER A  46     -26.292 -11.001  -6.357  1.00 92.36      A    C  
ATOM    684  C   SER A  46     -26.036 -11.533  -7.767  1.00103.81      A    C  
ATOM    685  O   SER A  46     -25.435 -12.594  -7.943  1.00103.74      A    O  
ATOM    686  CB  SER A  46     -27.683 -11.458  -5.910  1.00 93.27      A    C  
ATOM    687  OG  SER A  46     -28.011 -11.034  -4.590  1.00 84.37      A    O  
ATOM    688  H   SER A  46     -27.019  -9.058  -5.930  1.00 85.25      A    H  
ATOM    689  HA  SER A  46     -25.546 -11.447  -5.695  1.00 94.36      A    H  
ATOM    690  HB2 SER A  46     -28.447 -11.077  -6.592  1.00 95.27      A    H  
ATOM    691  HB3 SER A  46     -27.753 -12.547  -5.951  1.00 95.27      A    H  
ATOM    692  HG  SER A  46     -27.398 -11.435  -3.985  1.00 86.37      A    H  
ATOM    693  N   GLU A  47     -26.465 -10.764  -8.769  1.00 98.64      A    N  
ATOM    694  CA  GLU A  47     -26.247 -11.123 -10.166  1.00102.02      A    C  
ATOM    695  C   GLU A  47     -24.778 -11.088 -10.566  1.00 92.98      A    C  
ATOM    696  O   GLU A  47     -24.293 -11.940 -11.313  1.00 92.05      A    O  
ATOM    697  CB  GLU A  47     -27.116 -10.226 -11.059  1.00100.50      A    C  
ATOM    698  CG  GLU A  47     -26.698 -10.094 -12.536  1.00107.47      A    C  
ATOM    699  CD  GLU A  47     -27.753  -9.339 -13.329  1.00105.38      A    C  
ATOM    700  OE1 GLU A  47     -27.461  -8.930 -14.471  1.00103.55      A    O  
ATOM    701  OE2 GLU A  47     -28.880  -9.150 -12.824  1.00101.09      A    O1-
ATOM    702  H   GLU A  47     -26.848  -9.852  -8.561  1.00100.64      A    H  
ATOM    703  HA  GLU A  47     -26.576 -12.154 -10.314  1.00104.02      A    H  
ATOM    704  HB2 GLU A  47     -28.134 -10.614 -10.987  1.00102.50      A    H  
ATOM    705  HB3 GLU A  47     -27.149  -9.220 -10.637  1.00102.50      A    H  
ATOM    706  HG2 GLU A  47     -25.744  -9.571 -12.623  1.00109.47      A    H  
ATOM    707  HG3 GLU A  47     -26.568 -11.077 -12.989  1.00109.47      A    H  
ATOM    708  N   ASP A  48     -24.066 -10.114 -10.007  1.00 94.34      A    N  
ATOM    709  CA  ASP A  48     -22.641  -9.953 -10.292  1.00 92.22      A    C  
ATOM    710  C   ASP A  48     -21.792 -11.097  -9.762  1.00 89.35      A    C  
ATOM    711  O   ASP A  48     -20.680 -11.336 -10.232  1.00 76.81      A    O  
ATOM    712  CB  ASP A  48     -22.085  -8.655  -9.689  1.00 81.16      A    C  
ATOM    713  CG  ASP A  48     -22.815  -7.404 -10.127  1.00 90.56      A    C  
ATOM    714  OD1 ASP A  48     -23.192  -7.307 -11.312  1.00 74.97      A    O  
ATOM    715  OD2 ASP A  48     -23.025  -6.505  -9.287  1.00 86.58      A    O1-
ATOM    716  H   ASP A  48     -24.529  -9.461  -9.388  1.00 96.34      A    H  
ATOM    717  HA  ASP A  48     -22.507  -9.923 -11.376  1.00 94.22      A    H  
ATOM    718  HB2 ASP A  48     -22.102  -8.707  -8.599  1.00 83.16      A    H  
ATOM    719  HB3 ASP A  48     -21.039  -8.533  -9.971  1.00 83.16      A    H  
ATOM    720  N   MET A  49     -22.321 -11.805  -8.770  1.00 87.91      A    N  
ATOM    721  CA  MET A  49     -21.457 -12.546  -7.869  1.00 87.42      A    C  
ATOM    722  C   MET A  49     -20.872 -13.837  -8.405  1.00 87.53      A    C  
ATOM    723  O   MET A  49     -19.951 -14.414  -7.819  1.00 70.95      A    O  
ATOM    724  CB  MET A  49     -22.208 -12.838  -6.573  1.00 85.31      A    C  
ATOM    725  CG  MET A  49     -21.312 -12.813  -5.348  1.00101.63      A    C  
ATOM    726  SD  MET A  49     -20.591 -11.174  -5.179  1.00110.10      A    S  
ATOM    727  CE  MET A  49     -18.917 -11.499  -5.746  1.00105.41      A    C  
ATOM    728  H   MET A  49     -23.254 -11.566  -8.463  1.00 89.91      A    H  
ATOM    729  HA  MET A  49     -20.624 -11.875  -7.708  1.00 89.42      A    H  
ATOM    730  HB2 MET A  49     -22.986 -12.089  -6.416  1.00 87.31      A    H  
ATOM    731  HB3 MET A  49     -22.737 -13.792  -6.631  1.00 87.31      A    H  
ATOM    732  HG2 MET A  49     -21.906 -13.018  -4.457  1.00103.63      A    H  
ATOM    733  HG3 MET A  49     -20.534 -13.576  -5.384  1.00103.63      A    H  
ATOM    734  HE1 MET A  49     -18.433 -10.540  -5.866  1.00107.41      A    H  
ATOM    735  HE2 MET A  49     -18.340 -12.089  -5.040  1.00107.41      A    H  
ATOM    736  HE3 MET A  49     -18.857 -12.031  -6.690  1.00107.41      A    H  
ATOM    737  N   LEU A  50     -21.407 -14.260  -9.535  1.00 77.32      A    N  
ATOM    738  CA  LEU A  50     -20.997 -15.493 -10.175  1.00 79.16      A    C  
ATOM    739  C   LEU A  50     -19.587 -15.378 -10.745  1.00 78.74      A    C  
ATOM    740  O   LEU A  50     -18.744 -16.256 -10.559  1.00 84.05      A    O  
ATOM    741  CB  LEU A  50     -21.998 -15.832 -11.283  1.00 75.96      A    C  
ATOM    742  CG  LEU A  50     -23.480 -15.693 -10.905  1.00 82.73      A    C  
ATOM    743  CD1 LEU A  50     -24.376 -15.941 -12.107  1.00 83.12      A    C  
ATOM    744  CD2 LEU A  50     -23.879 -16.590  -9.742  1.00 81.88      A    C  
ATOM    745  H   LEU A  50     -22.136 -13.695  -9.949  1.00 79.32      A    H  
ATOM    746  HA  LEU A  50     -20.997 -16.298  -9.436  1.00 81.16      A    H  
ATOM    747  HB2 LEU A  50     -21.816 -15.185 -12.144  1.00 77.96      A    H  
ATOM    748  HB3 LEU A  50     -21.804 -16.846 -11.638  1.00 77.96      A    H  
ATOM    749  HG  LEU A  50     -23.680 -14.663 -10.606  1.00 84.73      A    H  
ATOM    750 HD11 LEU A  50     -25.426 -15.777 -11.858  1.00 85.12      A    H  
ATOM    751 HD12 LEU A  50     -24.135 -15.264 -12.928  1.00 85.12      A    H  
ATOM    752 HD13 LEU A  50     -24.280 -16.962 -12.479  1.00 85.12      A    H  
ATOM    753 HD21 LEU A  50     -24.936 -16.472  -9.501  1.00 83.88      A    H  
ATOM    754 HD22 LEU A  50     -23.709 -17.641  -9.975  1.00 83.88      A    H  
ATOM    755 HD23 LEU A  50     -23.320 -16.354  -8.836  1.00 83.88      A    H  
ATOM    756  N   ASN A  51     -19.321 -14.247 -11.388  1.00 64.08      A    N  
ATOM    757  CA  ASN A  51     -17.958 -13.882 -11.735  1.00 57.06      A    C  
ATOM    758  C   ASN A  51     -17.935 -12.379 -11.975  1.00 66.98      A    C  
ATOM    759  O   ASN A  51     -18.158 -11.950 -13.112  1.00 62.61      A    O  
ATOM    760  CB  ASN A  51     -17.384 -14.677 -12.915  1.00 77.00      A    C  
ATOM    761  CG  ASN A  51     -15.890 -14.471 -13.062  1.00 82.16      A    C  
ATOM    762  ND2 ASN A  51     -15.501 -13.633 -13.995  1.00 79.56      A    N  
ATOM    763  OD1 ASN A  51     -15.088 -15.055 -12.342  1.00 87.83      A    O  
ATOM    764  H   ASN A  51     -20.031 -13.526 -11.429  1.00 66.08      A    H  
ATOM    765  HA  ASN A  51     -17.325 -14.118 -10.880  1.00 59.06      A    H  
ATOM    766  HB2 ASN A  51     -17.532 -15.746 -12.767  1.00 79.00      A    H  
ATOM    767  HB3 ASN A  51     -17.901 -14.437 -13.845  1.00 79.00      A    H  
ATOM    768 HD21 ASN A  51     -16.185 -13.158 -14.567  1.00 81.56      A    H  
ATOM    769 HD22 ASN A  51     -14.517 -13.455 -14.131  1.00 81.56      A    H  
ATOM    770  N   PRO A  52     -17.695 -11.554 -10.950  1.00 55.67      A    N  
ATOM    771  CA  PRO A  52     -17.656 -10.110 -11.137  1.00 51.47      A    C  
ATOM    772  C   PRO A  52     -16.342  -9.697 -11.775  1.00 57.53      A    C  
ATOM    773  O   PRO A  52     -15.304 -10.311 -11.516  1.00 50.17      A    O  
ATOM    774  CB  PRO A  52     -17.773  -9.552  -9.729  1.00 65.37      A    C  
ATOM    775  CG  PRO A  52     -17.157 -10.637  -8.853  1.00 68.75      A    C  
ATOM    776  CD  PRO A  52     -17.470 -11.955  -9.559  1.00 50.84      A    C  
ATOM    777  HA  PRO A  52     -18.498  -9.770 -11.744  1.00 53.47      A    H  
ATOM    778  HB2 PRO A  52     -17.275  -8.592  -9.591  1.00 67.37      A    H  
ATOM    779  HB3 PRO A  52     -18.823  -9.421  -9.464  1.00 67.37      A    H  
ATOM    780  HG2 PRO A  52     -16.076 -10.511  -8.858  1.00 70.75      A    H  
ATOM    781  HG3 PRO A  52     -17.480 -10.590  -7.820  1.00 70.75      A    H  
ATOM    782  HD2 PRO A  52     -16.628 -12.640  -9.451  1.00 52.84      A    H  
ATOM    783  HD3 PRO A  52     -18.367 -12.420  -9.151  1.00 52.84      A    H  
ATOM    784  N   ASN A  53     -16.383  -8.636 -12.574  1.00 35.58      A    N  
ATOM    785  CA  ASN A  53     -15.150  -7.904 -12.831  1.00 32.31      A    C  
ATOM    786  C   ASN A  53     -15.219  -6.686 -11.934  1.00 52.34      A    C  
ATOM    787  O   ASN A  53     -16.010  -5.760 -12.157  1.00 33.89      A    O  
ATOM    788  CB  ASN A  53     -15.009  -7.472 -14.294  1.00 41.21      A    C  
ATOM    789  CG  ASN A  53     -13.655  -6.834 -14.512  1.00 36.76      A    C  
ATOM    790  ND2 ASN A  53     -12.706  -7.610 -14.982  1.00 53.41      A    N  
ATOM    791  OD1 ASN A  53     -13.454  -5.651 -14.252  1.00 38.54      A    O  
ATOM    792  H   ASN A  53     -17.254  -8.143 -12.702  1.00 37.58      A    H  
ATOM    793  HA  ASN A  53     -14.261  -8.490 -12.591  1.00 34.31      A    H  
ATOM    794  HB2 ASN A  53     -15.121  -8.333 -14.952  1.00 43.21      A    H  
ATOM    795  HB3 ASN A  53     -15.788  -6.765 -14.583  1.00 43.21      A    H  
ATOM    796 HD21 ASN A  53     -12.898  -8.580 -15.181  1.00 55.41      A    H  
ATOM    797 HD22 ASN A  53     -11.785  -7.235 -15.140  1.00 55.41      A    H  
ATOM    798  N   TYR A  54     -14.374  -6.695 -10.914  1.00 35.82      A    N  
ATOM    799  CA  TYR A  54     -14.425  -5.635  -9.923  1.00 40.83      A    C  
ATOM    800  C   TYR A  54     -13.934  -4.297 -10.432  1.00 29.59      A    C  
ATOM    801  O   TYR A  54     -14.424  -3.263  -9.985  1.00 30.32      A    O  
ATOM    802  CB  TYR A  54     -13.606  -6.012  -8.704  1.00 28.72      A    C  
ATOM    803  CG  TYR A  54     -14.309  -7.006  -7.816  1.00 33.38      A    C  
ATOM    804  CD1 TYR A  54     -15.276  -6.561  -6.902  1.00 34.31      A    C  
ATOM    805  CD2 TYR A  54     -13.992  -8.382  -7.893  1.00 33.27      A    C  
ATOM    806  CE1 TYR A  54     -15.924  -7.477  -6.064  1.00 36.56      A    C  
ATOM    807  CE2 TYR A  54     -14.646  -9.299  -7.048  1.00 29.49      A    C  
ATOM    808  CZ  TYR A  54     -15.613  -8.845  -6.134  1.00 33.65      A    C  
ATOM    809  OH  TYR A  54     -16.243  -9.727  -5.314  1.00 37.15      A    O  
ATOM    810  H   TYR A  54     -13.711  -7.464 -10.803  1.00 37.82      A    H  
ATOM    811  HA  TYR A  54     -15.458  -5.492  -9.606  1.00 42.83      A    H  
ATOM    812  HB2 TYR A  54     -12.625  -6.390  -8.993  1.00 30.72      A    H  
ATOM    813  HB3 TYR A  54     -13.413  -5.130  -8.090  1.00 30.72      A    H  
ATOM    814  HD1 TYR A  54     -15.516  -5.513  -6.837  1.00 36.31      A    H  
ATOM    815  HD2 TYR A  54     -13.248  -8.730  -8.593  1.00 35.27      A    H  
ATOM    816  HE1 TYR A  54     -16.658  -7.127  -5.367  1.00 38.56      A    H  
ATOM    817  HE2 TYR A  54     -14.403 -10.351  -7.103  1.00 31.49      A    H  
ATOM    818  HH  TYR A  54     -15.919 -10.625  -5.406  1.00 39.15      A    H  
ATOM    819  N   GLU A  55     -12.999  -4.318 -11.379  1.00 34.07      A    N  
ATOM    820  CA  GLU A  55     -12.537  -3.074 -11.985  1.00 43.60      A    C  
ATOM    821  C   GLU A  55     -13.651  -2.333 -12.732  1.00 31.06      A    C  
ATOM    822  O   GLU A  55     -13.814  -1.131 -12.533  1.00 33.96      A    O  
ATOM    823  CB  GLU A  55     -11.296  -3.327 -12.841  1.00 39.87      A    C  
ATOM    824  CG  GLU A  55     -10.605  -2.057 -13.361  1.00 51.75      A    C  
ATOM    825  CD  GLU A  55      -9.348  -2.413 -14.143  1.00 62.53      A    C  
ATOM    826  OE1 GLU A  55      -8.985  -1.659 -15.068  1.00 74.49      A    O  
ATOM    827  OE2 GLU A  55      -8.710  -3.444 -13.838  1.00 81.74      A    O1-
ATOM    828  H   GLU A  55     -12.715  -5.203 -11.776  1.00 36.07      A    H  
ATOM    829  HA  GLU A  55     -12.223  -2.421 -11.167  1.00 45.60      A    H  
ATOM    830  HB2 GLU A  55     -10.590  -3.896 -12.234  1.00 41.87      A    H  
ATOM    831  HB3 GLU A  55     -11.554  -3.970 -13.682  1.00 41.87      A    H  
ATOM    832  HG2 GLU A  55     -11.278  -1.484 -13.999  1.00 53.75      A    H  
ATOM    833  HG3 GLU A  55     -10.323  -1.409 -12.530  1.00 53.75      A    H  
ATOM    834  N   ASP A  56     -14.489  -3.067 -13.468  1.00 38.02      A    N  
ATOM    835  CA  ASP A  56     -15.694  -2.464 -14.057  1.00 45.54      A    C  
ATOM    836  C   ASP A  56     -16.703  -2.000 -13.030  1.00 63.59      A    C  
ATOM    837  O   ASP A  56     -17.295  -0.926 -13.166  1.00 45.76      A    O  
ATOM    838  CB  ASP A  56     -16.470  -3.433 -14.948  1.00 44.01      A    C  
ATOM    839  CG  ASP A  56     -15.877  -3.691 -16.299  1.00 48.60      A    C  
ATOM    840  OD1 ASP A  56     -15.268  -2.773 -16.878  1.00 52.80      A    O  
ATOM    841  OD2 ASP A  56     -16.023  -4.817 -16.810  1.00 68.72      A    O1-
ATOM    842  H   ASP A  56     -14.302  -4.059 -13.591  1.00 40.02      A    H  
ATOM    843  HA  ASP A  56     -15.401  -1.583 -14.632  1.00 47.54      A    H  
ATOM    844  HB2 ASP A  56     -16.609  -4.387 -14.437  1.00 46.01      A    H  
ATOM    845  HB3 ASP A  56     -17.470  -3.052 -15.153  1.00 46.01      A    H  
ATOM    846  N   LEU A  57     -16.927  -2.827 -12.013  1.00 33.81      A    N  
ATOM    847  CA  LEU A  57     -17.911  -2.475 -11.005  1.00 34.97      A    C  
ATOM    848  C   LEU A  57     -17.573  -1.214 -10.244  1.00 36.41      A    C  
ATOM    849  O   LEU A  57     -18.460  -0.405  -9.974  1.00 44.03      A    O  
ATOM    850  CB  LEU A  57     -18.127  -3.614 -10.012  1.00 42.91      A    C  
ATOM    851  CG  LEU A  57     -18.872  -4.810 -10.579  1.00 45.77      A    C  
ATOM    852  CD1 LEU A  57     -18.683  -6.023  -9.683  1.00 54.66      A    C  
ATOM    853  CD2 LEU A  57     -20.354  -4.521 -10.747  1.00 55.15      A    C  
ATOM    854  H   LEU A  57     -16.442  -3.717 -11.970  1.00 35.81      A    H  
ATOM    855  HA  LEU A  57     -18.852  -2.271 -11.516  1.00 36.97      A    H  
ATOM    856  HB2 LEU A  57     -17.153  -3.930  -9.640  1.00 44.91      A    H  
ATOM    857  HB3 LEU A  57     -18.667  -3.255  -9.133  1.00 44.91      A    H  
ATOM    858  HG  LEU A  57     -18.462  -5.057 -11.558  1.00 47.77      A    H  
ATOM    859 HD11 LEU A  57     -19.216  -6.890 -10.073  1.00 56.66      A    H  
ATOM    860 HD12 LEU A  57     -17.631  -6.298  -9.610  1.00 56.66      A    H  
ATOM    861 HD13 LEU A  57     -19.046  -5.839  -8.671  1.00 56.66      A    H  
ATOM    862 HD21 LEU A  57     -20.871  -5.382 -11.172  1.00 57.15      A    H  
ATOM    863 HD22 LEU A  57     -20.828  -4.300  -9.789  1.00 57.15      A    H  
ATOM    864 HD23 LEU A  57     -20.545  -3.682 -11.414  1.00 57.15      A    H  
ATOM    865  N   LEU A  58     -16.289  -1.036  -9.934  1.00 37.28      A    N  
ATOM    866  CA  LEU A  58     -15.873   0.139  -9.195  1.00 35.58      A    C  
ATOM    867  C   LEU A  58     -15.829   1.389 -10.076  1.00 28.97      A    C  
ATOM    868  O   LEU A  58     -16.201   2.466  -9.605  1.00 35.51      A    O  
ATOM    869  CB  LEU A  58     -14.517  -0.090  -8.525  1.00 32.40      A    C  
ATOM    870  CG  LEU A  58     -14.108   0.986  -7.507  1.00 28.90      A    C  
ATOM    871  CD1 LEU A  58     -15.110   1.150  -6.365  1.00 35.57      A    C  
ATOM    872  CD2 LEU A  58     -12.729   0.720  -6.932  1.00 43.24      A    C  
ATOM    873  H   LEU A  58     -15.608  -1.757 -10.162  1.00 39.28      A    H  
ATOM    874  HA  LEU A  58     -16.614   0.309  -8.414  1.00 37.58      A    H  
ATOM    875  HB2 LEU A  58     -14.533  -1.054  -8.014  1.00 34.40      A    H  
ATOM    876  HB3 LEU A  58     -13.745  -0.182  -9.291  1.00 34.40      A    H  
ATOM    877  HG  LEU A  58     -14.040   1.943  -8.026  1.00 30.90      A    H  
ATOM    878 HD11 LEU A  58     -14.736   1.836  -5.604  1.00 37.57      A    H  
ATOM    879 HD12 LEU A  58     -16.060   1.562  -6.703  1.00 37.57      A    H  
ATOM    880 HD13 LEU A  58     -15.309   0.199  -5.870  1.00 37.57      A    H  
ATOM    881 HD21 LEU A  58     -12.355   1.577  -6.370  1.00 45.24      A    H  
ATOM    882 HD22 LEU A  58     -12.767  -0.128  -6.251  1.00 45.24      A    H  
ATOM    883 HD23 LEU A  58     -11.998   0.500  -7.711  1.00 45.24      A    H  
ATOM    884  N   ILE A  59     -15.418   1.235 -11.331  1.00 32.61      A    N  
ATOM    885  CA  ILE A  59     -15.503   2.315 -12.327  1.00 32.91      A    C  
ATOM    886  C   ILE A  59     -16.879   2.958 -12.452  1.00 41.77      A    C  
ATOM    887  O   ILE A  59     -16.978   4.143 -12.738  1.00 36.14      A    O  
ATOM    888  CB  ILE A  59     -14.877   1.879 -13.665  1.00 36.89      A    C  
ATOM    889  CG1 ILE A  59     -13.355   1.872 -13.530  1.00 39.82      A    C  
ATOM    890  CG2 ILE A  59     -15.297   2.694 -14.890  1.00 56.50      A    C  
ATOM    891  CD1 ILE A  59     -12.631   1.158 -14.661  1.00 59.25      A    C  
ATOM    892  H   ILE A  59     -15.099   0.323 -11.643  1.00 34.61      A    H  
ATOM    893  HA  ILE A  59     -14.877   3.122 -11.943  1.00 34.91      A    H  
ATOM    894  HB  ILE A  59     -15.206   0.857 -13.857  1.00 38.89      A    H  
ATOM    895 HG12 ILE A  59     -12.977   2.891 -13.444  1.00 41.82      A    H  
ATOM    896 HG13 ILE A  59     -13.071   1.376 -12.600  1.00 41.82      A    H  
ATOM    897 HG21 ILE A  59     -14.797   2.360 -15.796  1.00 58.50      A    H  
ATOM    898 HG22 ILE A  59     -16.363   2.594 -15.093  1.00 58.50      A    H  
ATOM    899 HG23 ILE A  59     -15.074   3.755 -14.771  1.00 58.50      A    H  
ATOM    900 HD11 ILE A  59     -11.582   1.002 -14.409  1.00 61.25      A    H  
ATOM    901 HD12 ILE A  59     -13.072   0.182 -14.858  1.00 61.25      A    H  
ATOM    902 HD13 ILE A  59     -12.657   1.741 -15.581  1.00 61.25      A    H  
ATOM    903  N   ARG A  60     -17.925   2.205 -12.172  1.00 36.61      A    N  
ATOM    904  CA  ARG A  60     -19.282   2.718 -12.229  1.00 34.11      A    C  
ATOM    905  C   ARG A  60     -19.781   3.332 -10.924  1.00 51.36      A    C  
ATOM    906  O   ARG A  60     -20.915   3.805 -10.878  1.00 46.99      A    O  
ATOM    907  CB  ARG A  60     -20.184   1.560 -12.636  1.00 31.06      A    C  
ATOM    908  CG  ARG A  60     -19.841   1.047 -14.037  1.00 32.90      A    C  
ATOM    909  CD  ARG A  60     -20.361  -0.337 -14.349  1.00 40.41      A    C  
ATOM    910  NE  ARG A  60     -19.930  -0.702 -15.697  1.00 48.11      A    N  
ATOM    911  CZ  ARG A  60     -19.827  -1.959 -16.146  1.00 47.76      A    C  
ATOM    912  NH1 ARG A  60     -20.122  -2.994 -15.346  1.00 58.72      A    N  
ATOM    913  NH2 ARG A  60     -19.429  -2.178 -17.403  1.00 46.51      A    N1+
ATOM    914  H   ARG A  60     -17.774   1.233 -11.934  1.00 38.61      A    H  
ATOM    915  HA  ARG A  60     -19.369   3.494 -12.994  1.00 36.11      A    H  
ATOM    916  HB2 ARG A  60     -20.080   0.752 -11.909  1.00 33.06      A    H  
ATOM    917  HB3 ARG A  60     -21.234   1.854 -12.609  1.00 33.06      A    H  
ATOM    918  HG2 ARG A  60     -20.215   1.758 -14.774  1.00 34.90      A    H  
ATOM    919  HG3 ARG A  60     -18.764   1.027 -14.201  1.00 34.90      A    H  
ATOM    920  HD2 ARG A  60     -19.964  -1.045 -13.622  1.00 42.41      A    H  
ATOM    921  HD3 ARG A  60     -21.449  -0.372 -14.294  1.00 42.41      A    H  
ATOM    922  HE  ARG A  60     -19.698   0.063 -16.329  1.00 50.11      A    H  
ATOM    923 HH11 ARG A  60     -20.421  -2.830 -14.397  1.00 60.72      A    H  
ATOM    924 HH12 ARG A  60     -20.040  -3.940 -15.689  1.00 60.72      A    H  
ATOM    925 HH21 ARG A  60     -19.215  -1.397 -18.009  1.00 48.51      A    H  
ATOM    926 HH22 ARG A  60     -19.343  -3.121 -17.753  1.00 48.51      A    H  
ATOM    927  N   LYS A  61     -18.967   3.348  -9.869  1.00 37.96      A    N  
ATOM    928  CA  LYS A  61     -19.381   3.934  -8.595  1.00 45.54      A    C  
ATOM    929  C   LYS A  61     -18.784   5.321  -8.429  1.00 36.94      A    C  
ATOM    930  O   LYS A  61     -17.663   5.598  -8.871  1.00 35.45      A    O  
ATOM    931  CB  LYS A  61     -18.879   3.104  -7.408  1.00 36.95      A    C  
ATOM    932  CG  LYS A  61     -19.386   1.670  -7.367  1.00 43.04      A    C  
ATOM    933  CD  LYS A  61     -20.889   1.519  -7.161  1.00 41.21      A    C  
ATOM    934  CE  LYS A  61     -21.298   0.055  -7.057  1.00 56.39      A    C  
ATOM    935  NZ  LYS A  61     -22.760  -0.101  -7.075  1.00 58.39      A    N1+
ATOM    936  H   LYS A  61     -18.013   3.011  -9.952  1.00 39.96      A    H  
ATOM    937  HA  LYS A  61     -20.467   4.014  -8.521  1.00 47.54      A    H  
ATOM    938  HB2 LYS A  61     -17.788   3.085  -7.418  1.00 38.95      A    H  
ATOM    939  HB3 LYS A  61     -19.150   3.595  -6.470  1.00 38.95      A    H  
ATOM    940  HG2 LYS A  61     -19.097   1.171  -8.285  1.00 45.04      A    H  
ATOM    941  HG3 LYS A  61     -18.863   1.144  -6.567  1.00 45.04      A    H  
ATOM    942  HD2 LYS A  61     -21.199   2.050  -6.260  1.00 43.21      A    H  
ATOM    943  HD3 LYS A  61     -21.419   1.981  -7.995  1.00 43.21      A    H  
ATOM    944  HE2 LYS A  61     -20.880  -0.524  -7.883  1.00 58.39      A    H  
ATOM    945  HE3 LYS A  61     -20.916  -0.380  -6.134  1.00 58.39      A    H  
ATOM    946  HZ1 LYS A  61     -23.129   0.256  -7.944  1.00 60.39      A    H  
ATOM    947  HZ2 LYS A  61     -22.986  -1.083  -6.995  1.00 60.39      A    H  
ATOM    948  HZ3 LYS A  61     -23.169   0.400  -6.301  1.00 60.39      A    H  
ATOM    949  N   SER A  62     -19.535   6.164  -7.741  1.00 46.16      A    N  
ATOM    950  CA  SER A  62     -19.093   7.475  -7.275  1.00 59.16      A    C  
ATOM    951  C   SER A  62     -18.895   7.421  -5.752  1.00 36.76      A    C  
ATOM    952  O   SER A  62     -19.451   6.537  -5.088  1.00 45.77      A    O  
ATOM    953  CB  SER A  62     -20.218   8.481  -7.533  1.00 43.08      A    C  
ATOM    954  OG  SER A  62     -20.526   8.682  -8.907  1.00 66.53      A    O  
ATOM    955  H   SER A  62     -20.449   5.862  -7.404  1.00 48.16      A    H  
ATOM    956  HA  SER A  62     -18.170   7.801  -7.758  1.00 61.16      A    H  
ATOM    957  HB2 SER A  62     -21.124   8.164  -7.013  1.00 45.08      A    H  
ATOM    958  HB3 SER A  62     -19.951   9.453  -7.126  1.00 45.08      A    H  
ATOM    959  HG  SER A  62     -21.462   8.811  -8.976  1.00 68.53      A    H  
ATOM    960  N   ASN A  63     -18.199   8.405  -5.170  1.00 39.02      A    N  
ATOM    961  CA  ASN A  63     -18.107   8.528  -3.698  1.00 44.13      A    C  
ATOM    962  C   ASN A  63     -19.434   8.501  -2.954  1.00 63.98      A    C  
ATOM    963  O   ASN A  63     -19.556   7.893  -1.890  1.00 36.30      A    O  
ATOM    964  CB  ASN A  63     -17.344   9.764  -3.208  1.00 45.10      A    C  
ATOM    965  CG  ASN A  63     -15.937   9.943  -3.708  1.00 49.94      A    C  
ATOM    966  ND2 ASN A  63     -15.194   8.873  -3.777  1.00 37.38      A    N  
ATOM    967  OD1 ASN A  63     -15.507  11.042  -4.037  1.00 45.61      A    O  
ATOM    968  H   ASN A  63     -17.783   9.131  -5.755  1.00 41.02      A    H  
ATOM    969  HA  ASN A  63     -17.561   7.646  -3.360  1.00 46.13      A    H  
ATOM    970  HB2 ASN A  63     -17.899  10.666  -3.472  1.00 47.10      A    H  
ATOM    971  HB3 ASN A  63     -17.302   9.768  -2.119  1.00 47.10      A    H  
ATOM    972 HD21 ASN A  63     -15.572   7.968  -3.534  1.00 39.38      A    H  
ATOM    973 HD22 ASN A  63     -14.251   8.937  -4.133  1.00 39.38      A    H  
ATOM    974  N   HIS A  64     -20.441   9.127  -3.555  1.00 36.69      A    N  
ATOM    975  CA  HIS A  64     -21.778   9.178  -2.972  1.00 48.10      A    C  
ATOM    976  C   HIS A  64     -22.543   7.859  -2.985  1.00 48.83      A    C  
ATOM    977  O   HIS A  64     -23.596   7.760  -2.354  1.00 53.71      A    O  
ATOM    978  CB  HIS A  64     -22.625  10.257  -3.655  1.00 44.41      A    C  
ATOM    979  CG  HIS A  64     -22.974  10.042  -5.115  1.00 50.81      A    C  
ATOM    980  CD2 HIS A  64     -23.923   9.177  -5.682  1.00 65.07      A    C  
ATOM    981  ND1 HIS A  64     -22.348  10.744  -6.166  1.00 66.95      A    N  
ATOM    982  CE1 HIS A  64     -22.921  10.303  -7.258  1.00 54.11      A    C  
ATOM    983  NE2 HIS A  64     -23.837   9.390  -7.054  1.00 63.40      A    N  
ATOM    984  H   HIS A  64     -20.246   9.691  -4.378  1.00 38.69      A    H  
ATOM    985  HA  HIS A  64     -21.675   9.462  -1.923  1.00 50.10      A    H  
ATOM    986  HB2 HIS A  64     -23.569  10.356  -3.116  1.00 46.41      A    H  
ATOM    987  HB3 HIS A  64     -22.139  11.226  -3.551  1.00 46.41      A    H  
ATOM    988  HD2 HIS A  64     -24.613   8.472  -5.237  1.00 67.07      A    H  
ATOM    989  HE1 HIS A  64     -22.659  10.659  -8.245  1.00 56.11      A    H  
ATOM    990  HE2 HIS A  64     -24.388   8.930  -7.768  1.00 65.40      A    H  
ATOM    991  N   ASN A  65     -22.027   6.836  -3.668  1.00 64.06      A    N  
ATOM    992  CA  ASN A  65     -22.612   5.504  -3.513  1.00 53.25      A    C  
ATOM    993  C   ASN A  65     -22.206   4.807  -2.213  1.00 39.76      A    C  
ATOM    994  O   ASN A  65     -22.758   3.751  -1.899  1.00 53.29      A    O  
ATOM    995  CB  ASN A  65     -22.243   4.583  -4.676  1.00 41.22      A    C  
ATOM    996  CG  ASN A  65     -22.783   5.038  -6.008  1.00 63.68      A    C  
ATOM    997  ND2 ASN A  65     -24.049   4.787  -6.249  1.00 58.48      A    N  
ATOM    998  OD1 ASN A  65     -22.072   5.604  -6.826  1.00 41.55      A    O  
ATOM    999  H   ASN A  65     -21.134   6.928  -4.144  1.00 66.06      A    H  
ATOM   1000  HA  ASN A  65     -23.702   5.578  -3.495  1.00 55.25      A    H  
ATOM   1001  HB2 ASN A  65     -21.158   4.493  -4.750  1.00 43.22      A    H  
ATOM   1002  HB3 ASN A  65     -22.606   3.569  -4.498  1.00 43.22      A    H  
ATOM   1003 HD21 ASN A  65     -24.612   4.316  -5.559  1.00 60.48      A    H  
ATOM   1004 HD22 ASN A  65     -24.455   5.069  -7.128  1.00 60.48      A    H  
ATOM   1005  N   PHE A  66     -21.262   5.379  -1.470  1.00 32.34      A    N  
ATOM   1006  CA  PHE A  66     -20.766   4.755  -0.245  1.00 49.76      A    C  
ATOM   1007  C   PHE A  66     -21.217   5.560   0.958  1.00 44.52      A    C  
ATOM   1008  O   PHE A  66     -20.868   6.731   1.117  1.00 55.41      A    O  
ATOM   1009  CB  PHE A  66     -19.246   4.712  -0.263  1.00 43.46      A    C  
ATOM   1010  CG  PHE A  66     -18.689   3.867  -1.390  1.00 39.02      A    C  
ATOM   1011  CD1 PHE A  66     -18.749   2.461  -1.311  1.00 37.08      A    C  
ATOM   1012  CD2 PHE A  66     -18.121   4.485  -2.527  1.00 35.62      A    C  
ATOM   1013  CE1 PHE A  66     -18.248   1.678  -2.364  1.00 35.87      A    C  
ATOM   1014  CE2 PHE A  66     -17.616   3.697  -3.578  1.00 33.25      A    C  
ATOM   1015  CZ  PHE A  66     -17.679   2.294  -3.497  1.00 46.12      A    C  
ATOM   1016  H   PHE A  66     -20.860   6.271  -1.736  1.00 34.34      A    H  
ATOM   1017  HA  PHE A  66     -21.113   3.726  -0.141  1.00 51.76      A    H  
ATOM   1018  HB2 PHE A  66     -18.842   5.721  -0.352  1.00 45.46      A    H  
ATOM   1019  HB3 PHE A  66     -18.872   4.312   0.680  1.00 45.46      A    H  
ATOM   1020  HD1 PHE A  66     -19.184   1.985  -0.444  1.00 39.08      A    H  
ATOM   1021  HD2 PHE A  66     -18.078   5.561  -2.592  1.00 37.62      A    H  
ATOM   1022  HE1 PHE A  66     -18.295   0.602  -2.302  1.00 37.87      A    H  
ATOM   1023  HE2 PHE A  66     -17.181   4.172  -4.448  1.00 35.25      A    H  
ATOM   1024  HZ  PHE A  66     -17.291   1.689  -4.304  1.00 48.12      A    H  
ATOM   1025  N   LEU A  67     -21.999   4.918   1.809  1.00 36.17      A    N  
ATOM   1026  CA  LEU A  67     -22.414   5.513   3.069  1.00 32.21      A    C  
ATOM   1027  C   LEU A  67     -21.601   4.867   4.182  1.00 47.92      A    C  
ATOM   1028  O   LEU A  67     -21.698   3.653   4.380  1.00 52.16      A    O  
ATOM   1029  CB  LEU A  67     -23.892   5.190   3.303  1.00 52.06      A    C  
ATOM   1030  CG  LEU A  67     -24.906   6.138   2.675  1.00 64.25      A    C  
ATOM   1031  CD1 LEU A  67     -24.880   6.135   1.151  1.00 67.21      A    C  
ATOM   1032  CD2 LEU A  67     -26.303   5.802   3.174  1.00 66.31      A    C  
ATOM   1033  H   LEU A  67     -22.232   3.943   1.631  1.00 38.17      A    H  
ATOM   1034  HA  LEU A  67     -22.278   6.596   3.103  1.00 34.21      A    H  
ATOM   1035  HB2 LEU A  67     -24.104   4.199   2.917  1.00 54.06      A    H  
ATOM   1036  HB3 LEU A  67     -24.094   5.151   4.377  1.00 54.06      A    H  
ATOM   1037  HG  LEU A  67     -24.677   7.150   3.013  1.00 66.25      A    H  
ATOM   1038 HD11 LEU A  67     -25.663   6.777   0.745  1.00 69.21      A    H  
ATOM   1039 HD12 LEU A  67     -23.938   6.520   0.762  1.00 69.21      A    H  
ATOM   1040 HD13 LEU A  67     -25.028   5.134   0.744  1.00 69.21      A    H  
ATOM   1041 HD21 LEU A  67     -27.039   6.514   2.797  1.00 68.31      A    H  
ATOM   1042 HD22 LEU A  67     -26.615   4.806   2.856  1.00 68.31      A    H  
ATOM   1043 HD23 LEU A  67     -26.358   5.834   4.263  1.00 68.31      A    H  
ATOM   1044  N   VAL A  68     -20.817   5.659   4.904  1.00 45.71      A    N  
ATOM   1045  CA  VAL A  68     -20.093   5.161   6.070  1.00 37.65      A    C  
ATOM   1046  C   VAL A  68     -20.755   5.748   7.304  1.00 52.34      A    C  
ATOM   1047  O   VAL A  68     -20.915   6.967   7.395  1.00 48.09      A    O  
ATOM   1048  CB  VAL A  68     -18.608   5.554   6.012  1.00 35.14      A    C  
ATOM   1049  CG1 VAL A  68     -17.811   5.078   7.222  1.00 36.15      A    C  
ATOM   1050  CG2 VAL A  68     -17.937   5.045   4.739  1.00 36.80      A    C  
ATOM   1051  H   VAL A  68     -20.807   6.657   4.747  1.00 47.71      A    H  
ATOM   1052  HA  VAL A  68     -20.128   4.077   6.122  1.00 39.65      A    H  
ATOM   1053  HB  VAL A  68     -18.553   6.643   5.984  1.00 37.14      A    H  
ATOM   1054 HG11 VAL A  68     -16.803   5.482   7.191  1.00 38.15      A    H  
ATOM   1055 HG12 VAL A  68     -18.236   5.401   8.172  1.00 38.15      A    H  
ATOM   1056 HG13 VAL A  68     -17.742   3.989   7.249  1.00 38.15      A    H  
ATOM   1057 HG21 VAL A  68     -16.879   5.311   4.713  1.00 38.80      A    H  
ATOM   1058 HG22 VAL A  68     -18.009   3.960   4.657  1.00 38.80      A    H  
ATOM   1059 HG23 VAL A  68     -18.395   5.470   3.846  1.00 38.80      A    H  
ATOM   1060  N   GLN A  69     -21.080   4.887   8.262  1.00 37.77      A    N  
ATOM   1061  CA  GLN A  69     -21.646   5.318   9.531  1.00 37.40      A    C  
ATOM   1062  C   GLN A  69     -20.759   4.869  10.682  1.00 43.67      A    C  
ATOM   1063  O   GLN A  69     -20.475   3.678  10.839  1.00 40.63      A    O  
ATOM   1064  CB  GLN A  69     -23.070   4.800   9.671  1.00 35.69      A    C  
ATOM   1065  CG  GLN A  69     -23.762   5.245  10.960  1.00 61.64      A    C  
ATOM   1066  CD  GLN A  69     -25.209   4.826  11.021  1.00 55.63      A    C  
ATOM   1067  NE2 GLN A  69     -25.685   4.549  12.211  1.00 71.65      A    N  
ATOM   1068  OE1 GLN A  69     -25.905   4.754  10.010  1.00 71.04      A    O  
ATOM   1069  H   GLN A  69     -20.873   3.898   8.136  1.00 39.77      A    H  
ATOM   1070  HA  GLN A  69     -21.717   6.405   9.571  1.00 39.40      A    H  
ATOM   1071  HB2 GLN A  69     -23.647   5.128   8.807  1.00 37.69      A    H  
ATOM   1072  HB3 GLN A  69     -23.076   3.713   9.625  1.00 37.69      A    H  
ATOM   1073  HG2 GLN A  69     -23.238   4.834  11.823  1.00 63.64      A    H  
ATOM   1074  HG3 GLN A  69     -23.720   6.331  11.052  1.00 63.64      A    H  
ATOM   1075 HE21 GLN A  69     -25.079   4.623  13.034  1.00 73.65      A    H  
ATOM   1076 HE22 GLN A  69     -26.646   4.262  12.314  1.00 73.65      A    H  
ATOM   1077  N   ALA A  70     -20.350   5.838  11.487  1.00 38.77      A    N  
ATOM   1078  CA  ALA A  70     -19.586   5.605  12.691  1.00 33.35      A    C  
ATOM   1079  C   ALA A  70     -20.470   5.989  13.861  1.00 51.73      A    C  
ATOM   1080  O   ALA A  70     -20.692   7.173  14.141  1.00 47.08      A    O  
ATOM   1081  CB  ALA A  70     -18.333   6.458  12.678  1.00 32.32      A    C  
ATOM   1082  H   ALA A  70     -20.712   6.783  11.349  1.00 40.77      A    H  
ATOM   1083  HA  ALA A  70     -19.284   4.560  12.800  1.00 35.35      A    H  
ATOM   1084  HB1 ALA A  70     -17.762   6.325  13.598  1.00 34.32      A    H  
ATOM   1085  HB2 ALA A  70     -17.687   6.166  11.852  1.00 34.32      A    H  
ATOM   1086  HB3 ALA A  70     -18.555   7.521  12.569  1.00 34.32      A    H  
ATOM   1087  N   GLY A  71     -21.060   4.988  14.496  1.00 46.29      A    N  
ATOM   1088  CA  GLY A  71     -21.976   5.281  15.587  1.00 40.99      A    C  
ATOM   1089  C   GLY A  71     -23.313   5.739  15.060  1.00 60.02      A    C  
ATOM   1090  O   GLY A  71     -23.989   5.025  14.318  1.00 64.51      A    O  
ATOM   1091  H   GLY A  71     -20.858   4.019  14.246  1.00 48.29      A    H  
ATOM   1092  HA2 GLY A  71     -22.133   4.362  16.153  1.00 42.99      A    H  
ATOM   1093  HA3 GLY A  71     -21.543   5.997  16.289  1.00 42.99      A    H  
ATOM   1094  N   ASN A  72     -23.650   6.974  15.404  1.00 76.32      A    N  
ATOM   1095  CA  ASN A  72     -24.763   7.667  14.754  1.00 79.75      A    C  
ATOM   1096  C   ASN A  72     -24.277   8.723  13.771  1.00 79.77      A    C  
ATOM   1097  O   ASN A  72     -25.088   9.390  13.127  1.00 76.39      A    O  
ATOM   1098  CB  ASN A  72     -25.664   8.358  15.782  1.00 83.64      A    C  
ATOM   1099  CG  ASN A  72     -26.361   7.387  16.703  1.00 85.95      A    C  
ATOM   1100  ND2 ASN A  72     -27.524   6.928  16.301  1.00 90.14      A    N  
ATOM   1101  OD1 ASN A  72     -25.863   7.045  17.771  1.00 96.86      A    O  
ATOM   1102  H   ASN A  72     -23.038   7.502  16.009  1.00 78.32      A    H  
ATOM   1103  HA  ASN A  72     -25.389   6.985  14.176  1.00 81.75      A    H  
ATOM   1104  HB2 ASN A  72     -25.079   9.048  16.392  1.00 85.64      A    H  
ATOM   1105  HB3 ASN A  72     -26.423   8.971  15.293  1.00 85.64      A    H  
ATOM   1106 HD21 ASN A  72     -27.909   7.226  15.419  1.00 92.14      A    H  
ATOM   1107 HD22 ASN A  72     -28.031   6.275  16.879  1.00 92.14      A    H  
ATOM   1108  N   VAL A  73     -22.964   8.901  13.661  1.00 71.20      A    N  
ATOM   1109  CA  VAL A  73     -22.410   9.951  12.826  1.00 61.63      A    C  
ATOM   1110  C   VAL A  73     -22.159   9.373  11.442  1.00 66.63      A    C  
ATOM   1111  O   VAL A  73     -21.521   8.330  11.283  1.00 57.06      A    O  
ATOM   1112  CB  VAL A  73     -21.091  10.463  13.428  1.00 68.30      A    C  
ATOM   1113  CG1 VAL A  73     -20.523  11.655  12.663  1.00 75.24      A    C  
ATOM   1114  CG2 VAL A  73     -21.238  10.834  14.903  1.00 74.64      A    C  
ATOM   1115  H   VAL A  73     -22.308   8.236  14.060  1.00 73.20      A    H  
ATOM   1116  HA  VAL A  73     -23.100  10.797  12.763  1.00 63.63      A    H  
ATOM   1117  HB  VAL A  73     -20.345   9.668  13.376  1.00 70.30      A    H  
ATOM   1118 HG11 VAL A  73     -19.615  12.031  13.134  1.00 77.24      A    H  
ATOM   1119 HG12 VAL A  73     -20.259  11.399  11.637  1.00 77.24      A    H  
ATOM   1120 HG13 VAL A  73     -21.236  12.480  12.625  1.00 77.24      A    H  
ATOM   1121 HG21 VAL A  73     -20.308  11.236  15.304  1.00 76.64      A    H  
ATOM   1122 HG22 VAL A  73     -22.012  11.589  15.048  1.00 76.64      A    H  
ATOM   1123 HG23 VAL A  73     -21.494   9.973  15.520  1.00 76.64      A    H  
ATOM   1124  N   GLN A  74     -22.657  10.071  10.434  1.00 62.25      A    N  
ATOM   1125  CA  GLN A  74     -22.361   9.692   9.065  1.00 46.69      A    C  
ATOM   1126  C   GLN A  74     -21.056  10.350   8.658  1.00 42.89      A    C  
ATOM   1127  O   GLN A  74     -20.861  11.547   8.883  1.00 42.80      A    O  
ATOM   1128  CB  GLN A  74     -23.496  10.162   8.163  1.00 61.20      A    C  
ATOM   1129  CG  GLN A  74     -24.886   9.649   8.579  1.00 72.41      A    C  
ATOM   1130  CD  GLN A  74     -24.995   8.142   8.621  1.00 76.50      A    C  
ATOM   1131  NE2 GLN A  74     -25.908   7.640   9.422  1.00 82.96      A    N  
ATOM   1132  OE1 GLN A  74     -24.266   7.427   7.945  1.00 90.67      A    O  
ATOM   1133  H   GLN A  74     -23.118  10.950  10.606  1.00 64.25      A    H  
ATOM   1134  HA  GLN A  74     -22.259   8.610   8.969  1.00 48.69      A    H  
ATOM   1135  HB2 GLN A  74     -23.526  11.252   8.134  1.00 63.20      A    H  
ATOM   1136  HB3 GLN A  74     -23.293   9.843   7.140  1.00 63.20      A    H  
ATOM   1137  HG2 GLN A  74     -25.158  10.056   9.555  1.00 74.41      A    H  
ATOM   1138  HG3 GLN A  74     -25.635  10.019   7.880  1.00 74.41      A    H  
ATOM   1139 HE21 GLN A  74     -26.492   8.252   9.971  1.00 84.96      A    H  
ATOM   1140 HE22 GLN A  74     -26.020   6.630   9.489  1.00 84.96      A    H  
ATOM   1141  N   LEU A  75     -20.153   9.558   8.095  1.00 46.32      A    N  
ATOM   1142  CA  LEU A  75     -18.857  10.056   7.651  1.00 31.74      A    C  
ATOM   1143  C   LEU A  75     -18.907  10.211   6.141  1.00 38.02      A    C  
ATOM   1144  O   LEU A  75     -19.451   9.366   5.420  1.00 53.21      A    O  
ATOM   1145  CB  LEU A  75     -17.724   9.081   7.997  1.00 41.80      A    C  
ATOM   1146  CG  LEU A  75     -17.573   8.717   9.472  1.00 54.06      A    C  
ATOM   1147  CD1 LEU A  75     -16.398   7.770   9.658  1.00 50.24      A    C  
ATOM   1148  CD2 LEU A  75     -17.413   9.928  10.379  1.00 55.57      A    C  
ATOM   1149  H   LEU A  75     -20.411   8.601   7.850  1.00 48.32      A    H  
ATOM   1150  HA  LEU A  75     -18.623  11.023   8.099  1.00 33.74      A    H  
ATOM   1151  HB2 LEU A  75     -17.857   8.158   7.434  1.00 43.80      A    H  
ATOM   1152  HB3 LEU A  75     -16.783   9.504   7.643  1.00 43.80      A    H  
ATOM   1153  HG  LEU A  75     -18.474   8.187   9.789  1.00 56.06      A    H  
ATOM   1154 HD11 LEU A  75     -16.260   7.510  10.706  1.00 52.24      A    H  
ATOM   1155 HD12 LEU A  75     -16.540   6.837   9.115  1.00 52.24      A    H  
ATOM   1156 HD13 LEU A  75     -15.465   8.214   9.311  1.00 52.24      A    H  
ATOM   1157 HD21 LEU A  75     -17.272   9.621  11.417  1.00 57.57      A    H  
ATOM   1158 HD22 LEU A  75     -16.554  10.536  10.095  1.00 57.57      A    H  
ATOM   1159 HD23 LEU A  75     -18.298  10.564  10.362  1.00 57.57      A    H  
ATOM   1160  N   ARG A  76     -18.352  11.318   5.662  1.00 47.67      A    N  
ATOM   1161  CA  ARG A  76     -18.435  11.605   4.243  1.00 37.62      A    C  
ATOM   1162  C   ARG A  76     -17.212  11.062   3.533  1.00 27.90      A    C  
ATOM   1163  O   ARG A  76     -16.077  11.409   3.879  1.00 37.78      A    O  
ATOM   1164  CB  ARG A  76     -18.515  13.113   4.061  1.00 49.22      A    C  
ATOM   1165  CG  ARG A  76     -18.434  13.654   2.639  1.00 58.96      A    C  
ATOM   1166  CD  ARG A  76     -18.774  15.138   2.614  1.00 67.07      A    C  
ATOM   1167  NE  ARG A  76     -18.089  15.823   1.512  1.00 70.11      A    N  
ATOM   1168  CZ  ARG A  76     -16.888  16.418   1.630  1.00 73.77      A    C  
ATOM   1169  NH1 ARG A  76     -16.235  16.415   2.803  1.00 67.89      A    N  
ATOM   1170  NH2 ARG A  76     -16.341  17.017   0.569  1.00 73.60      A    N1+
ATOM   1171  H   ARG A  76     -17.849  11.954   6.265  1.00 49.67      A    H  
ATOM   1172  HA  ARG A  76     -19.342  11.184   3.801  1.00 39.62      A    H  
ATOM   1173  HB2 ARG A  76     -19.449  13.452   4.513  1.00 51.22      A    H  
ATOM   1174  HB3 ARG A  76     -17.723  13.574   4.638  1.00 51.22      A    H  
ATOM   1175  HG2 ARG A  76     -17.436  13.491   2.228  1.00 60.96      A    H  
ATOM   1176  HG3 ARG A  76     -19.125  13.112   1.992  1.00 60.96      A    H  
ATOM   1177  HD2 ARG A  76     -19.851  15.265   2.494  1.00 69.07      A    H  
ATOM   1178  HD3 ARG A  76     -18.528  15.623   3.559  1.00 69.07      A    H  
ATOM   1179  HE  ARG A  76     -18.558  15.837   0.616  1.00 72.11      A    H  
ATOM   1180 HH11 ARG A  76     -16.639  15.963   3.617  1.00 69.89      A    H  
ATOM   1181 HH12 ARG A  76     -15.334  16.863   2.882  1.00 69.89      A    H  
ATOM   1182 HH21 ARG A  76     -16.828  17.024  -0.316  1.00 75.60      A    H  
ATOM   1183 HH22 ARG A  76     -15.441  17.465   0.646  1.00 75.60      A    H  
ATOM   1184  N   VAL A  77     -17.486  10.246   2.529  1.00 33.94      A    N  
ATOM   1185  CA  VAL A  77     -16.463   9.680   1.667  1.00 39.17      A    C  
ATOM   1186  C   VAL A  77     -16.033  10.726   0.651  1.00 41.39      A    C  
ATOM   1187  O   VAL A  77     -16.865  11.367   0.006  1.00 47.27      A    O  
ATOM   1188  CB  VAL A  77     -17.029   8.445   0.948  1.00 36.24      A    C  
ATOM   1189  CG1 VAL A  77     -16.079   7.796  -0.061  1.00 31.19      A    C  
ATOM   1190  CG2 VAL A  77     -17.475   7.401   1.976  1.00 45.27      A    C  
ATOM   1191  H   VAL A  77     -18.446  10.022   2.320  1.00 35.94      A    H  
ATOM   1192  HA  VAL A  77     -15.613   9.374   2.274  1.00 41.17      A    H  
ATOM   1193  HB  VAL A  77     -17.916   8.750   0.388  1.00 38.24      A    H  
ATOM   1194 HG11 VAL A  77     -16.556   6.945  -0.548  1.00 33.19      A    H  
ATOM   1195 HG12 VAL A  77     -15.774   8.474  -0.856  1.00 33.19      A    H  
ATOM   1196 HG13 VAL A  77     -15.172   7.434   0.424  1.00 33.19      A    H  
ATOM   1197 HG21 VAL A  77     -17.860   6.507   1.492  1.00 47.27      A    H  
ATOM   1198 HG22 VAL A  77     -16.647   7.089   2.613  1.00 47.27      A    H  
ATOM   1199 HG23 VAL A  77     -18.274   7.767   2.622  1.00 47.27      A    H  
ATOM   1200  N   ILE A  78     -14.725  10.848   0.507  1.00 40.29      A    N  
ATOM   1201  CA  ILE A  78     -14.126  11.827  -0.391  1.00 38.36      A    C  
ATOM   1202  C   ILE A  78     -13.225  11.180  -1.441  1.00 45.90      A    C  
ATOM   1203  O   ILE A  78     -12.758  11.848  -2.363  1.00 37.78      A    O  
ATOM   1204  CB  ILE A  78     -13.442  12.948   0.415  1.00 32.83      A    C  
ATOM   1205  CG1 ILE A  78     -12.323  12.432   1.322  1.00 44.52      A    C  
ATOM   1206  CG2 ILE A  78     -14.456  13.750   1.225  1.00 40.99      A    C  
ATOM   1207  CD1 ILE A  78     -11.432  13.512   1.919  1.00 41.85      A    C  
ATOM   1208  H   ILE A  78     -14.112  10.265   1.075  1.00 42.29      A    H  
ATOM   1209  HA  ILE A  78     -14.893  12.309  -1.001  1.00 40.36      A    H  
ATOM   1210  HB  ILE A  78     -12.994  13.632  -0.308  1.00 34.83      A    H  
ATOM   1211 HG12 ILE A  78     -12.744  11.834   2.129  1.00 46.52      A    H  
ATOM   1212 HG13 ILE A  78     -11.684  11.759   0.753  1.00 46.52      A    H  
ATOM   1213 HG21 ILE A  78     -14.007  14.643   1.657  1.00 42.99      A    H  
ATOM   1214 HG22 ILE A  78     -15.282  14.085   0.596  1.00 42.99      A    H  
ATOM   1215 HG23 ILE A  78     -14.879  13.165   2.042  1.00 42.99      A    H  
ATOM   1216 HD11 ILE A  78     -10.623  13.069   2.499  1.00 43.85      A    H  
ATOM   1217 HD12 ILE A  78     -10.978  14.125   1.139  1.00 43.85      A    H  
ATOM   1218 HD13 ILE A  78     -11.980  14.172   2.590  1.00 43.85      A    H  
ATOM   1219  N   GLY A  79     -12.942   9.888  -1.298  1.00 32.35      A    N  
ATOM   1220  CA  GLY A  79     -12.214   9.178  -2.334  1.00 31.61      A    C  
ATOM   1221  C   GLY A  79     -12.412   7.682  -2.192  1.00 32.23      A    C  
ATOM   1222  O   GLY A  79     -12.780   7.229  -1.107  1.00 32.64      A    O  
ATOM   1223  H   GLY A  79     -13.330   9.347  -0.535  1.00 34.35      A    H  
ATOM   1224  HA2 GLY A  79     -12.569   9.486  -3.311  1.00 33.61      A    H  
ATOM   1225  HA3 GLY A  79     -11.152   9.415  -2.275  1.00 33.61      A    H  
ATOM   1226  N   HIS A  80     -12.169   6.930  -3.251  1.00 31.75      A    N  
ATOM   1227  CA  HIS A  80     -12.282   5.469  -3.211  1.00 28.53      A    C  
ATOM   1228  C   HIS A  80     -11.186   4.843  -4.049  1.00 47.76      A    C  
ATOM   1229  O   HIS A  80     -10.750   5.414  -5.048  1.00 38.20      A    O  
ATOM   1230  CB  HIS A  80     -13.677   4.950  -3.538  1.00 28.99      A    C  
ATOM   1231  CG  HIS A  80     -14.140   5.304  -4.929  1.00 32.11      A    C  
ATOM   1232  CD2 HIS A  80     -13.941   4.616  -6.132  1.00 34.24      A    C  
ATOM   1233  ND1 HIS A  80     -14.874   6.469  -5.212  1.00 47.20      A    N  
ATOM   1234  CE1 HIS A  80     -15.072   6.445  -6.503  1.00 38.29      A    C  
ATOM   1235  NE2 HIS A  80     -14.562   5.400  -7.104  1.00 37.29      A    N  
ATOM   1236  H   HIS A  80     -11.900   7.349  -4.148  1.00 33.75      A    H  
ATOM   1237  HA  HIS A  80     -12.082   5.154  -2.191  1.00 30.53      A    H  
ATOM   1238  HB2 HIS A  80     -13.698   3.864  -3.442  1.00 30.99      A    H  
ATOM   1239  HB3 HIS A  80     -14.404   5.330  -2.820  1.00 30.99      A    H  
ATOM   1240  HD2 HIS A  80     -13.431   3.693  -6.361  1.00 36.24      A    H  
ATOM   1241  HE1 HIS A  80     -15.612   7.219  -7.024  1.00 40.29      A    H  
ATOM   1242  HE2 HIS A  80     -14.610   5.199  -8.117  1.00 39.29      A    H  
ATOM   1243  N   SER A  81     -10.740   3.659  -3.652  1.00 27.42      A    N  
ATOM   1244  CA  SER A  81      -9.695   2.953  -4.365  1.00 27.64      A    C  
ATOM   1245  C   SER A  81      -9.811   1.469  -4.038  1.00 34.96      A    C  
ATOM   1246  O   SER A  81     -10.325   1.124  -2.974  1.00 32.55      A    O  
ATOM   1247  CB  SER A  81      -8.341   3.502  -3.935  1.00 35.38      A    C  
ATOM   1248  OG  SER A  81      -7.302   3.053  -4.776  1.00 55.90      A    O  
ATOM   1249  H   SER A  81     -11.078   3.234  -2.795  1.00 29.42      A    H  
ATOM   1250  HA  SER A  81      -9.833   3.082  -5.441  1.00 29.64      A    H  
ATOM   1251  HB2 SER A  81      -8.333   4.592  -3.973  1.00 37.38      A    H  
ATOM   1252  HB3 SER A  81      -8.116   3.226  -2.904  1.00 37.38      A    H  
ATOM   1253  HG  SER A  81      -7.287   2.104  -4.791  1.00 57.90      A    H  
ATOM   1254  N   MET A  82      -9.301   0.609  -4.908  1.00 30.55      A    N  
ATOM   1255  CA  MET A  82      -9.222  -0.825  -4.629  1.00 25.86      A    C  
ATOM   1256  C   MET A  82      -7.767  -1.267  -4.531  1.00 36.43      A    C  
ATOM   1257  O   MET A  82      -6.966  -0.936  -5.407  1.00 29.30      A    O  
ATOM   1258  CB  MET A  82      -9.933  -1.556  -5.749  1.00 32.28      A    C  
ATOM   1259  CG  MET A  82     -10.046  -3.060  -5.593  1.00 35.86      A    C  
ATOM   1260  SD  MET A  82     -11.251  -3.743  -6.736  1.00 34.15      A    S  
ATOM   1261  CE  MET A  82     -10.527  -3.333  -8.336  1.00 33.77      A    C  
ATOM   1262  H   MET A  82      -8.980   0.938  -5.824  1.00 32.55      A    H  
ATOM   1263  HA  MET A  82      -9.725  -1.084  -3.696  1.00 27.86      A    H  
ATOM   1264  HB2 MET A  82     -10.942  -1.159  -5.809  1.00 34.28      A    H  
ATOM   1265  HB3 MET A  82      -9.457  -1.321  -6.702  1.00 34.28      A    H  
ATOM   1266  HG2 MET A  82      -9.081  -3.544  -5.750  1.00 37.86      A    H  
ATOM   1267  HG3 MET A  82     -10.363  -3.313  -4.580  1.00 37.86      A    H  
ATOM   1268  HE1 MET A  82     -11.035  -3.881  -9.129  1.00 35.77      A    H  
ATOM   1269  HE2 MET A  82     -10.619  -2.268  -8.546  1.00 35.77      A    H  
ATOM   1270  HE3 MET A  82      -9.471  -3.606  -8.360  1.00 35.77      A    H  
ATOM   1271  N   GLN A  83      -7.438  -2.036  -3.485  1.00 30.04      A    N  
ATOM   1272  CA  GLN A  83      -6.120  -2.655  -3.361  1.00 30.22      A    C  
ATOM   1273  C   GLN A  83      -6.374  -4.133  -3.164  1.00 30.70      A    C  
ATOM   1274  O   GLN A  83      -6.906  -4.528  -2.130  1.00 25.16      A    O  
ATOM   1275  CB  GLN A  83      -5.328  -2.070  -2.182  1.00 29.34      A    C  
ATOM   1276  CG  GLN A  83      -3.960  -2.731  -1.926  1.00 27.91      A    C  
ATOM   1277  CD  GLN A  83      -3.287  -2.263  -0.659  1.00 34.79      A    C  
ATOM   1278  NE2 GLN A  83      -2.039  -2.626  -0.490  1.00 39.74      A    N  
ATOM   1279  OE1 GLN A  83      -3.879  -1.579   0.173  1.00 31.33      A    O  
ATOM   1280  H   GLN A  83      -8.159  -2.354  -2.838  1.00 32.04      A    H  
ATOM   1281  HA  GLN A  83      -5.520  -2.526  -4.265  1.00 32.22      A    H  
ATOM   1282  HB2 GLN A  83      -5.166  -1.009  -2.365  1.00 31.34      A    H  
ATOM   1283  HB3 GLN A  83      -5.938  -2.139  -1.279  1.00 31.34      A    H  
ATOM   1284  HG2 GLN A  83      -4.070  -3.808  -1.827  1.00 29.91      A    H  
ATOM   1285  HG3 GLN A  83      -3.299  -2.558  -2.777  1.00 29.91      A    H  
ATOM   1286 HE21 GLN A  83      -1.574  -3.196  -1.192  1.00 41.74      A    H  
ATOM   1287 HE22 GLN A  83      -1.544  -2.349   0.343  1.00 41.74      A    H  
ATOM   1288  N   ASN A  84      -6.078  -4.937  -4.174  1.00 25.85      A    N  
ATOM   1289  CA  ASN A  84      -6.315  -6.377  -4.119  1.00 25.23      A    C  
ATOM   1290  C   ASN A  84      -7.802  -6.657  -3.879  1.00 32.24      A    C  
ATOM   1291  O   ASN A  84      -8.627  -6.095  -4.607  1.00 28.29      A    O  
ATOM   1292  CB  ASN A  84      -5.330  -7.087  -3.184  1.00 22.38      A    C  
ATOM   1293  CG  ASN A  84      -3.902  -6.737  -3.533  1.00 23.13      A    C  
ATOM   1294  ND2 ASN A  84      -3.169  -6.195  -2.576  1.00 20.32      A    N  
ATOM   1295  OD1 ASN A  84      -3.453  -6.933  -4.658  1.00 27.13      A    O  
ATOM   1296  H   ASN A  84      -5.703  -4.539  -5.040  1.00 27.85      A    H  
ATOM   1297  HA  ASN A  84      -6.123  -6.747  -5.128  1.00 27.23      A    H  
ATOM   1298  HB2 ASN A  84      -5.534  -6.818  -2.150  1.00 24.38      A    H  
ATOM   1299  HB3 ASN A  84      -5.451  -8.169  -3.255  1.00 24.38      A    H  
ATOM   1300 HD21 ASN A  84      -3.576  -6.040  -1.651  1.00 22.32      A    H  
ATOM   1301 HD22 ASN A  84      -2.206  -5.940  -2.757  1.00 22.32      A    H  
ATOM   1302  N   CYS A  85      -8.163  -7.403  -2.832  1.00 23.11      A    N  
ATOM   1303  CA  CYS A  85      -9.577  -7.624  -2.517  1.00 24.83      A    C  
ATOM   1304  C   CYS A  85     -10.198  -6.704  -1.479  1.00 18.88      A    C  
ATOM   1305  O   CYS A  85     -11.316  -6.975  -0.997  1.00 23.06      A    O  
ATOM   1306  CB  CYS A  85      -9.826  -9.091  -2.169  1.00 24.13      A    C  
ATOM   1307  SG  CYS A  85      -9.322 -10.211  -3.477  1.00 22.76      A    S  
ATOM   1308  H   CYS A  85      -7.474  -7.918  -2.289  1.00 25.11      A    H  
ATOM   1309  HA  CYS A  85     -10.170  -7.472  -3.409  1.00 26.83      A    H  
ATOM   1310  HB2 CYS A  85      -9.280  -9.357  -1.268  1.00 26.13      A    H  
ATOM   1311  HB3 CYS A  85     -10.878  -9.285  -1.956  1.00 26.13      A    H  
ATOM   1312  HG  CYS A  85     -10.469 -10.105  -4.155  1.00 24.76      A    H  
ATOM   1313  N   VAL A  86      -9.537  -5.597  -1.149  1.00 21.06      A    N  
ATOM   1314  CA  VAL A  86     -10.118  -4.633  -0.215  1.00 18.05      A    C  
ATOM   1315  C   VAL A  86     -10.415  -3.329  -0.939  1.00 24.57      A    C  
ATOM   1316  O   VAL A  86      -9.674  -2.891  -1.821  1.00 28.71      A    O  
ATOM   1317  CB  VAL A  86      -9.272  -4.399   1.031  1.00 28.92      A    C  
ATOM   1318  CG1 VAL A  86      -9.314  -5.623   1.945  1.00 28.29      A    C  
ATOM   1319  CG2 VAL A  86      -7.856  -3.891   0.781  1.00 31.49      A    C  
ATOM   1320  H   VAL A  86      -8.654  -5.354  -1.594  1.00 23.06      A    H  
ATOM   1321  HA  VAL A  86     -11.081  -4.983   0.159  1.00 20.05      A    H  
ATOM   1322  HB  VAL A  86      -9.759  -3.604   1.601  1.00 30.92      A    H  
ATOM   1323 HG11 VAL A  86      -8.609  -5.540   2.773  1.00 30.29      A    H  
ATOM   1324 HG12 VAL A  86     -10.307  -5.741   2.382  1.00 30.29      A    H  
ATOM   1325 HG13 VAL A  86      -9.108  -6.543   1.407  1.00 30.29      A    H  
ATOM   1326 HG21 VAL A  86      -7.368  -3.633   1.722  1.00 33.49      A    H  
ATOM   1327 HG22 VAL A  86      -7.234  -4.640   0.306  1.00 33.49      A    H  
ATOM   1328 HG23 VAL A  86      -7.835  -2.996   0.159  1.00 33.49      A    H  
ATOM   1329  N   LEU A  87     -11.493  -2.715  -0.504  1.00 22.02      A    N  
ATOM   1330  CA  LEU A  87     -11.845  -1.357  -0.905  1.00 24.02      A    C  
ATOM   1331  C   LEU A  87     -11.345  -0.397   0.176  1.00 29.71      A    C  
ATOM   1332  O   LEU A  87     -11.499  -0.673   1.375  1.00 26.18      A    O  
ATOM   1333  CB  LEU A  87     -13.373  -1.338  -0.980  1.00 28.14      A    C  
ATOM   1334  CG  LEU A  87     -14.062  -0.028  -1.367  1.00 42.85      A    C  
ATOM   1335  CD1 LEU A  87     -13.760   0.393  -2.796  1.00 48.09      A    C  
ATOM   1336  CD2 LEU A  87     -15.566  -0.154  -1.184  1.00 36.52      A    C  
ATOM   1337  H   LEU A  87     -11.962  -3.097   0.317  1.00 24.02      A    H  
ATOM   1338  HA  LEU A  87     -11.422  -1.101  -1.878  1.00 26.02      A    H  
ATOM   1339  HB2 LEU A  87     -13.688  -2.096  -1.695  1.00 30.14      A    H  
ATOM   1340  HB3 LEU A  87     -13.762  -1.664  -0.014  1.00 30.14      A    H  
ATOM   1341  HG  LEU A  87     -13.725   0.759  -0.689  1.00 44.85      A    H  
ATOM   1342 HD11 LEU A  87     -14.289   1.313  -3.049  1.00 50.09      A    H  
ATOM   1343 HD12 LEU A  87     -12.703   0.580  -2.948  1.00 50.09      A    H  
ATOM   1344 HD13 LEU A  87     -14.066  -0.370  -3.514  1.00 50.09      A    H  
ATOM   1345 HD21 LEU A  87     -16.025   0.820  -1.041  1.00 38.52      A    H  
ATOM   1346 HD22 LEU A  87     -16.046  -0.628  -2.041  1.00 38.52      A    H  
ATOM   1347 HD23 LEU A  87     -15.823  -0.742  -0.305  1.00 38.52      A    H  
ATOM   1348  N   LYS A  88     -10.752   0.719  -0.247  1.00 24.74      A    N  
ATOM   1349  CA  LYS A  88     -10.317   1.775   0.670  1.00 23.60      A    C  
ATOM   1350  C   LYS A  88     -11.123   3.024   0.381  1.00 42.05      A    C  
ATOM   1351  O   LYS A  88     -11.035   3.566  -0.726  1.00 30.26      A    O  
ATOM   1352  CB  LYS A  88      -8.829   2.062   0.500  1.00 24.72      A    C  
ATOM   1353  CG  LYS A  88      -7.978   0.829   0.825  1.00 28.74      A    C  
ATOM   1354  CD  LYS A  88      -6.481   1.080   0.907  1.00 32.66      A    C  
ATOM   1355  CE  LYS A  88      -5.827   1.354  -0.436  1.00 44.14      A    C  
ATOM   1356  NZ  LYS A  88      -4.364   1.245  -0.327  1.00 39.25      A    N1+
ATOM   1357  H   LYS A  88     -10.661   0.890  -1.247  1.00 26.74      A    H  
ATOM   1358  HA  LYS A  88     -10.470   1.489   1.710  1.00 25.60      A    H  
ATOM   1359  HB2 LYS A  88      -8.619   2.399  -0.517  1.00 26.72      A    H  
ATOM   1360  HB3 LYS A  88      -8.544   2.883   1.161  1.00 26.72      A    H  
ATOM   1361  HG2 LYS A  88      -8.299   0.441   1.793  1.00 30.74      A    H  
ATOM   1362  HG3 LYS A  88      -8.176   0.027   0.111  1.00 30.74      A    H  
ATOM   1363  HD2 LYS A  88      -6.267   1.887   1.610  1.00 34.66      A    H  
ATOM   1364  HD3 LYS A  88      -6.026   0.185   1.336  1.00 34.66      A    H  
ATOM   1365  HE2 LYS A  88      -6.178   0.646  -1.185  1.00 46.14      A    H  
ATOM   1366  HE3 LYS A  88      -6.090   2.352  -0.791  1.00 46.14      A    H  
ATOM   1367  HZ1 LYS A  88      -4.116   0.287  -0.109  1.00 41.25      A    H  
ATOM   1368  HZ2 LYS A  88      -3.937   1.507  -1.204  1.00 41.25      A    H  
ATOM   1369  HZ3 LYS A  88      -4.028   1.850   0.407  1.00 41.25      A    H  
ATOM   1370  N   LEU A  89     -11.888   3.476   1.364  1.00 30.87      A    N  
ATOM   1371  CA  LEU A  89     -12.676   4.707   1.232  1.00 23.56      A    C  
ATOM   1372  C   LEU A  89     -11.994   5.789   2.051  1.00 27.47      A    C  
ATOM   1373  O   LEU A  89     -11.874   5.678   3.274  1.00 28.04      A    O  
ATOM   1374  CB  LEU A  89     -14.094   4.502   1.787  1.00 24.24      A    C  
ATOM   1375  CG  LEU A  89     -14.917   3.417   1.098  1.00 29.67      A    C  
ATOM   1376  CD1 LEU A  89     -16.222   3.181   1.847  1.00 33.53      A    C  
ATOM   1377  CD2 LEU A  89     -15.172   3.714  -0.370  1.00 32.95      A    C  
ATOM   1378  H   LEU A  89     -11.897   2.981   2.258  1.00 32.87      A    H  
ATOM   1379  HA  LEU A  89     -12.757   5.033   0.195  1.00 25.56      A    H  
ATOM   1380  HB2 LEU A  89     -14.031   4.258   2.847  1.00 26.24      A    H  
ATOM   1381  HB3 LEU A  89     -14.639   5.446   1.739  1.00 26.24      A    H  
ATOM   1382  HG  LEU A  89     -14.362   2.478   1.148  1.00 31.67      A    H  
ATOM   1383 HD11 LEU A  89     -16.813   2.399   1.367  1.00 35.53      A    H  
ATOM   1384 HD12 LEU A  89     -16.038   2.862   2.873  1.00 35.53      A    H  
ATOM   1385 HD13 LEU A  89     -16.830   4.085   1.883  1.00 35.53      A    H  
ATOM   1386 HD21 LEU A  89     -15.838   2.983  -0.822  1.00 34.95      A    H  
ATOM   1387 HD22 LEU A  89     -15.637   4.691  -0.504  1.00 34.95      A    H  
ATOM   1388 HD23 LEU A  89     -14.247   3.697  -0.945  1.00 34.95      A    H  
ATOM   1389  N   LYS A  90     -11.563   6.856   1.388  1.00 28.25      A    N  
ATOM   1390  CA  LYS A  90     -11.021   8.001   2.114  1.00 28.60      A    C  
ATOM   1391  C   LYS A  90     -12.195   8.823   2.650  1.00 29.76      A    C  
ATOM   1392  O   LYS A  90     -13.135   9.100   1.899  1.00 33.84      A    O  
ATOM   1393  CB  LYS A  90     -10.184   8.832   1.132  1.00 29.33      A    C  
ATOM   1394  CG  LYS A  90      -9.514  10.100   1.669  1.00 36.62      A    C  
ATOM   1395  CD  LYS A  90      -8.342   9.927   2.616  1.00 55.14      A    C  
ATOM   1396  CE  LYS A  90      -7.084   9.293   2.047  1.00 70.45      A    C  
ATOM   1397  NZ  LYS A  90      -5.966   9.427   3.001  1.00 64.86      A    N1+
ATOM   1398  H   LYS A  90     -11.871   6.976   0.426  1.00 30.25      A    H  
ATOM   1399  HA  LYS A  90     -10.378   7.666   2.930  1.00 30.60      A    H  
ATOM   1400  HB2 LYS A  90      -9.424   8.193   0.682  1.00 31.33      A    H  
ATOM   1401  HB3 LYS A  90     -10.827   9.133   0.305  1.00 31.33      A    H  
ATOM   1402  HG2 LYS A  90      -9.182  10.700   0.820  1.00 38.62      A    H  
ATOM   1403  HG3 LYS A  90     -10.253  10.714   2.180  1.00 38.62      A    H  
ATOM   1404  HD2 LYS A  90      -8.087  10.928   2.962  1.00 57.14      A    H  
ATOM   1405  HD3 LYS A  90      -8.654   9.376   3.497  1.00 57.14      A    H  
ATOM   1406  HE2 LYS A  90      -7.249   8.237   1.837  1.00 72.45      A    H  
ATOM   1407  HE3 LYS A  90      -6.797   9.768   1.109  1.00 72.45      A    H  
ATOM   1408  HZ1 LYS A  90      -6.269   9.186   3.938  1.00 66.86      A    H  
ATOM   1409  HZ2 LYS A  90      -5.187   8.847   2.725  1.00 66.86      A    H  
ATOM   1410  HZ3 LYS A  90      -5.677  10.393   3.035  1.00 66.86      A    H  
ATOM   1411  N   VAL A  91     -12.131   9.208   3.918  1.00 32.76      A    N  
ATOM   1412  CA  VAL A  91     -13.203   9.972   4.547  1.00 30.93      A    C  
ATOM   1413  C   VAL A  91     -12.668  11.323   4.998  1.00 30.71      A    C  
ATOM   1414  O   VAL A  91     -11.459  11.558   5.068  1.00 31.27      A    O  
ATOM   1415  CB  VAL A  91     -13.948   9.173   5.643  1.00 31.72      A    C  
ATOM   1416  CG1 VAL A  91     -14.752   8.019   5.063  1.00 31.01      A    C  
ATOM   1417  CG2 VAL A  91     -13.040   8.667   6.754  1.00 31.89      A    C  
ATOM   1418  H   VAL A  91     -11.312   8.976   4.479  1.00 34.76      A    H  
ATOM   1419  HA  VAL A  91     -13.950  10.231   3.802  1.00 32.93      A    H  
ATOM   1420  HB  VAL A  91     -14.672   9.846   6.104  1.00 33.72      A    H  
ATOM   1421 HG11 VAL A  91     -15.303   7.490   5.842  1.00 33.01      A    H  
ATOM   1422 HG12 VAL A  91     -15.484   8.371   4.338  1.00 33.01      A    H  
ATOM   1423 HG13 VAL A  91     -14.111   7.290   4.565  1.00 33.01      A    H  
ATOM   1424 HG21 VAL A  91     -13.620   8.229   7.567  1.00 33.89      A    H  
ATOM   1425 HG22 VAL A  91     -12.354   7.900   6.394  1.00 33.89      A    H  
ATOM   1426 HG23 VAL A  91     -12.438   9.470   7.174  1.00 33.89      A    H  
ATOM   1427  N   ASP A  92     -13.584  12.243   5.273  1.00 41.60      A    N  
ATOM   1428  CA  ASP A  92     -13.186  13.615   5.600  1.00 45.37      A    C  
ATOM   1429  C   ASP A  92     -12.684  13.819   7.038  1.00 54.21      A    C  
ATOM   1430  O   ASP A  92     -12.156  14.884   7.369  1.00 40.87      A    O  
ATOM   1431  CB  ASP A  92     -14.338  14.581   5.295  1.00 51.28      A    C  
ATOM   1432  CG  ASP A  92     -15.618  14.469   6.111  1.00 50.30      A    C  
ATOM   1433  OD1 ASP A  92     -15.728  13.560   6.964  1.00 62.57      A    O  
ATOM   1434  OD2 ASP A  92     -16.531  15.293   5.896  1.00 79.86      A    O1-
ATOM   1435  H   ASP A  92     -14.564  12.034   5.107  1.00 43.60      A    H  
ATOM   1436  HA  ASP A  92     -12.361  13.907   4.948  1.00 47.37      A    H  
ATOM   1437  HB2 ASP A  92     -13.981  15.606   5.404  1.00 53.28      A    H  
ATOM   1438  HB3 ASP A  92     -14.614  14.477   4.246  1.00 53.28      A    H  
ATOM   1439  N   THR A  93     -12.851  12.803   7.877  1.00 34.16      A    N  
ATOM   1440  CA  THR A  93     -12.567  12.885   9.305  1.00 42.01      A    C  
ATOM   1441  C   THR A  93     -11.564  11.787   9.628  1.00 45.05      A    C  
ATOM   1442  O   THR A  93     -11.801  10.616   9.311  1.00 37.98      A    O  
ATOM   1443  CB  THR A  93     -13.869  12.696  10.113  1.00 42.27      A    C  
ATOM   1444  CG2 THR A  93     -13.694  12.798  11.620  1.00 51.02      A    C  
ATOM   1445  OG1 THR A  93     -14.841  13.679   9.779  1.00 48.96      A    O  
ATOM   1446  H   THR A  93     -13.198  11.928   7.516  1.00 36.16      A    H  
ATOM   1447  HA  THR A  93     -12.129  13.848   9.575  1.00 44.01      A    H  
ATOM   1448  HB  THR A  93     -14.297  11.718   9.882  1.00 44.27      A    H  
ATOM   1449  HG1 THR A  93     -15.022  13.623   8.844  1.00 50.96      A    H  
ATOM   1450 HG21 THR A  93     -14.647  12.679  12.137  1.00 53.02      A    H  
ATOM   1451 HG22 THR A  93     -13.028  12.031  12.010  1.00 53.02      A    H  
ATOM   1452 HG23 THR A  93     -13.280  13.766  11.907  1.00 53.02      A    H  
ATOM   1453  N   ALA A  94     -10.466  12.146  10.284  1.00 30.33      A    N  
ATOM   1454  CA  ALA A  94      -9.582  11.123  10.814  1.00 35.98      A    C  
ATOM   1455  C   ALA A  94     -10.174  10.543  12.089  1.00 40.73      A    C  
ATOM   1456  O   ALA A  94     -10.691  11.288  12.921  1.00 30.18      A    O  
ATOM   1457  CB  ALA A  94      -8.227  11.701  11.155  1.00 35.00      A    C  
ATOM   1458  H   ALA A  94     -10.287  13.124  10.517  1.00 32.33      A    H  
ATOM   1459  HA  ALA A  94      -9.444  10.368  10.053  1.00 37.98      A    H  
ATOM   1460  HB1 ALA A  94      -7.559  10.942  11.564  1.00 37.00      A    H  
ATOM   1461  HB2 ALA A  94      -7.746  12.114  10.268  1.00 37.00      A    H  
ATOM   1462  HB3 ALA A  94      -8.304  12.504  11.890  1.00 37.00      A    H  
ATOM   1463  N   ASN A  95     -10.093   9.226  12.262  1.00 30.95      A    N  
ATOM   1464  CA  ASN A  95     -10.630   8.614  13.478  1.00 28.35      A    C  
ATOM   1465  C   ASN A  95      -9.851   9.068  14.721  1.00 25.91      A    C  
ATOM   1466  O   ASN A  95      -8.653   8.767  14.849  1.00 28.99      A    O  
ATOM   1467  CB  ASN A  95     -10.592   7.081  13.356  1.00 30.95      A    C  
ATOM   1468  CG  ASN A  95     -11.277   6.369  14.512  1.00 29.36      A    C  
ATOM   1469  ND2 ASN A  95     -11.297   5.057  14.464  1.00 25.65      A    N  
ATOM   1470  OD1 ASN A  95     -11.783   6.993  15.449  1.00 28.63      A    O  
ATOM   1471  H   ASN A  95      -9.761   8.637  11.499  1.00 32.95      A    H  
ATOM   1472  HA  ASN A  95     -11.677   8.901  13.539  1.00 30.35      A    H  
ATOM   1473  HB2 ASN A  95     -11.070   6.772  12.435  1.00 32.95      A    H  
ATOM   1474  HB3 ASN A  95      -9.585   6.708  13.249  1.00 32.95      A    H  
ATOM   1475 HD21 ASN A  95     -10.861   4.562  13.685  1.00 27.65      A    H  
ATOM   1476 HD22 ASN A  95     -11.757   4.535  15.207  1.00 27.65      A    H  
ATOM   1477  N   PRO A  96     -10.486   9.762  15.684  1.00 30.66      A    N  
ATOM   1478  CA  PRO A  96      -9.772  10.208  16.868  1.00 37.25      A    C  
ATOM   1479  C   PRO A  96      -9.376   9.085  17.824  1.00 34.85      A    C  
ATOM   1480  O   PRO A  96      -8.502   9.270  18.672  1.00 34.34      A    O  
ATOM   1481  CB  PRO A  96     -10.704  11.220  17.520  1.00 32.37      A    C  
ATOM   1482  CG  PRO A  96     -12.104  10.821  17.058  1.00 35.97      A    C  
ATOM   1483  CD  PRO A  96     -11.900  10.164  15.691  1.00 31.49      A    C  
ATOM   1484  HA  PRO A  96      -8.854  10.721  16.574  1.00 39.25      A    H  
ATOM   1485  HB2 PRO A  96     -10.618  11.261  18.608  1.00 34.37      A    H  
ATOM   1486  HB3 PRO A  96     -10.473  12.217  17.142  1.00 34.37      A    H  
ATOM   1487  HG2 PRO A  96     -12.517  10.086  17.752  1.00 37.97      A    H  
ATOM   1488  HG3 PRO A  96     -12.797  11.662  17.022  1.00 37.97      A    H  
ATOM   1489  HD2 PRO A  96     -12.594   9.335  15.556  1.00 33.49      A    H  
ATOM   1490  HD3 PRO A  96     -12.094  10.892  14.905  1.00 33.49      A    H  
ATOM   1491  N   LYS A  97      -9.988   7.920  17.651  1.00 29.90      A    N  
ATOM   1492  CA  LYS A  97      -9.663   6.756  18.457  1.00 30.92      A    C  
ATOM   1493  C   LYS A  97      -8.645   5.839  17.774  1.00 30.36      A    C  
ATOM   1494  O   LYS A  97      -8.447   4.726  18.253  1.00 28.94      A    O  
ATOM   1495  CB  LYS A  97     -10.930   5.938  18.718  1.00 31.95      A    C  
ATOM   1496  CG  LYS A  97     -12.095   6.704  19.340  1.00 43.24      A    C  
ATOM   1497  CD  LYS A  97     -13.305   5.794  19.512  1.00 43.33      A    C  
ATOM   1498  CE  LYS A  97     -14.518   6.463  20.142  1.00 46.49      A    C  
ATOM   1499  NZ  LYS A  97     -14.384   6.559  21.603  1.00 68.82      A    N1+
ATOM   1500  H   LYS A  97     -10.690   7.804  16.924  1.00 31.90      A    H  
ATOM   1501  HA  LYS A  97      -9.249   7.046  19.425  1.00 32.92      A    H  
ATOM   1502  HB2 LYS A  97     -11.264   5.477  17.786  1.00 33.95      A    H  
ATOM   1503  HB3 LYS A  97     -10.692   5.112  19.390  1.00 33.95      A    H  
ATOM   1504  HG2 LYS A  97     -11.794   7.128  20.298  1.00 45.24      A    H  
ATOM   1505  HG3 LYS A  97     -12.377   7.541  18.698  1.00 45.24      A    H  
ATOM   1506  HD2 LYS A  97     -13.597   5.432  18.524  1.00 45.33      A    H  
ATOM   1507  HD3 LYS A  97     -13.035   4.905  20.084  1.00 45.33      A    H  
ATOM   1508  HE2 LYS A  97     -14.690   7.450  19.714  1.00 48.49      A    H  
ATOM   1509  HE3 LYS A  97     -15.408   5.869  19.931  1.00 48.49      A    H  
ATOM   1510  HZ1 LYS A  97     -15.213   6.983  21.989  1.00 70.82      A    H  
ATOM   1511  HZ2 LYS A  97     -14.270   5.634  21.989  1.00 70.82      A    H  
ATOM   1512  HZ3 LYS A  97     -13.578   7.120  21.833  1.00 70.82      A    H  
ATOM   1513  N   THR A  98      -7.991   6.255  16.686  1.00 34.11      A    N  
ATOM   1514  CA  THR A  98      -7.023   5.371  16.004  1.00 32.64      A    C  
ATOM   1515  C   THR A  98      -5.902   4.925  16.962  1.00 29.78      A    C  
ATOM   1516  O   THR A  98      -5.224   5.794  17.525  1.00 30.08      A    O  
ATOM   1517  CB  THR A  98      -6.376   6.057  14.773  1.00 27.26      A    C  
ATOM   1518  CG2 THR A  98      -5.539   5.130  13.898  1.00 36.01      A    C  
ATOM   1519  OG1 THR A  98      -7.337   6.560  13.869  1.00 26.44      A    O  
ATOM   1520  H   THR A  98      -8.148   7.189  16.334  1.00 36.11      A    H  
ATOM   1521  HA  THR A  98      -7.600   4.522  15.639  1.00 34.64      A    H  
ATOM   1522  HB  THR A  98      -5.755   6.897  15.093  1.00 29.26      A    H  
ATOM   1523  HG1 THR A  98      -7.724   7.349  14.250  1.00 28.44      A    H  
ATOM   1524 HG21 THR A  98      -5.182   5.640  13.004  1.00 38.01      A    H  
ATOM   1525 HG22 THR A  98      -4.652   4.780  14.419  1.00 38.01      A    H  
ATOM   1526 HG23 THR A  98      -6.103   4.254  13.578  1.00 38.01      A    H  
ATOM   1527  N   PRO A  99      -5.676   3.616  17.187  1.00 23.63      A    N  
ATOM   1528  CA  PRO A  99      -4.564   3.175  18.021  1.00 23.04      A    C  
ATOM   1529  C   PRO A  99      -3.265   3.263  17.242  1.00 25.21      A    C  
ATOM   1530  O   PRO A  99      -3.274   3.482  16.030  1.00 28.59      A    O  
ATOM   1531  CB  PRO A  99      -4.912   1.722  18.341  1.00 26.71      A    C  
ATOM   1532  CG  PRO A  99      -5.741   1.247  17.145  1.00 24.01      A    C  
ATOM   1533  CD  PRO A  99      -6.470   2.511  16.656  1.00 25.69      A    C  
ATOM   1534  HA  PRO A  99      -4.482   3.757  18.940  1.00 25.04      A    H  
ATOM   1535  HB2 PRO A  99      -4.044   1.088  18.526  1.00 28.71      A    H  
ATOM   1536  HB3 PRO A  99      -5.526   1.693  19.242  1.00 28.71      A    H  
ATOM   1537  HG2 PRO A  99      -5.074   0.882  16.362  1.00 26.01      A    H  
ATOM   1538  HG3 PRO A  99      -6.428   0.437  17.393  1.00 26.01      A    H  
ATOM   1539  HD2 PRO A  99      -6.537   2.525  15.567  1.00 27.69      A    H  
ATOM   1540  HD3 PRO A  99      -7.476   2.552  17.075  1.00 27.69      A    H  
ATOM   1541  N   LYS A 100      -2.147   3.007  17.904  1.00 25.98      A    N  
ATOM   1542  CA  LYS A 100      -0.939   2.644  17.166  1.00 22.83      A    C  
ATOM   1543  C   LYS A 100      -1.171   1.297  16.479  1.00 30.37      A    C  
ATOM   1544  O   LYS A 100      -1.705   0.389  17.122  1.00 27.76      A    O  
ATOM   1545  CB  LYS A 100       0.255   2.543  18.106  1.00 25.42      A    C  
ATOM   1546  CG  LYS A 100       0.578   3.877  18.776  1.00 48.06      A    C  
ATOM   1547  CD  LYS A 100       1.816   3.820  19.653  1.00 63.72      A    C  
ATOM   1548  CE  LYS A 100       1.992   5.078  20.497  1.00 68.63      A    C  
ATOM   1549  NZ  LYS A 100       2.960   4.857  21.583  1.00 69.20      A    N1+
ATOM   1550  H   LYS A 100      -2.209   2.798  18.901  1.00 27.98      A    H  
ATOM   1551  HA  LYS A 100      -0.731   3.407  16.419  1.00 24.83      A    H  
ATOM   1552  HB2 LYS A 100       0.069   1.783  18.868  1.00 27.42      A    H  
ATOM   1553  HB3 LYS A 100       1.126   2.203  17.543  1.00 27.42      A    H  
ATOM   1554  HG2 LYS A 100       0.702   4.653  18.020  1.00 50.06      A    H  
ATOM   1555  HG3 LYS A 100      -0.275   4.179  19.386  1.00 50.06      A    H  
ATOM   1556  HD2 LYS A 100       1.730   2.953  20.306  1.00 65.72      A    H  
ATOM   1557  HD3 LYS A 100       2.704   3.652  19.043  1.00 65.72      A    H  
ATOM   1558  HE2 LYS A 100       2.318   5.916  19.880  1.00 70.63      A    H  
ATOM   1559  HE3 LYS A 100       1.046   5.367  20.956  1.00 70.63      A    H  
ATOM   1560  HZ1 LYS A 100       2.623   4.082  22.144  1.00 71.20      A    H  
ATOM   1561  HZ2 LYS A 100       3.864   4.628  21.200  1.00 71.20      A    H  
ATOM   1562  HZ3 LYS A 100       3.028   5.685  22.155  1.00 71.20      A    H  
ATOM   1563  N   TYR A 101      -0.837   1.177  15.193  1.00 25.14      A    N  
ATOM   1564  CA  TYR A 101      -1.197  -0.032  14.459  1.00 23.67      A    C  
ATOM   1565  C   TYR A 101      -0.177  -0.425  13.400  1.00 28.26      A    C  
ATOM   1566  O   TYR A 101       0.598   0.399  12.906  1.00 27.53      A    O  
ATOM   1567  CB  TYR A 101      -2.624   0.013  13.911  1.00 22.10      A    C  
ATOM   1568  CG  TYR A 101      -2.791   0.939  12.706  1.00 26.77      A    C  
ATOM   1569  CD1 TYR A 101      -2.696   0.421  11.390  1.00 34.27      A    C  
ATOM   1570  CD2 TYR A 101      -3.028   2.309  12.903  1.00 29.38      A    C  
ATOM   1571  CE1 TYR A 101      -2.844   1.285  10.282  1.00 29.00      A    C  
ATOM   1572  CE2 TYR A 101      -3.169   3.172  11.796  1.00 30.91      A    C  
ATOM   1573  CZ  TYR A 101      -3.080   2.662  10.488  1.00 41.74      A    C  
ATOM   1574  OH  TYR A 101      -3.219   3.506   9.418  1.00 42.25      A    O  
ATOM   1575  H   TYR A 101      -0.382   1.933  14.675  1.00 27.14      A    H  
ATOM   1576  HA  TYR A 101      -1.135  -0.843  15.177  1.00 25.67      A    H  
ATOM   1577  HB2 TYR A 101      -2.922  -0.992  13.612  1.00 24.10      A    H  
ATOM   1578  HB3 TYR A 101      -3.325   0.304  14.693  1.00 24.10      A    H  
ATOM   1579  HD1 TYR A 101      -2.509  -0.631  11.232  1.00 36.27      A    H  
ATOM   1580  HD2 TYR A 101      -3.091   2.703  13.896  1.00 31.38      A    H  
ATOM   1581  HE1 TYR A 101      -2.774   0.892   9.277  1.00 31.00      A    H  
ATOM   1582  HE2 TYR A 101      -3.347   4.226  11.956  1.00 32.91      A    H  
ATOM   1583  HH  TYR A 101      -3.288   4.421   9.682  1.00 44.25      A    H  
ATOM   1584  N   LYS A 102      -0.246  -1.697  13.028  1.00 23.53      A    N  
ATOM   1585  CA  LYS A 102       0.494  -2.262  11.904  1.00 21.44      A    C  
ATOM   1586  C   LYS A 102      -0.451  -3.176  11.133  1.00 29.71      A    C  
ATOM   1587  O   LYS A 102      -1.409  -3.705  11.713  1.00 24.35      A    O  
ATOM   1588  CB  LYS A 102       1.681  -3.094  12.407  1.00 26.75      A    C  
ATOM   1589  CG  LYS A 102       2.856  -2.308  12.977  1.00 40.21      A    C  
ATOM   1590  CD  LYS A 102       4.063  -3.216  13.245  1.00 58.27      A    C  
ATOM   1591  CE  LYS A 102       4.657  -3.069  14.639  1.00 60.98      A    C  
ATOM   1592  NZ  LYS A 102       5.855  -3.910  14.808  1.00 71.53      A    N1+
ATOM   1593  H   LYS A 102      -0.928  -2.305  13.478  1.00 25.53      A    H  
ATOM   1594  HA  LYS A 102       0.841  -1.481  11.223  1.00 23.44      A    H  
ATOM   1595  HB2 LYS A 102       1.335  -3.816  13.150  1.00 28.75      A    H  
ATOM   1596  HB3 LYS A 102       2.060  -3.690  11.574  1.00 28.75      A    H  
ATOM   1597  HG2 LYS A 102       3.148  -1.527  12.272  1.00 42.21      A    H  
ATOM   1598  HG3 LYS A 102       2.546  -1.784  13.878  1.00 42.21      A    H  
ATOM   1599  HD2 LYS A 102       3.787  -4.264  13.106  1.00 60.27      A    H  
ATOM   1600  HD3 LYS A 102       4.831  -3.016  12.496  1.00 60.27      A    H  
ATOM   1601  HE2 LYS A 102       4.921  -2.032  14.848  1.00 62.98      A    H  
ATOM   1602  HE3 LYS A 102       3.918  -3.371  15.383  1.00 62.98      A    H  
ATOM   1603  HZ1 LYS A 102       6.645  -3.513  14.315  1.00 73.53      A    H  
ATOM   1604  HZ2 LYS A 102       6.085  -3.975  15.789  1.00 73.53      A    H  
ATOM   1605  HZ3 LYS A 102       5.672  -4.836  14.451  1.00 73.53      A    H  
ATOM   1606  N   PHE A 103      -0.154  -3.407   9.859  1.00 21.02      A    N  
ATOM   1607  CA  PHE A 103      -0.776  -4.513   9.114  1.00 20.67      A    C  
ATOM   1608  C   PHE A 103       0.288  -5.586   8.937  1.00 24.90      A    C  
ATOM   1609  O   PHE A 103       1.414  -5.280   8.517  1.00 26.26      A    O  
ATOM   1610  CB  PHE A 103      -1.264  -4.049   7.732  1.00 23.06      A    C  
ATOM   1611  CG  PHE A 103      -2.447  -3.082   7.680  1.00 21.92      A    C  
ATOM   1612  CD1 PHE A 103      -3.229  -2.835   8.835  1.00 22.44      A    C  
ATOM   1613  CD2 PHE A 103      -2.769  -2.436   6.472  1.00 26.79      A    C  
ATOM   1614  CE1 PHE A 103      -4.327  -1.956   8.771  1.00 21.28      A    C  
ATOM   1615  CE2 PHE A 103      -3.866  -1.550   6.414  1.00 23.37      A    C  
ATOM   1616  CZ  PHE A 103      -4.648  -1.317   7.561  1.00 24.98      A    C  
ATOM   1617  H   PHE A 103       0.608  -2.903   9.401  1.00 23.02      A    H  
ATOM   1618  HA  PHE A 103      -1.611  -4.966   9.646  1.00 22.67      A    H  
ATOM   1619  HB2 PHE A 103      -0.435  -3.597   7.185  1.00 25.06      A    H  
ATOM   1620  HB3 PHE A 103      -1.562  -4.918   7.145  1.00 25.06      A    H  
ATOM   1621  HD1 PHE A 103      -2.994  -3.320   9.765  1.00 24.44      A    H  
ATOM   1622  HD2 PHE A 103      -2.177  -2.618   5.587  1.00 28.79      A    H  
ATOM   1623  HE1 PHE A 103      -4.924  -1.775   9.652  1.00 23.28      A    H  
ATOM   1624  HE2 PHE A 103      -4.110  -1.055   5.484  1.00 25.37      A    H  
ATOM   1625  HZ  PHE A 103      -5.490  -0.643   7.511  1.00 26.98      A    H  
ATOM   1626  N   VAL A 104      -0.053  -6.839   9.232  1.00 19.42      A    N  
ATOM   1627  CA  VAL A 104       0.875  -7.961   9.164  1.00 17.55      A    C  
ATOM   1628  C   VAL A 104       0.206  -9.119   8.456  1.00 21.72      A    C  
ATOM   1629  O   VAL A 104      -0.965  -9.406   8.717  1.00 22.80      A    O  
ATOM   1630  CB  VAL A 104       1.436  -8.379  10.532  1.00 26.12      A    C  
ATOM   1631  CG1 VAL A 104       2.142  -7.228  11.240  1.00 33.12      A    C  
ATOM   1632  CG2 VAL A 104       0.383  -8.962  11.450  1.00 34.78      A    C  
ATOM   1633  H   VAL A 104      -1.006  -7.038   9.529  1.00 21.42      A    H  
ATOM   1634  HA  VAL A 104       1.726  -7.689   8.539  1.00 19.55      A    H  
ATOM   1635  HB  VAL A 104       2.184  -9.156  10.359  1.00 28.12      A    H  
ATOM   1636 HG11 VAL A 104       2.644  -7.572  12.146  1.00 35.12      A    H  
ATOM   1637 HG12 VAL A 104       2.902  -6.775  10.604  1.00 35.12      A    H  
ATOM   1638 HG13 VAL A 104       1.446  -6.443  11.537  1.00 35.12      A    H  
ATOM   1639 HG21 VAL A 104       0.797  -9.127  12.438  1.00 36.78      A    H  
ATOM   1640 HG22 VAL A 104      -0.480  -8.305  11.554  1.00 36.78      A    H  
ATOM   1641 HG23 VAL A 104       0.037  -9.932  11.098  1.00 36.78      A    H  
ATOM   1642  N   ARG A 105       0.926  -9.797   7.580  1.00 15.98      A    N  
ATOM   1643  CA  ARG A 105       0.392 -11.024   6.998  1.00 14.09      A    C  
ATOM   1644  C   ARG A 105       0.988 -12.201   7.766  1.00 18.49      A    C  
ATOM   1645  O   ARG A 105       2.209 -12.384   7.769  1.00 20.97      A    O  
ATOM   1646  CB  ARG A 105       0.738 -11.081   5.491  1.00 16.64      A    C  
ATOM   1647  CG  ARG A 105       0.228 -12.310   4.743  1.00 18.38      A    C  
ATOM   1648  CD  ARG A 105       0.582 -12.228   3.253  1.00 16.31      A    C  
ATOM   1649  NE  ARG A 105       0.124 -13.434   2.567  1.00 18.94      A    N  
ATOM   1650  CZ  ARG A 105      -1.149 -13.668   2.220  1.00 22.60      A    C  
ATOM   1651  NH1 ARG A 105      -2.096 -12.759   2.449  1.00 22.92      A    N  
ATOM   1652  NH2 ARG A 105      -1.471 -14.827   1.641  1.00 20.45      A    N1+
ATOM   1653  H   ARG A 105       1.890  -9.537   7.380  1.00 17.98      A    H  
ATOM   1654  HA  ARG A 105      -0.695 -11.069   7.055  1.00 16.09      A    H  
ATOM   1655  HB2 ARG A 105       0.325 -10.189   5.018  1.00 18.64      A    H  
ATOM   1656  HB3 ARG A 105       1.818 -11.010   5.365  1.00 18.64      A    H  
ATOM   1657  HG2 ARG A 105       0.654 -13.221   5.165  1.00 20.38      A    H  
ATOM   1658  HG3 ARG A 105      -0.852 -12.387   4.871  1.00 20.38      A    H  
ATOM   1659  HD2 ARG A 105       0.181 -11.340   2.772  1.00 18.31      A    H  
ATOM   1660  HD3 ARG A 105       1.664 -12.170   3.139  1.00 18.31      A    H  
ATOM   1661  HE  ARG A 105       0.830 -14.133   2.357  1.00 20.94      A    H  
ATOM   1662 HH11 ARG A 105      -1.856 -11.860   2.862  1.00 24.92      A    H  
ATOM   1663 HH12 ARG A 105      -3.056 -12.944   2.187  1.00 24.92      A    H  
ATOM   1664 HH21 ARG A 105      -0.762 -15.535   1.494  1.00 22.45      A    H  
ATOM   1665 HH22 ARG A 105      -2.427 -15.004   1.354  1.00 22.45      A    H  
ATOM   1666  N   ILE A 106       0.140 -12.972   8.438  1.00 17.30      A    N  
ATOM   1667  CA  ILE A 106       0.662 -14.068   9.279  1.00 16.09      A    C  
ATOM   1668  C   ILE A 106       0.925 -15.388   8.555  1.00 19.44      A    C  
ATOM   1669  O   ILE A 106       0.420 -15.655   7.461  1.00 24.20      A    O  
ATOM   1670  CB  ILE A 106      -0.316 -14.300  10.451  1.00 19.98      A    C  
ATOM   1671  CG1 ILE A 106      -1.739 -14.638  10.011  1.00 20.14      A    C  
ATOM   1672  CG2 ILE A 106      -0.296 -13.075  11.357  1.00 24.80      A    C  
ATOM   1673  CD1 ILE A 106      -2.664 -15.211  11.082  1.00 22.11      A    C  
ATOM   1674  H   ILE A 106      -0.861 -12.872   8.303  1.00 19.30      A    H  
ATOM   1675  HA  ILE A 106       1.618 -13.768   9.716  1.00 18.09      A    H  
ATOM   1676  HB  ILE A 106       0.048 -15.144  11.036  1.00 21.98      A    H  
ATOM   1677 HG12 ILE A 106      -2.214 -13.747   9.605  1.00 22.14      A    H  
ATOM   1678 HG13 ILE A 106      -1.724 -15.355   9.190  1.00 22.14      A    H  
ATOM   1679 HG21 ILE A 106      -0.922 -13.212  12.239  1.00 26.80      A    H  
ATOM   1680 HG22 ILE A 106       0.712 -12.870  11.717  1.00 26.80      A    H  
ATOM   1681 HG23 ILE A 106      -0.640 -12.182  10.840  1.00 26.80      A    H  
ATOM   1682 HD11 ILE A 106      -3.663 -15.361  10.678  1.00 24.11      A    H  
ATOM   1683 HD12 ILE A 106      -2.301 -16.169  11.453  1.00 24.11      A    H  
ATOM   1684 HD13 ILE A 106      -2.761 -14.537  11.933  1.00 24.11      A    H  
ATOM   1685  N   GLN A 107       1.709 -16.257   9.197  1.00 19.65      A    N  
ATOM   1686  CA  GLN A 107       1.932 -17.614   8.734  1.00 25.66      A    C  
ATOM   1687  C   GLN A 107       0.873 -18.550   9.310  1.00 27.59      A    C  
ATOM   1688  O   GLN A 107       0.341 -18.306  10.413  1.00 22.88      A    O  
ATOM   1689  CB  GLN A 107       3.299 -18.110   9.256  1.00 24.67      A    C  
ATOM   1690  CG  GLN A 107       4.524 -17.447   8.594  1.00 28.96      A    C  
ATOM   1691  CD  GLN A 107       4.741 -17.837   7.135  1.00 28.11      A    C  
ATOM   1692  NE2 GLN A 107       5.394 -16.976   6.384  1.00 27.67      A    N  
ATOM   1693  OE1 GLN A 107       4.320 -18.899   6.685  1.00 29.41      A    O  
ATOM   1694  H   GLN A 107       2.080 -15.999  10.110  1.00 21.65      A    H  
ATOM   1695  HA  GLN A 107       1.919 -17.640   7.644  1.00 27.66      A    H  
ATOM   1696  HB2 GLN A 107       3.356 -17.946  10.333  1.00 26.67      A    H  
ATOM   1697  HB3 GLN A 107       3.393 -19.190   9.139  1.00 26.67      A    H  
ATOM   1698  HG2 GLN A 107       4.449 -16.361   8.679  1.00 30.96      A    H  
ATOM   1699  HG3 GLN A 107       5.422 -17.734   9.142  1.00 30.96      A    H  
ATOM   1700 HE21 GLN A 107       5.726 -16.093   6.779  1.00 29.67      A    H  
ATOM   1701 HE22 GLN A 107       5.563 -17.183   5.404  1.00 29.67      A    H  
ATOM   1702  N   PRO A 108       0.599 -19.685   8.650  1.00 21.77      A    N  
ATOM   1703  CA  PRO A 108      -0.190 -20.739   9.253  1.00 22.51      A    C  
ATOM   1704  C   PRO A 108       0.385 -21.203  10.587  1.00 24.49      A    C  
ATOM   1705  O   PRO A 108       1.606 -21.232  10.805  1.00 22.12      A    O  
ATOM   1706  CB  PRO A 108      -0.308 -21.830   8.196  1.00 25.77      A    C  
ATOM   1707  CG  PRO A 108       0.787 -21.533   7.170  1.00 23.17      A    C  
ATOM   1708  CD  PRO A 108       1.188 -20.070   7.360  1.00 27.86      A    C  
ATOM   1709  HA  PRO A 108      -1.187 -20.338   9.434  1.00 24.51      A    H  
ATOM   1710  HB2 PRO A 108      -0.200 -22.829   8.616  1.00 27.77      A    H  
ATOM   1711  HB3 PRO A 108      -1.285 -21.776   7.713  1.00 27.77      A    H  
ATOM   1712  HG2 PRO A 108       1.649 -22.166   7.390  1.00 25.17      A    H  
ATOM   1713  HG3 PRO A 108       0.478 -21.768   6.152  1.00 25.17      A    H  
ATOM   1714  HD2 PRO A 108       2.271 -20.005   7.364  1.00 29.86      A    H  
ATOM   1715  HD3 PRO A 108       0.810 -19.435   6.562  1.00 29.86      A    H  
ATOM   1716  N   GLY A 109      -0.520 -21.418  11.526  1.00 17.58      A    N  
ATOM   1717  CA  GLY A 109      -0.109 -21.817  12.857  1.00 21.89      A    C  
ATOM   1718  C   GLY A 109      -0.186 -20.682  13.852  1.00 28.15      A    C  
ATOM   1719  O   GLY A 109      -0.329 -20.927  15.054  1.00 27.98      A    O  
ATOM   1720  H   GLY A 109      -1.516 -21.361  11.318  1.00 19.58      A    H  
ATOM   1721  HA2 GLY A 109      -0.796 -22.595  13.179  1.00 23.89      A    H  
ATOM   1722  HA3 GLY A 109       0.882 -22.265  12.902  1.00 23.89      A    H  
ATOM   1723  N   GLN A 110      -0.135 -19.440  13.361  1.00 19.83      A    N  
ATOM   1724  CA  GLN A 110      -0.261 -18.274  14.225  1.00 21.09      A    C  
ATOM   1725  C   GLN A 110      -1.718 -18.049  14.646  1.00 18.50      A    C  
ATOM   1726  O   GLN A 110      -2.659 -18.263  13.865  1.00 24.28      A    O  
ATOM   1727  CB  GLN A 110       0.195 -17.026  13.482  1.00 23.73      A    C  
ATOM   1728  CG  GLN A 110       1.696 -16.996  13.192  1.00 37.32      A    C  
ATOM   1729  CD  GLN A 110       2.208 -15.615  12.845  1.00 65.60      A    C  
ATOM   1730  NE2 GLN A 110       2.028 -14.680  13.752  1.00 61.64      A    N  
ATOM   1731  OE1 GLN A 110       2.760 -15.380  11.767  1.00 30.40      A    O  
ATOM   1732  H   GLN A 110      -0.012 -19.296  12.367  1.00 21.83      A    H  
ATOM   1733  HA  GLN A 110       0.360 -18.409  15.114  1.00 23.09      A    H  
ATOM   1734  HB2 GLN A 110      -0.355 -16.926  12.547  1.00 25.73      A    H  
ATOM   1735  HB3 GLN A 110      -0.084 -16.150  14.071  1.00 25.73      A    H  
ATOM   1736  HG2 GLN A 110       2.235 -17.287  14.088  1.00 39.32      A    H  
ATOM   1737  HG3 GLN A 110       1.967 -17.713  12.418  1.00 39.32      A    H  
ATOM   1738 HE21 GLN A 110       1.567 -14.905  14.629  1.00 63.64      A    H  
ATOM   1739 HE22 GLN A 110       2.345 -13.740  13.575  1.00 63.64      A    H  
ATOM   1740  N   THR A 111      -1.875 -17.580  15.872  1.00 20.72      A    N  
ATOM   1741  CA  THR A 111      -3.192 -17.310  16.427  1.00 19.75      A    C  
ATOM   1742  C   THR A 111      -3.505 -15.811  16.387  1.00 22.08      A    C  
ATOM   1743  O   THR A 111      -2.605 -14.972  16.244  1.00 22.78      A    O  
ATOM   1744  CB  THR A 111      -3.232 -17.810  17.882  1.00 19.04      A    C  
ATOM   1745  CG2 THR A 111      -3.138 -19.317  17.988  1.00 20.49      A    C  
ATOM   1746  OG1 THR A 111      -2.189 -17.179  18.615  1.00 19.83      A    O  
ATOM   1747  H   THR A 111      -1.076 -17.302  16.430  1.00 22.72      A    H  
ATOM   1748  HA  THR A 111      -3.968 -17.813  15.878  1.00 21.75      A    H  
ATOM   1749  HB  THR A 111      -4.175 -17.513  18.348  1.00 21.04      A    H  
ATOM   1750  HG1 THR A 111      -2.181 -17.527  19.503  1.00 21.83      A    H  
ATOM   1751 HG21 THR A 111      -2.962 -19.630  19.014  1.00 22.49      A    H  
ATOM   1752 HG22 THR A 111      -4.073 -19.772  17.668  1.00 22.49      A    H  
ATOM   1753 HG23 THR A 111      -2.341 -19.734  17.373  1.00 22.49      A    H  
ATOM   1754  N   PHE A 112      -4.780 -15.470  16.589  1.00 17.74      A    N  
ATOM   1755  CA  PHE A 112      -5.216 -14.086  16.617  1.00 18.04      A    C  
ATOM   1756  C   PHE A 112      -6.601 -14.005  17.247  1.00 18.78      A    C  
ATOM   1757  O   PHE A 112      -7.323 -15.010  17.276  1.00 18.73      A    O  
ATOM   1758  CB  PHE A 112      -5.147 -13.425  15.232  1.00 20.79      A    C  
ATOM   1759  CG  PHE A 112      -5.950 -14.093  14.133  1.00 25.62      A    C  
ATOM   1760  CD1 PHE A 112      -5.365 -15.105  13.343  1.00 26.80      A    C  
ATOM   1761  CD2 PHE A 112      -7.274 -13.691  13.893  1.00 18.23      A    C  
ATOM   1762  CE1 PHE A 112      -6.109 -15.703  12.303  1.00 24.34      A    C  
ATOM   1763  CE2 PHE A 112      -8.013 -14.285  12.853  1.00 24.76      A    C  
ATOM   1764  CZ  PHE A 112      -7.428 -15.284  12.056  1.00 23.05      A    C  
ATOM   1765  H   PHE A 112      -5.508 -16.176  16.676  1.00 19.74      A    H  
ATOM   1766  HA  PHE A 112      -4.548 -13.540  17.288  1.00 20.04      A    H  
ATOM   1767  HB2 PHE A 112      -5.476 -12.389  15.309  1.00 22.79      A    H  
ATOM   1768  HB3 PHE A 112      -4.112 -13.359  14.898  1.00 22.79      A    H  
ATOM   1769  HD1 PHE A 112      -4.347 -15.417  13.528  1.00 28.80      A    H  
ATOM   1770  HD2 PHE A 112      -7.724 -12.921  14.501  1.00 20.23      A    H  
ATOM   1771  HE1 PHE A 112      -5.662 -16.474  11.692  1.00 26.34      A    H  
ATOM   1772  HE2 PHE A 112      -9.027 -13.971  12.661  1.00 26.76      A    H  
ATOM   1773  HZ  PHE A 112      -7.993 -15.719  11.256  1.00 25.05      A    H  
ATOM   1774  N   SER A 113      -6.955 -12.814  17.713  1.00 20.55      A    N  
ATOM   1775  CA  SER A 113      -8.292 -12.562  18.264  1.00 20.49      A    C  
ATOM   1776  C   SER A 113      -9.177 -12.013  17.163  1.00 22.30      A    C  
ATOM   1777  O   SER A 113      -8.675 -11.260  16.338  1.00 22.43      A    O  
ATOM   1778  CB  SER A 113      -8.207 -11.465  19.337  1.00 20.82      A    C  
ATOM   1779  OG  SER A 113      -7.471 -11.979  20.440  1.00 21.85      A    O  
ATOM   1780  H   SER A 113      -6.327 -12.018  17.636  1.00 22.55      A    H  
ATOM   1781  HA  SER A 113      -8.734 -13.464  18.686  1.00 22.49      A    H  
ATOM   1782  HB2 SER A 113      -7.728 -10.559  18.958  1.00 22.82      A    H  
ATOM   1783  HB3 SER A 113      -9.203 -11.185  19.685  1.00 22.82      A    H  
ATOM   1784  HG  SER A 113      -7.343 -12.930  20.313  1.00 23.85      A    H  
ATOM   1785  N   VAL A 114     -10.450 -12.392  17.136  1.00 20.78      A    N  
ATOM   1786  CA  VAL A 114     -11.422 -11.871  16.154  1.00 18.85      A    C  
ATOM   1787  C   VAL A 114     -12.441 -11.058  16.918  1.00 23.14      A    C  
ATOM   1788  O   VAL A 114     -12.974 -11.553  17.920  1.00 20.39      A    O  
ATOM   1789  CB  VAL A 114     -12.119 -13.036  15.441  1.00 17.43      A    C  
ATOM   1790  CG1 VAL A 114     -13.372 -12.621  14.650  1.00 20.80      A    C  
ATOM   1791  CG2 VAL A 114     -11.133 -13.702  14.484  1.00 21.36      A    C  
ATOM   1792  H   VAL A 114     -10.787 -13.061  17.827  1.00 22.78      A    H  
ATOM   1793  HA  VAL A 114     -10.947 -11.232  15.411  1.00 20.85      A    H  
ATOM   1794  HB  VAL A 114     -12.431 -13.773  16.184  1.00 19.43      A    H  
ATOM   1795 HG11 VAL A 114     -13.751 -13.476  14.101  1.00 22.80      A    H  
ATOM   1796 HG12 VAL A 114     -14.190 -12.296  15.294  1.00 22.80      A    H  
ATOM   1797 HG13 VAL A 114     -13.158 -11.826  13.935  1.00 22.80      A    H  
ATOM   1798 HG21 VAL A 114     -11.581 -14.568  13.995  1.00 23.36      A    H  
ATOM   1799 HG22 VAL A 114     -10.814 -13.009  13.706  1.00 23.36      A    H  
ATOM   1800 HG23 VAL A 114     -10.242 -14.054  15.005  1.00 23.36      A    H  
ATOM   1801  N   LEU A 115     -12.741  -9.861  16.414  1.00 19.81      A    N  
ATOM   1802  CA  LEU A 115     -13.852  -9.087  16.964  1.00 21.11      A    C  
ATOM   1803  C   LEU A 115     -14.984  -9.203  15.962  1.00 28.41      A    C  
ATOM   1804  O   LEU A 115     -14.984  -8.551  14.909  1.00 21.45      A    O  
ATOM   1805  CB  LEU A 115     -13.447  -7.619  17.175  1.00 19.53      A    C  
ATOM   1806  CG  LEU A 115     -14.536  -6.738  17.799  1.00 23.60      A    C  
ATOM   1807  CD1 LEU A 115     -14.862  -7.199  19.226  1.00 26.62      A    C  
ATOM   1808  CD2 LEU A 115     -14.137  -5.268  17.788  1.00 23.42      A    C  
ATOM   1809  H   LEU A 115     -12.303  -9.558  15.548  1.00 21.81      A    H  
ATOM   1810  HA  LEU A 115     -14.183  -9.480  17.927  1.00 23.11      A    H  
ATOM   1811  HB2 LEU A 115     -12.566  -7.587  17.815  1.00 21.53      A    H  
ATOM   1812  HB3 LEU A 115     -13.123  -7.190  16.226  1.00 21.53      A    H  
ATOM   1813  HG  LEU A 115     -15.451  -6.807  17.211  1.00 25.60      A    H  
ATOM   1814 HD11 LEU A 115     -15.274  -6.394  19.829  1.00 28.62      A    H  
ATOM   1815 HD12 LEU A 115     -15.595  -8.005  19.222  1.00 28.62      A    H  
ATOM   1816 HD13 LEU A 115     -13.980  -7.564  19.751  1.00 28.62      A    H  
ATOM   1817 HD21 LEU A 115     -14.904  -4.643  18.236  1.00 25.42      A    H  
ATOM   1818 HD22 LEU A 115     -13.208  -5.097  18.334  1.00 25.42      A    H  
ATOM   1819 HD23 LEU A 115     -13.996  -4.913  16.767  1.00 25.42      A    H  
ATOM   1820  N   ALA A 116     -15.959 -10.035  16.284  1.00 22.27      A    N  
ATOM   1821  CA  ALA A 116     -17.077 -10.275  15.378  1.00 22.59      A    C  
ATOM   1822  C   ALA A 116     -18.056  -9.109  15.473  1.00 33.27      A    C  
ATOM   1823  O   ALA A 116     -18.425  -8.696  16.582  1.00 30.38      A    O  
ATOM   1824  CB  ALA A 116     -17.785 -11.556  15.764  1.00 27.69      A    C  
ATOM   1825  H   ALA A 116     -15.981 -10.441  17.217  1.00 24.27      A    H  
ATOM   1826  HA  ALA A 116     -16.716 -10.379  14.352  1.00 24.59      A    H  
ATOM   1827  HB1 ALA A 116     -18.672 -11.719  15.149  1.00 29.69      A    H  
ATOM   1828  HB2 ALA A 116     -17.134 -12.415  15.615  1.00 29.69      A    H  
ATOM   1829  HB3 ALA A 116     -18.104 -11.553  16.808  1.00 29.69      A    H  
ATOM   1830  N   CYS A 117     -18.455  -8.576  14.318  1.00 23.38      A    N  
ATOM   1831  CA  CYS A 117     -19.238  -7.339  14.233  1.00 27.38      A    C  
ATOM   1832  C   CYS A 117     -20.411  -7.465  13.296  1.00 28.84      A    C  
ATOM   1833  O   CYS A 117     -20.349  -8.191  12.307  1.00 25.56      A    O  
ATOM   1834  CB  CYS A 117     -18.397  -6.152  13.811  1.00 28.67      A    C  
ATOM   1835  SG  CYS A 117     -17.087  -5.698  14.943  1.00 30.59      A    S  
ATOM   1836  H   CYS A 117     -18.092  -8.945  13.441  1.00 25.38      A    H  
ATOM   1837  HA  CYS A 117     -19.661  -7.112  15.212  1.00 29.38      A    H  
ATOM   1838  HB2 CYS A 117     -17.939  -6.356  12.842  1.00 30.67      A    H  
ATOM   1839  HB3 CYS A 117     -19.022  -5.267  13.674  1.00 30.67      A    H  
ATOM   1840  HG  CYS A 117     -16.488  -6.898  14.915  1.00 32.59      A    H  
ATOM   1841  N   TYR A 118     -21.463  -6.703  13.589  1.00 33.36      A    N  
ATOM   1842  CA  TYR A 118     -22.658  -6.669  12.751  1.00 33.03      A    C  
ATOM   1843  C   TYR A 118     -23.077  -5.220  12.672  1.00 26.14      A    C  
ATOM   1844  O   TYR A 118     -23.212  -4.558  13.708  1.00 34.56      A    O  
ATOM   1845  CB  TYR A 118     -23.753  -7.615  13.262  1.00 34.37      A    C  
ATOM   1846  CG  TYR A 118     -23.271  -9.062  13.265  1.00 31.82      A    C  
ATOM   1847  CD1 TYR A 118     -23.361  -9.838  12.093  1.00 26.29      A    C  
ATOM   1848  CD2 TYR A 118     -22.690  -9.610  14.431  1.00 34.52      A    C  
ATOM   1849  CE1 TYR A 118     -22.839 -11.142  12.070  1.00 27.65      A    C  
ATOM   1850  CE2 TYR A 118     -22.166 -10.917  14.407  1.00 29.06      A    C  
ATOM   1851  CZ  TYR A 118     -22.226 -11.677  13.221  1.00 32.41      A    C  
ATOM   1852  OH  TYR A 118     -21.688 -12.929  13.182  1.00 28.44      A    O  
ATOM   1853  H   TYR A 118     -21.466  -6.113  14.413  1.00 35.36      A    H  
ATOM   1854  HA  TYR A 118     -22.410  -6.983  11.734  1.00 35.03      A    H  
ATOM   1855  HB2 TYR A 118     -24.068  -7.329  14.267  1.00 36.37      A    H  
ATOM   1856  HB3 TYR A 118     -24.640  -7.533  12.630  1.00 36.37      A    H  
ATOM   1857  HD1 TYR A 118     -23.810  -9.423  11.204  1.00 28.29      A    H  
ATOM   1858  HD2 TYR A 118     -22.626  -9.019  15.330  1.00 36.52      A    H  
ATOM   1859  HE1 TYR A 118     -22.893 -11.727  11.165  1.00 29.65      A    H  
ATOM   1860  HE2 TYR A 118     -21.705 -11.332  15.291  1.00 31.06      A    H  
ATOM   1861  HH  TYR A 118     -21.281 -13.199  14.020  1.00 30.44      A    H  
ATOM   1862  N   ASN A 119     -23.163  -4.690  11.453  1.00 33.60      A    N  
ATOM   1863  CA  ASN A 119     -23.632  -3.309  11.227  1.00 30.03      A    C  
ATOM   1864  C   ASN A 119     -22.747  -2.247  11.860  1.00 36.66      A    C  
ATOM   1865  O   ASN A 119     -23.215  -1.234  12.385  1.00 34.48      A    O  
ATOM   1866  CB  ASN A 119     -25.117  -3.118  11.562  1.00 41.63      A    C  
ATOM   1867  CG  ASN A 119     -25.992  -4.017  10.728  1.00 42.44      A    C  
ATOM   1868  ND2 ASN A 119     -26.298  -3.586   9.528  1.00 59.96      A    N  
ATOM   1869  OD1 ASN A 119     -26.391  -5.100  11.152  1.00 62.71      A    O  
ATOM   1870  H   ASN A 119     -23.012  -5.255  10.615  1.00 35.60      A    H  
ATOM   1871  HA  ASN A 119     -23.519  -3.144  10.154  1.00 32.03      A    H  
ATOM   1872  HB2 ASN A 119     -25.304  -3.325  12.616  1.00 43.63      A    H  
ATOM   1873  HB3 ASN A 119     -25.430  -2.085  11.414  1.00 43.63      A    H  
ATOM   1874 HD21 ASN A 119     -25.957  -2.679   9.213  1.00 61.96      A    H  
ATOM   1875 HD22 ASN A 119     -26.864  -4.157   8.918  1.00 61.96      A    H  
ATOM   1876  N   GLY A 120     -21.453  -2.540  11.943  1.00 26.84      A    N  
ATOM   1877  CA  GLY A 120     -20.531  -1.626  12.604  1.00 32.81      A    C  
ATOM   1878  C   GLY A 120     -20.401  -1.821  14.102  1.00 33.27      A    C  
ATOM   1879  O   GLY A 120     -19.598  -1.141  14.742  1.00 37.58      A    O  
ATOM   1880  H   GLY A 120     -21.082  -3.406  11.551  1.00 28.84      A    H  
ATOM   1881  HA2 GLY A 120     -19.545  -1.803  12.178  1.00 34.81      A    H  
ATOM   1882  HA3 GLY A 120     -20.771  -0.582  12.394  1.00 34.81      A    H  
ATOM   1883  N   SER A 121     -21.218  -2.702  14.674  1.00 36.42      A    N  
ATOM   1884  CA  SER A 121     -21.306  -2.831  16.126  1.00 28.28      A    C  
ATOM   1885  C   SER A 121     -20.686  -4.152  16.599  1.00 29.91      A    C  
ATOM   1886  O   SER A 121     -21.176  -5.218  16.207  1.00 32.04      A    O  
ATOM   1887  CB  SER A 121     -22.773  -2.825  16.565  1.00 36.26      A    C  
ATOM   1888  OG  SER A 121     -23.357  -1.544  16.359  1.00 57.39      A    O  
ATOM   1889  H   SER A 121     -21.872  -3.239  14.109  1.00 38.42      A    H  
ATOM   1890  HA  SER A 121     -20.855  -1.979  16.631  1.00 30.28      A    H  
ATOM   1891  HB2 SER A 121     -23.362  -3.576  16.039  1.00 38.26      A    H  
ATOM   1892  HB3 SER A 121     -22.855  -3.060  17.628  1.00 38.26      A    H  
ATOM   1893  HG  SER A 121     -23.352  -1.368  15.425  1.00 59.39      A    H  
ATOM   1894  N   PRO A 122     -19.640  -4.132  17.440  1.00 24.61      A    N  
ATOM   1895  CA  PRO A 122     -19.053  -5.353  18.007  1.00 27.08      A    C  
ATOM   1896  C   PRO A 122     -20.027  -6.223  18.781  1.00 44.76      A    C  
ATOM   1897  O   PRO A 122     -20.794  -5.725  19.612  1.00 35.22      A    O  
ATOM   1898  CB  PRO A 122     -17.956  -4.860  18.921  1.00 29.60      A    C  
ATOM   1899  CG  PRO A 122     -17.603  -3.459  18.440  1.00 50.00      A    C  
ATOM   1900  CD  PRO A 122     -18.861  -2.940  17.753  1.00 27.63      A    C  
ATOM   1901  HA  PRO A 122     -18.618  -5.930  17.194  1.00 29.08      A    H  
ATOM   1902  HB2 PRO A 122     -18.293  -4.788  19.957  1.00 31.60      A    H  
ATOM   1903  HB3 PRO A 122     -17.099  -5.528  18.909  1.00 31.60      A    H  
ATOM   1904  HG2 PRO A 122     -17.275  -2.797  19.242  1.00 52.00      A    H  
ATOM   1905  HG3 PRO A 122     -16.800  -3.514  17.704  1.00 52.00      A    H  
ATOM   1906  HD2 PRO A 122     -19.426  -2.300  18.432  1.00 29.63      A    H  
ATOM   1907  HD3 PRO A 122     -18.597  -2.363  16.865  1.00 29.63      A    H  
ATOM   1908  N   SER A 123     -19.969  -7.517  18.504  1.00 40.71      A    N  
ATOM   1909  CA  SER A 123     -20.857  -8.479  19.138  1.00 40.16      A    C  
ATOM   1910  C   SER A 123     -20.137  -9.416  20.091  1.00 35.34      A    C  
ATOM   1911  O   SER A 123     -20.725  -9.810  21.092  1.00 28.18      A    O  
ATOM   1912  CB  SER A 123     -21.622  -9.281  18.098  1.00 43.56      A    C  
ATOM   1913  OG  SER A 123     -20.817 -10.186  17.351  1.00 64.90      A    O  
ATOM   1914  H   SER A 123     -19.308  -7.863  17.810  1.00 42.71      A    H  
ATOM   1915  HA  SER A 123     -21.621  -7.976  19.734  1.00 42.16      A    H  
ATOM   1916  HB2 SER A 123     -22.391  -9.869  18.596  1.00 45.56      A    H  
ATOM   1917  HB3 SER A 123     -22.148  -8.606  17.425  1.00 45.56      A    H  
ATOM   1918  HG  SER A 123     -20.117  -9.697  16.928  1.00 66.90      A    H  
ATOM   1919  N   GLY A 124     -18.901  -9.798  19.775  1.00 22.81      A    N  
ATOM   1920  CA  GLY A 124     -18.197 -10.765  20.609  1.00 23.47      A    C  
ATOM   1921  C   GLY A 124     -16.760 -10.863  20.178  1.00 32.36      A    C  
ATOM   1922  O   GLY A 124     -16.412 -10.454  19.062  1.00 23.57      A    O  
ATOM   1923  H   GLY A 124     -18.447  -9.503  18.921  1.00 24.81      A    H  
ATOM   1924  HA2 GLY A 124     -18.249 -10.474  21.654  1.00 25.47      A    H  
ATOM   1925  HA3 GLY A 124     -18.672 -11.741  20.515  1.00 25.47      A    H  
ATOM   1926  N   VAL A 125     -15.947 -11.426  21.051  1.00 21.97      A    N  
ATOM   1927  CA  VAL A 125     -14.522 -11.618  20.787  1.00 19.38      A    C  
ATOM   1928  C   VAL A 125     -14.163 -13.084  21.028  1.00 26.58      A    C  
ATOM   1929  O   VAL A 125     -14.649 -13.710  21.978  1.00 21.78      A    O  
ATOM   1930  CB  VAL A 125     -13.652 -10.609  21.547  1.00 24.05      A    C  
ATOM   1931  CG1 VAL A 125     -13.802 -10.665  23.056  1.00 42.87      A    C  
ATOM   1932  CG2 VAL A 125     -12.176 -10.665  21.176  1.00 24.47      A    C  
ATOM   1933  H   VAL A 125     -16.308 -11.748  21.947  1.00 23.97      A    H  
ATOM   1934  HA  VAL A 125     -14.356 -11.440  19.736  1.00 21.38      A    H  
ATOM   1935  HB  VAL A 125     -14.000  -9.621  21.242  1.00 26.05      A    H  
ATOM   1936 HG11 VAL A 125     -13.294  -9.823  23.528  1.00 44.87      A    H  
ATOM   1937 HG12 VAL A 125     -14.844 -10.613  23.366  1.00 44.87      A    H  
ATOM   1938 HG13 VAL A 125     -13.367 -11.579  23.458  1.00 44.87      A    H  
ATOM   1939 HG21 VAL A 125     -11.596  -9.918  21.720  1.00 26.47      A    H  
ATOM   1940 HG22 VAL A 125     -11.744 -11.637  21.403  1.00 26.47      A    H  
ATOM   1941 HG23 VAL A 125     -12.026 -10.479  20.113  1.00 26.47      A    H  
ATOM   1942  N   TYR A 126     -13.316 -13.641  20.164  1.00 22.38      A    N  
ATOM   1943  CA  TYR A 126     -12.871 -15.031  20.319  1.00 20.81      A    C  
ATOM   1944  C   TYR A 126     -11.464 -15.220  19.766  1.00 26.85      A    C  
ATOM   1945  O   TYR A 126     -11.048 -14.395  18.954  1.00 26.90      A    O  
ATOM   1946  CB  TYR A 126     -13.891 -16.036  19.767  1.00 24.57      A    C  
ATOM   1947  CG  TYR A 126     -14.220 -15.909  18.291  1.00 26.82      A    C  
ATOM   1948  CD1 TYR A 126     -13.404 -16.537  17.325  1.00 23.77      A    C  
ATOM   1949  CD2 TYR A 126     -15.339 -15.158  17.882  1.00 26.59      A    C  
ATOM   1950  CE1 TYR A 126     -13.723 -16.427  15.956  1.00 27.67      A    C  
ATOM   1951  CE2 TYR A 126     -15.660 -15.054  16.514  1.00 28.42      A    C  
ATOM   1952  CZ  TYR A 126     -14.856 -15.691  15.553  1.00 25.01      A    C  
ATOM   1953  OH  TYR A 126     -15.178 -15.610  14.227  1.00 34.44      A    O  
ATOM   1954  H   TYR A 126     -12.951 -13.109  19.379  1.00 24.38      A    H  
ATOM   1955  HA  TYR A 126     -12.766 -15.236  21.387  1.00 22.81      A    H  
ATOM   1956  HB2 TYR A 126     -13.534 -17.051  19.948  1.00 26.57      A    H  
ATOM   1957  HB3 TYR A 126     -14.818 -15.966  20.338  1.00 26.57      A    H  
ATOM   1958  HD1 TYR A 126     -12.539 -17.107  17.633  1.00 25.77      A    H  
ATOM   1959  HD2 TYR A 126     -15.956 -14.667  18.619  1.00 28.59      A    H  
ATOM   1960  HE1 TYR A 126     -13.101 -16.909  15.217  1.00 29.67      A    H  
ATOM   1961  HE2 TYR A 126     -16.528 -14.491  16.206  1.00 30.42      A    H  
ATOM   1962  HH  TYR A 126     -15.951 -15.077  14.057  1.00 36.44      A    H  
ATOM   1963  N   GLN A 127     -10.748 -16.284  20.176  1.00 21.20      A    N  
ATOM   1964  CA  GLN A 127      -9.439 -16.591  19.565  1.00 21.64      A    C  
ATOM   1965  C   GLN A 127      -9.606 -17.635  18.503  1.00 21.47      A    C  
ATOM   1966  O   GLN A 127     -10.324 -18.625  18.695  1.00 25.27      A    O  
ATOM   1967  CB  GLN A 127      -8.498 -17.364  20.521  1.00 25.15      A    C  
ATOM   1968  CG  GLN A 127      -7.667 -16.583  21.479  1.00 28.02      A    C  
ATOM   1969  CD  GLN A 127      -6.724 -15.635  20.810  1.00 27.39      A    C  
ATOM   1970  NE2 GLN A 127      -5.486 -16.043  20.638  1.00 23.06      A    N  
ATOM   1971  OE1 GLN A 127      -7.093 -14.536  20.456  1.00 26.94      A    O  
ATOM   1972  H   GLN A 127     -11.102 -16.904  20.891  1.00 23.20      A    H  
ATOM   1973  HA  GLN A 127      -8.957 -15.709  19.148  1.00 23.64      A    H  
ATOM   1974  HB2 GLN A 127      -9.093 -18.080  21.082  1.00 27.15      A    H  
ATOM   1975  HB3 GLN A 127      -7.765 -17.976  19.984  1.00 27.15      A    H  
ATOM   1976  HG2 GLN A 127      -8.341 -16.006  22.112  1.00 30.02      A    H  
ATOM   1977  HG3 GLN A 127      -7.120 -17.252  22.146  1.00 30.02      A    H  
ATOM   1978 HE21 GLN A 127      -5.207 -16.965  20.965  1.00 25.06      A    H  
ATOM   1979 HE22 GLN A 127      -4.801 -15.423  20.211  1.00 25.06      A    H  
ATOM   1980  N   CYS A 128      -8.776 -17.530  17.472  1.00 22.65      A    N  
ATOM   1981  CA  CYS A 128      -8.645 -18.639  16.536  1.00 26.29      A    C  
ATOM   1982  C   CYS A 128      -7.228 -18.693  15.994  1.00 22.08      A    C  
ATOM   1983  O   CYS A 128      -6.370 -17.914  16.409  1.00 24.26      A    O  
ATOM   1984  CB  CYS A 128      -9.747 -18.643  15.505  1.00 46.38      A    C  
ATOM   1985  SG  CYS A 128      -9.799 -17.109  14.619  1.00 41.83      A    S  
ATOM   1986  H   CYS A 128      -8.138 -16.738  17.382  1.00 24.65      A    H  
ATOM   1987  HA  CYS A 128      -8.736 -19.579  17.072  1.00 28.29      A    H  
ATOM   1988  HB2 CYS A 128      -9.636 -19.455  14.790  1.00 48.38      A    H  
ATOM   1989  HB3 CYS A 128     -10.716 -18.795  15.982  1.00 48.38      A    H  
ATOM   1990  HG  CYS A 128      -9.887 -16.326  15.700  1.00 43.83      A    H  
ATOM   1991  N   ALA A 129      -6.972 -19.668  15.129  1.00 23.47      A    N  
ATOM   1992  CA  ALA A 129      -5.669 -19.793  14.464  1.00 17.93      A    C  
ATOM   1993  C   ALA A 129      -5.846 -19.818  12.956  1.00 21.76      A    C  
ATOM   1994  O   ALA A 129      -6.836 -20.341  12.439  1.00 27.74      A    O  
ATOM   1995  CB  ALA A 129      -4.895 -21.013  14.946  1.00 19.58      A    C  
ATOM   1996  H   ALA A 129      -7.729 -20.245  14.792  1.00 25.47      A    H  
ATOM   1997  HA  ALA A 129      -5.074 -18.909  14.639  1.00 19.93      A    H  
ATOM   1998  HB1 ALA A 129      -3.868 -20.995  14.577  1.00 21.58      A    H  
ATOM   1999  HB2 ALA A 129      -4.852 -21.055  16.033  1.00 21.58      A    H  
ATOM   2000  HB3 ALA A 129      -5.353 -21.940  14.602  1.00 21.58      A    H  
ATOM   2001  N   MET A 130      -4.820 -19.345  12.256  1.00 18.83      A    N  
ATOM   2002  CA  MET A 130      -4.740 -19.628  10.816  1.00 20.33      A    C  
ATOM   2003  C   MET A 130      -4.393 -21.095  10.624  1.00 21.79      A    C  
ATOM   2004  O   MET A 130      -3.324 -21.555  11.036  1.00 20.80      A    O  
ATOM   2005  CB  MET A 130      -3.674 -18.747  10.195  1.00 21.16      A    C  
ATOM   2006  CG  MET A 130      -3.561 -18.889   8.665  1.00 22.51      A    C  
ATOM   2007  SD  MET A 130      -5.085 -18.495   7.766  1.00 21.57      A    S  
ATOM   2008  CE  MET A 130      -5.303 -16.780   8.223  1.00 22.27      A    C  
ATOM   2009  H   MET A 130      -4.004 -18.976  12.741  1.00 20.83      A    H  
ATOM   2010  HA  MET A 130      -5.695 -19.405  10.348  1.00 22.33      A    H  
ATOM   2011  HB2 MET A 130      -3.883 -17.709  10.439  1.00 23.16      A    H  
ATOM   2012  HB3 MET A 130      -2.702 -18.952  10.645  1.00 23.16      A    H  
ATOM   2013  HG2 MET A 130      -2.772 -18.233   8.295  1.00 24.51      A    H  
ATOM   2014  HG3 MET A 130      -3.261 -19.899   8.382  1.00 24.51      A    H  
ATOM   2015  HE1 MET A 130      -6.105 -16.338   7.632  1.00 24.27      A    H  
ATOM   2016  HE2 MET A 130      -5.577 -16.683   9.272  1.00 24.27      A    H  
ATOM   2017  HE3 MET A 130      -4.392 -16.210   8.043  1.00 24.27      A    H  
ATOM   2018  N   ARG A 131      -5.304 -21.863  10.043  1.00 17.14      A    N  
ATOM   2019  CA  ARG A 131      -5.054 -23.300   9.942  1.00 17.26      A    C  
ATOM   2020  C   ARG A 131      -4.026 -23.553   8.830  1.00 21.18      A    C  
ATOM   2021  O   ARG A 131      -3.905 -22.687   7.956  1.00 19.16      A    O  
ATOM   2022  CB  ARG A 131      -6.331 -24.013   9.532  1.00 18.49      A    C  
ATOM   2023  CG  ARG A 131      -7.514 -23.844  10.498  1.00 19.81      A    C  
ATOM   2024  CD  ARG A 131      -7.242 -24.315  11.918  1.00 23.15      A    C  
ATOM   2025  NE  ARG A 131      -6.588 -25.625  11.908  1.00 20.07      A    N  
ATOM   2026  CZ  ARG A 131      -6.032 -26.185  12.996  1.00 22.50      A    C  
ATOM   2027  NH1 ARG A 131      -6.097 -25.571  14.187  1.00 22.66      A    N  
ATOM   2028  NH2 ARG A 131      -5.413 -27.363  12.890  1.00 23.36      A    N1+
ATOM   2029  H   ARG A 131      -6.146 -21.464   9.634  1.00 19.14      A    H  
ATOM   2030  HA  ARG A 131      -4.699 -23.683  10.899  1.00 19.26      A    H  
ATOM   2031  HB2 ARG A 131      -6.649 -23.636   8.559  1.00 20.49      A    H  
ATOM   2032  HB3 ARG A 131      -6.137 -25.070   9.369  1.00 20.49      A    H  
ATOM   2033  HG2 ARG A 131      -7.813 -22.801  10.561  1.00 21.81      A    H  
ATOM   2034  HG3 ARG A 131      -8.382 -24.371  10.098  1.00 21.81      A    H  
ATOM   2035  HD2 ARG A 131      -6.595 -23.596  12.423  1.00 25.15      A    H  
ATOM   2036  HD3 ARG A 131      -8.169 -24.365  12.489  1.00 25.15      A    H  
ATOM   2037  HE  ARG A 131      -6.558 -26.128  11.020  1.00 22.07      A    H  
ATOM   2038 HH11 ARG A 131      -6.596 -24.694  14.290  1.00 24.66      A    H  
ATOM   2039 HH12 ARG A 131      -5.677 -26.012  15.007  1.00 24.66      A    H  
ATOM   2040 HH21 ARG A 131      -5.352 -27.831  11.992  1.00 25.36      A    H  
ATOM   2041 HH22 ARG A 131      -4.971 -27.778  13.712  1.00 25.36      A    H  
ATOM   2042  N   PRO A 132      -3.318 -24.688   8.813  1.00 18.24      A    N  
ATOM   2043  CA  PRO A 132      -2.398 -25.019   7.724  1.00 18.69      A    C  
ATOM   2044  C   PRO A 132      -2.999 -24.965   6.326  1.00 22.12      A    C  
ATOM   2045  O   PRO A 132      -2.272 -24.704   5.369  1.00 20.18      A    O  
ATOM   2046  CB  PRO A 132      -1.907 -26.417   8.051  1.00 24.99      A    C  
ATOM   2047  CG  PRO A 132      -1.998 -26.495   9.576  1.00 24.18      A    C  
ATOM   2048  CD  PRO A 132      -3.189 -25.612   9.951  1.00 22.34      A    C  
ATOM   2049  HA  PRO A 132      -1.557 -24.329   7.762  1.00 20.69      A    H  
ATOM   2050  HB2 PRO A 132      -2.568 -27.170   7.619  1.00 26.99      A    H  
ATOM   2051  HB3 PRO A 132      -0.902 -26.611   7.675  1.00 26.99      A    H  
ATOM   2052  HG2 PRO A 132      -2.086 -27.513   9.950  1.00 26.18      A    H  
ATOM   2053  HG3 PRO A 132      -1.084 -26.075  10.001  1.00 26.18      A    H  
ATOM   2054  HD2 PRO A 132      -4.091 -26.205  10.086  1.00 24.34      A    H  
ATOM   2055  HD3 PRO A 132      -2.982 -25.091  10.885  1.00 24.34      A    H  
ATOM   2056  N   ASN A 133      -4.311 -25.185   6.220  1.00 17.83      A    N  
ATOM   2057  CA  ASN A 133      -5.018 -25.084   4.937  1.00 21.18      A    C  
ATOM   2058  C   ASN A 133      -5.524 -23.672   4.627  1.00 22.91      A    C  
ATOM   2059  O   ASN A 133      -6.277 -23.489   3.672  1.00 21.61      A    O  
ATOM   2060  CB  ASN A 133      -6.162 -26.126   4.822  1.00 20.49      A    C  
ATOM   2061  CG  ASN A 133      -7.372 -25.853   5.697  1.00 20.93      A    C  
ATOM   2062  ND2 ASN A 133      -8.387 -26.672   5.576  1.00 24.89      A    N  
ATOM   2063  OD1 ASN A 133      -7.397 -24.913   6.478  1.00 19.05      A    O  
ATOM   2064  H   ASN A 133      -4.837 -25.473   7.033  1.00 19.83      A    H  
ATOM   2065  HA  ASN A 133      -4.326 -25.331   4.131  1.00 23.18      A    H  
ATOM   2066  HB2 ASN A 133      -6.500 -26.180   3.786  1.00 22.49      A    H  
ATOM   2067  HB3 ASN A 133      -5.774 -27.117   5.057  1.00 22.49      A    H  
ATOM   2068 HD21 ASN A 133      -8.343 -27.448   4.916  1.00 26.89      A    H  
ATOM   2069 HD22 ASN A 133      -9.224 -26.534   6.144  1.00 26.89      A    H  
ATOM   2070  N   PHE A 134      -5.167 -22.690   5.446  1.00 19.41      A    N  
ATOM   2071  CA  PHE A 134      -5.463 -21.286   5.168  1.00 17.03      A    C  
ATOM   2072  C   PHE A 134      -6.925 -20.896   5.310  1.00 17.38      A    C  
ATOM   2073  O   PHE A 134      -7.383 -19.897   4.759  1.00 22.63      A    O  
ATOM   2074  CB  PHE A 134      -4.794 -20.760   3.907  1.00 20.71      A    C  
ATOM   2075  CG  PHE A 134      -3.289 -20.608   3.992  1.00 19.79      A    C  
ATOM   2076  CD1 PHE A 134      -2.732 -19.566   4.770  1.00 22.33      A    C  
ATOM   2077  CD2 PHE A 134      -2.447 -21.488   3.287  1.00 33.22      A    C  
ATOM   2078  CE1 PHE A 134      -1.340 -19.400   4.829  1.00 34.32      A    C  
ATOM   2079  CE2 PHE A 134      -1.052 -21.326   3.353  1.00 23.68      A    C  
ATOM   2080  CZ  PHE A 134      -0.498 -20.278   4.122  1.00 24.55      A    C  
ATOM   2081  H   PHE A 134      -4.553 -22.885   6.231  1.00 21.41      A    H  
ATOM   2082  HA  PHE A 134      -4.995 -20.758   5.998  1.00 19.03      A    H  
ATOM   2083  HB2 PHE A 134      -5.059 -21.356   3.035  1.00 22.71      A    H  
ATOM   2084  HB3 PHE A 134      -5.173 -19.766   3.693  1.00 22.71      A    H  
ATOM   2085  HD1 PHE A 134      -3.374 -18.893   5.314  1.00 24.33      A    H  
ATOM   2086  HD2 PHE A 134      -2.871 -22.282   2.689  1.00 35.22      A    H  
ATOM   2087  HE1 PHE A 134      -0.915 -18.596   5.414  1.00 36.32      A    H  
ATOM   2088  HE2 PHE A 134      -0.403 -21.995   2.807  1.00 25.68      A    H  
ATOM   2089  HZ  PHE A 134       0.573 -20.149   4.164  1.00 26.55      A    H  
ATOM   2090  N   THR A 135      -7.665 -21.681   6.076  1.00 17.79      A    N  
ATOM   2091  CA  THR A 135      -8.979 -21.281   6.574  1.00 19.28      A    C  
ATOM   2092  C   THR A 135      -8.861 -20.950   8.056  1.00 24.20      A    C  
ATOM   2093  O   THR A 135      -7.844 -21.268   8.686  1.00 20.88      A    O  
ATOM   2094  CB  THR A 135      -9.987 -22.421   6.390  1.00 17.02      A    C  
ATOM   2095  CG2 THR A 135     -10.107 -22.883   4.934  1.00 25.24      A    C  
ATOM   2096  OG1 THR A 135      -9.693 -23.574   7.183  1.00 22.29      A    O  
ATOM   2097  H   THR A 135      -7.212 -22.464   6.522  1.00 19.79      A    H  
ATOM   2098  HA  THR A 135      -9.359 -20.397   6.058  1.00 21.28      A    H  
ATOM   2099  HB  THR A 135     -10.971 -22.065   6.702  1.00 19.02      A    H  
ATOM   2100  HG1 THR A 135      -8.834 -23.907   6.910  1.00 24.29      A    H  
ATOM   2101 HG21 THR A 135     -10.897 -23.624   4.823  1.00 27.24      A    H  
ATOM   2102 HG22 THR A 135     -10.349 -22.041   4.284  1.00 27.24      A    H  
ATOM   2103 HG23 THR A 135      -9.181 -23.326   4.563  1.00 27.24      A    H  
ATOM   2104  N   ILE A 136      -9.930 -20.404   8.628  1.00 21.78      A    N  
ATOM   2105  CA  ILE A 136     -10.033 -20.285  10.087  1.00 24.60      A    C  
ATOM   2106  C   ILE A 136     -11.344 -20.897  10.517  1.00 21.97      A    C  
ATOM   2107  O   ILE A 136     -12.334 -20.857   9.772  1.00 21.77      A    O  
ATOM   2108  CB  ILE A 136      -9.807 -18.848  10.585  1.00 31.26      A    C  
ATOM   2109  CG1 ILE A 136     -10.989 -17.914  10.278  1.00 21.02      A    C  
ATOM   2110  CG2 ILE A 136      -8.487 -18.316  10.018  1.00 23.58      A    C  
ATOM   2111  CD1 ILE A 136     -10.858 -16.517  10.854  1.00 22.75      A    C  
ATOM   2112  H   ILE A 136     -10.732 -20.132   8.066  1.00 23.78      A    H  
ATOM   2113  HA  ILE A 136      -9.265 -20.896  10.566  1.00 26.60      A    H  
ATOM   2114  HB  ILE A 136      -9.702 -18.903  11.670  1.00 33.26      A    H  
ATOM   2115 HG12 ILE A 136     -11.136 -17.843   9.200  1.00 23.02      A    H  
ATOM   2116 HG13 ILE A 136     -11.913 -18.320  10.689  1.00 23.02      A    H  
ATOM   2117 HG21 ILE A 136      -8.027 -17.626  10.707  1.00 25.58      A    H  
ATOM   2118 HG22 ILE A 136      -7.756 -19.107   9.905  1.00 25.58      A    H  
ATOM   2119 HG23 ILE A 136      -8.609 -17.832   9.048  1.00 25.58      A    H  
ATOM   2120 HD11 ILE A 136     -11.753 -15.933  10.658  1.00 24.75      A    H  
ATOM   2121 HD12 ILE A 136     -10.703 -16.535  11.931  1.00 24.75      A    H  
ATOM   2122 HD13 ILE A 136     -10.028 -15.979  10.398  1.00 24.75      A    H  
ATOM   2123  N   LYS A 137     -11.348 -21.486  11.707  1.00 20.17      A    N  
ATOM   2124  CA  LYS A 137     -12.585 -22.048  12.229  1.00 19.92      A    C  
ATOM   2125  C   LYS A 137     -13.190 -20.979  13.119  1.00 21.55      A    C  
ATOM   2126  O   LYS A 137     -12.933 -20.910  14.329  1.00 25.41      A    O  
ATOM   2127  CB  LYS A 137     -12.258 -23.333  13.018  1.00 21.92      A    C  
ATOM   2128  CG  LYS A 137     -11.707 -24.428  12.098  1.00 26.26      A    C  
ATOM   2129  CD  LYS A 137     -11.151 -25.675  12.792  1.00 46.50      A    C  
ATOM   2130  CE  LYS A 137     -11.946 -26.938  12.505  1.00 58.52      A    C  
ATOM   2131  NZ  LYS A 137     -11.222 -28.139  12.956  1.00 68.99      A    N1+
ATOM   2132  H   LYS A 137     -10.528 -21.459  12.312  1.00 22.17      A    H  
ATOM   2133  HA  LYS A 137     -13.302 -22.312  11.448  1.00 21.92      A    H  
ATOM   2134  HB2 LYS A 137     -11.531 -23.116  13.801  1.00 23.92      A    H  
ATOM   2135  HB3 LYS A 137     -13.156 -23.696  13.521  1.00 23.92      A    H  
ATOM   2136  HG2 LYS A 137     -12.476 -24.704  11.377  1.00 28.26      A    H  
ATOM   2137  HG3 LYS A 137     -10.900 -24.015  11.492  1.00 28.26      A    H  
ATOM   2138  HD2 LYS A 137     -10.132 -25.832  12.434  1.00 48.50      A    H  
ATOM   2139  HD3 LYS A 137     -11.065 -25.516  13.868  1.00 48.50      A    H  
ATOM   2140  HE2 LYS A 137     -12.914 -26.890  13.006  1.00 60.52      A    H  
ATOM   2141  HE3 LYS A 137     -12.143 -27.043  11.437  1.00 60.52      A    H  
ATOM   2142  HZ1 LYS A 137     -10.403 -28.279  12.381  1.00 70.99      A    H  
ATOM   2143  HZ2 LYS A 137     -10.943 -28.021  13.919  1.00 70.99      A    H  
ATOM   2144  HZ3 LYS A 137     -11.827 -28.944  12.881  1.00 70.99      A    H  
ATOM   2145  N   GLY A 138     -13.970 -20.095  12.505  1.00 21.66      A    N  
ATOM   2146  CA  GLY A 138     -14.491 -18.945  13.233  1.00 22.33      A    C  
ATOM   2147  C   GLY A 138     -15.940 -19.182  13.583  1.00 23.39      A    C  
ATOM   2148  O   GLY A 138     -16.422 -20.323  13.520  1.00 24.57      A    O  
ATOM   2149  H   GLY A 138     -14.189 -20.182  11.518  1.00 23.66      A    H  
ATOM   2150  HA2 GLY A 138     -13.926 -18.702  14.132  1.00 24.33      A    H  
ATOM   2151  HA3 GLY A 138     -14.418 -18.075  12.578  1.00 24.33      A    H  
ATOM   2152  N   SER A 139     -16.601 -18.102  13.950  1.00 21.27      A    N  
ATOM   2153  CA  SER A 139     -18.004 -18.086  14.292  1.00 20.21      A    C  
ATOM   2154  C   SER A 139     -18.556 -16.798  13.707  1.00 21.76      A    C  
ATOM   2155  O   SER A 139     -18.306 -15.705  14.231  1.00 21.72      A    O  
ATOM   2156  CB  SER A 139     -18.174 -18.212  15.792  1.00 24.21      A    C  
ATOM   2157  OG  SER A 139     -19.529 -18.043  16.108  1.00 24.67      A    O  
ATOM   2158  H   SER A 139     -16.118 -17.204  13.957  1.00 23.27      A    H  
ATOM   2159  HA  SER A 139     -18.519 -18.925  13.822  1.00 22.21      A    H  
ATOM   2160  HB2 SER A 139     -17.829 -19.180  16.155  1.00 26.21      A    H  
ATOM   2161  HB3 SER A 139     -17.601 -17.443  16.311  1.00 26.21      A    H  
ATOM   2162  HG  SER A 139     -19.994 -18.861  16.002  1.00 26.67      A    H  
ATOM   2163  N   PHE A 140     -19.246 -16.952  12.580  1.00 21.97      A    N  
ATOM   2164  CA  PHE A 140     -19.621 -15.795  11.789  1.00 22.52      A    C  
ATOM   2165  C   PHE A 140     -20.969 -16.020  11.142  1.00 21.23      A    C  
ATOM   2166  O   PHE A 140     -21.197 -17.075  10.540  1.00 26.21      A    O  
ATOM   2167  CB  PHE A 140     -18.568 -15.596  10.705  1.00 24.00      A    C  
ATOM   2168  CG  PHE A 140     -17.241 -14.964  11.104  1.00 20.57      A    C  
ATOM   2169  CD1 PHE A 140     -17.212 -13.737  11.797  1.00 26.13      A    C  
ATOM   2170  CD2 PHE A 140     -16.035 -15.589  10.737  1.00 24.21      A    C  
ATOM   2171  CE1 PHE A 140     -15.978 -13.120  12.081  1.00 26.34      A    C  
ATOM   2172  CE2 PHE A 140     -14.805 -14.971  11.014  1.00 25.50      A    C  
ATOM   2173  CZ  PHE A 140     -14.773 -13.732  11.669  1.00 23.50      A    C  
ATOM   2174  H   PHE A 140     -19.416 -17.871  12.193  1.00 23.97      A    H  
ATOM   2175  HA  PHE A 140     -19.706 -14.895  12.402  1.00 24.52      A    H  
ATOM   2176  HB2 PHE A 140     -18.382 -16.537  10.191  1.00 26.00      A    H  
ATOM   2177  HB3 PHE A 140     -18.967 -14.944   9.934  1.00 26.00      A    H  
ATOM   2178  HD1 PHE A 140     -18.135 -13.257  12.087  1.00 28.13      A    H  
ATOM   2179  HD2 PHE A 140     -16.055 -16.529  10.217  1.00 26.21      A    H  
ATOM   2180  HE1 PHE A 140     -15.955 -12.173  12.598  1.00 28.34      A    H  
ATOM   2181  HE2 PHE A 140     -13.886 -15.446  10.713  1.00 27.50      A    H  
ATOM   2182  HZ  PHE A 140     -13.826 -13.255  11.872  1.00 25.50      A    H  
ATOM   2183  N   LEU A 141     -21.839 -15.027  11.221  1.00 29.12      A    N  
ATOM   2184  CA  LEU A 141     -23.142 -15.091  10.572  1.00 30.36      A    C  
ATOM   2185  C   LEU A 141     -23.185 -14.124   9.403  1.00 39.29      A    C  
ATOM   2186  O   LEU A 141     -22.273 -13.324   9.164  1.00 36.89      A    O  
ATOM   2187  CB  LEU A 141     -24.242 -14.702  11.568  1.00 28.04      A    C  
ATOM   2188  CG  LEU A 141     -24.306 -15.552  12.836  1.00 27.42      A    C  
ATOM   2189  CD1 LEU A 141     -25.264 -14.930  13.839  1.00 31.72      A    C  
ATOM   2190  CD2 LEU A 141     -24.677 -16.999  12.568  1.00 37.93      A    C  
ATOM   2191  H   LEU A 141     -21.636 -14.211  11.796  1.00 31.12      A    H  
ATOM   2192  HA  LEU A 141     -23.362 -16.084  10.176  1.00 32.36      A    H  
ATOM   2193  HB2 LEU A 141     -24.102 -13.661  11.859  1.00 30.04      A    H  
ATOM   2194  HB3 LEU A 141     -25.220 -14.737  11.087  1.00 30.04      A    H  
ATOM   2195  HG  LEU A 141     -23.323 -15.538  13.302  1.00 29.42      A    H  
ATOM   2196 HD11 LEU A 141     -25.321 -15.519  14.753  1.00 33.72      A    H  
ATOM   2197 HD12 LEU A 141     -24.936 -13.930  14.125  1.00 33.72      A    H  
ATOM   2198 HD13 LEU A 141     -26.274 -14.850  13.436  1.00 33.72      A    H  
ATOM   2199 HD21 LEU A 141     -24.695 -17.567  13.497  1.00 39.93      A    H  
ATOM   2200 HD22 LEU A 141     -25.662 -17.084  12.109  1.00 39.93      A    H  
ATOM   2201 HD23 LEU A 141     -23.956 -17.488  11.912  1.00 39.93      A    H  
ATOM   2202  N   ASN A 142     -24.293 -14.169   8.679  1.00 33.63      A    N  
ATOM   2203  CA  ASN A 142     -24.627 -13.121   7.714  1.00 38.54      A    C  
ATOM   2204  C   ASN A 142     -24.523 -11.712   8.288  1.00 29.84      A    C  
ATOM   2205  O   ASN A 142     -25.088 -11.404   9.341  1.00 33.26      A    O  
ATOM   2206  CB  ASN A 142     -25.989 -13.404   7.097  1.00 40.96      A    C  
ATOM   2207  CG  ASN A 142     -26.428 -12.377   6.073  1.00 46.98      A    C  
ATOM   2208  ND2 ASN A 142     -25.674 -12.252   5.006  1.00 36.51      A    N  
ATOM   2209  OD1 ASN A 142     -27.436 -11.700   6.235  1.00 51.48      A    O  
ATOM   2210  H   ASN A 142     -24.987 -14.890   8.893  1.00 35.63      A    H  
ATOM   2211  HA  ASN A 142     -23.882 -13.209   6.929  1.00 40.54      A    H  
ATOM   2212  HB2 ASN A 142     -25.994 -14.389   6.629  1.00 42.96      A    H  
ATOM   2213  HB3 ASN A 142     -26.744 -13.441   7.885  1.00 42.96      A    H  
ATOM   2214 HD21 ASN A 142     -24.855 -12.823   4.897  1.00 38.51      A    H  
ATOM   2215 HD22 ASN A 142     -25.922 -11.579   4.294  1.00 38.51      A    H  
ATOM   2216  N   GLY A 143     -23.738 -10.881   7.606  1.00 31.59      A    N  
ATOM   2217  CA  GLY A 143     -23.509  -9.522   8.104  1.00 31.83      A    C  
ATOM   2218  C   GLY A 143     -22.142  -9.301   8.718  1.00 24.92      A    C  
ATOM   2219  O   GLY A 143     -21.764  -8.171   9.003  1.00 25.78      A    O  
ATOM   2220  H   GLY A 143     -23.266 -11.213   6.775  1.00 33.59      A    H  
ATOM   2221  HA2 GLY A 143     -23.616  -8.839   7.261  1.00 33.83      A    H  
ATOM   2222  HA3 GLY A 143     -24.262  -9.190   8.821  1.00 33.83      A    H  
ATOM   2223  N   SER A 144     -21.385 -10.374   8.917  1.00 32.77      A    N  
ATOM   2224  CA  SER A 144     -20.114 -10.242   9.631  1.00 18.48      A    C  
ATOM   2225  C   SER A 144     -18.915  -9.901   8.750  1.00 21.61      A    C  
ATOM   2226  O   SER A 144     -17.839  -9.628   9.292  1.00 24.84      A    O  
ATOM   2227  CB  SER A 144     -19.755 -11.578  10.313  1.00 19.47      A    C  
ATOM   2228  OG  SER A 144     -19.673 -12.627   9.387  1.00 25.07      A    O  
ATOM   2229  H   SER A 144     -21.743 -11.311   8.766  1.00 34.77      A    H  
ATOM   2230  HA  SER A 144     -20.182  -9.485  10.400  1.00 20.48      A    H  
ATOM   2231  HB2 SER A 144     -18.800 -11.490  10.834  1.00 21.47      A    H  
ATOM   2232  HB3 SER A 144     -20.478 -11.841  11.079  1.00 21.47      A    H  
ATOM   2233  HG  SER A 144     -20.545 -13.009   9.275  1.00 27.07      A    H  
ATOM   2234  N   CYS A 145     -19.072  -9.864   7.420  1.00 24.47      A    N  
ATOM   2235  CA  CYS A 145     -17.938  -9.492   6.563  1.00 28.81      A    C  
ATOM   2236  C   CYS A 145     -17.330  -8.157   6.925  1.00 28.75      A    C  
ATOM   2237  O   CYS A 145     -18.014  -7.241   7.400  1.00 28.21      A    O  
ATOM   2238  CB  CYS A 145     -18.266  -9.522   5.086  1.00 23.11      A    C  
ATOM   2239  SG  CYS A 145     -18.852 -11.127   4.562  1.00 28.55      A    S  
ATOM   2240  H   CYS A 145     -19.973 -10.026   7.000  1.00 26.47      A    H  
ATOM   2241  HA  CYS A 145     -17.180 -10.262   6.731  1.00 30.81      A    H  
ATOM   2242  HB2 CYS A 145     -19.015  -8.769   4.840  1.00 25.11      A    H  
ATOM   2243  HB3 CYS A 145     -17.380  -9.301   4.493  1.00 25.11      A    H  
ATOM   2244  HG  CYS A 145     -19.908 -11.149   5.377  1.00 30.55      A    H  
ATOM   2245  N   GLY A 146     -16.010  -8.118   6.853  1.00 20.67      A    N  
ATOM   2246  CA  GLY A 146     -15.323  -6.939   7.322  1.00 21.14      A    C  
ATOM   2247  C   GLY A 146     -14.927  -6.949   8.776  1.00 24.11      A    C  
ATOM   2248  O   GLY A 146     -14.216  -6.043   9.218  1.00 23.51      A    O  
ATOM   2249  H   GLY A 146     -15.476  -8.901   6.468  1.00 22.67      A    H  
ATOM   2250  HA2 GLY A 146     -14.403  -6.862   6.748  1.00 23.14      A    H  
ATOM   2251  HA3 GLY A 146     -15.871  -6.029   7.101  1.00 23.14      A    H  
ATOM   2252  N   SER A 147     -15.380  -7.950   9.542  1.00 22.48      A    N  
ATOM   2253  CA  SER A 147     -14.839  -8.130  10.900  1.00 22.10      A    C  
ATOM   2254  C   SER A 147     -13.347  -8.458  10.803  1.00 21.79      A    C  
ATOM   2255  O   SER A 147     -12.948  -9.063   9.797  1.00 22.36      A    O  
ATOM   2256  CB  SER A 147     -15.556  -9.282  11.625  1.00 29.82      A    C  
ATOM   2257  OG  SER A 147     -16.958  -9.068  11.801  1.00 24.71      A    O  
ATOM   2258  H   SER A 147     -15.990  -8.656   9.154  1.00 24.48      A    H  
ATOM   2259  HA  SER A 147     -14.973  -7.206  11.465  1.00 24.10      A    H  
ATOM   2260  HB2 SER A 147     -15.420 -10.214  11.073  1.00 31.82      A    H  
ATOM   2261  HB3 SER A 147     -15.101  -9.448  12.600  1.00 31.82      A    H  
ATOM   2262  HG  SER A 147     -17.357  -9.169  10.936  1.00 26.71      A    H  
ATOM   2263  N   VAL A 148     -12.549  -8.055  11.791  1.00 20.82      A    N  
ATOM   2264  CA  VAL A 148     -11.095  -8.200  11.690  1.00 19.66      A    C  
ATOM   2265  C   VAL A 148     -10.527  -9.089  12.777  1.00 21.33      A    C  
ATOM   2266  O   VAL A 148     -11.104  -9.243  13.855  1.00 22.13      A    O  
ATOM   2267  CB  VAL A 148     -10.364  -6.853  11.619  1.00 21.57      A    C  
ATOM   2268  CG1 VAL A 148     -10.803  -6.054  10.389  1.00 20.00      A    C  
ATOM   2269  CG2 VAL A 148     -10.465  -6.031  12.898  1.00 24.04      A    C  
ATOM   2270  H   VAL A 148     -12.926  -7.512  12.570  1.00 22.82      A    H  
ATOM   2271  HA  VAL A 148     -10.866  -8.721  10.768  1.00 21.66      A    H  
ATOM   2272  HB  VAL A 148      -9.302  -7.062  11.475  1.00 23.57      A    H  
ATOM   2273 HG11 VAL A 148     -10.205  -5.154  10.270  1.00 22.00      A    H  
ATOM   2274 HG12 VAL A 148     -10.692  -6.645   9.478  1.00 22.00      A    H  
ATOM   2275 HG13 VAL A 148     -11.847  -5.745  10.461  1.00 22.00      A    H  
ATOM   2276 HG21 VAL A 148      -9.899  -5.108  12.792  1.00 26.04      A    H  
ATOM   2277 HG22 VAL A 148     -11.492  -5.740  13.109  1.00 26.04      A    H  
ATOM   2278 HG23 VAL A 148     -10.073  -6.553  13.771  1.00 26.04      A    H  
ATOM   2279  N   GLY A 149      -9.342  -9.596  12.471  1.00 16.88      A    N  
ATOM   2280  CA  GLY A 149      -8.529 -10.358  13.408  1.00 18.16      A    C  
ATOM   2281  C   GLY A 149      -7.228  -9.611  13.692  1.00 22.57      A    C  
ATOM   2282  O   GLY A 149      -6.699  -8.921  12.803  1.00 23.61      A    O  
ATOM   2283  H   GLY A 149      -8.947  -9.366  11.562  1.00 18.88      A    H  
ATOM   2284  HA2 GLY A 149      -9.111 -10.533  14.290  1.00 20.16      A    H  
ATOM   2285  HA3 GLY A 149      -8.302 -11.325  12.972  1.00 20.16      A    H  
ATOM   2286  N   PHE A 150      -6.718  -9.748  14.914  1.00 19.42      A    N  
ATOM   2287  CA  PHE A 150      -5.619  -8.919  15.411  1.00 18.15      A    C  
ATOM   2288  C   PHE A 150      -4.838  -9.597  16.519  1.00 17.90      A    C  
ATOM   2289  O   PHE A 150      -5.371 -10.454  17.229  1.00 20.12      A    O  
ATOM   2290  CB  PHE A 150      -6.062  -7.506  15.818  1.00 19.82      A    C  
ATOM   2291  CG  PHE A 150      -7.058  -7.538  16.966  1.00 19.23      A    C  
ATOM   2292  CD1 PHE A 150      -8.420  -7.805  16.714  1.00 23.74      A    C  
ATOM   2293  CD2 PHE A 150      -6.615  -7.328  18.286  1.00 20.88      A    C  
ATOM   2294  CE1 PHE A 150      -9.334  -7.876  17.786  1.00 29.38      A    C  
ATOM   2295  CE2 PHE A 150      -7.533  -7.391  19.356  1.00 27.75      A    C  
ATOM   2296  CZ  PHE A 150      -8.889  -7.672  19.107  1.00 26.43      A    C  
ATOM   2297  H   PHE A 150      -7.222 -10.314  15.597  1.00 21.42      A    H  
ATOM   2298  HA  PHE A 150      -4.918  -8.820  14.584  1.00 20.15      A    H  
ATOM   2299  HB2 PHE A 150      -5.198  -6.902  16.100  1.00 21.82      A    H  
ATOM   2300  HB3 PHE A 150      -6.513  -6.989  14.971  1.00 21.82      A    H  
ATOM   2301  HD1 PHE A 150      -8.764  -7.969  15.702  1.00 25.74      A    H  
ATOM   2302  HD2 PHE A 150      -5.572  -7.125  18.482  1.00 22.88      A    H  
ATOM   2303  HE1 PHE A 150     -10.374  -8.092  17.593  1.00 31.38      A    H  
ATOM   2304  HE2 PHE A 150      -7.194  -7.233  20.369  1.00 29.75      A    H  
ATOM   2305  HZ  PHE A 150      -9.588  -7.730  19.927  1.00 28.43      A    H  
ATOM   2306  N   ASN A 151      -3.623  -9.099  16.702  1.00 22.80      A    N  
ATOM   2307  CA  ASN A 151      -2.820  -9.317  17.906  1.00 24.47      A    C  
ATOM   2308  C   ASN A 151      -2.450  -7.964  18.489  1.00 24.11      A    C  
ATOM   2309  O   ASN A 151      -2.487  -6.946  17.779  1.00 23.51      A    O  
ATOM   2310  CB  ASN A 151      -1.569 -10.108  17.570  1.00 22.56      A    C  
ATOM   2311  CG  ASN A 151      -1.870 -11.575  17.353  1.00 33.82      A    C  
ATOM   2312  ND2 ASN A 151      -1.974 -11.984  16.108  1.00 22.40      A    N  
ATOM   2313  OD1 ASN A 151      -2.009 -12.345  18.295  1.00 27.98      A    O  
ATOM   2314  H   ASN A 151      -3.326  -8.337  16.103  1.00 24.80      A    H  
ATOM   2315  HA  ASN A 151      -3.399  -9.846  18.667  1.00 26.47      A    H  
ATOM   2316  HB2 ASN A 151      -1.048  -9.680  16.714  1.00 24.56      A    H  
ATOM   2317  HB3 ASN A 151      -0.861 -10.060  18.400  1.00 24.56      A    H  
ATOM   2318 HD21 ASN A 151      -1.846 -11.327  15.340  1.00 24.40      A    H  
ATOM   2319 HD22 ASN A 151      -2.168 -12.963  15.919  1.00 24.40      A    H  
ATOM   2320  N   ILE A 152      -2.121  -7.927  19.782  1.00 21.23      A    N  
ATOM   2321  CA  ILE A 152      -1.658  -6.680  20.383  1.00 26.71      A    C  
ATOM   2322  C   ILE A 152      -0.251  -6.905  20.914  1.00 42.95      A    C  
ATOM   2323  O   ILE A 152       0.053  -7.940  21.510  1.00 35.39      A    O  
ATOM   2324  CB  ILE A 152      -2.643  -6.094  21.411  1.00 27.01      A    C  
ATOM   2325  CG1 ILE A 152      -4.071  -6.007  20.873  1.00 33.14      A    C  
ATOM   2326  CG2 ILE A 152      -2.182  -4.719  21.920  1.00 35.71      A    C  
ATOM   2327  CD1 ILE A 152      -5.088  -5.480  21.874  1.00 57.67      A    C  
ATOM   2328  H   ILE A 152      -2.058  -8.771  20.340  1.00 23.23      A    H  
ATOM   2329  HA  ILE A 152      -1.563  -5.907  19.625  1.00 28.71      A    H  
ATOM   2330  HB  ILE A 152      -2.652  -6.770  22.267  1.00 29.01      A    H  
ATOM   2331 HG12 ILE A 152      -4.097  -5.398  19.968  1.00 35.14      A    H  
ATOM   2332 HG13 ILE A 152      -4.403  -7.003  20.577  1.00 35.14      A    H  
ATOM   2333 HG21 ILE A 152      -2.814  -4.346  22.724  1.00 37.71      A    H  
ATOM   2334 HG22 ILE A 152      -1.177  -4.746  22.341  1.00 37.71      A    H  
ATOM   2335 HG23 ILE A 152      -2.184  -3.976  21.122  1.00 37.71      A    H  
ATOM   2336 HD11 ILE A 152      -6.101  -5.614  21.499  1.00 59.67      A    H  
ATOM   2337 HD12 ILE A 152      -5.015  -5.998  22.831  1.00 59.67      A    H  
ATOM   2338 HD13 ILE A 152      -4.965  -4.414  22.063  1.00 59.67      A    H  
ATOM   2339  N   ASP A 153       0.604  -5.923  20.658  1.00 64.01      A    N  
ATOM   2340  CA  ASP A 153       1.997  -5.928  21.084  1.00 54.48      A    C  
ATOM   2341  C   ASP A 153       2.204  -4.639  21.854  1.00 61.89      A    C  
ATOM   2342  O   ASP A 153       2.462  -3.574  21.284  1.00 63.20      A    O  
ATOM   2343  CB  ASP A 153       2.980  -6.056  19.915  1.00 60.78      A    C  
ATOM   2344  CG  ASP A 153       2.686  -7.241  19.018  1.00 89.38      A    C  
ATOM   2345  OD1 ASP A 153       1.939  -7.079  18.028  1.00 92.60      A    O  
ATOM   2346  OD2 ASP A 153       3.199  -8.344  19.293  1.00 99.68      A    O1-
ATOM   2347  H   ASP A 153       0.286  -5.141  20.089  1.00 66.01      A    H  
ATOM   2348  HA  ASP A 153       2.196  -6.763  21.761  1.00 56.48      A    H  
ATOM   2349  HB2 ASP A 153       2.965  -5.160  19.294  1.00 62.78      A    H  
ATOM   2350  HB3 ASP A 153       3.999  -6.145  20.296  1.00 62.78      A    H  
ATOM   2351  N   TYR A 154       1.956  -4.722  23.153  1.00 63.99      A    N  
ATOM   2352  CA  TYR A 154       2.033  -3.588  24.061  1.00 57.76      A    C  
ATOM   2353  C   TYR A 154       0.839  -2.668  23.916  1.00 49.09      A    C  
ATOM   2354  O   TYR A 154      -0.216  -2.882  24.514  1.00 77.25      A    O  
ATOM   2355  CB  TYR A 154       3.400  -2.907  24.146  1.00 80.93      A    C  
ATOM   2356  CG  TYR A 154       4.461  -3.827  24.719  1.00100.89      A    C  
ATOM   2357  CD1 TYR A 154       5.388  -4.458  23.863  1.00 96.12      A    C  
ATOM   2358  CD2 TYR A 154       4.513  -4.062  26.109  1.00103.55      A    C  
ATOM   2359  CE1 TYR A 154       6.363  -5.324  24.398  1.00101.93      A    C  
ATOM   2360  CE2 TYR A 154       5.487  -4.927  26.642  1.00104.97      A    C  
ATOM   2361  CZ  TYR A 154       6.411  -5.559  25.787  1.00106.41      A    C  
ATOM   2362  OH  TYR A 154       7.353  -6.400  26.303  1.00102.93      A    O  
ATOM   2363  H   TYR A 154       1.662  -5.609  23.532  1.00 65.99      A    H  
ATOM   2364  HA  TYR A 154       1.873  -4.036  25.043  1.00 59.76      A    H  
ATOM   2365  HB2 TYR A 154       3.731  -2.518  23.183  1.00 82.93      A    H  
ATOM   2366  HB3 TYR A 154       3.333  -2.033  24.798  1.00 82.93      A    H  
ATOM   2367  HD1 TYR A 154       5.350  -4.282  22.797  1.00 98.12      A    H  
ATOM   2368  HD2 TYR A 154       3.803  -3.580  26.766  1.00105.55      A    H  
ATOM   2369  HE1 TYR A 154       7.073  -5.808  23.743  1.00103.93      A    H  
ATOM   2370  HE2 TYR A 154       5.521  -5.106  27.707  1.00106.97      A    H  
ATOM   2371  HH  TYR A 154       7.294  -6.487  27.246  1.00104.93      A    H  
ATOM   2372  N   ASP A 155       1.011  -1.670  23.066  1.00 39.47      A    N  
ATOM   2373  CA  ASP A 155      -0.062  -0.763  22.695  1.00 53.92      A    C  
ATOM   2374  C   ASP A 155      -0.323  -0.770  21.192  1.00 34.80      A    C  
ATOM   2375  O   ASP A 155      -1.177  -0.004  20.732  1.00 41.81      A    O  
ATOM   2376  CB  ASP A 155       0.178   0.651  23.250  1.00 69.59      A    C  
ATOM   2377  CG  ASP A 155       1.400   1.392  22.715  1.00 87.28      A    C  
ATOM   2378  OD1 ASP A 155       2.310   0.745  22.152  1.00 87.78      A    O  
ATOM   2379  OD2 ASP A 155       1.457   2.632  22.857  1.00 87.41      A    O1-
ATOM   2380  H   ASP A 155       1.898  -1.563  22.593  1.00 41.47      A    H  
ATOM   2381  HA  ASP A 155      -1.009  -1.098  23.120  1.00 55.92      A    H  
ATOM   2382  HB2 ASP A 155      -0.696   1.272  23.049  1.00 71.59      A    H  
ATOM   2383  HB3 ASP A 155       0.263   0.607  24.336  1.00 71.59      A    H  
ATOM   2384  N   CYS A 156       0.412  -1.602  20.449  1.00 38.70      A    N  
ATOM   2385  CA  CYS A 156       0.283  -1.620  18.995  1.00 29.37      A    C  
ATOM   2386  C   CYS A 156      -0.646  -2.739  18.563  1.00 27.67      A    C  
ATOM   2387  O   CYS A 156      -0.408  -3.913  18.880  1.00 29.85      A    O  
ATOM   2388  CB  CYS A 156       1.631  -1.893  18.348  1.00 34.83      A    C  
ATOM   2389  SG  CYS A 156       1.631  -1.712  16.538  1.00 34.32      A    S  
ATOM   2390  H   CYS A 156       1.059  -2.252  20.884  1.00 40.70      A    H  
ATOM   2391  HA  CYS A 156      -0.066  -0.656  18.630  1.00 31.37      A    H  
ATOM   2392  HB2 CYS A 156       2.366  -1.188  18.739  1.00 36.83      A    H  
ATOM   2393  HB3 CYS A 156       2.005  -2.887  18.602  1.00 36.83      A    H  
ATOM   2394  HG  CYS A 156       0.724  -2.665  16.289  1.00 36.32      A    H  
ATOM   2395  N   VAL A 157      -1.675  -2.378  17.807  1.00 23.84      A    N  
ATOM   2396  CA  VAL A 157      -2.552  -3.403  17.259  1.00 24.14      A    C  
ATOM   2397  C   VAL A 157      -1.980  -3.858  15.918  1.00 23.39      A    C  
ATOM   2398  O   VAL A 157      -1.833  -3.061  14.984  1.00 24.80      A    O  
ATOM   2399  CB  VAL A 157      -3.966  -2.834  17.072  1.00 22.63      A    C  
ATOM   2400  CG1 VAL A 157      -4.940  -3.888  16.522  1.00 24.00      A    C  
ATOM   2401  CG2 VAL A 157      -4.494  -2.202  18.378  1.00 27.58      A    C  
ATOM   2402  H   VAL A 157      -1.803  -1.404  17.534  1.00 25.84      A    H  
ATOM   2403  HA  VAL A 157      -2.635  -4.256  17.938  1.00 26.14      A    H  
ATOM   2404  HB  VAL A 157      -3.921  -2.030  16.334  1.00 24.63      A    H  
ATOM   2405 HG11 VAL A 157      -5.936  -3.466  16.418  1.00 26.00      A    H  
ATOM   2406 HG12 VAL A 157      -4.657  -4.250  15.532  1.00 26.00      A    H  
ATOM   2407 HG13 VAL A 157      -5.016  -4.747  17.189  1.00 26.00      A    H  
ATOM   2408 HG21 VAL A 157      -5.513  -1.838  18.244  1.00 29.58      A    H  
ATOM   2409 HG22 VAL A 157      -4.508  -2.926  19.194  1.00 29.58      A    H  
ATOM   2410 HG23 VAL A 157      -3.892  -1.351  18.696  1.00 29.58      A    H  
ATOM   2411  N   SER A 158      -1.694  -5.152  15.811  1.00 23.18      A    N  
ATOM   2412  CA  SER A 158      -1.267  -5.696  14.517  1.00 25.08      A    C  
ATOM   2413  C   SER A 158      -2.453  -6.402  13.893  1.00 22.91      A    C  
ATOM   2414  O   SER A 158      -2.826  -7.491  14.326  1.00 22.58      A    O  
ATOM   2415  CB  SER A 158      -0.106  -6.675  14.683  1.00 27.58      A    C  
ATOM   2416  OG  SER A 158       1.068  -5.956  15.064  1.00 30.69      A    O  
ATOM   2417  H   SER A 158      -1.894  -5.789  16.580  1.00 25.18      A    H  
ATOM   2418  HA  SER A 158      -0.916  -4.929  13.830  1.00 27.08      A    H  
ATOM   2419  HB2 SER A 158      -0.323  -7.452  15.418  1.00 29.58      A    H  
ATOM   2420  HB3 SER A 158       0.103  -7.175  13.737  1.00 29.58      A    H  
ATOM   2421  HG  SER A 158       1.090  -5.912  16.014  1.00 32.69      A    H  
ATOM   2422  N   PHE A 159      -3.075  -5.768  12.904  1.00 21.91      A    N  
ATOM   2423  CA  PHE A 159      -4.198  -6.376  12.175  1.00 18.10      A    C  
ATOM   2424  C   PHE A 159      -3.693  -7.400  11.178  1.00 19.94      A    C  
ATOM   2425  O   PHE A 159      -2.737  -7.133  10.426  1.00 20.57      A    O  
ATOM   2426  CB  PHE A 159      -4.979  -5.279  11.417  1.00 18.74      A    C  
ATOM   2427  CG  PHE A 159      -5.682  -4.273  12.319  1.00 21.96      A    C  
ATOM   2428  CD1 PHE A 159      -6.937  -4.591  12.883  1.00 26.90      A    C  
ATOM   2429  CD2 PHE A 159      -5.080  -3.022  12.598  1.00 21.86      A    C  
ATOM   2430  CE1 PHE A 159      -7.592  -3.663  13.714  1.00 21.94      A    C  
ATOM   2431  CE2 PHE A 159      -5.737  -2.092  13.436  1.00 23.13      A    C  
ATOM   2432  CZ  PHE A 159      -6.994  -2.413  13.994  1.00 22.00      A    C  
ATOM   2433  H   PHE A 159      -2.672  -4.905  12.544  1.00 23.91      A    H  
ATOM   2434  HA  PHE A 159      -4.880  -6.850  12.884  1.00 20.10      A    H  
ATOM   2435  HB2 PHE A 159      -4.331  -4.758  10.715  1.00 20.74      A    H  
ATOM   2436  HB3 PHE A 159      -5.752  -5.751  10.812  1.00 20.74      A    H  
ATOM   2437  HD1 PHE A 159      -7.398  -5.546  12.673  1.00 28.90      A    H  
ATOM   2438  HD2 PHE A 159      -4.119  -2.775  12.169  1.00 23.86      A    H  
ATOM   2439  HE1 PHE A 159      -8.551  -3.908  14.142  1.00 23.94      A    H  
ATOM   2440  HE2 PHE A 159      -5.280  -1.137  13.647  1.00 25.13      A    H  
ATOM   2441  HZ  PHE A 159      -7.498  -1.703  14.635  1.00 24.00      A    H  
ATOM   2442  N   CYS A 160      -4.325  -8.572  11.193  1.00 21.53      A    N  
ATOM   2443  CA  CYS A 160      -3.873  -9.672  10.338  1.00 20.34      A    C  
ATOM   2444  C   CYS A 160      -4.944 -10.334   9.496  1.00 17.62      A    C  
ATOM   2445  O   CYS A 160      -4.580 -11.119   8.627  1.00 19.86      A    O  
ATOM   2446  CB  CYS A 160      -3.119 -10.749  11.102  1.00 19.71      A    C  
ATOM   2447  SG  CYS A 160      -4.052 -11.489  12.457  1.00 20.37      A    S  
ATOM   2448  H   CYS A 160      -5.113  -8.730  11.818  1.00 23.53      A    H  
ATOM   2449  HA  CYS A 160      -3.203  -9.291   9.571  1.00 22.34      A    H  
ATOM   2450  HB2 CYS A 160      -2.817 -11.550  10.426  1.00 21.71      A    H  
ATOM   2451  HB3 CYS A 160      -2.193 -10.334  11.490  1.00 21.71      A    H  
ATOM   2452  HG  CYS A 160      -3.770 -10.550  13.364  1.00 22.37      A    H  
ATOM   2453  N   TYR A 161      -6.219 -10.063   9.734  1.00 19.77      A    N  
ATOM   2454  CA  TYR A 161      -7.280 -10.804   9.038  1.00 21.92      A    C  
ATOM   2455  C   TYR A 161      -8.458  -9.878   8.840  1.00 21.12      A    C  
ATOM   2456  O   TYR A 161      -8.790  -9.119   9.761  1.00 19.53      A    O  
ATOM   2457  CB  TYR A 161      -7.693 -12.078   9.778  1.00 21.85      A    C  
ATOM   2458  CG  TYR A 161      -8.845 -12.874   9.157  1.00 18.79      A    C  
ATOM   2459  CD1 TYR A 161      -8.587 -13.788   8.117  1.00 18.28      A    C  
ATOM   2460  CD2 TYR A 161     -10.170 -12.706   9.628  1.00 17.26      A    C  
ATOM   2461  CE1 TYR A 161      -9.632 -14.545   7.564  1.00 19.32      A    C  
ATOM   2462  CE2 TYR A 161     -11.216 -13.455   9.059  1.00 17.38      A    C  
ATOM   2463  CZ  TYR A 161     -10.948 -14.379   8.035  1.00 17.23      A    C  
ATOM   2464  OH  TYR A 161     -11.960 -15.116   7.485  1.00 22.40      A    O  
ATOM   2465  H   TYR A 161      -6.498  -9.386  10.431  1.00 21.77      A    H  
ATOM   2466  HA  TYR A 161      -6.928 -11.115   8.060  1.00 23.92      A    H  
ATOM   2467  HB2 TYR A 161      -6.831 -12.744   9.860  1.00 23.85      A    H  
ATOM   2468  HB3 TYR A 161      -7.963 -11.834  10.803  1.00 23.85      A    H  
ATOM   2469  HD1 TYR A 161      -7.577 -13.922   7.756  1.00 20.28      A    H  
ATOM   2470  HD2 TYR A 161     -10.380 -12.009  10.426  1.00 19.26      A    H  
ATOM   2471  HE1 TYR A 161      -9.427 -15.248   6.771  1.00 21.32      A    H  
ATOM   2472  HE2 TYR A 161     -12.225 -13.327   9.417  1.00 19.38      A    H  
ATOM   2473  HH  TYR A 161     -12.829 -14.843   7.767  1.00 24.40      A    H  
ATOM   2474  N   MET A 162      -9.066  -9.947   7.658  1.00 19.22      A    N  
ATOM   2475  CA  MET A 162     -10.366  -9.336   7.394  1.00 23.82      A    C  
ATOM   2476  C   MET A 162     -11.284 -10.419   6.838  1.00 18.96      A    C  
ATOM   2477  O   MET A 162     -10.919 -11.160   5.933  1.00 18.38      A    O  
ATOM   2478  CB  MET A 162     -10.257  -8.148   6.432  1.00 25.33      A    C  
ATOM   2479  CG  MET A 162     -11.631  -7.552   6.138  1.00 21.24      A    C  
ATOM   2480  SD  MET A 162     -11.615  -5.911   5.359  1.00 32.38      A    S  
ATOM   2481  CE  MET A 162     -11.472  -4.910   6.828  1.00 31.64      A    C  
ATOM   2482  H   MET A 162      -8.671 -10.540   6.929  1.00 21.22      A    H  
ATOM   2483  HA  MET A 162     -10.802  -8.973   8.326  1.00 25.82      A    H  
ATOM   2484  HB2 MET A 162      -9.616  -7.391   6.884  1.00 27.33      A    H  
ATOM   2485  HB3 MET A 162      -9.775  -8.447   5.499  1.00 27.33      A    H  
ATOM   2486  HG2 MET A 162     -12.182  -8.214   5.467  1.00 23.24      A    H  
ATOM   2487  HG3 MET A 162     -12.215  -7.486   7.057  1.00 23.24      A    H  
ATOM   2488  HE1 MET A 162     -11.325  -3.865   6.564  1.00 33.64      A    H  
ATOM   2489  HE2 MET A 162     -12.372  -4.987   7.437  1.00 33.64      A    H  
ATOM   2490  HE3 MET A 162     -10.621  -5.226   7.430  1.00 33.64      A    H  
ATOM   2491  N   HIS A 163     -12.487 -10.522   7.394  1.00 18.72      A    N  
ATOM   2492  CA  HIS A 163     -13.350 -11.638   7.018  1.00 18.52      A    C  
ATOM   2493  C   HIS A 163     -14.120 -11.372   5.716  1.00 18.83      A    C  
ATOM   2494  O   HIS A 163     -14.736 -10.306   5.623  1.00 21.36      A    O  
ATOM   2495  CB  HIS A 163     -14.371 -11.847   8.152  1.00 18.76      A    C  
ATOM   2496  CG  HIS A 163     -15.266 -13.030   7.899  1.00 20.85      A    C  
ATOM   2497  CD2 HIS A 163     -16.655 -13.117   8.009  1.00 22.82      A    C  
ATOM   2498  ND1 HIS A 163     -14.785 -14.282   7.473  1.00 21.20      A    N  
ATOM   2499  CE1 HIS A 163     -15.853 -15.018   7.319  1.00 23.12      A    C  
ATOM   2500  NE2 HIS A 163     -16.971 -14.403   7.609  1.00 21.67      A    N  
ATOM   2501  H   HIS A 163     -12.738  -9.934   8.185  1.00 20.72      A    H  
ATOM   2502  HA  HIS A 163     -12.762 -12.549   6.903  1.00 20.52      A    H  
ATOM   2503  HB2 HIS A 163     -13.875 -11.994   9.108  1.00 20.76      A    H  
ATOM   2504  HB3 HIS A 163     -14.997 -10.962   8.278  1.00 20.76      A    H  
ATOM   2505  HD2 HIS A 163     -17.402 -12.396   8.301  1.00 24.82      A    H  
ATOM   2506  HE1 HIS A 163     -15.819 -16.042   6.988  1.00 25.12      A    H  
ATOM   2507  HE2 HIS A 163     -17.917 -14.803   7.561  1.00 23.67      A    H  
ATOM   2508  N   HIS A 164     -14.112 -12.359   4.808  1.00 19.83      A    N  
ATOM   2509  CA  HIS A 164     -14.770 -12.246   3.496  1.00 18.69      A    C  
ATOM   2510  C   HIS A 164     -15.862 -13.269   3.253  1.00 22.21      A    C  
ATOM   2511  O   HIS A 164     -16.851 -12.937   2.593  1.00 27.64      A    O  
ATOM   2512  CB  HIS A 164     -13.756 -12.354   2.347  1.00 17.28      A    C  
ATOM   2513  CG  HIS A 164     -12.964 -11.100   2.094  1.00 25.56      A    C  
ATOM   2514  CD2 HIS A 164     -12.952 -10.291   0.956  1.00 16.88      A    C  
ATOM   2515  ND1 HIS A 164     -12.074 -10.543   3.023  1.00 25.55      A    N  
ATOM   2516  CE1 HIS A 164     -11.601  -9.465   2.439  1.00 19.67      A    C  
ATOM   2517  NE2 HIS A 164     -12.078  -9.257   1.237  1.00 24.37      A    N  
ATOM   2518  H   HIS A 164     -13.592 -13.205   5.010  1.00 21.83      A    H  
ATOM   2519  HA  HIS A 164     -15.252 -11.271   3.413  1.00 20.69      A    H  
ATOM   2520  HB2 HIS A 164     -13.082 -13.194   2.501  1.00 19.28      A    H  
ATOM   2521  HB3 HIS A 164     -14.276 -12.570   1.411  1.00 19.28      A    H  
ATOM   2522  HD2 HIS A 164     -13.471 -10.384   0.030  1.00 18.88      A    H  
ATOM   2523  HE1 HIS A 164     -10.892  -8.803   2.912  1.00 21.67      A    H  
ATOM   2524  HE2 HIS A 164     -11.839  -8.490   0.620  1.00 26.37      A    H  
ATOM   2525  N   MET A 165     -15.682 -14.534   3.648  1.00 18.96      A    N  
ATOM   2526  CA  MET A 165     -16.610 -15.577   3.171  1.00 21.60      A    C  
ATOM   2527  C   MET A 165     -16.655 -16.815   4.041  1.00 28.85      A    C  
ATOM   2528  O   MET A 165     -15.729 -17.065   4.815  1.00 24.64      A    O  
ATOM   2529  CB  MET A 165     -16.379 -15.933   1.704  1.00 29.24      A    C  
ATOM   2530  CG  MET A 165     -15.020 -16.533   1.414  1.00 26.84      A    C  
ATOM   2531  SD  MET A 165     -14.640 -16.453  -0.359  1.00 37.19      A    S  
ATOM   2532  CE  MET A 165     -16.087 -17.226  -1.070  1.00 37.92      A    C  
ATOM   2533  H   MET A 165     -14.859 -14.810   4.176  1.00 20.96      A    H  
ATOM   2534  HA  MET A 165     -17.623 -15.172   3.249  1.00 23.60      A    H  
ATOM   2535  HB2 MET A 165     -17.161 -16.611   1.364  1.00 31.24      A    H  
ATOM   2536  HB3 MET A 165     -16.489 -15.029   1.113  1.00 31.24      A    H  
ATOM   2537  HG2 MET A 165     -14.230 -15.999   1.944  1.00 28.84      A    H  
ATOM   2538  HG3 MET A 165     -14.983 -17.572   1.745  1.00 28.84      A    H  
ATOM   2539  HE1 MET A 165     -15.966 -17.297  -2.148  1.00 39.92      A    H  
ATOM   2540  HE2 MET A 165     -16.237 -18.227  -0.667  1.00 39.92      A    H  
ATOM   2541  HE3 MET A 165     -16.983 -16.633  -0.895  1.00 39.92      A    H  
ATOM   2542  N   GLU A 166     -17.699 -17.621   3.862  1.00 28.09      A    N  
ATOM   2543  CA  GLU A 166     -17.781 -18.921   4.537  1.00 22.19      A    C  
ATOM   2544  C   GLU A 166     -17.719 -19.992   3.483  1.00 32.27      A    C  
ATOM   2545  O   GLU A 166     -18.427 -19.914   2.479  1.00 30.91      A    O  
ATOM   2546  CB  GLU A 166     -19.072 -19.033   5.357  1.00 25.41      A    C  
ATOM   2547  CG  GLU A 166     -19.185 -20.323   6.186  1.00 28.73      A    C  
ATOM   2548  CD  GLU A 166     -20.402 -20.247   7.090  1.00 36.30      A    C  
ATOM   2549  OE1 GLU A 166     -21.410 -20.921   6.801  1.00 42.76      A    O  
ATOM   2550  OE2 GLU A 166     -20.361 -19.511   8.099  1.00 27.67      A    O1-
ATOM   2551  H   GLU A 166     -18.417 -17.389   3.179  1.00 30.09      A    H  
ATOM   2552  HA  GLU A 166     -16.951 -19.071   5.229  1.00 24.19      A    H  
ATOM   2553  HB2 GLU A 166     -19.117 -18.174   6.025  1.00 27.41      A    H  
ATOM   2554  HB3 GLU A 166     -19.939 -18.942   4.700  1.00 27.41      A    H  
ATOM   2555  HG2 GLU A 166     -19.273 -21.194   5.536  1.00 30.73      A    H  
ATOM   2556  HG3 GLU A 166     -18.299 -20.475   6.804  1.00 30.73      A    H  
ATOM   2557  N   LEU A 167     -16.876 -20.988   3.703  1.00 25.94      A    N  
ATOM   2558  CA  LEU A 167     -16.762 -22.093   2.763  1.00 27.30      A    C  
ATOM   2559  C   LEU A 167     -17.782 -23.184   3.095  1.00 32.88      A    C  
ATOM   2560  O   LEU A 167     -18.308 -23.211   4.208  1.00 33.41      A    O  
ATOM   2561  CB  LEU A 167     -15.337 -22.655   2.841  1.00 33.70      A    C  
ATOM   2562  CG  LEU A 167     -14.288 -21.721   2.230  1.00 34.36      A    C  
ATOM   2563  CD1 LEU A 167     -12.896 -22.086   2.696  1.00 31.91      A    C  
ATOM   2564  CD2 LEU A 167     -14.322 -21.706   0.710  1.00 37.12      A    C  
ATOM   2565  H   LEU A 167     -16.419 -21.056   4.615  1.00 27.94      A    H  
ATOM   2566  HA  LEU A 167     -16.948 -21.725   1.756  1.00 29.30      A    H  
ATOM   2567  HB2 LEU A 167     -15.096 -22.827   3.893  1.00 35.70      A    H  
ATOM   2568  HB3 LEU A 167     -15.250 -23.631   2.373  1.00 35.70      A    H  
ATOM   2569  HG  LEU A 167     -14.479 -20.702   2.572  1.00 36.36      A    H  
ATOM   2570 HD11 LEU A 167     -12.145 -21.448   2.228  1.00 33.91      A    H  
ATOM   2571 HD12 LEU A 167     -12.800 -21.937   3.772  1.00 33.91      A    H  
ATOM   2572 HD13 LEU A 167     -12.638 -23.121   2.472  1.00 33.91      A    H  
ATOM   2573 HD21 LEU A 167     -13.632 -20.962   0.310  1.00 39.12      A    H  
ATOM   2574 HD22 LEU A 167     -14.019 -22.673   0.302  1.00 39.12      A    H  
ATOM   2575 HD23 LEU A 167     -15.306 -21.479   0.304  1.00 39.12      A    H  
ATOM   2576  N   PRO A 168     -18.090 -24.102   2.158  1.00 47.39      A    N  
ATOM   2577  CA  PRO A 168     -19.079 -25.168   2.357  1.00 43.58      A    C  
ATOM   2578  C   PRO A 168     -19.021 -26.010   3.631  1.00 49.07      A    C  
ATOM   2579  O   PRO A 168     -20.044 -26.447   4.159  1.00 38.38      A    O  
ATOM   2580  CB  PRO A 168     -18.952 -26.050   1.127  1.00 35.44      A    C  
ATOM   2581  CG  PRO A 168     -18.341 -25.169   0.042  1.00 36.04      A    C  
ATOM   2582  CD  PRO A 168     -17.579 -24.067   0.782  1.00 42.19      A    C  
ATOM   2583  HA  PRO A 168     -20.056 -24.680   2.337  1.00 45.58      A    H  
ATOM   2584  HB2 PRO A 168     -18.276 -26.887   1.317  1.00 37.44      A    H  
ATOM   2585  HB3 PRO A 168     -19.909 -26.475   0.822  1.00 37.44      A    H  
ATOM   2586  HG2 PRO A 168     -17.698 -25.727  -0.641  1.00 38.04      A    H  
ATOM   2587  HG3 PRO A 168     -19.135 -24.725  -0.558  1.00 38.04      A    H  
ATOM   2588  HD2 PRO A 168     -16.512 -24.280   0.743  1.00 44.19      A    H  
ATOM   2589  HD3 PRO A 168     -17.754 -23.108   0.294  1.00 44.19      A    H  
ATOM   2590  N   THR A 169     -17.823 -26.230   4.147  1.00 30.60      A    N  
ATOM   2591  CA  THR A 169     -17.665 -26.936   5.416  1.00 30.67      A    C  
ATOM   2592  C   THR A 169     -17.976 -26.108   6.666  1.00 31.08      A    C  
ATOM   2593  O   THR A 169     -17.953 -26.632   7.785  1.00 32.27      A    O  
ATOM   2594  CB  THR A 169     -16.247 -27.538   5.457  1.00 48.99      A    C  
ATOM   2595  CG2 THR A 169     -16.074 -28.702   4.490  1.00 35.20      A    C  
ATOM   2596  OG1 THR A 169     -15.225 -26.599   5.145  1.00 34.95      A    O  
ATOM   2597  H   THR A 169     -16.979 -25.903   3.705  1.00 32.60      A    H  
ATOM   2598  HA  THR A 169     -18.365 -27.774   5.454  1.00 32.67      A    H  
ATOM   2599  HB  THR A 169     -16.046 -27.910   6.465  1.00 50.99      A    H  
ATOM   2600  HG1 THR A 169     -14.443 -26.859   5.655  1.00 36.95      A    H  
ATOM   2601 HG21 THR A 169     -15.070 -29.125   4.558  1.00 37.20      A    H  
ATOM   2602 HG22 THR A 169     -16.775 -29.504   4.723  1.00 37.20      A    H  
ATOM   2603 HG23 THR A 169     -16.245 -28.412   3.454  1.00 37.20      A    H  
ATOM   2604  N   GLY A 170     -18.240 -24.817   6.510  1.00 30.73      A    N  
ATOM   2605  CA  GLY A 170     -18.566 -24.004   7.673  1.00 37.36      A    C  
ATOM   2606  C   GLY A 170     -17.376 -23.291   8.277  1.00 32.41      A    C  
ATOM   2607  O   GLY A 170     -17.506 -22.638   9.309  1.00 33.39      A    O  
ATOM   2608  H   GLY A 170     -18.284 -24.384   5.590  1.00 32.73      A    H  
ATOM   2609  HA2 GLY A 170     -19.261 -23.233   7.337  1.00 39.36      A    H  
ATOM   2610  HA3 GLY A 170     -19.098 -24.557   8.449  1.00 39.36      A    H  
ATOM   2611  N   VAL A 171     -16.216 -23.431   7.647  1.00 28.77      A    N  
ATOM   2612  CA  VAL A 171     -15.033 -22.662   8.032  1.00 23.49      A    C  
ATOM   2613  C   VAL A 171     -14.962 -21.401   7.163  1.00 22.31      A    C  
ATOM   2614  O   VAL A 171     -15.743 -21.227   6.214  1.00 26.28      A    O  
ATOM   2615  CB  VAL A 171     -13.785 -23.545   7.834  1.00 25.81      A    C  
ATOM   2616  CG1 VAL A 171     -13.848 -24.804   8.712  1.00 24.01      A    C  
ATOM   2617  CG2 VAL A 171     -13.490 -23.924   6.387  1.00 23.96      A    C  
ATOM   2618  H   VAL A 171     -16.194 -23.952   6.787  1.00 30.77      A    H  
ATOM   2619  HA  VAL A 171     -15.073 -22.344   9.076  1.00 25.49      A    H  
ATOM   2620  HB  VAL A 171     -12.923 -22.977   8.190  1.00 27.81      A    H  
ATOM   2621 HG11 VAL A 171     -12.888 -25.320   8.736  1.00 26.01      A    H  
ATOM   2622 HG12 VAL A 171     -14.110 -24.547   9.739  1.00 26.01      A    H  
ATOM   2623 HG13 VAL A 171     -14.594 -25.513   8.352  1.00 26.01      A    H  
ATOM   2624 HG21 VAL A 171     -12.663 -24.630   6.320  1.00 25.96      A    H  
ATOM   2625 HG22 VAL A 171     -14.353 -24.375   5.905  1.00 25.96      A    H  
ATOM   2626 HG23 VAL A 171     -13.207 -23.055   5.796  1.00 25.96      A    H  
ATOM   2627  N   HIS A 172     -14.000 -20.543   7.469  1.00 20.96      A    N  
ATOM   2628  CA  HIS A 172     -14.022 -19.136   7.028  1.00 17.18      A    C  
ATOM   2629  C   HIS A 172     -12.763 -18.765   6.257  1.00 18.43      A    C  
ATOM   2630  O   HIS A 172     -11.697 -19.332   6.485  1.00 21.44      A    O  
ATOM   2631  CB  HIS A 172     -14.278 -18.242   8.237  1.00 20.92      A    C  
ATOM   2632  CG  HIS A 172     -15.608 -18.607   8.846  1.00 23.09      A    C  
ATOM   2633  CD2 HIS A 172     -16.893 -18.398   8.331  1.00 24.74      A    C  
ATOM   2634  ND1 HIS A 172     -15.735 -19.286  10.080  1.00 23.71      A    N  
ATOM   2635  CE1 HIS A 172     -17.026 -19.448  10.242  1.00 27.52      A    C  
ATOM   2636  NE2 HIS A 172     -17.756 -18.956   9.259  1.00 24.51      A    N  
ATOM   2637  H   HIS A 172     -13.391 -20.751   8.257  1.00 22.96      A    H  
ATOM   2638  HA  HIS A 172     -14.848 -18.978   6.335  1.00 19.18      A    H  
ATOM   2639  HB2 HIS A 172     -13.498 -18.373   8.984  1.00 22.92      A    H  
ATOM   2640  HB3 HIS A 172     -14.258 -17.190   7.961  1.00 22.92      A    H  
ATOM   2641  HD2 HIS A 172     -17.236 -17.933   7.418  1.00 26.74      A    H  
ATOM   2642  HE1 HIS A 172     -17.452 -19.950  11.098  1.00 29.52      A    H  
ATOM   2643  HE2 HIS A 172     -18.768 -19.004   9.184  1.00 26.51      A    H  
ATOM   2644  N   ALA A 173     -12.911 -17.846   5.302  1.00 16.72      A    N  
ATOM   2645  CA  ALA A 173     -11.800 -17.456   4.443  1.00 18.70      A    C  
ATOM   2646  C   ALA A 173     -11.798 -15.940   4.328  1.00 22.69      A    C  
ATOM   2647  O   ALA A 173     -12.844 -15.279   4.404  1.00 22.39      A    O  
ATOM   2648  CB  ALA A 173     -11.848 -18.142   3.068  1.00 21.77      A    C  
ATOM   2649  H   ALA A 173     -13.794 -17.358   5.179  1.00 18.72      A    H  
ATOM   2650  HA  ALA A 173     -10.858 -17.723   4.922  1.00 20.70      A    H  
ATOM   2651  HB1 ALA A 173     -11.012 -17.825   2.443  1.00 23.77      A    H  
ATOM   2652  HB2 ALA A 173     -11.781 -19.224   3.173  1.00 23.77      A    H  
ATOM   2653  HB3 ALA A 173     -12.767 -17.911   2.533  1.00 23.77      A    H  
ATOM   2654  N   GLY A 174     -10.607 -15.380   4.237  1.00 17.37      A    N  
ATOM   2655  CA  GLY A 174     -10.489 -13.940   4.235  1.00 15.65      A    C  
ATOM   2656  C   GLY A 174      -9.095 -13.502   3.852  1.00 16.36      A    C  
ATOM   2657  O   GLY A 174      -8.311 -14.313   3.366  1.00 19.97      A    O  
ATOM   2658  H   GLY A 174      -9.764 -15.947   4.164  1.00 19.37      A    H  
ATOM   2659  HA2 GLY A 174     -11.174 -13.484   3.524  1.00 17.65      A    H  
ATOM   2660  HA3 GLY A 174     -10.746 -13.560   5.221  1.00 17.65      A    H  
ATOM   2661  N   THR A 175      -8.804 -12.232   4.105  1.00 18.03      A    N  
ATOM   2662  CA  THR A 175      -7.599 -11.617   3.551  1.00 18.34      A    C  
ATOM   2663  C   THR A 175      -6.754 -11.045   4.658  1.00 20.33      A    C  
ATOM   2664  O   THR A 175      -7.243 -10.795   5.756  1.00 19.53      A    O  
ATOM   2665  CB  THR A 175      -7.960 -10.505   2.545  1.00 17.38      A    C  
ATOM   2666  CG2 THR A 175      -8.790 -10.983   1.364  1.00 19.98      A    C  
ATOM   2667  OG1 THR A 175      -8.577  -9.384   3.159  1.00 19.95      A    O  
ATOM   2668  H   THR A 175      -9.497 -11.626   4.536  1.00 20.03      A    H  
ATOM   2669  HA  THR A 175      -6.971 -12.353   3.056  1.00 20.34      A    H  
ATOM   2670  HB  THR A 175      -7.028 -10.122   2.133  1.00 19.38      A    H  
ATOM   2671  HG1 THR A 175      -7.914  -8.944   3.693  1.00 21.95      A    H  
ATOM   2672 HG21 THR A 175      -9.061 -10.143   0.731  1.00 21.98      A    H  
ATOM   2673 HG22 THR A 175      -8.252 -11.693   0.744  1.00 21.98      A    H  
ATOM   2674 HG23 THR A 175      -9.718 -11.460   1.677  1.00 21.98      A    H  
ATOM   2675  N   ASP A 176      -5.517 -10.689   4.325  1.00 16.31      A    N  
ATOM   2676  CA  ASP A 176      -4.801  -9.697   5.155  1.00 15.40      A    C  
ATOM   2677  C   ASP A 176      -5.416  -8.290   4.953  1.00 18.87      A    C  
ATOM   2678  O   ASP A 176      -6.327  -8.108   4.133  1.00 19.05      A    O  
ATOM   2679  CB  ASP A 176      -3.292  -9.779   4.801  1.00 19.41      A    C  
ATOM   2680  CG  ASP A 176      -2.898  -9.418   3.374  1.00 20.79      A    C  
ATOM   2681  OD1 ASP A 176      -3.589  -8.597   2.746  1.00 21.98      A    O  
ATOM   2682  OD2 ASP A 176      -1.886  -9.958   2.866  1.00 23.14      A    O1-
ATOM   2683  H   ASP A 176      -5.163 -10.925   3.403  1.00 18.31      A    H  
ATOM   2684  HA  ASP A 176      -4.908  -9.954   6.210  1.00 17.40      A    H  
ATOM   2685  HB2 ASP A 176      -2.707  -9.151   5.463  1.00 21.41      A    H  
ATOM   2686  HB3 ASP A 176      -2.946 -10.795   5.001  1.00 21.41      A    H  
ATOM   2687  N   LEU A 177      -4.920  -7.281   5.657  1.00 19.37      A    N  
ATOM   2688  CA  LEU A 177      -5.527  -5.939   5.552  1.00 23.32      A    C  
ATOM   2689  C   LEU A 177      -5.095  -5.161   4.312  1.00 23.46      A    C  
ATOM   2690  O   LEU A 177      -5.622  -4.074   4.039  1.00 22.99      A    O  
ATOM   2691  CB  LEU A 177      -5.275  -5.095   6.805  1.00 19.92      A    C  
ATOM   2692  CG  LEU A 177      -6.348  -5.242   7.896  1.00 19.33      A    C  
ATOM   2693  CD1 LEU A 177      -7.649  -4.568   7.483  1.00 25.00      A    C  
ATOM   2694  CD2 LEU A 177      -6.582  -6.694   8.310  1.00 22.02      A    C  
ATOM   2695  H   LEU A 177      -4.114  -7.406   6.276  1.00 21.37      A    H  
ATOM   2696  HA  LEU A 177      -6.605  -6.045   5.430  1.00 25.32      A    H  
ATOM   2697  HB2 LEU A 177      -4.295  -5.336   7.218  1.00 21.92      A    H  
ATOM   2698  HB3 LEU A 177      -5.212  -4.034   6.562  1.00 21.92      A    H  
ATOM   2699  HG  LEU A 177      -5.978  -4.697   8.764  1.00 21.33      A    H  
ATOM   2700 HD11 LEU A 177      -8.366  -4.586   8.303  1.00 27.00      A    H  
ATOM   2701 HD12 LEU A 177      -7.486  -3.521   7.222  1.00 27.00      A    H  
ATOM   2702 HD13 LEU A 177      -8.128  -5.050   6.632  1.00 27.00      A    H  
ATOM   2703 HD21 LEU A 177      -7.246  -6.754   9.173  1.00 24.02      A    H  
ATOM   2704 HD22 LEU A 177      -7.043  -7.280   7.515  1.00 24.02      A    H  
ATOM   2705 HD23 LEU A 177      -5.644  -7.182   8.580  1.00 24.02      A    H  
ATOM   2706  N   GLU A 178      -4.190  -5.753   3.532  1.00 20.37      A    N  
ATOM   2707  CA  GLU A 178      -3.874  -5.247   2.181  1.00 22.32      A    C  
ATOM   2708  C   GLU A 178      -4.663  -5.990   1.110  1.00 24.52      A    C  
ATOM   2709  O   GLU A 178      -4.456  -5.798  -0.084  1.00 22.93      A    O  
ATOM   2710  CB  GLU A 178      -2.344  -5.249   1.947  1.00 24.14      A    C  
ATOM   2711  CG  GLU A 178      -1.691  -4.416   3.083  1.00 24.09      A    C  
ATOM   2712  CD  GLU A 178      -0.292  -3.939   2.720  1.00 53.33      A    C  
ATOM   2713  OE1 GLU A 178       0.446  -4.665   2.019  1.00 35.99      A    O  
ATOM   2714  OE2 GLU A 178       0.089  -2.828   3.155  1.00 54.16      A    O1-
ATOM   2715  H   GLU A 178      -3.830  -6.657   3.800  1.00 22.37      A    H  
ATOM   2716  HA  GLU A 178      -4.197  -4.214   2.069  1.00 24.32      A    H  
ATOM   2717  HB2 GLU A 178      -1.953  -6.267   1.957  1.00 26.14      A    H  
ATOM   2718  HB3 GLU A 178      -2.114  -4.839   0.964  1.00 26.14      A    H  
ATOM   2719  HG2 GLU A 178      -2.307  -3.549   3.324  1.00 26.09      A    H  
ATOM   2720  HG3 GLU A 178      -1.626  -5.003   3.999  1.00 26.09      A    H  
ATOM   2721  N   GLY A 179      -5.595  -6.843   1.518  1.00 20.84      A    N  
ATOM   2722  CA  GLY A 179      -6.529  -7.443   0.588  1.00 22.07      A    C  
ATOM   2723  C   GLY A 179      -6.094  -8.712  -0.115  1.00 21.47      A    C  
ATOM   2724  O   GLY A 179      -6.768  -9.138  -1.052  1.00 21.73      A    O  
ATOM   2725  H   GLY A 179      -5.705  -7.036   2.508  1.00 22.84      A    H  
ATOM   2726  HA2 GLY A 179      -7.394  -7.738   1.174  1.00 24.07      A    H  
ATOM   2727  HA3 GLY A 179      -6.884  -6.730  -0.156  1.00 24.07      A    H  
ATOM   2728  N   ASN A 180      -4.980  -9.311   0.299  1.00 21.27      A    N  
ATOM   2729  CA  ASN A 180      -4.583 -10.582  -0.295  1.00 23.39      A    C  
ATOM   2730  C   ASN A 180      -5.159 -11.754   0.494  1.00 20.27      A    C  
ATOM   2731  O   ASN A 180      -4.925 -11.869   1.711  1.00 20.65      A    O  
ATOM   2732  CB  ASN A 180      -3.061 -10.714  -0.355  1.00 19.47      A    C  
ATOM   2733  CG  ASN A 180      -2.392  -9.524  -1.011  1.00 19.85      A    C  
ATOM   2734  ND2 ASN A 180      -1.789  -8.659  -0.207  1.00 19.88      A    N  
ATOM   2735  OD1 ASN A 180      -2.416  -9.367  -2.232  1.00 23.67      A    O  
ATOM   2736  H   ASN A 180      -4.494  -8.961   1.118  1.00 23.27      A    H  
ATOM   2737  HA  ASN A 180      -4.928 -10.647  -1.327  1.00 25.39      A    H  
ATOM   2738  HB2 ASN A 180      -2.646 -10.859   0.639  1.00 21.47      A    H  
ATOM   2739  HB3 ASN A 180      -2.793 -11.609  -0.916  1.00 21.47      A    H  
ATOM   2740 HD21 ASN A 180      -1.800  -8.808   0.795  1.00 21.88      A    H  
ATOM   2741 HD22 ASN A 180      -1.336  -7.843  -0.594  1.00 21.88      A    H  
ATOM   2742  N   PHE A 181      -5.897 -12.637  -0.183  1.00 19.34      A    N  
ATOM   2743  CA  PHE A 181      -6.395 -13.860   0.465  1.00 18.49      A    C  
ATOM   2744  C   PHE A 181      -5.305 -14.674   1.138  1.00 21.50      A    C  
ATOM   2745  O   PHE A 181      -4.180 -14.793   0.642  1.00 20.76      A    O  
ATOM   2746  CB  PHE A 181      -7.246 -14.747  -0.463  1.00 20.05      A    C  
ATOM   2747  CG  PHE A 181      -8.724 -14.392  -0.439  1.00 17.07      A    C  
ATOM   2748  CD1 PHE A 181      -9.574 -14.974   0.523  1.00 21.95      A    C  
ATOM   2749  CD2 PHE A 181      -9.246 -13.465  -1.369  1.00 17.15      A    C  
ATOM   2750  CE1 PHE A 181     -10.934 -14.618   0.570  1.00 19.93      A    C  
ATOM   2751  CE2 PHE A 181     -10.603 -13.107  -1.315  1.00 27.45      A    C  
ATOM   2752  CZ  PHE A 181     -11.448 -13.676  -0.340  1.00 18.13      A    C  
ATOM   2753  H   PHE A 181      -6.065 -12.499  -1.186  1.00 21.34      A    H  
ATOM   2754  HA  PHE A 181      -7.060 -13.532   1.259  1.00 20.49      A    H  
ATOM   2755  HB2 PHE A 181      -6.870 -14.697  -1.485  1.00 22.05      A    H  
ATOM   2756  HB3 PHE A 181      -7.169 -15.800  -0.182  1.00 22.05      A    H  
ATOM   2757  HD1 PHE A 181      -9.179 -15.686   1.235  1.00 23.95      A    H  
ATOM   2758  HD2 PHE A 181      -8.599 -13.017  -2.109  1.00 19.15      A    H  
ATOM   2759  HE1 PHE A 181     -11.582 -15.060   1.313  1.00 21.93      A    H  
ATOM   2760  HE2 PHE A 181     -10.997 -12.389  -2.018  1.00 29.45      A    H  
ATOM   2761  HZ  PHE A 181     -12.491 -13.399  -0.298  1.00 20.13      A    H  
ATOM   2762  N   TYR A 182      -5.665 -15.250   2.269  1.00 17.20      A    N  
ATOM   2763  CA  TYR A 182      -4.930 -16.414   2.747  1.00 13.04      A    C  
ATOM   2764  C   TYR A 182      -5.419 -17.620   1.981  1.00 20.36      A    C  
ATOM   2765  O   TYR A 182      -6.629 -17.803   1.829  1.00 21.25      A    O  
ATOM   2766  CB  TYR A 182      -5.198 -16.596   4.231  1.00 20.14      A    C  
ATOM   2767  CG  TYR A 182      -4.530 -15.524   5.062  1.00 20.79      A    C  
ATOM   2768  CD1 TYR A 182      -3.144 -15.597   5.327  1.00 16.76      A    C  
ATOM   2769  CD2 TYR A 182      -5.288 -14.449   5.569  1.00 17.89      A    C  
ATOM   2770  CE1 TYR A 182      -2.521 -14.598   6.112  1.00 17.47      A    C  
ATOM   2771  CE2 TYR A 182      -4.664 -13.451   6.343  1.00 16.34      A    C  
ATOM   2772  CZ  TYR A 182      -3.282 -13.531   6.621  1.00 21.05      A    C  
ATOM   2773  OH  TYR A 182      -2.688 -12.575   7.383  1.00 17.38      A    O  
ATOM   2774  H   TYR A 182      -6.598 -15.084   2.639  1.00 19.20      A    H  
ATOM   2775  HA  TYR A 182      -3.853 -16.300   2.599  1.00 15.04      A    H  
ATOM   2776  HB2 TYR A 182      -6.267 -16.591   4.439  1.00 22.14      A    H  
ATOM   2777  HB3 TYR A 182      -4.846 -17.566   4.571  1.00 22.14      A    H  
ATOM   2778  HD1 TYR A 182      -2.559 -16.417   4.934  1.00 18.76      A    H  
ATOM   2779  HD2 TYR A 182      -6.348 -14.388   5.363  1.00 19.89      A    H  
ATOM   2780  HE1 TYR A 182      -1.465 -14.654   6.317  1.00 19.47      A    H  
ATOM   2781  HE2 TYR A 182      -5.248 -12.628   6.729  1.00 18.34      A    H  
ATOM   2782  HH  TYR A 182      -3.319 -11.938   7.727  1.00 19.38      A    H  
ATOM   2783  N   GLY A 183      -4.498 -18.407   1.449  1.00 16.94      A    N  
ATOM   2784  CA  GLY A 183      -4.936 -19.577   0.691  1.00 20.91      A    C  
ATOM   2785  C   GLY A 183      -5.215 -19.265  -0.776  1.00 15.63      A    C  
ATOM   2786  O   GLY A 183      -4.975 -18.144  -1.236  1.00 18.22      A    O  
ATOM   2787  H   GLY A 183      -3.494 -18.246   1.556  1.00 18.94      A    H  
ATOM   2788  HA2 GLY A 183      -4.130 -20.309   0.745  1.00 22.91      A    H  
ATOM   2789  HA3 GLY A 183      -5.804 -20.039   1.164  1.00 22.91      A    H  
ATOM   2790  N   PRO A 184      -5.789 -20.234  -1.494  1.00 18.79      A    N  
ATOM   2791  CA  PRO A 184      -6.069 -20.099  -2.936  1.00 21.97      A    C  
ATOM   2792  C   PRO A 184      -7.409 -19.446  -3.262  1.00 33.02      A    C  
ATOM   2793  O   PRO A 184      -7.839 -19.446  -4.413  1.00 26.94      A    O  
ATOM   2794  CB  PRO A 184      -6.073 -21.542  -3.407  1.00 22.95      A    C  
ATOM   2795  CG  PRO A 184      -6.601 -22.340  -2.200  1.00 21.00      A    C  
ATOM   2796  CD  PRO A 184      -6.018 -21.582  -0.992  1.00 19.56      A    C  
ATOM   2797  HA  PRO A 184      -5.293 -19.536  -3.453  1.00 23.97      A    H  
ATOM   2798  HB2 PRO A 184      -6.658 -21.719  -4.312  1.00 24.95      A    H  
ATOM   2799  HB3 PRO A 184      -5.055 -21.856  -3.641  1.00 24.95      A    H  
ATOM   2800  HG2 PRO A 184      -7.691 -22.296  -2.175  1.00 23.00      A    H  
ATOM   2801  HG3 PRO A 184      -6.310 -23.391  -2.223  1.00 23.00      A    H  
ATOM   2802  HD2 PRO A 184      -6.718 -21.607  -0.155  1.00 21.56      A    H  
ATOM   2803  HD3 PRO A 184      -5.077 -22.038  -0.675  1.00 21.56      A    H  
ATOM   2804  N   PHE A 185      -8.109 -18.937  -2.255  1.00 22.18      A    N  
ATOM   2805  CA  PHE A 185      -9.502 -18.549  -2.435  1.00 21.52      A    C  
ATOM   2806  C   PHE A 185      -9.634 -17.227  -3.169  1.00 24.14      A    C  
ATOM   2807  O   PHE A 185      -8.713 -16.392  -3.179  1.00 23.14      A    O  
ATOM   2808  CB  PHE A 185     -10.218 -18.468  -1.082  1.00 22.56      A    C  
ATOM   2809  CG  PHE A 185      -9.990 -19.740  -0.272  1.00 22.18      A    C  
ATOM   2810  CD1 PHE A 185     -10.577 -20.956  -0.688  1.00 20.11      A    C  
ATOM   2811  CD2 PHE A 185      -9.168 -19.712   0.872  1.00 22.69      A    C  
ATOM   2812  CE1 PHE A 185     -10.323 -22.144   0.031  1.00 24.05      A    C  
ATOM   2813  CE2 PHE A 185      -8.919 -20.900   1.589  1.00 22.43      A    C  
ATOM   2814  CZ  PHE A 185      -9.493 -22.115   1.165  1.00 30.07      A    C  
ATOM   2815  H   PHE A 185      -7.744 -18.958  -1.316  1.00 24.18      A    H  
ATOM   2816  HA  PHE A 185      -9.985 -19.326  -3.028  1.00 23.52      A    H  
ATOM   2817  HB2 PHE A 185      -9.868 -17.605  -0.514  1.00 24.56      A    H  
ATOM   2818  HB3 PHE A 185     -11.291 -18.325  -1.222  1.00 24.56      A    H  
ATOM   2819  HD1 PHE A 185     -11.208 -20.980  -1.565  1.00 22.11      A    H  
ATOM   2820  HD2 PHE A 185      -8.724 -18.785   1.195  1.00 24.69      A    H  
ATOM   2821  HE1 PHE A 185     -10.765 -23.075  -0.291  1.00 26.05      A    H  
ATOM   2822  HE2 PHE A 185      -8.285 -20.879   2.465  1.00 24.43      A    H  
ATOM   2823  HZ  PHE A 185      -9.300 -23.024   1.716  1.00 32.07      A    H  
ATOM   2824  N   VAL A 186     -10.808 -17.081  -3.779  1.00 24.51      A    N  
ATOM   2825  CA  VAL A 186     -11.196 -15.883  -4.506  1.00 22.07      A    C  
ATOM   2826  C   VAL A 186     -12.531 -15.358  -4.009  1.00 23.51      A    C  
ATOM   2827  O   VAL A 186     -13.380 -16.125  -3.543  1.00 27.61      A    O  
ATOM   2828  CB  VAL A 186     -11.216 -16.155  -6.022  1.00 24.92      A    C  
ATOM   2829  CG1 VAL A 186      -9.813 -16.355  -6.573  1.00 31.57      A    C  
ATOM   2830  CG2 VAL A 186     -12.099 -17.334  -6.417  1.00 30.16      A    C  
ATOM   2831  H   VAL A 186     -11.489 -17.832  -3.715  1.00 26.51      A    H  
ATOM   2832  HA  VAL A 186     -10.476 -15.089  -4.304  1.00 24.07      A    H  
ATOM   2833  HB  VAL A 186     -11.618 -15.266  -6.512  1.00 26.92      A    H  
ATOM   2834 HG11 VAL A 186      -9.827 -16.461  -7.658  1.00 33.57      A    H  
ATOM   2835 HG12 VAL A 186      -9.170 -15.505  -6.344  1.00 33.57      A    H  
ATOM   2836 HG13 VAL A 186      -9.336 -17.247  -6.164  1.00 33.57      A    H  
ATOM   2837 HG21 VAL A 186     -12.192 -17.407  -7.500  1.00 32.16      A    H  
ATOM   2838 HG22 VAL A 186     -11.685 -18.280  -6.065  1.00 32.16      A    H  
ATOM   2839 HG23 VAL A 186     -13.103 -17.252  -6.007  1.00 32.16      A    H  
ATOM   2840  N   ASP A 187     -12.751 -14.057  -4.185  1.00 22.35      A    N  
ATOM   2841  CA  ASP A 187     -13.980 -13.423  -3.675  1.00 22.35      A    C  
ATOM   2842  C   ASP A 187     -15.069 -13.425  -4.741  1.00 39.55      A    C  
ATOM   2843  O   ASP A 187     -15.503 -12.389  -5.263  1.00 35.60      A    O  
ATOM   2844  CB  ASP A 187     -13.757 -12.001  -3.141  1.00 28.55      A    C  
ATOM   2845  CG  ASP A 187     -13.031 -11.008  -4.027  1.00 22.54      A    C  
ATOM   2846  OD1 ASP A 187     -12.465 -11.410  -5.070  1.00 24.79      A    O  
ATOM   2847  OD2 ASP A 187     -13.017  -9.811  -3.685  1.00 24.97      A    O1-
ATOM   2848  H   ASP A 187     -12.046 -13.482  -4.634  1.00 24.35      A    H  
ATOM   2849  HA  ASP A 187     -14.372 -13.989  -2.825  1.00 24.35      A    H  
ATOM   2850  HB2 ASP A 187     -14.715 -11.560  -2.862  1.00 30.55      A    H  
ATOM   2851  HB3 ASP A 187     -13.204 -12.062  -2.205  1.00 30.55      A    H  
ATOM   2852  N   ARG A 188     -15.519 -14.626  -5.034  1.00 36.01      A    N  
ATOM   2853  CA  ARG A 188     -16.651 -14.846  -5.921  1.00 53.67      A    C  
ATOM   2854  C   ARG A 188     -17.370 -16.094  -5.455  1.00 60.00      A    C  
ATOM   2855  O   ARG A 188     -16.794 -16.930  -4.747  1.00 51.80      A    O  
ATOM   2856  CB  ARG A 188     -16.244 -14.855  -7.395  1.00 39.62      A    C  
ATOM   2857  CG  ARG A 188     -15.598 -16.149  -7.877  1.00 49.06      A    C  
ATOM   2858  CD  ARG A 188     -14.945 -16.039  -9.238  1.00 64.25      A    C  
ATOM   2859  NE  ARG A 188     -13.635 -15.360  -9.153  1.00 59.80      A    N  
ATOM   2860  CZ  ARG A 188     -12.552 -15.719  -9.874  1.00 55.16      A    C  
ATOM   2861  NH1 ARG A 188     -12.613 -16.744 -10.730  1.00 56.56      A    N  
ATOM   2862  NH2 ARG A 188     -11.406 -15.044  -9.733  1.00 48.10      A    N1+
ATOM   2863  H   ARG A 188     -15.152 -15.423  -4.524  1.00 38.01      A    H  
ATOM   2864  HA  ARG A 188     -17.360 -14.029  -5.781  1.00 55.67      A    H  
ATOM   2865  HB2 ARG A 188     -17.127 -14.669  -8.008  1.00 41.62      A    H  
ATOM   2866  HB3 ARG A 188     -15.577 -14.013  -7.587  1.00 41.62      A    H  
ATOM   2867  HG2 ARG A 188     -14.859 -16.480  -7.149  1.00 51.06      A    H  
ATOM   2868  HG3 ARG A 188     -16.351 -16.937  -7.920  1.00 51.06      A    H  
ATOM   2869  HD2 ARG A 188     -14.818 -17.054  -9.615  1.00 66.25      A    H  
ATOM   2870  HD3 ARG A 188     -15.599 -15.526  -9.939  1.00 66.25      A    H  
ATOM   2871  HE  ARG A 188     -13.566 -14.563  -8.523  1.00 61.80      A    H  
ATOM   2872 HH11 ARG A 188     -13.476 -17.249 -10.855  1.00 58.56      A    H  
ATOM   2873 HH12 ARG A 188     -11.800 -17.005 -11.268  1.00 58.56      A    H  
ATOM   2874 HH21 ARG A 188     -11.344 -14.264  -9.084  1.00 50.10      A    H  
ATOM   2875 HH22 ARG A 188     -10.595 -15.306 -10.272  1.00 50.10      A    H  
ATOM   2876  N   GLN A 189     -18.609 -16.261  -5.903  1.00 68.81      A    N  
ATOM   2877  CA  GLN A 189     -19.278 -17.527  -5.657  1.00 61.62      A    C  
ATOM   2878  C   GLN A 189     -18.823 -18.542  -6.699  1.00 75.51      A    C  
ATOM   2879  O   GLN A 189     -19.143 -18.446  -7.885  1.00 66.74      A    O  
ATOM   2880  CB  GLN A 189     -20.785 -17.347  -5.710  1.00 70.36      A    C  
ATOM   2881  CG  GLN A 189     -21.545 -18.647  -5.420  1.00 57.29      A    C  
ATOM   2882  CD  GLN A 189     -22.861 -18.465  -4.698  1.00 81.25      A    C  
ATOM   2883  NE2 GLN A 189     -23.702 -19.471  -4.760  1.00 75.01      A    N  
ATOM   2884  OE1 GLN A 189     -23.127 -17.435  -4.084  1.00 96.02      A    O  
ATOM   2885  H   GLN A 189     -19.019 -15.609  -6.567  1.00 70.81      A    H  
ATOM   2886  HA  GLN A 189     -19.044 -17.891  -4.652  1.00 63.62      A    H  
ATOM   2887  HB2 GLN A 189     -21.039 -16.573  -4.985  1.00 72.36      A    H  
ATOM   2888  HB3 GLN A 189     -21.097 -16.954  -6.680  1.00 72.36      A    H  
ATOM   2889  HG2 GLN A 189     -21.704 -19.192  -6.351  1.00 59.29      A    H  
ATOM   2890  HG3 GLN A 189     -20.944 -19.298  -4.784  1.00 59.29      A    H  
ATOM   2891 HE21 GLN A 189     -23.456 -20.306  -5.270  1.00 77.01      A    H  
ATOM   2892 HE22 GLN A 189     -24.593 -19.408  -4.294  1.00 77.01      A    H  
ATOM   2893  N   THR A 190     -18.049 -19.505  -6.234  1.00 67.43      A    N  
ATOM   2894  CA  THR A 190     -17.579 -20.586  -7.060  1.00 70.04      A    C  
ATOM   2895  C   THR A 190     -17.469 -21.844  -6.205  1.00 75.36      A    C  
ATOM   2896  O   THR A 190     -17.795 -21.857  -5.012  1.00 67.69      A    O  
ATOM   2897  CB  THR A 190     -16.378 -20.160  -7.924  1.00 72.15      A    C  
ATOM   2898  CG2 THR A 190     -15.125 -19.799  -7.146  1.00 74.95      A    C  
ATOM   2899  OG1 THR A 190     -16.038 -21.195  -8.819  1.00 89.69      A    O  
ATOM   2900  H   THR A 190     -17.843 -19.558  -5.246  1.00 69.43      A    H  
ATOM   2901  HA  THR A 190     -18.383 -20.837  -7.757  1.00 72.04      A    H  
ATOM   2902  HB  THR A 190     -16.669 -19.306  -8.538  1.00 74.15      A    H  
ATOM   2903  HG1 THR A 190     -15.424 -20.871  -9.468  1.00 91.69      A    H  
ATOM   2904 HG21 THR A 190     -14.324 -19.474  -7.811  1.00 76.95      A    H  
ATOM   2905 HG22 THR A 190     -15.315 -18.981  -6.451  1.00 76.95      A    H  
ATOM   2906 HG23 THR A 190     -14.747 -20.642  -6.567  1.00 76.95      A    H  
ATOM   2907  N   ALA A 191     -16.991 -22.909  -6.829  1.00 76.29      A    N  
ATOM   2908  CA  ALA A 191     -17.010 -24.258  -6.271  1.00 78.93      A    C  
ATOM   2909  C   ALA A 191     -15.950 -24.543  -5.210  1.00 77.07      A    C  
ATOM   2910  O   ALA A 191     -15.798 -25.680  -4.763  1.00 87.81      A    O  
ATOM   2911  CB  ALA A 191     -16.798 -25.239  -7.417  1.00 72.76      A    C  
ATOM   2912  H   ALA A 191     -16.649 -22.756  -7.775  1.00 78.29      A    H  
ATOM   2913  HA  ALA A 191     -17.988 -24.447  -5.822  1.00 80.93      A    H  
ATOM   2914  HB1 ALA A 191     -16.868 -26.274  -7.080  1.00 74.76      A    H  
ATOM   2915  HB2 ALA A 191     -17.550 -25.107  -8.195  1.00 74.76      A    H  
ATOM   2916  HB3 ALA A 191     -15.817 -25.110  -7.879  1.00 74.76      A    H  
ATOM   2917  N   GLN A 192     -15.191 -23.517  -4.852  1.00 61.41      A    N  
ATOM   2918  CA  GLN A 192     -14.067 -23.615  -3.935  1.00 37.65      A    C  
ATOM   2919  C   GLN A 192     -14.373 -24.257  -2.580  1.00 41.58      A    C  
ATOM   2920  O   GLN A 192     -15.430 -24.041  -1.977  1.00 54.45      A    O  
ATOM   2921  CB  GLN A 192     -13.364 -22.261  -3.841  1.00 55.70      A    C  
ATOM   2922  CG  GLN A 192     -14.190 -21.104  -3.276  1.00 49.99      A    C  
ATOM   2923  CD  GLN A 192     -13.590 -19.749  -3.603  1.00 34.60      A    C  
ATOM   2924  NE2 GLN A 192     -14.430 -18.758  -3.754  1.00 33.27      A    N  
ATOM   2925  OE1 GLN A 192     -12.378 -19.590  -3.719  1.00 28.57      A    O  
ATOM   2926  H   GLN A 192     -15.413 -22.623  -5.257  1.00 63.41      A    H  
ATOM   2927  HA  GLN A 192     -13.365 -24.283  -4.440  1.00 39.65      A    H  
ATOM   2928  HB2 GLN A 192     -12.451 -22.365  -3.253  1.00 57.70      A    H  
ATOM   2929  HB3 GLN A 192     -13.020 -21.997  -4.844  1.00 57.70      A    H  
ATOM   2930  HG2 GLN A 192     -15.212 -21.142  -3.652  1.00 51.99      A    H  
ATOM   2931  HG3 GLN A 192     -14.258 -21.198  -2.192  1.00 51.99      A    H  
ATOM   2932 HE21 GLN A 192     -15.421 -18.908  -3.653  1.00 35.27      A    H  
ATOM   2933 HE22 GLN A 192     -14.075 -17.818  -3.927  1.00 35.27      A    H  
ATOM   2934  N   ALA A 193     -13.417 -25.063  -2.141  1.00 33.34      A    N  
ATOM   2935  CA  ALA A 193     -13.520 -25.825  -0.907  1.00 34.89      A    C  
ATOM   2936  C   ALA A 193     -12.183 -25.796  -0.193  1.00 37.44      A    C  
ATOM   2937  O   ALA A 193     -11.128 -25.653  -0.822  1.00 33.67      A    O  
ATOM   2938  CB  ALA A 193     -14.008 -27.238  -1.167  1.00 37.58      A    C  
ATOM   2939  H   ALA A 193     -12.538 -25.135  -2.634  1.00 35.34      A    H  
ATOM   2940  HA  ALA A 193     -14.236 -25.341  -0.240  1.00 36.89      A    H  
ATOM   2941  HB1 ALA A 193     -14.069 -27.812  -0.241  1.00 39.58      A    H  
ATOM   2942  HB2 ALA A 193     -15.001 -27.233  -1.616  1.00 39.58      A    H  
ATOM   2943  HB3 ALA A 193     -13.337 -27.771  -1.842  1.00 39.58      A    H  
ATOM   2944  N   ALA A 194     -12.249 -25.983   1.121  1.00 35.73      A    N  
ATOM   2945  CA  ALA A 194     -11.047 -26.114   1.926  1.00 42.50      A    C  
ATOM   2946  C   ALA A 194     -10.295 -27.389   1.578  1.00 50.04      A    C  
ATOM   2947  O   ALA A 194     -10.912 -28.442   1.370  1.00 43.39      A    O  
ATOM   2948  CB  ALA A 194     -11.460 -26.167   3.389  1.00 38.93      A    C  
ATOM   2949  H   ALA A 194     -13.141 -26.240   1.539  1.00 37.73      A    H  
ATOM   2950  HA  ALA A 194     -10.405 -25.246   1.762  1.00 44.50      A    H  
ATOM   2951  HB1 ALA A 194     -10.592 -26.237   4.044  1.00 40.93      A    H  
ATOM   2952  HB2 ALA A 194     -12.015 -25.276   3.677  1.00 40.93      A    H  
ATOM   2953  HB3 ALA A 194     -12.097 -27.028   3.598  1.00 40.93      A    H  
ATOM   2954  N   GLY A 195      -8.971 -27.305   1.549  1.00 38.02      A    N  
ATOM   2955  CA  GLY A 195      -8.191 -28.519   1.349  1.00 48.50      A    C  
ATOM   2956  C   GLY A 195      -8.037 -29.298   2.645  1.00 44.90      A    C  
ATOM   2957  O   GLY A 195      -8.555 -28.886   3.690  1.00 36.14      A    O  
ATOM   2958  H   GLY A 195      -8.491 -26.412   1.685  1.00 40.02      A    H  
ATOM   2959  HA2 GLY A 195      -8.623 -29.157   0.574  1.00 50.50      A    H  
ATOM   2960  HA3 GLY A 195      -7.201 -28.229   0.997  1.00 50.50      A    H  
ATOM   2961  N   THR A 196      -7.361 -30.444   2.581  1.00 35.89      A    N  
ATOM   2962  CA  THR A 196      -7.192 -31.265   3.790  1.00 36.38      A    C  
ATOM   2963  C   THR A 196      -6.297 -30.559   4.819  1.00 26.31      A    C  
ATOM   2964  O   THR A 196      -5.193 -30.098   4.509  1.00 38.88      A    O  
ATOM   2965  CB  THR A 196      -6.637 -32.657   3.435  1.00 34.84      A    C  
ATOM   2966  CG2 THR A 196      -6.286 -33.542   4.625  1.00 60.79      A    C  
ATOM   2967  OG1 THR A 196      -7.642 -33.378   2.725  1.00 53.00      A    O  
ATOM   2968  H   THR A 196      -6.897 -30.719   1.731  1.00 37.89      A    H  
ATOM   2969  HA  THR A 196      -8.177 -31.409   4.243  1.00 38.38      A    H  
ATOM   2970  HB  THR A 196      -5.755 -32.555   2.800  1.00 36.84      A    H  
ATOM   2971  HG1 THR A 196      -7.946 -32.837   2.008  1.00 55.00      A    H  
ATOM   2972 HG21 THR A 196      -5.984 -34.538   4.299  1.00 62.79      A    H  
ATOM   2973 HG22 THR A 196      -5.450 -33.142   5.200  1.00 62.79      A    H  
ATOM   2974 HG23 THR A 196      -7.129 -33.657   5.307  1.00 62.79      A    H  
ATOM   2975  N   ASP A 197      -6.809 -30.460   6.035  1.00 25.79      A    N  
ATOM   2976  CA  ASP A 197      -6.055 -29.756   7.060  1.00 24.87      A    C  
ATOM   2977  C   ASP A 197      -5.167 -30.728   7.840  1.00 30.86      A    C  
ATOM   2978  O   ASP A 197      -5.333 -31.946   7.783  1.00 30.88      A    O  
ATOM   2979  CB  ASP A 197      -7.029 -29.069   8.003  1.00 19.55      A    C  
ATOM   2980  CG  ASP A 197      -6.430 -27.877   8.742  1.00 21.02      A    C  
ATOM   2981  OD1 ASP A 197      -5.406 -27.316   8.279  1.00 23.91      A    O  
ATOM   2982  OD2 ASP A 197      -6.978 -27.494   9.793  1.00 26.91      A    O1-
ATOM   2983  H   ASP A 197      -7.698 -30.874   6.268  1.00 27.79      A    H  
ATOM   2984  HA  ASP A 197      -5.417 -29.003   6.593  1.00 26.87      A    H  
ATOM   2985  HB2 ASP A 197      -7.877 -28.677   7.441  1.00 21.55      A    H  
ATOM   2986  HB3 ASP A 197      -7.446 -29.778   8.720  1.00 21.55      A    H  
ATOM   2987  N   THR A 198      -4.220 -30.157   8.562  1.00 25.90      A    N  
ATOM   2988  CA  THR A 198      -3.281 -30.882   9.431  1.00 20.14      A    C  
ATOM   2989  C   THR A 198      -3.301 -30.242  10.818  1.00 22.13      A    C  
ATOM   2990  O   THR A 198      -3.807 -29.134  10.990  1.00 21.85      A    O  
ATOM   2991  CB  THR A 198      -1.874 -30.915   8.811  1.00 30.51      A    C  
ATOM   2992  CG2 THR A 198      -1.777 -31.786   7.580  1.00 44.27      A    C  
ATOM   2993  OG1 THR A 198      -1.457 -29.609   8.467  1.00 33.30      A    O  
ATOM   2994  H   THR A 198      -4.180 -29.147   8.627  1.00 27.90      A    H  
ATOM   2995  HA  THR A 198      -3.617 -31.906   9.582  1.00 22.14      A    H  
ATOM   2996  HB  THR A 198      -1.165 -31.298   9.549  1.00 32.51      A    H  
ATOM   2997  HG1 THR A 198      -0.517 -29.583   8.300  1.00 35.30      A    H  
ATOM   2998 HG21 THR A 198      -0.787 -31.735   7.127  1.00 46.27      A    H  
ATOM   2999 HG22 THR A 198      -1.945 -32.827   7.848  1.00 46.27      A    H  
ATOM   3000 HG23 THR A 198      -2.509 -31.526   6.818  1.00 46.27      A    H  
ATOM   3001  N   THR A 199      -2.742 -30.952  11.799  1.00 23.99      A    N  
ATOM   3002  CA  THR A 199      -2.656 -30.431  13.170  1.00 20.19      A    C  
ATOM   3003  C   THR A 199      -1.319 -29.719  13.335  1.00 23.72      A    C  
ATOM   3004  O   THR A 199      -0.301 -30.152  12.772  1.00 21.32      A    O  
ATOM   3005  CB  THR A 199      -2.755 -31.610  14.166  1.00 21.96      A    C  
ATOM   3006  CG2 THR A 199      -2.636 -31.189  15.623  1.00 22.11      A    C  
ATOM   3007  OG1 THR A 199      -4.037 -32.229  14.081  1.00 27.46      A    O  
ATOM   3008  H   THR A 199      -2.347 -31.860  11.600  1.00 25.99      A    H  
ATOM   3009  HA  THR A 199      -3.474 -29.738  13.368  1.00 22.19      A    H  
ATOM   3010  HB  THR A 199      -1.989 -32.353  13.946  1.00 23.96      A    H  
ATOM   3011  HG1 THR A 199      -4.158 -32.647  13.228  1.00 29.46      A    H  
ATOM   3012 HG21 THR A 199      -2.851 -32.020  16.291  1.00 24.11      A    H  
ATOM   3013 HG22 THR A 199      -1.640 -30.824  15.872  1.00 24.11      A    H  
ATOM   3014 HG23 THR A 199      -3.358 -30.411  15.865  1.00 24.11      A    H  
ATOM   3015  N   ILE A 200      -1.340 -28.621  14.088  1.00 19.94      A    N  
ATOM   3016  CA  ILE A 200      -0.196 -27.741  14.241  1.00 18.50      A    C  
ATOM   3017  C   ILE A 200       0.635 -28.251  15.429  1.00 21.78      A    C  
ATOM   3018  O   ILE A 200       0.373 -27.964  16.606  1.00 21.57      A    O  
ATOM   3019  CB  ILE A 200      -0.645 -26.297  14.484  1.00 20.62      A    C  
ATOM   3020  CG1 ILE A 200      -1.628 -25.765  13.417  1.00 19.03      A    C  
ATOM   3021  CG2 ILE A 200       0.546 -25.363  14.625  1.00 18.66      A    C  
ATOM   3022  CD1 ILE A 200      -2.552 -24.688  13.978  1.00 20.45      A    C  
ATOM   3023  H   ILE A 200      -2.211 -28.339  14.530  1.00 21.94      A    H  
ATOM   3024  HA  ILE A 200       0.410 -27.756  13.331  1.00 20.50      A    H  
ATOM   3025  HB  ILE A 200      -1.185 -26.278  15.433  1.00 22.62      A    H  
ATOM   3026 HG12 ILE A 200      -1.069 -25.374  12.566  1.00 21.03      A    H  
ATOM   3027 HG13 ILE A 200      -2.261 -26.552  13.009  1.00 21.03      A    H  
ATOM   3028 HG21 ILE A 200       0.236 -24.323  14.713  1.00 20.66      A    H  
ATOM   3029 HG22 ILE A 200       1.155 -25.578  15.502  1.00 20.66      A    H  
ATOM   3030 HG23 ILE A 200       1.198 -25.421  13.754  1.00 20.66      A    H  
ATOM   3031 HD11 ILE A 200      -3.139 -24.221  13.188  1.00 22.45      A    H  
ATOM   3032 HD12 ILE A 200      -3.253 -25.117  14.695  1.00 22.45      A    H  
ATOM   3033 HD13 ILE A 200      -2.011 -23.902  14.501  1.00 22.45      A    H  
ATOM   3034  N   THR A 201       1.653 -29.021  15.082  1.00 25.58      A    N  
ATOM   3035  CA  THR A 201       2.429 -29.802  16.046  1.00 27.98      A    C  
ATOM   3036  C   THR A 201       3.142 -28.981  17.108  1.00 26.47      A    C  
ATOM   3037  O   THR A 201       3.075 -29.293  18.311  1.00 23.38      A    O  
ATOM   3038  CB  THR A 201       3.465 -30.641  15.284  1.00 23.48      A    C  
ATOM   3039  CG2 THR A 201       4.191 -31.624  16.203  1.00 22.37      A    C  
ATOM   3040  OG1 THR A 201       2.825 -31.404  14.283  1.00 23.18      A    O  
ATOM   3041  H   THR A 201       1.774 -29.276  14.112  1.00 27.58      A    H  
ATOM   3042  HA  THR A 201       1.733 -30.472  16.556  1.00 29.98      A    H  
ATOM   3043  HB  THR A 201       4.202 -30.007  14.792  1.00 25.48      A    H  
ATOM   3044  HG1 THR A 201       3.457 -31.559  13.573  1.00 25.18      A    H  
ATOM   3045 HG21 THR A 201       4.706 -32.358  15.595  1.00 24.37      A    H  
ATOM   3046 HG22 THR A 201       4.929 -31.136  16.840  1.00 24.37      A    H  
ATOM   3047 HG23 THR A 201       3.500 -32.161  16.852  1.00 24.37      A    H  
ATOM   3048  N   VAL A 202       3.801 -27.907  16.675  1.00 20.07      A    N  
ATOM   3049  CA  VAL A 202       4.490 -27.034  17.623  1.00 19.96      A    C  
ATOM   3050  C   VAL A 202       3.543 -26.453  18.670  1.00 25.02      A    C  
ATOM   3051  O   VAL A 202       3.905 -26.330  19.841  1.00 22.03      A    O  
ATOM   3052  CB  VAL A 202       5.309 -25.957  16.925  1.00 22.46      A    C  
ATOM   3053  CG1 VAL A 202       4.470 -24.975  16.092  1.00 20.60      A    C  
ATOM   3054  CG2 VAL A 202       6.229 -25.179  17.857  1.00 28.63      A    C  
ATOM   3055  H   VAL A 202       3.879 -27.721  15.675  1.00 22.07      A    H  
ATOM   3056  HA  VAL A 202       5.197 -27.665  18.166  1.00 21.96      A    H  
ATOM   3057  HB  VAL A 202       5.961 -26.475  16.220  1.00 24.46      A    H  
ATOM   3058 HG11 VAL A 202       5.108 -24.284  15.541  1.00 22.60      A    H  
ATOM   3059 HG12 VAL A 202       3.857 -25.491  15.353  1.00 22.60      A    H  
ATOM   3060 HG13 VAL A 202       3.807 -24.371  16.710  1.00 22.60      A    H  
ATOM   3061 HG21 VAL A 202       6.873 -24.499  17.299  1.00 30.63      A    H  
ATOM   3062 HG22 VAL A 202       5.669 -24.574  18.570  1.00 30.63      A    H  
ATOM   3063 HG23 VAL A 202       6.875 -25.845  18.427  1.00 30.63      A    H  
ATOM   3064  N   ASN A 203       2.310 -26.189  18.237  1.00 18.29      A    N  
ATOM   3065  CA  ASN A 203       1.299 -25.671  19.161  1.00 22.11      A    C  
ATOM   3066  C   ASN A 203       0.798 -26.718  20.146  1.00 26.18      A    C  
ATOM   3067  O   ASN A 203       0.577 -26.399  21.328  1.00 20.58      A    O  
ATOM   3068  CB  ASN A 203       0.105 -25.064  18.422  1.00 22.90      A    C  
ATOM   3069  CG  ASN A 203       0.384 -23.765  17.694  1.00 22.78      A    C  
ATOM   3070  ND2 ASN A 203      -0.631 -23.229  17.057  1.00 20.80      A    N  
ATOM   3071  OD1 ASN A 203       1.500 -23.237  17.701  1.00 20.80      A    O  
ATOM   3072  H   ASN A 203       2.053 -26.407  17.285  1.00 20.29      A    H  
ATOM   3073  HA  ASN A 203       1.749 -24.877  19.763  1.00 24.11      A    H  
ATOM   3074  HB2 ASN A 203      -0.299 -25.782  17.710  1.00 24.90      A    H  
ATOM   3075  HB3 ASN A 203      -0.706 -24.866  19.122  1.00 24.90      A    H  
ATOM   3076 HD21 ASN A 203      -1.537 -23.695  17.069  1.00 22.80      A    H  
ATOM   3077 HD22 ASN A 203      -0.507 -22.362  16.539  1.00 22.80      A    H  
ATOM   3078  N   VAL A 204       0.641 -27.963  19.690  1.00 19.90      A    N  
ATOM   3079  CA  VAL A 204       0.314 -29.071  20.601  1.00 19.72      A    C  
ATOM   3080  C   VAL A 204       1.382 -29.229  21.672  1.00 23.25      A    C  
ATOM   3081  O   VAL A 204       1.059 -29.328  22.855  1.00 20.79      A    O  
ATOM   3082  CB  VAL A 204       0.055 -30.403  19.891  1.00 21.71      A    C  
ATOM   3083  CG1 VAL A 204      -0.187 -31.559  20.868  1.00 25.13      A    C  
ATOM   3084  CG2 VAL A 204      -1.116 -30.321  18.913  1.00 24.34      A    C  
ATOM   3085  H   VAL A 204       0.806 -28.150  18.709  1.00 21.90      A    H  
ATOM   3086  HA  VAL A 204      -0.601 -28.795  21.126  1.00 21.72      A    H  
ATOM   3087  HB  VAL A 204       0.942 -30.654  19.307  1.00 23.71      A    H  
ATOM   3088 HG11 VAL A 204      -0.487 -32.464  20.342  1.00 27.13      A    H  
ATOM   3089 HG12 VAL A 204       0.705 -31.820  21.439  1.00 27.13      A    H  
ATOM   3090 HG13 VAL A 204      -0.976 -31.315  21.581  1.00 27.13      A    H  
ATOM   3091 HG21 VAL A 204      -1.259 -31.253  18.371  1.00 26.34      A    H  
ATOM   3092 HG22 VAL A 204      -2.048 -30.098  19.434  1.00 26.34      A    H  
ATOM   3093 HG23 VAL A 204      -0.962 -29.541  18.170  1.00 26.34      A    H  
ATOM   3094  N   LEU A 205       2.643 -29.178  21.252  1.00 25.25      A    N  
ATOM   3095  CA  LEU A 205       3.748 -29.245  22.209  1.00 25.17      A    C  
ATOM   3096  C   LEU A 205       3.753 -28.094  23.198  1.00 24.03      A    C  
ATOM   3097  O   LEU A 205       3.924 -28.306  24.403  1.00 24.76      A    O  
ATOM   3098  CB  LEU A 205       5.100 -29.323  21.473  1.00 20.87      A    C  
ATOM   3099  CG  LEU A 205       5.341 -30.651  20.777  1.00 20.85      A    C  
ATOM   3100  CD1 LEU A 205       6.546 -30.518  19.854  1.00 25.23      A    C  
ATOM   3101  CD2 LEU A 205       5.587 -31.821  21.751  1.00 22.05      A    C  
ATOM   3102  H   LEU A 205       2.834 -29.066  20.261  1.00 27.25      A    H  
ATOM   3103  HA  LEU A 205       3.615 -30.147  22.808  1.00 27.17      A    H  
ATOM   3104  HB2 LEU A 205       5.152 -28.507  20.752  1.00 22.87      A    H  
ATOM   3105  HB3 LEU A 205       5.917 -29.144  22.176  1.00 22.87      A    H  
ATOM   3106  HG  LEU A 205       4.474 -30.889  20.157  1.00 22.85      A    H  
ATOM   3107 HD11 LEU A 205       6.682 -31.425  19.265  1.00 27.23      A    H  
ATOM   3108 HD12 LEU A 205       6.419 -29.696  19.150  1.00 27.23      A    H  
ATOM   3109 HD13 LEU A 205       7.468 -30.342  20.410  1.00 27.23      A    H  
ATOM   3110 HD21 LEU A 205       5.768 -32.747  21.204  1.00 24.05      A    H  
ATOM   3111 HD22 LEU A 205       6.459 -31.641  22.380  1.00 24.05      A    H  
ATOM   3112 HD23 LEU A 205       4.735 -32.007  22.402  1.00 24.05      A    H  
ATOM   3113  N   ALA A 206       3.459 -26.876  22.728  1.00 21.53      A    N  
ATOM   3114  CA  ALA A 206       3.335 -25.736  23.625  1.00 18.20      A    C  
ATOM   3115  C   ALA A 206       2.262 -25.931  24.693  1.00 20.78      A    C  
ATOM   3116  O   ALA A 206       2.469 -25.642  25.871  1.00 22.23      A    O  
ATOM   3117  CB  ALA A 206       3.016 -24.479  22.823  1.00 20.96      A    C  
ATOM   3118  H   ALA A 206       3.327 -26.746  21.730  1.00 23.53      A    H  
ATOM   3119  HA  ALA A 206       4.292 -25.591  24.128  1.00 20.20      A    H  
ATOM   3120  HB1 ALA A 206       3.020 -23.600  23.465  1.00 22.96      A    H  
ATOM   3121  HB2 ALA A 206       3.754 -24.319  22.040  1.00 22.96      A    H  
ATOM   3122  HB3 ALA A 206       2.037 -24.525  22.346  1.00 22.96      A    H  
ATOM   3123  N   TRP A 207       1.135 -26.472  24.265  1.00 20.51      A    N  
ATOM   3124  CA  TRP A 207       0.018 -26.691  25.187  1.00 24.05      A    C  
ATOM   3125  C   TRP A 207       0.277 -27.828  26.176  1.00 20.27      A    C  
ATOM   3126  O   TRP A 207      -0.156 -27.749  27.328  1.00 22.35      A    O  
ATOM   3127  CB  TRP A 207      -1.224 -26.927  24.352  1.00 24.14      A    C  
ATOM   3128  CG  TRP A 207      -2.468 -27.440  25.005  1.00 21.17      A    C  
ATOM   3129  CD1 TRP A 207      -3.401 -26.689  25.629  1.00 22.95      A    C  
ATOM   3130  CD2 TRP A 207      -2.939 -28.804  25.075  1.00 20.65      A    C  
ATOM   3131  CE2 TRP A 207      -4.201 -28.820  25.752  1.00 24.74      A    C  
ATOM   3132  CE3 TRP A 207      -2.439 -30.053  24.630  1.00 28.20      A    C  
ATOM   3133  NE1 TRP A 207      -4.427 -27.502  26.076  1.00 24.45      A    N  
ATOM   3134  CZ2 TRP A 207      -4.933 -29.987  25.952  1.00 25.74      A    C  
ATOM   3135  CZ3 TRP A 207      -3.177 -31.243  24.829  1.00 25.95      A    C  
ATOM   3136  CH2 TRP A 207      -4.428 -31.206  25.480  1.00 24.69      A    C  
ATOM   3137  H   TRP A 207       1.025 -26.691  23.279  1.00 22.51      A    H  
ATOM   3138  HA  TRP A 207      -0.150 -25.786  25.776  1.00 26.05      A    H  
ATOM   3139  HB2 TRP A 207      -1.490 -25.985  23.874  1.00 26.14      A    H  
ATOM   3140  HB3 TRP A 207      -1.004 -27.616  23.534  1.00 26.14      A    H  
ATOM   3141  HD1 TRP A 207      -3.347 -25.616  25.739  1.00 24.95      A    H  
ATOM   3142  HE1 TRP A 207      -5.260 -27.143  26.559  1.00 26.45      A    H  
ATOM   3143  HE3 TRP A 207      -1.485 -30.093  24.121  1.00 30.20      A    H  
ATOM   3144  HZ2 TRP A 207      -5.876 -29.947  26.457  1.00 27.74      A    H  
ATOM   3145  HZ3 TRP A 207      -2.781 -32.181  24.477  1.00 27.95      A    H  
ATOM   3146  HH2 TRP A 207      -4.994 -32.115  25.622  1.00 26.69      A    H  
ATOM   3147  N   LEU A 208       1.071 -28.802  25.770  1.00 22.39      A    N  
ATOM   3148  CA  LEU A 208       1.553 -29.802  26.746  1.00 19.31      A    C  
ATOM   3149  C   LEU A 208       2.485 -29.191  27.780  1.00 29.40      A    C  
ATOM   3150  O   LEU A 208       2.406 -29.513  28.978  1.00 25.15      A    O  
ATOM   3151  CB  LEU A 208       2.230 -30.969  26.035  1.00 20.00      A    C  
ATOM   3152  CG  LEU A 208       1.324 -31.880  25.194  1.00 22.11      A    C  
ATOM   3153  CD1 LEU A 208       2.129 -32.899  24.416  1.00 25.52      A    C  
ATOM   3154  CD2 LEU A 208       0.246 -32.584  26.018  1.00 25.97      A    C  
ATOM   3155  H   LEU A 208       1.371 -28.837  24.801  1.00 24.39      A    H  
ATOM   3156  HA  LEU A 208       0.698 -30.183  27.306  1.00 21.31      A    H  
ATOM   3157  HB2 LEU A 208       3.037 -30.585  25.409  1.00 22.00      A    H  
ATOM   3158  HB3 LEU A 208       2.723 -31.594  26.782  1.00 22.00      A    H  
ATOM   3159  HG  LEU A 208       0.804 -31.261  24.464  1.00 24.11      A    H  
ATOM   3160 HD11 LEU A 208       1.484 -33.560  23.837  1.00 27.52      A    H  
ATOM   3161 HD12 LEU A 208       2.801 -32.408  23.713  1.00 27.52      A    H  
ATOM   3162 HD13 LEU A 208       2.735 -33.520  25.077  1.00 27.52      A    H  
ATOM   3163 HD21 LEU A 208      -0.361 -33.243  25.395  1.00 27.97      A    H  
ATOM   3164 HD22 LEU A 208       0.681 -33.194  26.811  1.00 27.97      A    H  
ATOM   3165 HD23 LEU A 208      -0.443 -31.879  26.480  1.00 27.97      A    H  
ATOM   3166  N   TYR A 209       3.302 -28.229  27.361  1.00 22.06      A    N  
ATOM   3167  CA  TYR A 209       4.070 -27.459  28.335  1.00 25.48      A    C  
ATOM   3168  C   TYR A 209       3.209 -26.634  29.272  1.00 47.45      A    C  
ATOM   3169  O   TYR A 209       3.501 -26.579  30.465  1.00 28.70      A    O  
ATOM   3170  CB  TYR A 209       5.121 -26.562  27.707  1.00 25.87      A    C  
ATOM   3171  CG  TYR A 209       6.369 -27.293  27.243  1.00 28.17      A    C  
ATOM   3172  CD1 TYR A 209       7.275 -27.809  28.198  1.00 28.78      A    C  
ATOM   3173  CD2 TYR A 209       6.628 -27.457  25.869  1.00 24.77      A    C  
ATOM   3174  CE1 TYR A 209       8.432 -28.476  27.778  1.00 30.52      A    C  
ATOM   3175  CE2 TYR A 209       7.787 -28.141  25.449  1.00 31.18      A    C  
ATOM   3176  CZ  TYR A 209       8.688 -28.650  26.408  1.00 40.95      A    C  
ATOM   3177  OH  TYR A 209       9.806 -29.311  26.010  1.00 31.98      A    O  
ATOM   3178  H   TYR A 209       3.340 -27.995  26.375  1.00 24.06      A    H  
ATOM   3179  HA  TYR A 209       4.597 -28.172  28.974  1.00 27.48      A    H  
ATOM   3180  HB2 TYR A 209       4.705 -25.989  26.881  1.00 27.87      A    H  
ATOM   3181  HB3 TYR A 209       5.458 -25.817  28.431  1.00 27.87      A    H  
ATOM   3182  HD1 TYR A 209       7.077 -27.690  29.249  1.00 30.78      A    H  
ATOM   3183  HD2 TYR A 209       5.938 -27.068  25.137  1.00 26.77      A    H  
ATOM   3184  HE1 TYR A 209       9.123 -28.859  28.506  1.00 32.52      A    H  
ATOM   3185  HE2 TYR A 209       7.986 -28.272  24.396  1.00 33.18      A    H  
ATOM   3186  HH  TYR A 209      10.351 -29.597  26.740  1.00 33.98      A    H  
ATOM   3187  N   ALA A 210       2.131 -26.052  28.752  1.00 21.98      A    N  
ATOM   3188  CA  ALA A 210       1.149 -25.348  29.580  1.00 21.89      A    C  
ATOM   3189  C   ALA A 210       0.533 -26.241  30.646  1.00 23.81      A    C  
ATOM   3190  O   ALA A 210       0.358 -25.834  31.799  1.00 23.64      A    O  
ATOM   3191  CB  ALA A 210       0.044 -24.742  28.710  1.00 21.31      A    C  
ATOM   3192  H   ALA A 210       1.977 -26.121  27.751  1.00 23.98      A    H  
ATOM   3193  HA  ALA A 210       1.670 -24.531  30.084  1.00 23.89      A    H  
ATOM   3194  HB1 ALA A 210      -0.547 -24.029  29.284  1.00 23.31      A    H  
ATOM   3195  HB2 ALA A 210       0.451 -24.215  27.850  1.00 23.31      A    H  
ATOM   3196  HB3 ALA A 210      -0.650 -25.489  28.328  1.00 23.31      A    H  
ATOM   3197  N   ALA A 211       0.262 -27.476  30.237  1.00 24.55      A    N  
ATOM   3198  CA  ALA A 211      -0.323 -28.467  31.103  1.00 28.01      A    C  
ATOM   3199  C   ALA A 211       0.604 -28.811  32.259  1.00 33.75      A    C  
ATOM   3200  O   ALA A 211       0.161 -28.802  33.405  1.00 26.59      A    O  
ATOM   3201  CB  ALA A 211      -0.720 -29.698  30.309  1.00 22.58      A    C  
ATOM   3202  H   ALA A 211       0.378 -27.692  29.251  1.00 26.55      A    H  
ATOM   3203  HA  ALA A 211      -1.231 -28.042  31.534  1.00 30.01      A    H  
ATOM   3204  HB1 ALA A 211      -1.273 -30.404  30.919  1.00 24.58      A    H  
ATOM   3205  HB2 ALA A 211      -1.360 -29.425  29.470  1.00 24.58      A    H  
ATOM   3206  HB3 ALA A 211       0.140 -30.217  29.898  1.00 24.58      A    H  
ATOM   3207  N   VAL A 212       1.890 -28.986  31.952  1.00 26.21      A    N  
ATOM   3208  CA  VAL A 212       2.907 -29.233  32.975  1.00 33.46      A    C  
ATOM   3209  C   VAL A 212       3.043 -28.059  33.928  1.00 35.99      A    C  
ATOM   3210  O   VAL A 212       3.025 -28.259  35.148  1.00 31.82      A    O  
ATOM   3211  CB  VAL A 212       4.269 -29.631  32.357  1.00 28.89      A    C  
ATOM   3212  CG1 VAL A 212       5.432 -29.663  33.351  1.00 35.81      A    C  
ATOM   3213  CG2 VAL A 212       4.181 -30.964  31.644  1.00 26.70      A    C  
ATOM   3214  H   VAL A 212       2.157 -28.968  30.973  1.00 28.21      A    H  
ATOM   3215  HA  VAL A 212       2.560 -30.075  33.578  1.00 35.46      A    H  
ATOM   3216  HB  VAL A 212       4.526 -28.881  31.606  1.00 30.89      A    H  
ATOM   3217 HG11 VAL A 212       6.355 -29.963  32.863  1.00 37.81      A    H  
ATOM   3218 HG12 VAL A 212       5.638 -28.684  33.785  1.00 37.81      A    H  
ATOM   3219 HG13 VAL A 212       5.242 -30.360  34.167  1.00 37.81      A    H  
ATOM   3220 HG21 VAL A 212       5.147 -31.274  31.253  1.00 28.70      A    H  
ATOM   3221 HG22 VAL A 212       3.829 -31.756  32.307  1.00 28.70      A    H  
ATOM   3222 HG23 VAL A 212       3.497 -30.922  30.800  1.00 28.70      A    H  
ATOM   3223  N   ILE A 213       3.117 -26.842  33.383  1.00 31.13      A    N  
ATOM   3224  CA  ILE A 213       3.131 -25.630  34.198  1.00 28.14      A    C  
ATOM   3225  C   ILE A 213       1.956 -25.554  35.190  1.00 28.61      A    C  
ATOM   3226  O   ILE A 213       2.106 -25.082  36.319  1.00 35.57      A    O  
ATOM   3227  CB  ILE A 213       3.296 -24.375  33.305  1.00 29.99      A    C  
ATOM   3228  CG1 ILE A 213       4.635 -24.381  32.543  1.00 30.44      A    C  
ATOM   3229  CG2 ILE A 213       3.147 -23.068  34.078  1.00 30.21      A    C  
ATOM   3230  CD1 ILE A 213       4.762 -23.369  31.408  1.00 29.81      A    C  
ATOM   3231  H   ILE A 213       3.100 -26.752  32.370  1.00 33.13      A    H  
ATOM   3232  HA  ILE A 213       4.024 -25.693  34.824  1.00 30.14      A    H  
ATOM   3233  HB  ILE A 213       2.497 -24.396  32.562  1.00 31.99      A    H  
ATOM   3234 HG12 ILE A 213       5.450 -24.217  33.250  1.00 32.44      A    H  
ATOM   3235 HG13 ILE A 213       4.827 -25.364  32.125  1.00 32.44      A    H  
ATOM   3236 HG21 ILE A 213       3.401 -22.206  33.472  1.00 32.21      A    H  
ATOM   3237 HG22 ILE A 213       2.123 -22.910  34.420  1.00 32.21      A    H  
ATOM   3238 HG23 ILE A 213       3.799 -23.045  34.951  1.00 32.21      A    H  
ATOM   3239 HD11 ILE A 213       5.694 -23.527  30.864  1.00 31.81      A    H  
ATOM   3240 HD12 ILE A 213       3.942 -23.463  30.695  1.00 31.81      A    H  
ATOM   3241 HD13 ILE A 213       4.783 -22.341  31.767  1.00 31.81      A    H  
ATOM   3242  N   ASN A 214       0.820 -26.105  34.782  1.00 26.09      A    N  
ATOM   3243  CA  ASN A 214      -0.404 -26.114  35.577  1.00 33.64      A    C  
ATOM   3244  C   ASN A 214      -0.652 -27.419  36.329  1.00 34.41      A    C  
ATOM   3245  O   ASN A 214      -1.697 -27.581  36.957  1.00 41.29      A    O  
ATOM   3246  CB  ASN A 214      -1.611 -25.801  34.686  1.00 31.43      A    C  
ATOM   3247  CG  ASN A 214      -1.757 -24.317  34.485  1.00 45.46      A    C  
ATOM   3248  ND2 ASN A 214      -1.170 -23.808  33.425  1.00 36.90      A    N  
ATOM   3249  OD1 ASN A 214      -2.391 -23.621  35.279  1.00 40.96      A    O  
ATOM   3250  H   ASN A 214       0.786 -26.500  33.849  1.00 28.09      A    H  
ATOM   3251  HA  ASN A 214      -0.354 -25.355  36.361  1.00 35.64      A    H  
ATOM   3252  HB2 ASN A 214      -1.534 -26.326  33.734  1.00 33.43      A    H  
ATOM   3253  HB3 ASN A 214      -2.550 -26.136  35.131  1.00 33.43      A    H  
ATOM   3254 HD21 ASN A 214      -0.648 -24.411  32.793  1.00 38.90      A    H  
ATOM   3255 HD22 ASN A 214      -1.222 -22.815  33.250  1.00 38.90      A    H  
ATOM   3256  N   GLY A 215       0.277 -28.360  36.272  1.00 35.22      A    N  
ATOM   3257  CA  GLY A 215       0.221 -29.513  37.171  1.00 42.11      A    C  
ATOM   3258  C   GLY A 215      -0.308 -30.819  36.598  1.00 64.23      A    C  
ATOM   3259  O   GLY A 215      -0.334 -31.824  37.313  1.00 47.02      A    O  
ATOM   3260  H   GLY A 215       1.113 -28.202  35.718  1.00 37.22      A    H  
ATOM   3261  HA2 GLY A 215       1.247 -29.706  37.485  1.00 44.11      A    H  
ATOM   3262  HA3 GLY A 215      -0.321 -29.295  38.093  1.00 44.11      A    H  
ATOM   3263  N   ASP A 216      -0.717 -30.832  35.330  1.00 32.44      A    N  
ATOM   3264  CA  ASP A 216      -1.078 -32.076  34.658  1.00 31.27      A    C  
ATOM   3265  C   ASP A 216       0.212 -32.685  34.143  1.00 62.92      A    C  
ATOM   3266  O   ASP A 216       0.899 -32.099  33.309  1.00 39.11      A    O  
ATOM   3267  CB  ASP A 216      -1.961 -31.825  33.422  1.00 56.60      A    C  
ATOM   3268  CG  ASP A 216      -3.447 -31.740  33.677  1.00 62.33      A    C  
ATOM   3269  OD1 ASP A 216      -3.976 -32.566  34.448  1.00 71.94      A    O  
ATOM   3270  OD2 ASP A 216      -4.109 -30.856  33.091  1.00 44.80      A    O1-
ATOM   3271  H   ASP A 216      -0.572 -30.000  34.762  1.00 34.44      A    H  
ATOM   3272  HA  ASP A 216      -1.574 -32.773  35.338  1.00 33.27      A    H  
ATOM   3273  HB2 ASP A 216      -1.643 -30.903  32.942  1.00 58.60      A    H  
ATOM   3274  HB3 ASP A 216      -1.848 -32.622  32.687  1.00 58.60      A    H  
ATOM   3275  N   ARG A 217       0.566 -33.848  34.671  1.00 38.58      A    N  
ATOM   3276  CA  ARG A 217       1.876 -34.434  34.361  1.00 39.50      A    C  
ATOM   3277  C   ARG A 217       1.787 -35.909  34.014  1.00 31.37      A    C  
ATOM   3278  O   ARG A 217       2.792 -36.549  33.689  1.00 30.39      A    O  
ATOM   3279  CB  ARG A 217       2.908 -34.111  35.440  1.00 37.36      A    C  
ATOM   3280  CG  ARG A 217       3.172 -32.612  35.629  1.00 55.94      A    C  
ATOM   3281  CD  ARG A 217       4.165 -32.246  36.723  1.00 77.05      A    C  
ATOM   3282  NE  ARG A 217       5.546 -32.544  36.323  1.00 52.43      A    N  
ATOM   3283  CZ  ARG A 217       6.149 -33.711  36.587  1.00 25.45      A    C  
ATOM   3284  NH1 ARG A 217       5.504 -34.654  37.263  1.00 73.54      A    N  
ATOM   3285  NH2 ARG A 217       7.397 -33.930  36.156  1.00 28.31      A    N1+
ATOM   3286  H   ARG A 217       0.024 -34.221  35.436  1.00 40.58      A    H  
ATOM   3287  HA  ARG A 217       2.273 -34.020  33.431  1.00 41.50      A    H  
ATOM   3288  HB2 ARG A 217       2.588 -34.549  36.387  1.00 39.36      A    H  
ATOM   3289  HB3 ARG A 217       3.845 -34.605  35.183  1.00 39.36      A    H  
ATOM   3290  HG2 ARG A 217       3.498 -32.183  34.681  1.00 57.94      A    H  
ATOM   3291  HG3 ARG A 217       2.244 -32.103  35.878  1.00 57.94      A    H  
ATOM   3292  HD2 ARG A 217       4.106 -31.176  36.924  1.00 79.05      A    H  
ATOM   3293  HD3 ARG A 217       3.912 -32.743  37.655  1.00 79.05      A    H  
ATOM   3294  HE  ARG A 217       6.046 -31.834  35.808  1.00 54.43      A    H  
ATOM   3295 HH11 ARG A 217       4.567 -34.488  37.596  1.00 75.54      A    H  
ATOM   3296 HH12 ARG A 217       5.951 -35.543  37.445  1.00 75.54      A    H  
ATOM   3297 HH21 ARG A 217       7.889 -33.216  35.640  1.00 30.31      A    H  
ATOM   3298 HH22 ARG A 217       7.844 -34.817  36.333  1.00 30.31      A    H  
ATOM   3299  N   TRP A 218       0.562 -36.434  34.023  1.00 31.06      A    N  
ATOM   3300  CA  TRP A 218       0.285 -37.846  33.818  1.00 33.74      A    C  
ATOM   3301  C   TRP A 218       0.803 -38.449  32.524  1.00 44.05      A    C  
ATOM   3302  O   TRP A 218       1.108 -39.639  32.479  1.00 35.00      A    O  
ATOM   3303  CB  TRP A 218      -1.210 -38.154  33.971  1.00 35.61      A    C  
ATOM   3304  CG  TRP A 218      -2.180 -37.616  32.937  1.00 33.67      A    C  
ATOM   3305  CD1 TRP A 218      -2.987 -36.543  33.105  1.00 49.95      A    C  
ATOM   3306  CD2 TRP A 218      -2.461 -38.118  31.593  1.00 32.13      A    C  
ATOM   3307  CE2 TRP A 218      -3.458 -37.280  30.995  1.00 32.84      A    C  
ATOM   3308  CE3 TRP A 218      -1.982 -39.201  30.802  1.00 30.71      A    C  
ATOM   3309  NE1 TRP A 218      -3.742 -36.346  31.966  1.00 39.80      A    N  
ATOM   3310  CZ2 TRP A 218      -3.943 -37.492  29.701  1.00 32.05      A    C  
ATOM   3311  CZ3 TRP A 218      -2.463 -39.409  29.488  1.00 39.60      A    C  
ATOM   3312  CH2 TRP A 218      -3.437 -38.552  28.940  1.00 34.17      A    C  
ATOM   3313  H   TRP A 218      -0.213 -35.811  34.180  1.00 33.06      A    H  
ATOM   3314  HA  TRP A 218       0.801 -38.373  34.621  1.00 35.74      A    H  
ATOM   3315  HB2 TRP A 218      -1.349 -39.237  33.991  1.00 37.61      A    H  
ATOM   3316  HB3 TRP A 218      -1.540 -37.811  34.952  1.00 37.61      A    H  
ATOM   3317  HD1 TRP A 218      -3.027 -35.944  34.004  1.00 51.95      A    H  
ATOM   3318  HE1 TRP A 218      -4.432 -35.590  31.880  1.00 41.80      A    H  
ATOM   3319  HE3 TRP A 218      -1.235 -39.868  31.206  1.00 32.71      A    H  
ATOM   3320  HZ2 TRP A 218      -4.698 -36.840  29.288  1.00 34.05      A    H  
ATOM   3321  HZ3 TRP A 218      -2.078 -40.230  28.899  1.00 41.60      A    H  
ATOM   3322  HH2 TRP A 218      -3.794 -38.711  27.940  1.00 36.17      A    H  
ATOM   3323  N   PHE A 219       0.863 -37.623  31.485  1.00 32.38      A    N  
ATOM   3324  CA  PHE A 219       1.243 -38.052  30.147  1.00 27.34      A    C  
ATOM   3325  C   PHE A 219       2.748 -38.085  29.932  1.00 29.04      A    C  
ATOM   3326  O   PHE A 219       3.201 -38.511  28.869  1.00 27.87      A    O  
ATOM   3327  CB  PHE A 219       0.635 -37.059  29.124  1.00 26.55      A    C  
ATOM   3328  CG  PHE A 219       0.883 -35.588  29.410  1.00 28.19      A    C  
ATOM   3329  CD1 PHE A 219       2.081 -34.973  28.985  1.00 27.59      A    C  
ATOM   3330  CD2 PHE A 219      -0.080 -34.833  30.116  1.00 34.07      A    C  
ATOM   3331  CE1 PHE A 219       2.321 -33.619  29.279  1.00 26.27      A    C  
ATOM   3332  CE2 PHE A 219       0.163 -33.477  30.402  1.00 35.71      A    C  
ATOM   3333  CZ  PHE A 219       1.366 -32.872  29.991  1.00 29.96      A    C  
ATOM   3334  H   PHE A 219       0.634 -36.648  31.611  1.00 34.38      A    H  
ATOM   3335  HA  PHE A 219       0.861 -39.053  29.939  1.00 29.34      A    H  
ATOM   3336  HB2 PHE A 219       0.991 -37.288  28.118  1.00 28.55      A    H  
ATOM   3337  HB3 PHE A 219      -0.444 -37.216  29.081  1.00 28.55      A    H  
ATOM   3338  HD1 PHE A 219       2.822 -35.546  28.445  1.00 29.59      A    H  
ATOM   3339  HD2 PHE A 219      -1.002 -35.296  30.440  1.00 36.07      A    H  
ATOM   3340  HE1 PHE A 219       3.243 -33.153  28.959  1.00 28.27      A    H  
ATOM   3341  HE2 PHE A 219      -0.570 -32.899  30.942  1.00 37.71      A    H  
ATOM   3342  HZ  PHE A 219       1.553 -31.835  30.217  1.00 31.96      A    H  
ATOM   3343  N   LEU A 220       3.518 -37.603  30.907  1.00 25.81      A    N  
ATOM   3344  CA  LEU A 220       4.972 -37.589  30.752  1.00 23.07      A    C  
ATOM   3345  C   LEU A 220       5.528 -39.011  30.837  1.00 29.02      A    C  
ATOM   3346  O   LEU A 220       4.892 -39.907  31.392  1.00 33.24      A    O  
ATOM   3347  CB  LEU A 220       5.639 -36.712  31.809  1.00 27.99      A    C  
ATOM   3348  CG  LEU A 220       5.308 -35.218  31.740  1.00 28.15      A    C  
ATOM   3349  CD1 LEU A 220       5.962 -34.478  32.896  1.00 29.82      A    C  
ATOM   3350  CD2 LEU A 220       5.702 -34.588  30.406  1.00 25.27      A    C  
ATOM   3351  H   LEU A 220       3.112 -37.292  31.779  1.00 27.81      A    H  
ATOM   3352  HA  LEU A 220       5.227 -37.197  29.780  1.00 25.07      A    H  
ATOM   3353  HB2 LEU A 220       5.377 -37.092  32.798  1.00 29.99      A    H  
ATOM   3354  HB3 LEU A 220       6.723 -36.818  31.731  1.00 29.99      A    H  
ATOM   3355  HG  LEU A 220       4.229 -35.102  31.850  1.00 30.15      A    H  
ATOM   3356 HD11 LEU A 220       5.644 -33.436  32.932  1.00 31.82      A    H  
ATOM   3357 HD12 LEU A 220       5.706 -34.934  33.853  1.00 31.82      A    H  
ATOM   3358 HD13 LEU A 220       7.049 -34.494  32.810  1.00 31.82      A    H  
ATOM   3359 HD21 LEU A 220       5.498 -33.519  30.401  1.00 27.27      A    H  
ATOM   3360 HD22 LEU A 220       6.761 -34.736  30.186  1.00 27.27      A    H  
ATOM   3361 HD23 LEU A 220       5.133 -35.005  29.574  1.00 27.27      A    H  
ATOM   3362  N   ASN A 221       6.715 -39.219  30.284  1.00 31.94      A    N  
ATOM   3363  CA  ASN A 221       7.370 -40.521  30.381  1.00 29.55      A    C  
ATOM   3364  C   ASN A 221       8.870 -40.358  30.519  1.00 29.29      A    C  
ATOM   3365  O   ASN A 221       9.422 -39.261  30.423  1.00 29.59      A    O  
ATOM   3366  CB  ASN A 221       6.939 -41.497  29.277  1.00 33.48      A    C  
ATOM   3367  CG  ASN A 221       7.223 -40.980  27.878  1.00 43.20      A    C  
ATOM   3368  ND2 ASN A 221       6.269 -41.130  26.989  1.00 39.02      A    N  
ATOM   3369  OD1 ASN A 221       8.293 -40.444  27.596  1.00 33.85      A    O  
ATOM   3370  H   ASN A 221       7.198 -38.469  29.788  1.00 33.94      A    H  
ATOM   3371  HA  ASN A 221       7.087 -40.982  31.331  1.00 31.55      A    H  
ATOM   3372  HB2 ASN A 221       7.431 -42.463  29.397  1.00 35.48      A    H  
ATOM   3373  HB3 ASN A 221       5.872 -41.697  29.381  1.00 35.48      A    H  
ATOM   3374 HD21 ASN A 221       5.389 -41.564  27.254  1.00 41.02      A    H  
ATOM   3375 HD22 ASN A 221       6.403 -40.795  26.045  1.00 41.02      A    H  
ATOM   3376  N   ARG A 222       9.548 -41.486  30.735  1.00 34.38      A    N  
ATOM   3377  CA  ARG A 222      11.001 -41.468  30.849  1.00 33.76      A    C  
ATOM   3378  C   ARG A 222      11.737 -41.487  29.504  1.00 32.66      A    C  
ATOM   3379  O   ARG A 222      12.966 -41.554  29.484  1.00 49.65      A    O  
ATOM   3380  CB  ARG A 222      11.435 -42.678  31.689  1.00 32.67      A    C  
ATOM   3381  CG  ARG A 222      11.336 -44.037  30.988  1.00 33.88      A    C  
ATOM   3382  CD  ARG A 222      11.445 -45.187  31.972  1.00 41.61      A    C  
ATOM   3383  NE  ARG A 222      11.878 -46.423  31.304  1.00 42.65      A    N  
ATOM   3384  CZ  ARG A 222      11.037 -47.371  30.851  1.00 57.02      A    C  
ATOM   3385  NH1 ARG A 222       9.711 -47.231  30.982  1.00 60.21      A    N  
ATOM   3386  NH2 ARG A 222      11.531 -48.465  30.263  1.00 68.09      A    N1+
ATOM   3387  H   ARG A 222       9.052 -42.357  30.895  1.00 36.38      A    H  
ATOM   3388  HA  ARG A 222      11.326 -40.568  31.374  1.00 35.76      A    H  
ATOM   3389  HB2 ARG A 222      12.467 -42.530  32.012  1.00 34.67      A    H  
ATOM   3390  HB3 ARG A 222      10.848 -42.698  32.608  1.00 34.67      A    H  
ATOM   3391  HG2 ARG A 222      10.392 -44.125  30.449  1.00 35.88      A    H  
ATOM   3392  HG3 ARG A 222      12.117 -44.128  30.231  1.00 35.88      A    H  
ATOM   3393  HD2 ARG A 222      12.204 -44.960  32.720  1.00 43.61      A    H  
ATOM   3394  HD3 ARG A 222      10.513 -45.311  32.514  1.00 43.61      A    H  
ATOM   3395  HE  ARG A 222      12.872 -46.554  31.184  1.00 44.65      A    H  
ATOM   3396 HH11 ARG A 222       9.319 -46.402  31.425  1.00 62.21      A    H  
ATOM   3397 HH12 ARG A 222       9.089 -47.946  30.640  1.00 62.21      A    H  
ATOM   3398 HH21 ARG A 222      12.528 -48.578  30.159  1.00 70.09      A    H  
ATOM   3399 HH22 ARG A 222      10.909 -49.181  29.920  1.00 70.09      A    H  
ATOM   3400  N   PHE A 223      11.008 -41.470  28.395  1.00 39.12      A    N  
ATOM   3401  CA  PHE A 223      11.607 -41.732  27.091  1.00 33.57      A    C  
ATOM   3402  C   PHE A 223      11.937 -40.450  26.344  1.00 56.13      A    C  
ATOM   3403  O   PHE A 223      11.527 -39.345  26.701  1.00 40.43      A    O  
ATOM   3404  CB  PHE A 223      10.637 -42.550  26.244  1.00 30.64      A    C  
ATOM   3405  CG  PHE A 223      10.359 -43.936  26.794  1.00 61.25      A    C  
ATOM   3406  CD1 PHE A 223      11.363 -44.925  26.753  1.00 65.63      A    C  
ATOM   3407  CD2 PHE A 223       9.098 -44.239  27.346  1.00 58.44      A    C  
ATOM   3408  CE1 PHE A 223      11.104 -46.212  27.262  1.00 53.31      A    C  
ATOM   3409  CE2 PHE A 223       8.841 -45.524  27.854  1.00 60.27      A    C  
ATOM   3410  CZ  PHE A 223       9.844 -46.511  27.811  1.00 52.12      A    C  
ATOM   3411  H   PHE A 223      10.033 -41.201  28.429  1.00 41.12      A    H  
ATOM   3412  HA  PHE A 223      12.532 -42.304  27.193  1.00 35.57      A    H  
ATOM   3413  HB2 PHE A 223       9.697 -42.013  26.113  1.00 32.64      A    H  
ATOM   3414  HB3 PHE A 223      11.025 -42.691  25.234  1.00 32.64      A    H  
ATOM   3415  HD1 PHE A 223      12.331 -44.698  26.330  1.00 67.63      A    H  
ATOM   3416  HD2 PHE A 223       8.326 -43.486  27.376  1.00 60.44      A    H  
ATOM   3417  HE1 PHE A 223      11.873 -46.971  27.229  1.00 55.31      A    H  
ATOM   3418  HE2 PHE A 223       7.873 -45.754  28.276  1.00 62.27      A    H  
ATOM   3419  HZ  PHE A 223       9.645 -47.499  28.198  1.00 54.12      A    H  
ATOM   3420  N   THR A 224      12.670 -40.619  25.253  1.00 36.83      A    N  
ATOM   3421  CA  THR A 224      12.913 -39.546  24.322  1.00 43.76      A    C  
ATOM   3422  C   THR A 224      12.793 -40.104  22.906  1.00 39.60      A    C  
ATOM   3423  O   THR A 224      12.536 -41.298  22.709  1.00 43.71      A    O  
ATOM   3424  CB  THR A 224      14.159 -38.759  24.716  1.00 43.72      A    C  
ATOM   3425  CG2 THR A 224      15.457 -39.526  24.572  1.00 58.14      A    C  
ATOM   3426  OG1 THR A 224      14.271 -37.594  23.936  1.00 54.74      A    O  
ATOM   3427  H   THR A 224      12.915 -41.545  24.932  1.00 38.83      A    H  
ATOM   3428  HA  THR A 224      12.081 -38.841  24.381  1.00 45.76      A    H  
ATOM   3429  HB  THR A 224      14.059 -38.430  25.753  1.00 45.72      A    H  
ATOM   3430  HG1 THR A 224      13.555 -37.012  24.164  1.00 56.74      A    H  
ATOM   3431 HG21 THR A 224      16.303 -38.914  24.885  1.00 60.14      A    H  
ATOM   3432 HG22 THR A 224      15.458 -40.420  25.197  1.00 60.14      A    H  
ATOM   3433 HG23 THR A 224      15.638 -39.834  23.542  1.00 60.14      A    H  
ATOM   3434  N   THR A 225      12.918 -39.229  21.926  1.00 45.51      A    N  
ATOM   3435  CA  THR A 225      12.829 -39.598  20.532  1.00 39.02      A    C  
ATOM   3436  C   THR A 225      13.818 -38.756  19.766  1.00 41.83      A    C  
ATOM   3437  O   THR A 225      14.205 -37.675  20.210  1.00 45.62      A    O  
ATOM   3438  CB  THR A 225      11.379 -39.605  20.034  1.00 37.95      A    C  
ATOM   3439  CG2 THR A 225      10.692 -38.250  20.073  1.00 37.51      A    C  
ATOM   3440  OG1 THR A 225      11.295 -40.080  18.707  1.00 44.07      A    O  
ATOM   3441  H   THR A 225      13.240 -38.287  22.132  1.00 47.51      A    H  
ATOM   3442  HA  THR A 225      13.204 -40.620  20.429  1.00 41.02      A    H  
ATOM   3443  HB  THR A 225      10.807 -40.301  20.649  1.00 39.95      A    H  
ATOM   3444  HG1 THR A 225      11.650 -39.413  18.125  1.00 46.07      A    H  
ATOM   3445 HG21 THR A 225       9.662 -38.325  19.725  1.00 39.51      A    H  
ATOM   3446 HG22 THR A 225      10.650 -37.874  21.094  1.00 39.51      A    H  
ATOM   3447 HG23 THR A 225      11.209 -37.503  19.471  1.00 39.51      A    H  
ATOM   3448  N   THR A 226      14.214 -39.240  18.596  1.00 32.85      A    N  
ATOM   3449  CA  THR A 226      14.882 -38.336  17.671  1.00 46.00      A    C  
ATOM   3450  C   THR A 226      13.825 -37.512  16.943  1.00 35.19      A    C  
ATOM   3451  O   THR A 226      12.659 -37.924  16.829  1.00 43.32      A    O  
ATOM   3452  CB  THR A 226      15.746 -39.108  16.665  1.00 39.52      A    C  
ATOM   3453  CG2 THR A 226      16.728 -40.064  17.322  1.00 46.76      A    C  
ATOM   3454  OG1 THR A 226      15.006 -39.826  15.690  1.00 43.88      A    O  
ATOM   3455  H   THR A 226      13.837 -40.107  18.244  1.00 34.85      A    H  
ATOM   3456  HA  THR A 226      15.551 -37.660  18.210  1.00 48.00      A    H  
ATOM   3457  HB  THR A 226      16.331 -38.371  16.112  1.00 41.52      A    H  
ATOM   3458  HG1 THR A 226      14.849 -40.715  15.999  1.00 45.88      A    H  
ATOM   3459 HG21 THR A 226      17.416 -40.487  16.590  1.00 48.76      A    H  
ATOM   3460 HG22 THR A 226      17.328 -39.550  18.074  1.00 48.76      A    H  
ATOM   3461 HG23 THR A 226      16.224 -40.895  17.818  1.00 48.76      A    H  
ATOM   3462  N   LEU A 227      14.262 -36.372  16.430  1.00 38.58      A    N  
ATOM   3463  CA  LEU A 227      13.415 -35.528  15.597  1.00 47.51      A    C  
ATOM   3464  C   LEU A 227      12.903 -36.261  14.366  1.00 53.62      A    C  
ATOM   3465  O   LEU A 227      11.714 -36.198  14.057  1.00 36.09      A    O  
ATOM   3466  CB  LEU A 227      14.141 -34.229  15.245  1.00 42.51      A    C  
ATOM   3467  CG  LEU A 227      13.313 -33.112  14.588  1.00 40.63      A    C  
ATOM   3468  CD1 LEU A 227      12.175 -32.606  15.465  1.00 34.07      A    C  
ATOM   3469  CD2 LEU A 227      14.199 -31.937  14.222  1.00 46.73      A    C  
ATOM   3470  H   LEU A 227      15.235 -36.097  16.588  1.00 40.58      A    H  
ATOM   3471  HA  LEU A 227      12.547 -35.276  16.208  1.00 49.51      A    H  
ATOM   3472  HB2 LEU A 227      14.590 -33.823  16.153  1.00 44.51      A    H  
ATOM   3473  HB3 LEU A 227      14.984 -34.469  14.594  1.00 44.51      A    H  
ATOM   3474  HG  LEU A 227      12.880 -33.492  13.663  1.00 42.63      A    H  
ATOM   3475 HD11 LEU A 227      11.661 -31.764  15.003  1.00 36.07      A    H  
ATOM   3476 HD12 LEU A 227      11.423 -33.375  15.640  1.00 36.07      A    H  
ATOM   3477 HD13 LEU A 227      12.539 -32.269  16.438  1.00 36.07      A    H  
ATOM   3478 HD21 LEU A 227      13.631 -31.164  13.702  1.00 48.73      A    H  
ATOM   3479 HD22 LEU A 227      14.644 -31.476  15.105  1.00 48.73      A    H  
ATOM   3480 HD23 LEU A 227      15.011 -32.240  13.560  1.00 48.73      A    H  
ATOM   3481  N   ASN A 228      13.772 -37.045  13.723  1.00 39.93      A    N  
ATOM   3482  CA  ASN A 228      13.334 -37.826  12.568  1.00 40.11      A    C  
ATOM   3483  C   ASN A 228      12.309 -38.897  12.882  1.00 36.91      A    C  
ATOM   3484  O   ASN A 228      11.324 -39.053  12.156  1.00 52.66      A    O  
ATOM   3485  CB  ASN A 228      14.499 -38.502  11.844  1.00 44.24      A    C  
ATOM   3486  CG  ASN A 228      15.578 -37.584  11.320  1.00 71.35      A    C  
ATOM   3487  ND2 ASN A 228      15.186 -36.445  10.793  1.00 59.44      A    N  
ATOM   3488  OD1 ASN A 228      16.761 -37.891  11.381  1.00 68.73      A    O  
ATOM   3489  H   ASN A 228      14.716 -37.132  14.070  1.00 41.93      A    H  
ATOM   3490  HA  ASN A 228      12.847 -37.143  11.868  1.00 42.11      A    H  
ATOM   3491  HB2 ASN A 228      14.975 -39.225  12.512  1.00 46.24      A    H  
ATOM   3492  HB3 ASN A 228      14.130 -39.084  10.998  1.00 46.24      A    H  
ATOM   3493 HD21 ASN A 228      14.207 -36.213  10.757  1.00 61.44      A    H  
ATOM   3494 HD22 ASN A 228      15.871 -35.801  10.428  1.00 61.44      A    H  
ATOM   3495  N   ASP A 229      12.513 -39.605  13.991  1.00 41.57      A    N  
ATOM   3496  CA  ASP A 229      11.552 -40.636  14.382  1.00 38.48      A    C  
ATOM   3497  C   ASP A 229      10.234 -40.056  14.862  1.00 37.31      A    C  
ATOM   3498  O   ASP A 229       9.176 -40.668  14.687  1.00 37.64      A    O  
ATOM   3499  CB  ASP A 229      12.089 -41.515  15.518  1.00 43.97      A    C  
ATOM   3500  CG  ASP A 229      13.306 -42.334  15.144  1.00 71.70      A    C  
ATOM   3501  OD1 ASP A 229      13.444 -42.712  13.962  1.00 50.76      A    O  
ATOM   3502  OD2 ASP A 229      14.141 -42.606  16.032  1.00 61.29      A    O1-
ATOM   3503  H   ASP A 229      13.350 -39.460  14.548  1.00 43.57      A    H  
ATOM   3504  HA  ASP A 229      11.330 -41.270  13.519  1.00 40.48      A    H  
ATOM   3505  HB2 ASP A 229      12.338 -40.900  16.383  1.00 45.97      A    H  
ATOM   3506  HB3 ASP A 229      11.325 -42.220  15.847  1.00 45.97      A    H  
ATOM   3507  N   PHE A 230      10.310 -38.869  15.463  1.00 42.76      A    N  
ATOM   3508  CA  PHE A 230       9.096 -38.142  15.806  1.00 39.01      A    C  
ATOM   3509  C   PHE A 230       8.346 -37.716  14.548  1.00 31.84      A    C  
ATOM   3510  O   PHE A 230       7.154 -37.999  14.402  1.00 34.33      A    O  
ATOM   3511  CB  PHE A 230       9.377 -36.931  16.703  1.00 28.85      A    C  
ATOM   3512  CG  PHE A 230       8.100 -36.150  16.940  1.00 29.39      A    C  
ATOM   3513  CD1 PHE A 230       7.151 -36.609  17.879  1.00 30.52      A    C  
ATOM   3514  CD2 PHE A 230       7.840 -34.994  16.181  1.00 36.64      A    C  
ATOM   3515  CE1 PHE A 230       5.941 -35.913  18.048  1.00 34.61      A    C  
ATOM   3516  CE2 PHE A 230       6.634 -34.306  16.347  1.00 42.70      A    C  
ATOM   3517  CZ  PHE A 230       5.680 -34.765  17.277  1.00 38.25      A    C  
ATOM   3518  H   PHE A 230      11.216 -38.437  15.611  1.00 44.76      A    H  
ATOM   3519  HA  PHE A 230       8.440 -38.815  16.363  1.00 41.01      A    H  
ATOM   3520  HB2 PHE A 230       9.786 -37.252  17.657  1.00 30.85      A    H  
ATOM   3521  HB3 PHE A 230      10.126 -36.277  16.255  1.00 30.85      A    H  
ATOM   3522  HD1 PHE A 230       7.346 -37.499  18.459  1.00 32.52      A    H  
ATOM   3523  HD2 PHE A 230       8.564 -34.645  15.456  1.00 38.64      A    H  
ATOM   3524  HE1 PHE A 230       5.211 -36.264  18.763  1.00 36.61      A    H  
ATOM   3525  HE2 PHE A 230       6.440 -33.428  15.758  1.00 44.70      A    H  
ATOM   3526  HZ  PHE A 230       4.749 -34.234  17.399  1.00 40.25      A    H  
ATOM   3527  N   ASN A 231       9.066 -37.075  13.630  1.00 37.46      A    N  
ATOM   3528  CA  ASN A 231       8.475 -36.684  12.356  1.00 44.18      A    C  
ATOM   3529  C   ASN A 231       7.852 -37.797  11.538  1.00 41.88      A    C  
ATOM   3530  O   ASN A 231       6.836 -37.580  10.876  1.00 38.86      A    O  
ATOM   3531  CB  ASN A 231       9.426 -35.825  11.525  1.00 33.73      A    C  
ATOM   3532  CG  ASN A 231       9.435 -34.398  12.005  1.00 30.63      A    C  
ATOM   3533  ND2 ASN A 231      10.598 -33.791  12.041  1.00 39.94      A    N  
ATOM   3534  OD1 ASN A 231       8.400 -33.836  12.353  1.00 49.52      A    O  
ATOM   3535  H   ASN A 231      10.043 -36.856  13.816  1.00 39.46      A    H  
ATOM   3536  HA  ASN A 231       7.605 -36.083  12.627  1.00 46.18      A    H  
ATOM   3537  HB2 ASN A 231      10.428 -36.256  11.536  1.00 35.73      A    H  
ATOM   3538  HB3 ASN A 231       9.116 -35.803  10.479  1.00 35.73      A    H  
ATOM   3539 HD21 ASN A 231      11.433 -34.280  11.766  1.00 41.94      A    H  
ATOM   3540 HD22 ASN A 231      10.653 -32.821  12.352  1.00 41.94      A    H  
ATOM   3541  N   LEU A 232       8.402 -39.002  11.655  1.00 39.12      A    N  
ATOM   3542  CA  LEU A 232       7.792 -40.173  11.043  1.00 39.29      A    C  
ATOM   3543  C   LEU A 232       6.422 -40.525  11.620  1.00 37.59      A    C  
ATOM   3544  O   LEU A 232       5.484 -40.832  10.878  1.00 47.21      A    O  
ATOM   3545  CB  LEU A 232       8.751 -41.356  11.174  1.00 43.46      A    C  
ATOM   3546  CG  LEU A 232       8.582 -42.452  10.130  1.00 75.29      A    C  
ATOM   3547  CD1 LEU A 232       9.062 -42.004   8.755  1.00 47.41      A    C  
ATOM   3548  CD2 LEU A 232       9.321 -43.708  10.563  1.00 57.00      A    C  
ATOM   3549  H   LEU A 232       9.271 -39.103  12.169  1.00 41.12      A    H  
ATOM   3550  HA  LEU A 232       7.650 -39.938   9.988  1.00 41.29      A    H  
ATOM   3551  HB2 LEU A 232       9.783 -41.006  11.127  1.00 45.46      A    H  
ATOM   3552  HB3 LEU A 232       8.651 -41.786  12.174  1.00 45.46      A    H  
ATOM   3553  HG  LEU A 232       7.525 -42.712  10.052  1.00 77.29      A    H  
ATOM   3554 HD11 LEU A 232       8.994 -42.817   8.030  1.00 49.41      A    H  
ATOM   3555 HD12 LEU A 232       8.473 -41.180   8.358  1.00 49.41      A    H  
ATOM   3556 HD13 LEU A 232      10.104 -41.681   8.784  1.00 49.41      A    H  
ATOM   3557 HD21 LEU A 232       9.224 -44.502   9.821  1.00 59.00      A    H  
ATOM   3558 HD22 LEU A 232      10.386 -43.518  10.704  1.00 59.00      A    H  
ATOM   3559 HD23 LEU A 232       8.927 -44.097  11.503  1.00 59.00      A    H  
ATOM   3560  N   VAL A 233       6.302 -40.429  12.946  1.00 37.44      A    N  
ATOM   3561  CA  VAL A 233       5.016 -40.618  13.609  1.00 37.79      A    C  
ATOM   3562  C   VAL A 233       4.048 -39.494  13.283  1.00 44.55      A    C  
ATOM   3563  O   VAL A 233       2.886 -39.754  12.973  1.00 45.85      A    O  
ATOM   3564  CB  VAL A 233       5.210 -40.775  15.131  1.00 61.78      A    C  
ATOM   3565  CG1 VAL A 233       3.939 -40.658  15.975  1.00 55.05      A    C  
ATOM   3566  CG2 VAL A 233       5.889 -42.102  15.430  1.00 48.39      A    C  
ATOM   3567  H   VAL A 233       7.093 -40.119  13.497  1.00 39.44      A    H  
ATOM   3568  HA  VAL A 233       4.562 -41.537  13.230  1.00 39.79      A    H  
ATOM   3569  HB  VAL A 233       5.875 -39.984  15.478  1.00 63.78      A    H  
ATOM   3570 HG11 VAL A 233       4.143 -40.835  17.030  1.00 57.05      A    H  
ATOM   3571 HG12 VAL A 233       3.491 -39.665  15.922  1.00 57.05      A    H  
ATOM   3572 HG13 VAL A 233       3.191 -41.383  15.664  1.00 57.05      A    H  
ATOM   3573 HG21 VAL A 233       6.007 -42.249  16.500  1.00 50.39      A    H  
ATOM   3574 HG22 VAL A 233       5.300 -42.943  15.060  1.00 50.39      A    H  
ATOM   3575 HG23 VAL A 233       6.879 -42.165  14.979  1.00 50.39      A    H  
ATOM   3576  N   ALA A 234       4.539 -38.260  13.314  1.00 46.79      A    N  
ATOM   3577  CA  ALA A 234       3.717 -37.094  13.000  1.00 58.38      A    C  
ATOM   3578  C   ALA A 234       3.017 -37.187  11.653  1.00 52.08      A    C  
ATOM   3579  O   ALA A 234       1.807 -36.983  11.537  1.00 40.97      A    O  
ATOM   3580  CB  ALA A 234       4.541 -35.818  13.084  1.00 44.42      A    C  
ATOM   3581  H   ALA A 234       5.500 -38.129  13.623  1.00 48.79      A    H  
ATOM   3582  HA  ALA A 234       2.940 -37.041  13.765  1.00 60.38      A    H  
ATOM   3583  HB1 ALA A 234       3.939 -34.934  12.873  1.00 46.42      A    H  
ATOM   3584  HB2 ALA A 234       4.970 -35.690  14.078  1.00 46.42      A    H  
ATOM   3585  HB3 ALA A 234       5.359 -35.820  12.367  1.00 46.42      A    H  
ATOM   3586  N   MET A 235       3.787 -37.595  10.653  1.00 45.03      A    N  
ATOM   3587  CA  MET A 235       3.266 -37.829   9.315  1.00 37.09      A    C  
ATOM   3588  C   MET A 235       2.091 -38.804   9.273  1.00 46.27      A    C  
ATOM   3589  O   MET A 235       1.059 -38.493   8.670  1.00 39.09      A    O  
ATOM   3590  CB  MET A 235       4.417 -38.240   8.410  1.00 43.30      A    C  
ATOM   3591  CG  MET A 235       4.051 -38.412   6.939  1.00 56.70      A    C  
ATOM   3592  SD  MET A 235       5.495 -38.445   5.858  1.00 67.45      A    S  
ATOM   3593  CE  MET A 235       6.484 -39.737   6.619  1.00 77.46      A    C  
ATOM   3594  H   MET A 235       4.767 -37.776  10.840  1.00 47.03      A    H  
ATOM   3595  HA  MET A 235       2.891 -36.869   8.954  1.00 39.09      A    H  
ATOM   3596  HB2 MET A 235       5.191 -37.474   8.478  1.00 45.30      A    H  
ATOM   3597  HB3 MET A 235       4.865 -39.160   8.788  1.00 45.30      A    H  
ATOM   3598  HG2 MET A 235       3.478 -39.328   6.789  1.00 58.70      A    H  
ATOM   3599  HG3 MET A 235       3.417 -37.587   6.611  1.00 58.70      A    H  
ATOM   3600  HE1 MET A 235       7.340 -39.972   5.987  1.00 79.46      A    H  
ATOM   3601  HE2 MET A 235       6.866 -39.412   7.586  1.00 79.46      A    H  
ATOM   3602  HE3 MET A 235       5.900 -40.646   6.758  1.00 79.46      A    H  
ATOM   3603  N   LYS A 236       2.229 -39.926   9.984  1.00 40.14      A    N  
ATOM   3604  CA  LYS A 236       1.178 -40.940  10.093  1.00 33.76      A    C  
ATOM   3605  C   LYS A 236      -0.122 -40.455  10.721  1.00 35.72      A    C  
ATOM   3606  O   LYS A 236      -1.196 -40.950  10.371  1.00 38.14      A    O  
ATOM   3607  CB  LYS A 236       1.714 -42.191  10.835  1.00 43.15      A    C  
ATOM   3608  CG  LYS A 236       0.674 -43.178  11.391  1.00 61.49      A    C  
ATOM   3609  CD  LYS A 236       1.257 -44.406  12.081  1.00 66.51      A    C  
ATOM   3610  CE  LYS A 236       0.167 -45.262  12.724  1.00 75.13      A    C  
ATOM   3611  NZ  LYS A 236       0.727 -46.336  13.558  1.00 71.53      A    N1+
ATOM   3612  H   LYS A 236       3.075 -40.053  10.526  1.00 42.14      A    H  
ATOM   3613  HA  LYS A 236       0.919 -41.248   9.078  1.00 35.76      A    H  
ATOM   3614  HB2 LYS A 236       2.379 -42.728  10.159  1.00 45.15      A    H  
ATOM   3615  HB3 LYS A 236       2.342 -41.875  11.667  1.00 45.15      A    H  
ATOM   3616  HG2 LYS A 236       0.059 -42.670  12.136  1.00 63.49      A    H  
ATOM   3617  HG3 LYS A 236      -0.003 -43.491  10.595  1.00 63.49      A    H  
ATOM   3618  HD2 LYS A 236       1.828 -45.002  11.368  1.00 68.51      A    H  
ATOM   3619  HD3 LYS A 236       1.957 -44.080  12.851  1.00 68.51      A    H  
ATOM   3620  HE2 LYS A 236      -0.477 -44.650  13.356  1.00 77.13      A    H  
ATOM   3621  HE3 LYS A 236      -0.472 -45.703  11.959  1.00 77.13      A    H  
ATOM   3622  HZ1 LYS A 236       1.249 -45.929  14.320  1.00 73.53      A    H  
ATOM   3623  HZ2 LYS A 236      -0.026 -46.892  13.937  1.00 73.53      A    H  
ATOM   3624  HZ3 LYS A 236       1.332 -46.923  13.004  1.00 73.53      A    H  
ATOM   3625  N   TYR A 237      -0.027 -39.506  11.646  1.00 35.39      A    N  
ATOM   3626  CA  TYR A 237      -1.219 -39.015  12.339  1.00 31.40      A    C  
ATOM   3627  C   TYR A 237      -1.696 -37.677  11.768  1.00 38.25      A    C  
ATOM   3628  O   TYR A 237      -2.555 -37.028  12.363  1.00 31.26      A    O  
ATOM   3629  CB  TYR A 237      -0.977 -38.935  13.851  1.00 37.05      A    C  
ATOM   3630  CG  TYR A 237      -0.897 -40.321  14.488  1.00 40.77      A    C  
ATOM   3631  CD1 TYR A 237      -2.076 -41.003  14.852  1.00 50.71      A    C  
ATOM   3632  CD2 TYR A 237       0.354 -40.930  14.697  1.00 43.27      A    C  
ATOM   3633  CE1 TYR A 237      -2.001 -42.297  15.404  1.00 38.32      A    C  
ATOM   3634  CE2 TYR A 237       0.428 -42.227  15.242  1.00 39.90      A    C  
ATOM   3635  CZ  TYR A 237      -0.747 -42.911  15.589  1.00 45.72      A    C  
ATOM   3636  OH  TYR A 237      -0.671 -44.172  16.102  1.00 47.69      A    O  
ATOM   3637  H   TYR A 237       0.886 -39.150  11.907  1.00 37.39      A    H  
ATOM   3638  HA  TYR A 237      -2.070 -39.686  12.205  1.00 33.40      A    H  
ATOM   3639  HB2 TYR A 237      -0.070 -38.367  14.067  1.00 39.05      A    H  
ATOM   3640  HB3 TYR A 237      -1.788 -38.398  14.346  1.00 39.05      A    H  
ATOM   3641  HD1 TYR A 237      -3.040 -40.539  14.698  1.00 52.71      A    H  
ATOM   3642  HD2 TYR A 237       1.253 -40.411  14.433  1.00 45.27      A    H  
ATOM   3643  HE1 TYR A 237      -2.905 -42.820  15.676  1.00 40.32      A    H  
ATOM   3644  HE2 TYR A 237       1.389 -42.696  15.390  1.00 41.90      A    H  
ATOM   3645  HH  TYR A 237      -1.518 -44.524  16.339  1.00 49.69      A    H  
ATOM   3646  N   ASN A 238      -1.176 -37.263  10.605  1.00 29.29      A    N  
ATOM   3647  CA  ASN A 238      -1.640 -36.033   9.936  1.00 32.29      A    C  
ATOM   3648  C   ASN A 238      -1.257 -34.767  10.724  1.00 45.69      A    C  
ATOM   3649  O   ASN A 238      -2.014 -33.798  10.833  1.00 29.31      A    O  
ATOM   3650  CB  ASN A 238      -3.128 -36.127   9.572  1.00 33.42      A    C  
ATOM   3651  CG  ASN A 238      -3.613 -35.107   8.581  1.00 41.89      A    C  
ATOM   3652  ND2 ASN A 238      -4.552 -34.289   8.998  1.00 53.24      A    N  
ATOM   3653  OD1 ASN A 238      -3.151 -35.044   7.446  1.00 72.44      A    O  
ATOM   3654  H   ASN A 238      -0.460 -37.827  10.162  1.00 31.29      A    H  
ATOM   3655  HA  ASN A 238      -1.079 -35.982   9.003  1.00 34.29      A    H  
ATOM   3656  HB2 ASN A 238      -3.318 -37.100   9.117  1.00 35.42      A    H  
ATOM   3657  HB3 ASN A 238      -3.762 -36.097  10.456  1.00 35.42      A    H  
ATOM   3658 HD21 ASN A 238      -4.901 -34.354   9.950  1.00 55.24      A    H  
ATOM   3659 HD22 ASN A 238      -4.912 -33.564   8.373  1.00 55.24      A    H  
ATOM   3660  N   TYR A 239      -0.089 -34.804  11.342  1.00 28.45      A    N  
ATOM   3661  CA  TYR A 239       0.476 -33.667  12.061  1.00 25.29      A    C  
ATOM   3662  C   TYR A 239       1.517 -33.027  11.170  1.00 36.10      A    C  
ATOM   3663  O   TYR A 239       2.165 -33.720  10.379  1.00 34.44      A    O  
ATOM   3664  CB  TYR A 239       1.155 -34.174  13.349  1.00 24.37      A    C  
ATOM   3665  CG  TYR A 239       0.274 -34.181  14.582  1.00 27.34      A    C  
ATOM   3666  CD1 TYR A 239      -0.985 -34.814  14.550  1.00 26.24      A    C  
ATOM   3667  CD2 TYR A 239       0.714 -33.552  15.767  1.00 26.53      A    C  
ATOM   3668  CE1 TYR A 239      -1.806 -34.801  15.695  1.00 29.25      A    C  
ATOM   3669  CE2 TYR A 239      -0.109 -33.541  16.906  1.00 26.47      A    C  
ATOM   3670  CZ  TYR A 239      -1.370 -34.154  16.868  1.00 20.84      A    C  
ATOM   3671  OH  TYR A 239      -2.181 -34.118  17.962  1.00 28.89      A    O  
ATOM   3672  H   TYR A 239       0.493 -35.634  11.255  1.00 30.45      A    H  
ATOM   3673  HA  TYR A 239      -0.271 -32.915  12.323  1.00 27.29      A    H  
ATOM   3674  HB2 TYR A 239       1.520 -35.187  13.222  1.00 26.37      A    H  
ATOM   3675  HB3 TYR A 239       2.048 -33.597  13.572  1.00 26.37      A    H  
ATOM   3676  HD1 TYR A 239      -1.324 -35.301  13.652  1.00 28.24      A    H  
ATOM   3677  HD2 TYR A 239       1.679 -33.072  15.798  1.00 28.53      A    H  
ATOM   3678  HE1 TYR A 239      -2.776 -35.277  15.667  1.00 31.25      A    H  
ATOM   3679  HE2 TYR A 239       0.229 -33.049  17.807  1.00 28.47      A    H  
ATOM   3680  HH  TYR A 239      -1.796 -33.652  18.691  1.00 30.89      A    H  
ATOM   3681  N   GLU A 240       1.662 -31.710  11.279  1.00 28.24      A    N  
ATOM   3682  CA  GLU A 240       2.703 -30.961  10.572  1.00 38.70      A    C  
ATOM   3683  C   GLU A 240       4.102 -31.400  10.994  1.00 40.09      A    C  
ATOM   3684  O   GLU A 240       4.301 -31.769  12.156  1.00 31.48      A    O  
ATOM   3685  CB  GLU A 240       2.582 -29.459  10.890  1.00 29.79      A    C  
ATOM   3686  CG  GLU A 240       1.409 -28.741  10.230  1.00 48.87      A    C  
ATOM   3687  CD  GLU A 240       1.730 -28.476   8.777  1.00 65.50      A    C  
ATOM   3688  OE1 GLU A 240       2.540 -27.569   8.496  1.00 49.36      A    O  
ATOM   3689  OE2 GLU A 240       1.183 -29.179   7.901  1.00 39.34      A    O1-
ATOM   3690  H   GLU A 240       1.089 -31.197  11.947  1.00 30.24      A    H  
ATOM   3691  HA  GLU A 240       2.559 -31.136   9.506  1.00 40.70      A    H  
ATOM   3692  HB2 GLU A 240       2.496 -29.336  11.971  1.00 31.79      A    H  
ATOM   3693  HB3 GLU A 240       3.506 -28.934  10.638  1.00 31.79      A    H  
ATOM   3694  HG2 GLU A 240       0.496 -29.331  10.309  1.00 50.87      A    H  
ATOM   3695  HG3 GLU A 240       1.215 -27.788  10.723  1.00 50.87      A    H  
ATOM   3696  N   PRO A 241       5.107 -31.322  10.116  1.00 41.95      A    N  
ATOM   3697  CA  PRO A 241       6.472 -31.604  10.516  1.00 34.13      A    C  
ATOM   3698  C   PRO A 241       6.990 -30.614  11.546  1.00 33.49      A    C  
ATOM   3699  O   PRO A 241       6.701 -29.410  11.485  1.00 33.22      A    O  
ATOM   3700  CB  PRO A 241       7.268 -31.594   9.208  1.00 31.20      A    C  
ATOM   3701  CG  PRO A 241       6.428 -30.776   8.226  1.00 46.34      A    C  
ATOM   3702  CD  PRO A 241       4.981 -30.879   8.724  1.00 42.69      A    C  
ATOM   3703  HA  PRO A 241       6.506 -32.604  10.947  1.00 36.13      A    H  
ATOM   3704  HB2 PRO A 241       8.278 -31.194   9.319  1.00 33.20      A    H  
ATOM   3705  HB3 PRO A 241       7.366 -32.613   8.833  1.00 33.20      A    H  
ATOM   3706  HG2 PRO A 241       6.750 -29.735   8.259  1.00 48.34      A    H  
ATOM   3707  HG3 PRO A 241       6.537 -31.113   7.195  1.00 48.34      A    H  
ATOM   3708  HD2 PRO A 241       4.468 -29.921   8.627  1.00 44.69      A    H  
ATOM   3709  HD3 PRO A 241       4.432 -31.624   8.146  1.00 44.69      A    H  
ATOM   3710  N   LEU A 242       7.736 -31.139  12.510  1.00 37.38      A    N  
ATOM   3711  CA  LEU A 242       8.377 -30.292  13.498  1.00 37.03      A    C  
ATOM   3712  C   LEU A 242       9.783 -29.996  13.001  1.00 34.08      A    C  
ATOM   3713  O   LEU A 242      10.535 -30.895  12.605  1.00 37.85      A    O  
ATOM   3714  CB  LEU A 242       8.439 -31.009  14.855  1.00 34.68      A    C  
ATOM   3715  CG  LEU A 242       8.805 -30.112  16.037  1.00 27.72      A    C  
ATOM   3716  CD1 LEU A 242       7.667 -29.163  16.417  1.00 32.83      A    C  
ATOM   3717  CD2 LEU A 242       9.212 -30.927  17.259  1.00 28.86      A    C  
ATOM   3718  H   LEU A 242       7.976 -32.129  12.491  1.00 39.38      A    H  
ATOM   3719  HA  LEU A 242       7.814 -29.368  13.627  1.00 39.03      A    H  
ATOM   3720  HB2 LEU A 242       7.472 -31.468  15.058  1.00 36.68      A    H  
ATOM   3721  HB3 LEU A 242       9.142 -31.843  14.790  1.00 36.68      A    H  
ATOM   3722  HG  LEU A 242       9.672 -29.507  15.770  1.00 29.72      A    H  
ATOM   3723 HD11 LEU A 242       7.938 -28.548  17.275  1.00 34.83      A    H  
ATOM   3724 HD12 LEU A 242       7.400 -28.484  15.609  1.00 34.83      A    H  
ATOM   3725 HD13 LEU A 242       6.766 -29.711  16.686  1.00 34.83      A    H  
ATOM   3726 HD21 LEU A 242       9.469 -30.286  18.103  1.00 30.86      A    H  
ATOM   3727 HD22 LEU A 242       8.405 -31.588  17.578  1.00 30.86      A    H  
ATOM   3728 HD23 LEU A 242      10.080 -31.551  17.054  1.00 30.86      A    H  
ATOM   3729  N   THR A 243      10.109 -28.719  12.995  1.00 39.11      A    N  
ATOM   3730  CA  THR A 243      11.409 -28.254  12.527  1.00 42.45      A    C  
ATOM   3731  C   THR A 243      12.325 -27.942  13.703  1.00 56.05      A    C  
ATOM   3732  O   THR A 243      11.886 -27.784  14.848  1.00 39.66      A    O  
ATOM   3733  CB  THR A 243      11.224 -26.989  11.673  1.00 34.39      A    C  
ATOM   3734  CG2 THR A 243      10.312 -27.208  10.482  1.00 44.27      A    C  
ATOM   3735  OG1 THR A 243      10.762 -25.861  12.405  1.00 39.67      A    O  
ATOM   3736  H   THR A 243       9.438 -28.036  13.333  1.00 41.11      A    H  
ATOM   3737  HA  THR A 243      11.901 -29.006  11.906  1.00 44.45      A    H  
ATOM   3738  HB  THR A 243      12.198 -26.702  11.273  1.00 36.39      A    H  
ATOM   3739  HG1 THR A 243       9.891 -26.059  12.758  1.00 41.67      A    H  
ATOM   3740 HG21 THR A 243      10.294 -26.337   9.828  1.00 46.27      A    H  
ATOM   3741 HG22 THR A 243      10.663 -28.046   9.879  1.00 46.27      A    H  
ATOM   3742 HG23 THR A 243       9.284 -27.424  10.770  1.00 46.27      A    H  
ATOM   3743  N   GLN A 244      13.610 -27.765  13.406  1.00 42.45      A    N  
ATOM   3744  CA  GLN A 244      14.523 -27.243  14.418  1.00 38.25      A    C  
ATOM   3745  C   GLN A 244      14.187 -25.833  14.883  1.00 43.74      A    C  
ATOM   3746  O   GLN A 244      14.389 -25.502  16.049  1.00 47.26      A    O  
ATOM   3747  CB  GLN A 244      15.969 -27.316  13.925  1.00 52.38      A    C  
ATOM   3748  CG  GLN A 244      17.037 -26.945  14.962  1.00 44.22      A    C  
ATOM   3749  CD  GLN A 244      17.005 -27.862  16.165  1.00 34.85      A    C  
ATOM   3750  NE2 GLN A 244      16.989 -27.287  17.341  1.00 49.52      A    N  
ATOM   3751  OE1 GLN A 244      16.985 -29.082  16.040  1.00 47.33      A    O  
ATOM   3752  H   GLN A 244      13.947 -27.908  12.467  1.00 44.45      A    H  
ATOM   3753  HA  GLN A 244      14.427 -27.902  15.284  1.00 40.25      A    H  
ATOM   3754  HB2 GLN A 244      16.171 -28.329  13.573  1.00 54.38      A    H  
ATOM   3755  HB3 GLN A 244      16.091 -26.672  13.053  1.00 54.38      A    H  
ATOM   3756  HG2 GLN A 244      18.022 -27.039  14.505  1.00 46.22      A    H  
ATOM   3757  HG3 GLN A 244      16.949 -25.900  15.263  1.00 46.22      A    H  
ATOM   3758 HE21 GLN A 244      16.986 -26.272  17.416  1.00 51.52      A    H  
ATOM   3759 HE22 GLN A 244      16.964 -27.854  18.174  1.00 51.52      A    H  
ATOM   3760  N   ASP A 245      13.602 -25.031  13.998  1.00 39.77      A    N  
ATOM   3761  CA  ASP A 245      13.123 -23.700  14.375  1.00 41.81      A    C  
ATOM   3762  C   ASP A 245      12.027 -23.761  15.440  1.00 25.97      A    C  
ATOM   3763  O   ASP A 245      12.035 -22.994  16.399  1.00 35.40      A    O  
ATOM   3764  CB  ASP A 245      12.600 -22.904  13.173  1.00 37.19      A    C  
ATOM   3765  CG  ASP A 245      13.541 -22.863  11.986  1.00 78.24      A    C  
ATOM   3766  OD1 ASP A 245      13.729 -23.910  11.326  1.00 89.68      A    O  
ATOM   3767  OD2 ASP A 245      14.098 -21.784  11.698  1.00 80.10      A    O1-
ATOM   3768  H   ASP A 245      13.447 -25.335  13.048  1.00 41.77      A    H  
ATOM   3769  HA  ASP A 245      13.969 -23.153  14.798  1.00 43.81      A    H  
ATOM   3770  HB2 ASP A 245      11.659 -23.324  12.818  1.00 39.19      A    H  
ATOM   3771  HB3 ASP A 245      12.369 -21.882  13.477  1.00 39.19      A    H  
ATOM   3772  N   HIS A 246      11.138 -24.733  15.290  1.00 42.73      A    N  
ATOM   3773  CA  HIS A 246      10.117 -25.004  16.299  1.00 36.38      A    C  
ATOM   3774  C   HIS A 246      10.707 -25.467  17.613  1.00 39.98      A    C  
ATOM   3775  O   HIS A 246      10.341 -24.961  18.676  1.00 30.32      A    O  
ATOM   3776  CB  HIS A 246       9.157 -26.075  15.817  1.00 27.77      A    C  
ATOM   3777  CG  HIS A 246       8.358 -25.742  14.581  1.00 28.14      A    C  
ATOM   3778  CD2 HIS A 246       7.817 -24.513  14.180  1.00 32.24      A    C  
ATOM   3779  ND1 HIS A 246       8.014 -26.703  13.613  1.00 34.30      A    N  
ATOM   3780  CE1 HIS A 246       7.309 -26.051  12.721  1.00 38.36      A    C  
ATOM   3781  NE2 HIS A 246       7.160 -24.778  12.984  1.00 31.71      A    N  
ATOM   3782  H   HIS A 246      11.210 -25.329  14.472  1.00 44.73      A    H  
ATOM   3783  HA  HIS A 246       9.555 -24.089  16.490  1.00 38.38      A    H  
ATOM   3784  HB2 HIS A 246       9.681 -27.010  15.636  1.00 29.77      A    H  
ATOM   3785  HB3 HIS A 246       8.438 -26.301  16.603  1.00 29.77      A    H  
ATOM   3786  HD2 HIS A 246       7.841 -23.531  14.631  1.00 34.24      A    H  
ATOM   3787  HE1 HIS A 246       6.894 -26.521  11.842  1.00 40.36      A    H  
ATOM   3788  HE2 HIS A 246       6.656 -24.107  12.415  1.00 33.71      A    H  
ATOM   3789  N   VAL A 247      11.665 -26.388  17.527  1.00 37.72      A    N  
ATOM   3790  CA  VAL A 247      12.408 -26.830  18.710  1.00 36.97      A    C  
ATOM   3791  C   VAL A 247      13.066 -25.674  19.458  1.00 29.72      A    C  
ATOM   3792  O   VAL A 247      12.951 -25.555  20.684  1.00 42.10      A    O  
ATOM   3793  CB  VAL A 247      13.387 -27.968  18.345  1.00 33.90      A    C  
ATOM   3794  CG1 VAL A 247      14.329 -28.377  19.470  1.00 37.55      A    C  
ATOM   3795  CG2 VAL A 247      12.673 -29.210  17.827  1.00 40.67      A    C  
ATOM   3796  H   VAL A 247      11.925 -26.754  16.617  1.00 39.72      A    H  
ATOM   3797  HA  VAL A 247      11.670 -27.236  19.400  1.00 38.97      A    H  
ATOM   3798  HB  VAL A 247      14.023 -27.605  17.540  1.00 35.90      A    H  
ATOM   3799 HG11 VAL A 247      14.953 -29.220  19.170  1.00 39.55      A    H  
ATOM   3800 HG12 VAL A 247      15.010 -27.574  19.751  1.00 39.55      A    H  
ATOM   3801 HG13 VAL A 247      13.780 -28.675  20.362  1.00 39.55      A    H  
ATOM   3802 HG21 VAL A 247      13.386 -29.942  17.445  1.00 42.67      A    H  
ATOM   3803 HG22 VAL A 247      12.097 -29.696  18.613  1.00 42.67      A    H  
ATOM   3804 HG23 VAL A 247      11.981 -28.991  17.017  1.00 42.67      A    H  
ATOM   3805  N   ASP A 248      13.680 -24.774  18.695  1.00 38.27      A    N  
ATOM   3806  CA  ASP A 248      14.282 -23.573  19.263  1.00 33.14      A    C  
ATOM   3807  C   ASP A 248      13.275 -22.598  19.866  1.00 35.15      A    C  
ATOM   3808  O   ASP A 248      13.525 -22.031  20.932  1.00 39.78      A    O  
ATOM   3809  CB  ASP A 248      15.120 -22.815  18.230  1.00 43.53      A    C  
ATOM   3810  CG  ASP A 248      16.254 -23.610  17.610  1.00 60.18      A    C  
ATOM   3811  OD1 ASP A 248      16.771 -24.541  18.262  1.00 57.32      A    O  
ATOM   3812  OD2 ASP A 248      16.639 -23.312  16.461  1.00 56.03      A    O1-
ATOM   3813  H   ASP A 248      13.785 -24.950  17.698  1.00 40.27      A    H  
ATOM   3814  HA  ASP A 248      14.946 -23.885  20.073  1.00 35.14      A    H  
ATOM   3815  HB2 ASP A 248      14.482 -22.453  17.422  1.00 45.53      A    H  
ATOM   3816  HB3 ASP A 248      15.563 -21.928  18.688  1.00 45.53      A    H  
ATOM   3817  N   ILE A 249      12.131 -22.415  19.205  1.00 39.86      A    N  
ATOM   3818  CA  ILE A 249      11.041 -21.598  19.754  1.00 39.70      A    C  
ATOM   3819  C   ILE A 249      10.509 -22.139  21.082  1.00 32.67      A    C  
ATOM   3820  O   ILE A 249      10.173 -21.376  21.986  1.00 35.95      A    O  
ATOM   3821  CB  ILE A 249       9.911 -21.427  18.721  1.00 38.52      A    C  
ATOM   3822  CG1 ILE A 249      10.371 -20.561  17.543  1.00 45.34      A    C  
ATOM   3823  CG2 ILE A 249       8.606 -20.857  19.281  1.00 38.09      A    C  
ATOM   3824  CD1 ILE A 249       9.509 -20.715  16.301  1.00 47.80      A    C  
ATOM   3825  H   ILE A 249      12.011 -22.855  18.296  1.00 41.86      A    H  
ATOM   3826  HA  ILE A 249      11.446 -20.608  19.973  1.00 41.70      A    H  
ATOM   3827  HB  ILE A 249       9.677 -22.421  18.340  1.00 40.52      A    H  
ATOM   3828 HG12 ILE A 249      10.402 -19.512  17.840  1.00 47.34      A    H  
ATOM   3829 HG13 ILE A 249      11.398 -20.796  17.270  1.00 47.34      A    H  
ATOM   3830 HG21 ILE A 249       7.830 -20.805  18.518  1.00 40.09      A    H  
ATOM   3831 HG22 ILE A 249       8.191 -21.470  20.078  1.00 40.09      A    H  
ATOM   3832 HG23 ILE A 249       8.744 -19.850  19.677  1.00 40.09      A    H  
ATOM   3833 HD11 ILE A 249       9.966 -20.204  15.453  1.00 49.80      A    H  
ATOM   3834 HD12 ILE A 249       9.385 -21.761  16.022  1.00 49.80      A    H  
ATOM   3835 HD13 ILE A 249       8.519 -20.281  16.437  1.00 49.80      A    H  
ATOM   3836  N   LEU A 250      10.446 -23.455  21.195  1.00 26.85      A    N  
ATOM   3837  CA  LEU A 250      10.003 -24.086  22.445  1.00 32.90      A    C  
ATOM   3838  C   LEU A 250      11.050 -24.074  23.570  1.00 44.95      A    C  
ATOM   3839  O   LEU A 250      10.780 -24.505  24.692  1.00 33.05      A    O  
ATOM   3840  CB  LEU A 250       9.578 -25.521  22.155  1.00 29.08      A    C  
ATOM   3841  CG  LEU A 250       8.288 -25.700  21.351  1.00 24.46      A    C  
ATOM   3842  CD1 LEU A 250       8.193 -27.124  20.836  1.00 28.84      A    C  
ATOM   3843  CD2 LEU A 250       7.048 -25.383  22.183  1.00 27.54      A    C  
ATOM   3844  H   LEU A 250      10.690 -24.039  20.399  1.00 28.85      A    H  
ATOM   3845  HA  LEU A 250       9.138 -23.551  22.837  1.00 34.90      A    H  
ATOM   3846  HB2 LEU A 250      10.399 -26.014  21.631  1.00 31.08      A    H  
ATOM   3847  HB3 LEU A 250       9.467 -26.075  23.089  1.00 31.08      A    H  
ATOM   3848  HG  LEU A 250       8.307 -25.032  20.488  1.00 26.46      A    H  
ATOM   3849 HD11 LEU A 250       7.274 -27.282  20.271  1.00 30.84      A    H  
ATOM   3850 HD12 LEU A 250       9.024 -27.357  20.169  1.00 30.84      A    H  
ATOM   3851 HD13 LEU A 250       8.207 -27.849  21.651  1.00 30.84      A    H  
ATOM   3852 HD21 LEU A 250       6.138 -25.533  21.601  1.00 29.54      A    H  
ATOM   3853 HD22 LEU A 250       6.981 -26.022  23.063  1.00 29.54      A    H  
ATOM   3854 HD23 LEU A 250       7.040 -24.348  22.524  1.00 29.54      A    H  
ATOM   3855  N   GLY A 251      12.249 -23.579  23.281  1.00 51.13      A    N  
ATOM   3856  CA  GLY A 251      13.307 -23.335  24.261  1.00 46.05      A    C  
ATOM   3857  C   GLY A 251      12.949 -22.812  25.651  1.00 44.54      A    C  
ATOM   3858  O   GLY A 251      13.199 -23.505  26.641  1.00 44.04      A    O  
ATOM   3859  H   GLY A 251      12.409 -23.280  22.327  1.00 53.13      A    H  
ATOM   3860  HA2 GLY A 251      13.835 -24.281  24.392  1.00 48.05      A    H  
ATOM   3861  HA3 GLY A 251      14.038 -22.664  23.812  1.00 48.05      A    H  
ATOM   3862  N   PRO A 252      12.391 -21.597  25.768  1.00 41.71      A    N  
ATOM   3863  CA  PRO A 252      11.891 -21.044  27.024  1.00 35.76      A    C  
ATOM   3864  C   PRO A 252      11.004 -21.958  27.863  1.00 46.64      A    C  
ATOM   3865  O   PRO A 252      11.237 -22.133  29.063  1.00 39.36      A    O  
ATOM   3866  CB  PRO A 252      11.164 -19.768  26.635  1.00 44.45      A    C  
ATOM   3867  CG  PRO A 252      11.769 -19.357  25.296  1.00 60.94      A    C  
ATOM   3868  CD  PRO A 252      12.303 -20.646  24.665  1.00 49.48      A    C  
ATOM   3869  HA  PRO A 252      12.765 -20.783  27.622  1.00 37.76      A    H  
ATOM   3870  HB2 PRO A 252      10.096 -19.945  26.497  1.00 46.45      A    H  
ATOM   3871  HB3 PRO A 252      11.260 -18.988  27.391  1.00 46.45      A    H  
ATOM   3872  HG2 PRO A 252      11.052 -18.846  24.652  1.00 62.94      A    H  
ATOM   3873  HG3 PRO A 252      12.598 -18.669  25.471  1.00 62.94      A    H  
ATOM   3874  HD2 PRO A 252      11.608 -21.016  23.919  1.00 51.48      A    H  
ATOM   3875  HD3 PRO A 252      13.264 -20.475  24.178  1.00 51.48      A    H  
ATOM   3876  N   LEU A 253      10.021 -22.587  27.223  1.00 36.48      A    N  
ATOM   3877  CA  LEU A 253       9.140 -23.502  27.953  1.00 31.26      A    C  
ATOM   3878  C   LEU A 253       9.846 -24.775  28.407  1.00 34.79      A    C  
ATOM   3879  O   LEU A 253       9.616 -25.280  29.516  1.00 32.89      A    O  
ATOM   3880  CB  LEU A 253       7.927 -23.864  27.098  1.00 27.89      A    C  
ATOM   3881  CG  LEU A 253       6.982 -22.682  26.837  1.00 28.01      A    C  
ATOM   3882  CD1 LEU A 253       6.065 -22.967  25.647  1.00 28.22      A    C  
ATOM   3883  CD2 LEU A 253       6.165 -22.291  28.068  1.00 25.24      A    C  
ATOM   3884  H   LEU A 253       9.836 -22.395  26.241  1.00 38.48      A    H  
ATOM   3885  HA  LEU A 253       8.792 -23.005  28.861  1.00 33.26      A    H  
ATOM   3886  HB2 LEU A 253       8.277 -24.272  26.147  1.00 29.89      A    H  
ATOM   3887  HB3 LEU A 253       7.363 -24.669  27.570  1.00 29.89      A    H  
ATOM   3888  HG  LEU A 253       7.576 -21.810  26.568  1.00 30.01      A    H  
ATOM   3889 HD11 LEU A 253       5.408 -22.121  25.444  1.00 30.22      A    H  
ATOM   3890 HD12 LEU A 253       6.642 -23.153  24.740  1.00 30.22      A    H  
ATOM   3891 HD13 LEU A 253       5.435 -23.839  25.826  1.00 30.22      A    H  
ATOM   3892 HD21 LEU A 253       5.522 -21.437  27.854  1.00 27.24      A    H  
ATOM   3893 HD22 LEU A 253       5.522 -23.110  28.394  1.00 27.24      A    H  
ATOM   3894 HD23 LEU A 253       6.793 -22.004  28.911  1.00 27.24      A    H  
ATOM   3895  N   SER A 254      10.760 -25.262  27.570  1.00 33.73      A    N  
ATOM   3896  CA  SER A 254      11.622 -26.360  27.961  1.00 36.66      A    C  
ATOM   3897  C   SER A 254      12.472 -26.037  29.190  1.00 32.22      A    C  
ATOM   3898  O   SER A 254      12.607 -26.854  30.105  1.00 42.54      A    O  
ATOM   3899  CB  SER A 254      12.468 -26.761  26.756  1.00 34.06      A    C  
ATOM   3900  OG  SER A 254      13.267 -27.886  27.044  1.00 39.63      A    O  
ATOM   3901  H   SER A 254      10.883 -24.828  26.658  1.00 35.73      A    H  
ATOM   3902  HA  SER A 254      10.979 -27.202  28.224  1.00 38.66      A    H  
ATOM   3903  HB2 SER A 254      11.816 -27.006  25.916  1.00 36.06      A    H  
ATOM   3904  HB3 SER A 254      13.120 -25.955  26.425  1.00 36.06      A    H  
ATOM   3905  HG  SER A 254      12.669 -28.575  27.349  1.00 41.63      A    H  
ATOM   3906  N   ALA A 255      13.000 -24.820  29.226  1.00 37.71      A    N  
ATOM   3907  CA  ALA A 255      13.831 -24.383  30.337  1.00 46.51      A    C  
ATOM   3908  C   ALA A 255      13.062 -24.195  31.637  1.00 53.66      A    C  
ATOM   3909  O   ALA A 255      13.521 -24.612  32.702  1.00 53.22      A    O  
ATOM   3910  CB  ALA A 255      14.516 -23.079  29.978  1.00 52.64      A    C  
ATOM   3911  H   ALA A 255      12.870 -24.204  28.429  1.00 39.71      A    H  
ATOM   3912  HA  ALA A 255      14.605 -25.133  30.513  1.00 48.51      A    H  
ATOM   3913  HB1 ALA A 255      15.134 -22.715  30.801  1.00 54.64      A    H  
ATOM   3914  HB2 ALA A 255      15.170 -23.205  29.114  1.00 54.64      A    H  
ATOM   3915  HB3 ALA A 255      13.799 -22.293  29.736  1.00 54.64      A    H  
ATOM   3916  N   GLN A 256      11.873 -23.607  31.538  1.00 43.12      A    N  
ATOM   3917  CA  GLN A 256      11.020 -23.415  32.710  1.00 37.20      A    C  
ATOM   3918  C   GLN A 256      10.579 -24.719  33.358  1.00 42.18      A    C  
ATOM   3919  O   GLN A 256      10.590 -24.861  34.582  1.00 45.22      A    O  
ATOM   3920  CB  GLN A 256       9.804 -22.560  32.341  1.00 41.75      A    C  
ATOM   3921  CG  GLN A 256       8.835 -22.257  33.496  1.00 55.33      A    C  
ATOM   3922  CD  GLN A 256       7.689 -21.354  33.101  1.00 55.46      A    C  
ATOM   3923  NE2 GLN A 256       7.051 -20.755  34.082  1.00 48.30      A    N  
ATOM   3924  OE1 GLN A 256       7.375 -21.187  31.927  1.00 64.05      A    O  
ATOM   3925  H   GLN A 256      11.571 -23.251  30.634  1.00 45.12      A    H  
ATOM   3926  HA  GLN A 256      11.600 -22.866  33.455  1.00 39.20      A    H  
ATOM   3927  HB2 GLN A 256      10.156 -21.615  31.924  1.00 43.75      A    H  
ATOM   3928  HB3 GLN A 256       9.251 -23.047  31.535  1.00 43.75      A    H  
ATOM   3929  HG2 GLN A 256       8.399 -23.171  33.897  1.00 57.33      A    H  
ATOM   3930  HG3 GLN A 256       9.389 -21.786  34.310  1.00 57.33      A    H  
ATOM   3931 HE21 GLN A 256       7.332 -20.911  35.037  1.00 50.30      A    H  
ATOM   3932 HE22 GLN A 256       6.287 -20.115  33.873  1.00 50.30      A    H  
ATOM   3933  N   THR A 257      10.195 -25.669  32.523  1.00 32.42      A    N  
ATOM   3934  CA  THR A 257       9.668 -26.930  33.037  1.00 32.32      A    C  
ATOM   3935  C   THR A 257      10.741 -27.986  33.323  1.00 32.57      A    C  
ATOM   3936  O   THR A 257      10.504 -28.931  34.076  1.00 35.67      A    O  
ATOM   3937  CB  THR A 257       8.662 -27.507  32.038  1.00 36.39      A    C  
ATOM   3938  CG2 THR A 257       7.455 -26.596  31.834  1.00 35.66      A    C  
ATOM   3939  OG1 THR A 257       9.266 -27.796  30.784  1.00 31.38      A    O  
ATOM   3940  H   THR A 257      10.195 -25.497  31.524  1.00 34.42      A    H  
ATOM   3941  HA  THR A 257       9.131 -26.768  33.975  1.00 34.32      A    H  
ATOM   3942  HB  THR A 257       8.293 -28.455  32.433  1.00 38.39      A    H  
ATOM   3943  HG1 THR A 257       9.402 -26.972  30.315  1.00 33.38      A    H  
ATOM   3944 HG21 THR A 257       6.659 -27.102  31.290  1.00 37.66      A    H  
ATOM   3945 HG22 THR A 257       7.028 -26.306  32.794  1.00 37.66      A    H  
ATOM   3946 HG23 THR A 257       7.698 -25.679  31.298  1.00 37.66      A    H  
ATOM   3947  N   GLY A 258      11.886 -27.881  32.660  1.00 36.74      A    N  
ATOM   3948  CA  GLY A 258      12.916 -28.892  32.830  1.00 47.01      A    C  
ATOM   3949  C   GLY A 258      12.802 -30.073  31.889  1.00 44.36      A    C  
ATOM   3950  O   GLY A 258      13.550 -31.038  32.033  1.00 38.45      A    O  
ATOM   3951  H   GLY A 258      12.018 -27.157  31.962  1.00 38.74      A    H  
ATOM   3952  HA2 GLY A 258      13.876 -28.413  32.639  1.00 49.01      A    H  
ATOM   3953  HA3 GLY A 258      12.971 -29.252  33.859  1.00 49.01      A    H  
ATOM   3954  N   ILE A 259      11.846 -30.024  30.964  1.00 32.92      A    N  
ATOM   3955  CA  ILE A 259      11.571 -31.144  30.080  1.00 26.15      A    C  
ATOM   3956  C   ILE A 259      12.103 -30.752  28.711  1.00 45.30      A    C  
ATOM   3957  O   ILE A 259      11.631 -29.786  28.099  1.00 34.34      A    O  
ATOM   3958  CB  ILE A 259      10.056 -31.435  30.010  1.00 34.89      A    C  
ATOM   3959  CG1 ILE A 259       9.449 -31.644  31.401  1.00 43.42      A    C  
ATOM   3960  CG2 ILE A 259       9.712 -32.608  29.079  1.00 29.34      A    C  
ATOM   3961  CD1 ILE A 259       7.935 -31.723  31.395  1.00 36.71      A    C  
ATOM   3962  H   ILE A 259      11.260 -29.201  30.893  1.00 34.92      A    H  
ATOM   3963  HA  ILE A 259      12.057 -32.060  30.418  1.00 28.15      A    H  
ATOM   3964  HB  ILE A 259       9.568 -30.556  29.600  1.00 36.89      A    H  
ATOM   3965 HG12 ILE A 259       9.863 -32.545  31.856  1.00 45.42      A    H  
ATOM   3966 HG13 ILE A 259       9.716 -30.822  32.066  1.00 45.42      A    H  
ATOM   3967 HG21 ILE A 259       8.639 -32.718  28.926  1.00 31.34      A    H  
ATOM   3968 HG22 ILE A 259      10.139 -32.500  28.084  1.00 31.34      A    H  
ATOM   3969 HG23 ILE A 259      10.077 -33.550  29.490  1.00 31.34      A    H  
ATOM   3970 HD11 ILE A 259       7.556 -31.815  32.413  1.00 38.71      A    H  
ATOM   3971 HD12 ILE A 259       7.496 -30.834  30.942  1.00 38.71      A    H  
ATOM   3972 HD13 ILE A 259       7.579 -32.594  30.851  1.00 38.71      A    H  
ATOM   3973  N   ALA A 260      13.075 -31.505  28.212  1.00 45.57      A    N  
ATOM   3974  CA  ALA A 260      13.587 -31.312  26.860  1.00 37.72      A    C  
ATOM   3975  C   ALA A 260      12.518 -31.464  25.793  1.00 28.23      A    C  
ATOM   3976  O   ALA A 260      11.603 -32.274  25.936  1.00 28.51      A    O  
ATOM   3977  CB  ALA A 260      14.718 -32.286  26.587  1.00 40.03      A    C  
ATOM   3978  H   ALA A 260      13.445 -32.278  28.772  1.00 47.57      A    H  
ATOM   3979  HA  ALA A 260      14.003 -30.308  26.803  1.00 39.72      A    H  
ATOM   3980  HB1 ALA A 260      15.081 -32.205  25.562  1.00 42.03      A    H  
ATOM   3981  HB2 ALA A 260      15.564 -32.088  27.244  1.00 42.03      A    H  
ATOM   3982  HB3 ALA A 260      14.411 -33.319  26.750  1.00 42.03      A    H  
ATOM   3983  N   VAL A 261      12.647 -30.702  24.708  1.00 36.83      A    N  
ATOM   3984  CA  VAL A 261      11.645 -30.729  23.638  1.00 33.93      A    C  
ATOM   3985  C   VAL A 261      11.425 -32.111  23.059  1.00 30.04      A    C  
ATOM   3986  O   VAL A 261      10.291 -32.571  22.924  1.00 32.55      A    O  
ATOM   3987  CB  VAL A 261      11.937 -29.677  22.557  1.00 34.63      A    C  
ATOM   3988  CG1 VAL A 261      10.991 -29.763  21.365  1.00 31.74      A    C  
ATOM   3989  CG2 VAL A 261      11.925 -28.258  23.118  1.00 35.35      A    C  
ATOM   3990  H   VAL A 261      13.439 -30.069  24.618  1.00 38.83      A    H  
ATOM   3991  HA  VAL A 261      10.685 -30.464  24.077  1.00 35.93      A    H  
ATOM   3992  HB  VAL A 261      12.944 -29.863  22.179  1.00 36.63      A    H  
ATOM   3993 HG11 VAL A 261      11.122 -28.916  20.697  1.00 33.74      A    H  
ATOM   3994 HG12 VAL A 261      11.159 -30.658  20.765  1.00 33.74      A    H  
ATOM   3995 HG13 VAL A 261       9.947 -29.764  21.682  1.00 33.74      A    H  
ATOM   3996 HG21 VAL A 261      12.176 -27.524  22.353  1.00 37.35      A    H  
ATOM   3997 HG22 VAL A 261      10.943 -28.002  23.518  1.00 37.35      A    H  
ATOM   3998 HG23 VAL A 261      12.644 -28.130  23.925  1.00 37.35      A    H  
ATOM   3999  N   LEU A 262      12.525 -32.813  22.798  1.00 32.93      A    N  
ATOM   4000  CA  LEU A 262      12.410 -34.172  22.292  1.00 35.77      A    C  
ATOM   4001  C   LEU A 262      11.949 -35.207  23.316  1.00 39.13      A    C  
ATOM   4002  O   LEU A 262      11.436 -36.262  22.949  1.00 34.51      A    O  
ATOM   4003  CB  LEU A 262      13.745 -34.604  21.705  1.00 39.26      A    C  
ATOM   4004  CG  LEU A 262      14.133 -33.837  20.437  1.00 38.95      A    C  
ATOM   4005  CD1 LEU A 262      15.607 -34.042  20.130  1.00 49.45      A    C  
ATOM   4006  CD2 LEU A 262      13.277 -34.227  19.236  1.00 37.25      A    C  
ATOM   4007  H   LEU A 262      13.434 -32.356  22.838  1.00 34.93      A    H  
ATOM   4008  HA  LEU A 262      11.674 -34.180  21.493  1.00 37.77      A    H  
ATOM   4009  HB2 LEU A 262      14.519 -34.485  22.465  1.00 41.26      A    H  
ATOM   4010  HB3 LEU A 262      13.727 -35.669  21.485  1.00 41.26      A    H  
ATOM   4011  HG  LEU A 262      14.001 -32.767  20.607  1.00 40.95      A    H  
ATOM   4012 HD11 LEU A 262      15.915 -33.469  19.255  1.00 51.45      A    H  
ATOM   4013 HD12 LEU A 262      16.232 -33.711  20.960  1.00 51.45      A    H  
ATOM   4014 HD13 LEU A 262      15.835 -35.092  19.943  1.00 51.45      A    H  
ATOM   4015 HD21 LEU A 262      13.613 -33.701  18.342  1.00 39.25      A    H  
ATOM   4016 HD22 LEU A 262      13.345 -35.296  19.032  1.00 39.25      A    H  
ATOM   4017 HD23 LEU A 262      12.227 -33.975  19.369  1.00 39.25      A    H  
ATOM   4018  N   ASP A 263      12.085 -34.900  24.606  1.00 32.60      A    N  
ATOM   4019  CA  ASP A 263      11.425 -35.693  25.635  1.00 40.47      A    C  
ATOM   4020  C   ASP A 263       9.905 -35.453  25.605  1.00 26.30      A    C  
ATOM   4021  O   ASP A 263       9.126 -36.407  25.611  1.00 29.71      A    O  
ATOM   4022  CB  ASP A 263      12.151 -35.398  26.963  1.00 33.97      A    C  
ATOM   4023  CG  ASP A 263      11.563 -35.893  28.267  1.00 58.00      A    C  
ATOM   4024  OD1 ASP A 263      10.568 -36.638  28.244  1.00 47.93      A    O  
ATOM   4025  OD2 ASP A 263      12.101 -35.538  29.337  1.00 51.29      A    O1-
ATOM   4026  H   ASP A 263      12.367 -33.958  24.843  1.00 34.60      A    H  
ATOM   4027  HA  ASP A 263      11.567 -36.757  25.436  1.00 42.47      A    H  
ATOM   4028  HB2 ASP A 263      13.160 -35.808  26.903  1.00 35.97      A    H  
ATOM   4029  HB3 ASP A 263      12.275 -34.327  27.095  1.00 35.97      A    H  
ATOM   4030  N   MET A 264       9.484 -34.192  25.437  1.00 31.05      A    N  
ATOM   4031  CA  MET A 264       8.053 -33.912  25.277  1.00 36.37      A    C  
ATOM   4032  C   MET A 264       7.483 -34.502  23.990  1.00 26.21      A    C  
ATOM   4033  O   MET A 264       6.359 -35.004  23.957  1.00 26.37      A    O  
ATOM   4034  CB  MET A 264       7.770 -32.405  25.353  1.00 34.11      A    C  
ATOM   4035  CG  MET A 264       6.284 -32.065  25.498  1.00 28.85      A    C  
ATOM   4036  SD  MET A 264       5.560 -32.585  27.074  1.00 27.90      A    S  
ATOM   4037  CE  MET A 264       6.003 -31.181  28.047  1.00 26.28      A    C  
ATOM   4038  H   MET A 264      10.155 -33.429  25.455  1.00 33.05      A    H  
ATOM   4039  HA  MET A 264       7.540 -34.395  26.112  1.00 38.37      A    H  
ATOM   4040  HB2 MET A 264       8.312 -31.972  26.193  1.00 36.11      A    H  
ATOM   4041  HB3 MET A 264       8.165 -31.909  24.465  1.00 36.11      A    H  
ATOM   4042  HG2 MET A 264       6.141 -30.989  25.384  1.00 30.85      A    H  
ATOM   4043  HG3 MET A 264       5.699 -32.516  24.697  1.00 30.85      A    H  
ATOM   4044  HE1 MET A 264       5.571 -31.270  29.041  1.00 28.28      A    H  
ATOM   4045  HE2 MET A 264       7.084 -31.094  28.145  1.00 28.28      A    H  
ATOM   4046  HE3 MET A 264       5.620 -30.264  27.597  1.00 28.28      A    H  
ATOM   4047  N   CYS A 265       8.291 -34.522  22.929  1.00 29.14      A    N  
ATOM   4048  CA  CYS A 265       7.925 -35.263  21.725  1.00 23.75      A    C  
ATOM   4049  C   CYS A 265       7.637 -36.749  21.931  1.00 25.73      A    C  
ATOM   4050  O   CYS A 265       6.726 -37.317  21.320  1.00 31.73      A    O  
ATOM   4051  CB  CYS A 265       8.964 -35.065  20.628  1.00 31.08      A    C  
ATOM   4052  SG  CYS A 265       9.103 -33.386  19.947  1.00 32.51      A    S  
ATOM   4053  H   CYS A 265       9.165 -34.002  22.972  1.00 31.14      A    H  
ATOM   4054  HA  CYS A 265       6.993 -34.833  21.355  1.00 25.75      A    H  
ATOM   4055  HB2 CYS A 265       9.940 -35.396  20.972  1.00 33.08      A    H  
ATOM   4056  HB3 CYS A 265       8.732 -35.713  19.786  1.00 33.08      A    H  
ATOM   4057  HG  CYS A 265       9.444 -32.798  21.104  1.00 34.51      A    H  
ATOM   4058  N   ALA A 266       8.380 -37.392  22.844  1.00 31.97      A    N  
ATOM   4059  CA  ALA A 266       8.078 -38.773  23.190  1.00 32.33      A    C  
ATOM   4060  C   ALA A 266       6.754 -38.948  23.928  1.00 33.94      A    C  
ATOM   4061  O   ALA A 266       6.059 -39.946  23.713  1.00 33.03      A    O  
ATOM   4062  CB  ALA A 266       9.186 -39.392  24.024  1.00 35.89      A    C  
ATOM   4063  H   ALA A 266       9.059 -36.882  23.399  1.00 33.97      A    H  
ATOM   4064  HA  ALA A 266       8.019 -39.350  22.265  1.00 34.33      A    H  
ATOM   4065  HB1 ALA A 266       9.353 -38.861  24.961  1.00 37.89      A    H  
ATOM   4066  HB2 ALA A 266       8.963 -40.430  24.275  1.00 37.89      A    H  
ATOM   4067  HB3 ALA A 266      10.114 -39.391  23.459  1.00 37.89      A    H  
ATOM   4068  N   SER A 267       6.375 -37.953  24.731  1.00 29.80      A    N  
ATOM   4069  CA  SER A 267       5.030 -37.950  25.325  1.00 30.36      A    C  
ATOM   4070  C   SER A 267       3.934 -37.860  24.281  1.00 31.66      A    C  
ATOM   4071  O   SER A 267       2.954 -38.607  24.304  1.00 31.64      A    O  
ATOM   4072  CB  SER A 267       4.828 -36.781  26.285  1.00 35.95      A    C  
ATOM   4073  OG  SER A 267       5.546 -36.926  27.478  1.00 46.46      A    O  
ATOM   4074  H   SER A 267       6.993 -37.167  24.897  1.00 31.80      A    H  
ATOM   4075  HA  SER A 267       4.877 -38.878  25.880  1.00 32.36      A    H  
ATOM   4076  HB2 SER A 267       5.073 -35.820  25.841  1.00 37.95      A    H  
ATOM   4077  HB3 SER A 267       3.777 -36.713  26.575  1.00 37.95      A    H  
ATOM   4078  HG  SER A 267       6.479 -37.100  27.341  1.00 48.46      A    H  
ATOM   4079  N   LEU A 268       4.126 -36.938  23.340  1.00 35.28      A    N  
ATOM   4080  CA  LEU A 268       3.144 -36.731  22.283  1.00 33.41      A    C  
ATOM   4081  C   LEU A 268       3.005 -37.949  21.383  1.00 30.43      A    C  
ATOM   4082  O   LEU A 268       1.901 -38.380  21.047  1.00 31.92      A    O  
ATOM   4083  CB  LEU A 268       3.493 -35.465  21.497  1.00 27.65      A    C  
ATOM   4084  CG  LEU A 268       2.594 -35.131  20.297  1.00 27.32      A    C  
ATOM   4085  CD1 LEU A 268       1.115 -35.084  20.663  1.00 30.41      A    C  
ATOM   4086  CD2 LEU A 268       3.021 -33.807  19.688  1.00 29.24      A    C  
ATOM   4087  H   LEU A 268       4.944 -36.338  23.396  1.00 37.28      A    H  
ATOM   4088  HA  LEU A 268       2.178 -36.572  22.764  1.00 35.41      A    H  
ATOM   4089  HB2 LEU A 268       3.483 -34.622  22.189  1.00 29.65      A    H  
ATOM   4090  HB3 LEU A 268       4.524 -35.539  21.147  1.00 29.65      A    H  
ATOM   4091  HG  LEU A 268       2.728 -35.896  19.530  1.00 29.32      A    H  
ATOM   4092 HD11 LEU A 268       0.520 -34.799  19.795  1.00 32.41      A    H  
ATOM   4093 HD12 LEU A 268       0.733 -36.048  20.994  1.00 32.41      A    H  
ATOM   4094 HD13 LEU A 268       0.920 -34.361  21.455  1.00 32.41      A    H  
ATOM   4095 HD21 LEU A 268       2.514 -33.621  18.741  1.00 31.24      A    H  
ATOM   4096 HD22 LEU A 268       2.799 -32.970  20.352  1.00 31.24      A    H  
ATOM   4097 HD23 LEU A 268       4.094 -33.783  19.499  1.00 31.24      A    H  
ATOM   4098  N   LYS A 269       4.141 -38.547  21.057  1.00 31.20      A    N  
ATOM   4099  CA  LYS A 269       4.167 -39.826  20.348  1.00 40.56      A    C  
ATOM   4100  C   LYS A 269       3.352 -40.925  21.034  1.00 29.84      A    C  
ATOM   4101  O   LYS A 269       2.495 -41.569  20.418  1.00 33.43      A    O  
ATOM   4102  CB  LYS A 269       5.636 -40.170  20.109  1.00 35.04      A    C  
ATOM   4103  CG  LYS A 269       5.998 -41.519  19.502  1.00 43.20      A    C  
ATOM   4104  CD  LYS A 269       7.403 -41.444  18.900  1.00 61.76      A    C  
ATOM   4105  CE  LYS A 269       8.023 -42.787  18.558  1.00 74.14      A    C  
ATOM   4106  NZ  LYS A 269       9.273 -42.600  17.798  1.00 74.69      A    N1+
ATOM   4107  H   LYS A 269       5.018 -38.127  21.352  1.00 33.20      A    H  
ATOM   4108  HA  LYS A 269       3.702 -39.665  19.372  1.00 42.56      A    H  
ATOM   4109  HB2 LYS A 269       6.039 -39.383  19.469  1.00 37.04      A    H  
ATOM   4110  HB3 LYS A 269       6.179 -40.082  21.050  1.00 37.04      A    H  
ATOM   4111  HG2 LYS A 269       5.950 -42.289  20.274  1.00 45.20      A    H  
ATOM   4112  HG3 LYS A 269       5.277 -41.809  18.738  1.00 45.20      A    H  
ATOM   4113  HD2 LYS A 269       7.360 -40.826  18.001  1.00 63.76      A    H  
ATOM   4114  HD3 LYS A 269       8.073 -40.924  19.588  1.00 63.76      A    H  
ATOM   4115  HE2 LYS A 269       8.243 -43.339  19.472  1.00 76.14      A    H  
ATOM   4116  HE3 LYS A 269       7.339 -43.402  17.973  1.00 76.14      A    H  
ATOM   4117  HZ1 LYS A 269       9.894 -41.981  18.303  1.00 76.69      A    H  
ATOM   4118  HZ2 LYS A 269       9.725 -43.493  17.667  1.00 76.69      A    H  
ATOM   4119  HZ3 LYS A 269       9.065 -42.193  16.896  1.00 76.69      A    H  
ATOM   4120  N   GLU A 270       3.575 -41.080  22.337  1.00 36.68      A    N  
ATOM   4121  CA  GLU A 270       2.767 -41.984  23.149  1.00 37.20      A    C  
ATOM   4122  C   GLU A 270       1.275 -41.638  23.191  1.00 33.83      A    C  
ATOM   4123  O   GLU A 270       0.437 -42.531  23.067  1.00 36.53      A    O  
ATOM   4124  CB  GLU A 270       3.369 -42.091  24.557  1.00 38.11      A    C  
ATOM   4125  CG  GLU A 270       2.834 -43.229  25.426  1.00 48.82      A    C  
ATOM   4126  CD  GLU A 270       3.591 -43.267  26.743  1.00 70.78      A    C  
ATOM   4127  OE1 GLU A 270       3.565 -42.263  27.486  1.00 67.77      A    O  
ATOM   4128  OE2 GLU A 270       4.223 -44.299  27.045  1.00 68.35      A    O1-
ATOM   4129  H   GLU A 270       4.265 -40.496  22.798  1.00 38.68      A    H  
ATOM   4130  HA  GLU A 270       2.850 -42.969  22.687  1.00 39.20      A    H  
ATOM   4131  HB2 GLU A 270       4.450 -42.205  24.465  1.00 40.11      A    H  
ATOM   4132  HB3 GLU A 270       3.219 -41.142  25.077  1.00 40.11      A    H  
ATOM   4133  HG2 GLU A 270       1.770 -43.101  25.624  1.00 50.82      A    H  
ATOM   4134  HG3 GLU A 270       2.972 -44.182  24.917  1.00 50.82      A    H  
ATOM   4135  N   LEU A 271       0.936 -40.349  23.292  1.00 32.32      A    N  
ATOM   4136  CA  LEU A 271      -0.471 -39.928  23.240  1.00 37.75      A    C  
ATOM   4137  C   LEU A 271      -1.123 -40.194  21.888  1.00 36.17      A    C  
ATOM   4138  O   LEU A 271      -2.282 -40.607  21.819  1.00 33.43      A    O  
ATOM   4139  CB  LEU A 271      -0.636 -38.433  23.577  1.00 29.59      A    C  
ATOM   4140  CG  LEU A 271      -0.354 -38.048  25.026  1.00 36.08      A    C  
ATOM   4141  CD1 LEU A 271      -0.226 -36.535  25.173  1.00 30.79      A    C  
ATOM   4142  CD2 LEU A 271      -1.419 -38.580  25.972  1.00 41.08      A    C  
ATOM   4143  H   LEU A 271       1.662 -39.653  23.445  1.00 34.32      A    H  
ATOM   4144  HA  LEU A 271      -1.031 -40.518  23.968  1.00 39.75      A    H  
ATOM   4145  HB2 LEU A 271       0.017 -37.860  22.917  1.00 31.59      A    H  
ATOM   4146  HB3 LEU A 271      -1.648 -38.107  23.327  1.00 31.59      A    H  
ATOM   4147  HG  LEU A 271       0.601 -38.480  25.323  1.00 38.08      A    H  
ATOM   4148 HD11 LEU A 271       0.083 -36.258  26.181  1.00 32.79      A    H  
ATOM   4149 HD12 LEU A 271       0.519 -36.125  24.491  1.00 32.79      A    H  
ATOM   4150 HD13 LEU A 271      -1.168 -36.029  24.981  1.00 32.79      A    H  
ATOM   4151 HD21 LEU A 271      -1.235 -38.238  26.990  1.00 43.08      A    H  
ATOM   4152 HD22 LEU A 271      -2.415 -38.244  25.687  1.00 43.08      A    H  
ATOM   4153 HD23 LEU A 271      -1.429 -39.669  26.006  1.00 43.08      A    H  
ATOM   4154  N   LEU A 272      -0.367 -40.003  20.812  1.00 30.42      A    N  
ATOM   4155  CA  LEU A 272      -0.885 -40.297  19.479  1.00 27.39      A    C  
ATOM   4156  C   LEU A 272      -1.085 -41.784  19.254  1.00 46.84      A    C  
ATOM   4157  O   LEU A 272      -2.059 -42.202  18.630  1.00 33.67      A    O  
ATOM   4158  CB  LEU A 272       0.026 -39.755  18.387  1.00 27.24      A    C  
ATOM   4159  CG  LEU A 272       0.008 -38.230  18.261  1.00 33.01      A    C  
ATOM   4160  CD1 LEU A 272       1.148 -37.728  17.388  1.00 34.87      A    C  
ATOM   4161  CD2 LEU A 272      -1.322 -37.728  17.727  1.00 41.84      A    C  
ATOM   4162  H   LEU A 272       0.564 -39.604  20.914  1.00 32.42      A    H  
ATOM   4163  HA  LEU A 272      -1.875 -39.854  19.384  1.00 29.39      A    H  
ATOM   4164  HB2 LEU A 272       1.045 -40.097  18.573  1.00 29.24      A    H  
ATOM   4165  HB3 LEU A 272      -0.252 -40.182  17.421  1.00 29.24      A    H  
ATOM   4166  HG  LEU A 272       0.145 -37.798  19.253  1.00 35.01      A    H  
ATOM   4167 HD11 LEU A 272       1.166 -36.638  17.359  1.00 36.87      A    H  
ATOM   4168 HD12 LEU A 272       2.112 -38.054  17.780  1.00 36.87      A    H  
ATOM   4169 HD13 LEU A 272       1.063 -38.089  16.363  1.00 36.87      A    H  
ATOM   4170 HD21 LEU A 272      -1.326 -36.644  17.706  1.00 43.84      A    H  
ATOM   4171 HD22 LEU A 272      -1.507 -38.081  16.713  1.00 43.84      A    H  
ATOM   4172 HD23 LEU A 272      -2.174 -38.016  18.340  1.00 43.84      A    H  
ATOM   4173  N   GLN A 273      -0.175 -42.577  19.805  1.00 41.72      A    N  
ATOM   4174  CA  GLN A 273      -0.242 -44.012  19.574  1.00 45.24      A    C  
ATOM   4175  C   GLN A 273      -1.251 -44.718  20.456  1.00 35.72      A    C  
ATOM   4176  O   GLN A 273      -1.773 -45.761  20.065  1.00 66.06      A    O  
ATOM   4177  CB  GLN A 273       1.136 -44.619  19.778  1.00 34.04      A    C  
ATOM   4178  CG  GLN A 273       2.079 -44.312  18.602  1.00 35.61      A    C  
ATOM   4179  CD  GLN A 273       3.548 -44.645  18.809  1.00 49.24      A    C  
ATOM   4180  NE2 GLN A 273       3.890 -45.114  19.988  1.00 57.66      A    N  
ATOM   4181  OE1 GLN A 273       4.375 -44.484  17.915  1.00 54.15      A    O  
ATOM   4182  H   GLN A 273       0.636 -42.166  20.258  1.00 43.72      A    H  
ATOM   4183  HA  GLN A 273      -0.546 -44.216  18.550  1.00 47.24      A    H  
ATOM   4184  HB2 GLN A 273       1.543 -44.245  20.719  1.00 36.04      A    H  
ATOM   4185  HB3 GLN A 273       1.063 -45.704  19.885  1.00 36.04      A    H  
ATOM   4186  HG2 GLN A 273       1.735 -44.842  17.713  1.00 37.61      A    H  
ATOM   4187  HG3 GLN A 273       2.030 -43.252  18.349  1.00 37.61      A    H  
ATOM   4188 HE21 GLN A 273       3.193 -45.234  20.703  1.00 59.66      A    H  
ATOM   4189 HE22 GLN A 273       4.852 -45.350  20.173  1.00 59.66      A    H  
ATOM   4190  N   ASN A 274      -1.528 -44.162  21.630  1.00 46.52      A    N  
ATOM   4191  CA  ASN A 274      -2.321 -44.860  22.637  1.00 49.93      A    C  
ATOM   4192  C   ASN A 274      -3.618 -44.174  23.014  1.00 63.54      A    C  
ATOM   4193  O   ASN A 274      -4.518 -44.819  23.556  1.00 56.28      A    O  
ATOM   4194  CB  ASN A 274      -1.492 -45.120  23.890  1.00 57.25      A    C  
ATOM   4195  CG  ASN A 274      -0.310 -46.012  23.600  1.00 57.94      A    C  
ATOM   4196  ND2 ASN A 274       0.875 -45.530  23.885  1.00 67.19      A    N  
ATOM   4197  OD1 ASN A 274      -0.453 -47.124  23.109  1.00 75.53      A    O  
ATOM   4198  H   ASN A 274      -1.032 -43.317  21.894  1.00 48.52      A    H  
ATOM   4199  HA  ASN A 274      -2.647 -45.837  22.273  1.00 51.93      A    H  
ATOM   4200  HB2 ASN A 274      -1.175 -44.177  24.338  1.00 59.25      A    H  
ATOM   4201  HB3 ASN A 274      -2.101 -45.620  24.645  1.00 59.25      A    H  
ATOM   4202 HD21 ASN A 274       0.962 -44.599  24.268  1.00 69.19      A    H  
ATOM   4203 HD22 ASN A 274       1.697 -46.087  23.712  1.00 69.19      A    H  
ATOM   4204  N   GLY A 275      -3.723 -42.871  22.789  1.00 46.01      A    N  
ATOM   4205  CA  GLY A 275      -4.883 -42.152  23.294  1.00 51.20      A    C  
ATOM   4206  C   GLY A 275      -4.654 -41.661  24.706  1.00 40.35      A    C  
ATOM   4207  O   GLY A 275      -3.570 -41.822  25.274  1.00 44.53      A    O  
ATOM   4208  H   GLY A 275      -2.973 -42.329  22.374  1.00 48.01      A    H  
ATOM   4209  HA2 GLY A 275      -5.037 -41.282  22.656  1.00 53.20      A    H  
ATOM   4210  HA3 GLY A 275      -5.805 -42.735  23.236  1.00 53.20      A    H  
ATOM   4211  N   MET A 276      -5.694 -41.076  25.288  1.00 40.02      A    N  
ATOM   4212  CA  MET A 276      -5.587 -40.565  26.650  1.00 53.60      A    C  
ATOM   4213  C   MET A 276      -6.121 -41.552  27.670  1.00 59.21      A    C  
ATOM   4214  O   MET A 276      -5.855 -41.420  28.866  1.00 45.41      A    O  
ATOM   4215  CB  MET A 276      -6.382 -39.271  26.820  1.00 70.02      A    C  
ATOM   4216  CG  MET A 276      -5.893 -38.118  25.954  1.00 73.08      A    C  
ATOM   4217  SD  MET A 276      -6.525 -36.547  26.568  1.00 53.01      A    S  
ATOM   4218  CE  MET A 276      -5.717 -35.428  25.435  1.00 48.52      A    C  
ATOM   4219  H   MET A 276      -6.597 -41.014  24.808  1.00 42.02      A    H  
ATOM   4220  HA  MET A 276      -4.549 -40.373  26.915  1.00 55.60      A    H  
ATOM   4221  HB2 MET A 276      -7.446 -39.434  26.639  1.00 72.02      A    H  
ATOM   4222  HB3 MET A 276      -6.311 -38.955  27.863  1.00 72.02      A    H  
ATOM   4223  HG2 MET A 276      -4.805 -38.073  25.953  1.00 75.08      A    H  
ATOM   4224  HG3 MET A 276      -6.210 -38.257  24.920  1.00 75.08      A    H  
ATOM   4225  HE1 MET A 276      -5.915 -34.397  25.730  1.00 50.52      A    H  
ATOM   4226  HE2 MET A 276      -4.641 -35.594  25.455  1.00 50.52      A    H  
ATOM   4227  HE3 MET A 276      -6.083 -35.576  24.420  1.00 50.52      A    H  
ATOM   4228  N   ASN A 277      -6.912 -42.516  27.209  1.00 71.91      A    N  
ATOM   4229  CA  ASN A 277      -7.446 -43.569  28.073  1.00 62.41      A    C  
ATOM   4230  C   ASN A 277      -8.500 -43.048  29.047  1.00 53.03      A    C  
ATOM   4231  O   ASN A 277      -8.605 -43.487  30.194  1.00 60.46      A    O  
ATOM   4232  CB  ASN A 277      -6.359 -44.428  28.733  1.00 66.52      A    C  
ATOM   4233  CG  ASN A 277      -6.835 -45.829  29.054  1.00 84.16      A    C  
ATOM   4234  ND2 ASN A 277      -6.967 -46.129  30.325  1.00 82.20      A    N  
ATOM   4235  OD1 ASN A 277      -7.087 -46.640  28.167  1.00 75.48      A    O  
ATOM   4236  H   ASN A 277      -7.099 -42.540  26.217  1.00 73.91      A    H  
ATOM   4237  HA  ASN A 277      -7.995 -44.212  27.382  1.00 64.41      A    H  
ATOM   4238  HB2 ASN A 277      -5.514 -44.538  28.053  1.00 68.52      A    H  
ATOM   4239  HB3 ASN A 277      -5.965 -43.942  29.627  1.00 68.52      A    H  
ATOM   4240 HD21 ASN A 277      -6.767 -45.435  31.031  1.00 84.20      A    H  
ATOM   4241 HD22 ASN A 277      -7.283 -47.047  30.595  1.00 84.20      A    H  
ATOM   4242  N   GLY A 278      -9.222 -42.021  28.617  1.00 60.80      A    N  
ATOM   4243  CA  GLY A 278     -10.287 -41.484  29.450  1.00 55.54      A    C  
ATOM   4244  C   GLY A 278      -9.876 -40.318  30.320  1.00 52.25      A    C  
ATOM   4245  O   GLY A 278     -10.702 -39.761  31.043  1.00 53.43      A    O  
ATOM   4246  H   GLY A 278      -9.061 -41.639  27.696  1.00 62.80      A    H  
ATOM   4247  HA2 GLY A 278     -11.070 -41.124  28.782  1.00 57.54      A    H  
ATOM   4248  HA3 GLY A 278     -10.763 -42.247  30.070  1.00 57.54      A    H  
ATOM   4249  N   ARG A 279      -8.595 -39.972  30.277  1.00 42.12      A    N  
ATOM   4250  CA  ARG A 279      -8.088 -38.826  31.022  1.00 36.44      A    C  
ATOM   4251  C   ARG A 279      -8.198 -37.554  30.199  1.00 36.25      A    C  
ATOM   4252  O   ARG A 279      -8.490 -37.592  29.003  1.00 41.49      A    O  
ATOM   4253  CB  ARG A 279      -6.624 -39.067  31.362  1.00 36.46      A    C  
ATOM   4254  CG  ARG A 279      -6.455 -40.202  32.372  1.00 49.15      A    C  
ATOM   4255  CD  ARG A 279      -5.012 -40.613  32.555  1.00 50.47      A    C  
ATOM   4256  NE  ARG A 279      -4.584 -41.385  31.381  1.00 81.93      A    N  
ATOM   4257  CZ  ARG A 279      -3.543 -42.227  31.372  1.00 61.45      A    C  
ATOM   4258  NH1 ARG A 279      -2.807 -42.412  32.476  1.00 55.62      A    N  
ATOM   4259  NH2 ARG A 279      -3.240 -42.886  30.251  1.00 51.06      A    N1+
ATOM   4260  H   ARG A 279      -7.977 -40.457  29.643  1.00 44.12      A    H  
ATOM   4261  HA  ARG A 279      -8.648 -38.682  31.949  1.00 38.44      A    H  
ATOM   4262  HB2 ARG A 279      -6.068 -39.277  30.448  1.00 38.46      A    H  
ATOM   4263  HB3 ARG A 279      -6.168 -38.170  31.785  1.00 38.46      A    H  
ATOM   4264  HG2 ARG A 279      -6.871 -39.899  33.334  1.00 51.15      A    H  
ATOM   4265  HG3 ARG A 279      -7.031 -41.077  32.066  1.00 51.15      A    H  
ATOM   4266  HD2 ARG A 279      -4.365 -39.751  32.710  1.00 52.47      A    H  
ATOM   4267  HD3 ARG A 279      -4.939 -41.240  33.444  1.00 52.47      A    H  
ATOM   4268  HE  ARG A 279      -5.114 -41.252  30.523  1.00 83.93      A    H  
ATOM   4269 HH11 ARG A 279      -3.032 -41.911  33.322  1.00 57.62      A    H  
ATOM   4270 HH12 ARG A 279      -2.027 -43.052  32.466  1.00 57.62      A    H  
ATOM   4271 HH21 ARG A 279      -3.795 -42.745  29.418  1.00 53.06      A    H  
ATOM   4272 HH22 ARG A 279      -2.463 -43.529  30.233  1.00 53.06      A    H  
ATOM   4273  N   THR A 280      -7.955 -36.437  30.863  1.00 37.12      A    N  
ATOM   4274  CA  THR A 280      -8.019 -35.121  30.223  1.00 37.51      A    C  
ATOM   4275  C   THR A 280      -6.721 -34.370  30.444  1.00 32.74      A    C  
ATOM   4276  O   THR A 280      -5.972 -34.657  31.384  1.00 28.74      A    O  
ATOM   4277  CB  THR A 280      -9.243 -34.319  30.699  1.00 36.18      A    C  
ATOM   4278  CG2 THR A 280     -10.565 -34.943  30.288  1.00 39.34      A    C  
ATOM   4279  OG1 THR A 280      -9.251 -34.088  32.115  1.00 34.03      A    O  
ATOM   4280  H   THR A 280      -7.698 -36.445  31.838  1.00 39.12      A    H  
ATOM   4281  HA  THR A 280      -8.100 -35.240  29.142  1.00 39.51      A    H  
ATOM   4282  HB  THR A 280      -9.206 -33.333  30.233  1.00 38.18      A    H  
ATOM   4283  HG1 THR A 280      -8.549 -33.470  32.340  1.00 36.03      A    H  
ATOM   4284 HG21 THR A 280     -11.403 -34.302  30.560  1.00 41.34      A    H  
ATOM   4285 HG22 THR A 280     -10.605 -35.094  29.208  1.00 41.34      A    H  
ATOM   4286 HG23 THR A 280     -10.720 -35.911  30.763  1.00 41.34      A    H  
ATOM   4287  N   ILE A 281      -6.463 -33.381  29.589  1.00 22.86      A    N  
ATOM   4288  CA  ILE A 281      -5.343 -32.479  29.774  1.00 23.06      A    C  
ATOM   4289  C   ILE A 281      -5.916 -31.091  29.692  1.00 30.04      A    C  
ATOM   4290  O   ILE A 281      -6.571 -30.763  28.695  1.00 27.72      A    O  
ATOM   4291  CB  ILE A 281      -4.250 -32.711  28.710  1.00 22.06      A    C  
ATOM   4292  CG1 ILE A 281      -3.721 -34.149  28.709  1.00 25.29      A    C  
ATOM   4293  CG2 ILE A 281      -3.119 -31.694  28.819  1.00 24.32      A    C  
ATOM   4294  CD1 ILE A 281      -2.680 -34.445  27.626  1.00 27.58      A    C  
ATOM   4295  H   ILE A 281      -7.099 -33.203  28.811  1.00 24.86      A    H  
ATOM   4296  HA  ILE A 281      -4.883 -32.597  30.758  1.00 25.06      A    H  
ATOM   4297  HB  ILE A 281      -4.725 -32.560  27.744  1.00 24.06      A    H  
ATOM   4298 HG12 ILE A 281      -3.317 -34.406  29.690  1.00 27.29      A    H  
ATOM   4299 HG13 ILE A 281      -4.558 -34.820  28.530  1.00 27.29      A    H  
ATOM   4300 HG21 ILE A 281      -2.390 -31.807  28.019  1.00 26.32      A    H  
ATOM   4301 HG22 ILE A 281      -3.463 -30.662  28.745  1.00 26.32      A    H  
ATOM   4302 HG23 ILE A 281      -2.595 -31.812  29.766  1.00 26.32      A    H  
ATOM   4303 HD11 ILE A 281      -2.480 -35.515  27.569  1.00 29.58      A    H  
ATOM   4304 HD12 ILE A 281      -3.020 -34.116  26.644  1.00 29.58      A    H  
ATOM   4305 HD13 ILE A 281      -1.728 -33.957  27.835  1.00 29.58      A    H  
ATOM   4306  N   LEU A 282      -5.720 -30.301  30.745  1.00 29.00      A    N  
ATOM   4307  CA  LEU A 282      -6.237 -28.936  30.784  1.00 31.38      A    C  
ATOM   4308  C   LEU A 282      -7.746 -28.834  30.515  1.00 33.82      A    C  
ATOM   4309  O   LEU A 282      -8.229 -27.901  29.861  1.00 37.39      A    O  
ATOM   4310  CB  LEU A 282      -5.392 -27.967  29.936  1.00 29.18      A    C  
ATOM   4311  CG  LEU A 282      -3.995 -27.678  30.480  1.00 28.40      A    C  
ATOM   4312  CD1 LEU A 282      -3.193 -26.893  29.452  1.00 31.16      A    C  
ATOM   4313  CD2 LEU A 282      -4.021 -26.937  31.810  1.00 27.25      A    C  
ATOM   4314  H   LEU A 282      -5.173 -30.623  31.538  1.00 31.00      A    H  
ATOM   4315  HA  LEU A 282      -6.155 -28.625  31.825  1.00 33.38      A    H  
ATOM   4316  HB2 LEU A 282      -5.317 -28.354  28.918  1.00 31.18      A    H  
ATOM   4317  HB3 LEU A 282      -5.905 -27.009  29.839  1.00 31.18      A    H  
ATOM   4318  HG  LEU A 282      -3.478 -28.625  30.635  1.00 30.40      A    H  
ATOM   4319 HD11 LEU A 282      -2.240 -26.558  29.848  1.00 33.16      A    H  
ATOM   4320 HD12 LEU A 282      -2.983 -27.496  28.567  1.00 33.16      A    H  
ATOM   4321 HD13 LEU A 282      -3.728 -26.003  29.120  1.00 33.16      A    H  
ATOM   4322 HD21 LEU A 282      -3.044 -26.524  32.055  1.00 29.25      A    H  
ATOM   4323 HD22 LEU A 282      -4.729 -26.108  31.796  1.00 29.25      A    H  
ATOM   4324 HD23 LEU A 282      -4.303 -27.595  32.632  1.00 29.25      A    H  
ATOM   4325  N   GLY A 283      -8.476 -29.872  30.928  1.00 33.82      A    N  
ATOM   4326  CA  GLY A 283      -9.906 -29.895  30.669  1.00 47.38      A    C  
ATOM   4327  C   GLY A 283     -10.316 -30.500  29.340  1.00 41.46      A    C  
ATOM   4328  O   GLY A 283     -11.509 -30.621  29.078  1.00 46.94      A    O  
ATOM   4329  H   GLY A 283      -8.042 -30.630  31.445  1.00 35.82      A    H  
ATOM   4330  HA2 GLY A 283     -10.367 -30.498  31.452  1.00 49.38      A    H  
ATOM   4331  HA3 GLY A 283     -10.353 -28.903  30.761  1.00 49.38      A    H  
ATOM   4332  N   SER A 284      -9.350 -30.843  28.492  1.00 30.57      A    N  
ATOM   4333  CA  SER A 284      -9.627 -31.313  27.151  1.00 29.88      A    C  
ATOM   4334  C   SER A 284      -9.435 -32.824  27.053  1.00 25.83      A    C  
ATOM   4335  O   SER A 284      -8.463 -33.387  27.567  1.00 33.88      A    O  
ATOM   4336  CB  SER A 284      -8.635 -30.615  26.229  1.00 29.05      A    C  
ATOM   4337  OG  SER A 284      -8.963 -30.874  24.893  1.00 36.68      A    O  
ATOM   4338  H   SER A 284      -8.373 -30.703  28.741  1.00 32.57      A    H  
ATOM   4339  HA  SER A 284     -10.639 -31.043  26.839  1.00 31.88      A    H  
ATOM   4340  HB2 SER A 284      -8.599 -29.538  26.396  1.00 31.05      A    H  
ATOM   4341  HB3 SER A 284      -7.642 -31.018  26.404  1.00 31.05      A    H  
ATOM   4342  HG  SER A 284      -8.151 -30.816  24.388  1.00 38.68      A    H  
ATOM   4343  N   ALA A 285     -10.333 -33.465  26.316  1.00 29.92      A    N  
ATOM   4344  CA  ALA A 285     -10.192 -34.869  25.963  1.00 35.96      A    C  
ATOM   4345  C   ALA A 285      -9.587 -35.072  24.570  1.00 32.35      A    C  
ATOM   4346  O   ALA A 285      -9.515 -36.199  24.080  1.00 35.29      A    O  
ATOM   4347  CB  ALA A 285     -11.561 -35.528  26.032  1.00 37.87      A    C  
ATOM   4348  H   ALA A 285     -10.952 -32.901  25.735  1.00 31.92      A    H  
ATOM   4349  HA  ALA A 285      -9.540 -35.399  26.662  1.00 37.96      A    H  
ATOM   4350  HB1 ALA A 285     -11.558 -36.544  25.636  1.00 39.87      A    H  
ATOM   4351  HB2 ALA A 285     -11.902 -35.590  27.065  1.00 39.87      A    H  
ATOM   4352  HB3 ALA A 285     -12.310 -34.955  25.488  1.00 39.87      A    H  
ATOM   4353  N   LEU A 286      -9.125 -33.998  23.939  1.00 29.47      A    N  
ATOM   4354  CA  LEU A 286      -8.331 -34.083  22.714  1.00 30.73      A    C  
ATOM   4355  C   LEU A 286      -7.142 -33.142  22.770  1.00 22.08      A    C  
ATOM   4356  O   LEU A 286      -7.018 -32.314  23.671  1.00 25.88      A    O  
ATOM   4357  CB  LEU A 286      -9.141 -34.119  21.413  1.00 44.37      A    C  
ATOM   4358  CG  LEU A 286     -10.262 -33.106  21.250  1.00 43.74      A    C  
ATOM   4359  CD1 LEU A 286      -9.751 -31.678  21.159  1.00 52.58      A    C  
ATOM   4360  CD2 LEU A 286     -11.152 -33.427  20.059  1.00 48.12      A    C  
ATOM   4361  H   LEU A 286      -9.193 -33.092  24.390  1.00 31.47      A    H  
ATOM   4362  HA  LEU A 286      -7.823 -35.050  22.735  1.00 32.73      A    H  
ATOM   4363  HB2 LEU A 286      -8.478 -34.047  20.551  1.00 46.37      A    H  
ATOM   4364  HB3 LEU A 286      -9.581 -35.114  21.345  1.00 46.37      A    H  
ATOM   4365  HG  LEU A 286     -10.916 -33.212  22.107  1.00 45.74      A    H  
ATOM   4366 HD11 LEU A 286     -10.573 -30.969  21.047  1.00 54.58      A    H  
ATOM   4367 HD12 LEU A 286      -9.201 -31.383  22.051  1.00 54.58      A    H  
ATOM   4368 HD13 LEU A 286      -9.086 -31.543  20.305  1.00 54.58      A    H  
ATOM   4369 HD21 LEU A 286     -12.011 -32.756  20.024  1.00 50.12      A    H  
ATOM   4370 HD22 LEU A 286     -10.616 -33.328  19.115  1.00 50.12      A    H  
ATOM   4371 HD23 LEU A 286     -11.545 -34.442  20.118  1.00 50.12      A    H  
ATOM   4372  N   LEU A 287      -6.205 -33.333  21.848  1.00 25.41      A    N  
ATOM   4373  CA  LEU A 287      -4.994 -32.542  21.880  1.00 23.03      A    C  
ATOM   4374  C   LEU A 287      -5.256 -31.203  21.183  1.00 25.26      A    C  
ATOM   4375  O   LEU A 287      -5.685 -31.170  20.027  1.00 35.29      A    O  
ATOM   4376  CB  LEU A 287      -3.875 -33.300  21.162  1.00 22.81      A    C  
ATOM   4377  CG  LEU A 287      -3.542 -34.678  21.782  1.00 26.31      A    C  
ATOM   4378  CD1 LEU A 287      -2.516 -35.425  20.957  1.00 29.32      A    C  
ATOM   4379  CD2 LEU A 287      -3.042 -34.578  23.211  1.00 30.25      A    C  
ATOM   4380  H   LEU A 287      -6.359 -33.970  21.069  1.00 27.41      A    H  
ATOM   4381  HA  LEU A 287      -4.681 -32.349  22.904  1.00 25.03      A    H  
ATOM   4382  HB2 LEU A 287      -4.149 -33.437  20.113  1.00 24.81      A    H  
ATOM   4383  HB3 LEU A 287      -2.977 -32.680  21.153  1.00 24.81      A    H  
ATOM   4384  HG  LEU A 287      -4.445 -35.288  21.794  1.00 28.31      A    H  
ATOM   4385 HD11 LEU A 287      -2.236 -36.373  21.418  1.00 31.32      A    H  
ATOM   4386 HD12 LEU A 287      -2.906 -35.659  19.966  1.00 31.32      A    H  
ATOM   4387 HD13 LEU A 287      -1.611 -34.835  20.832  1.00 31.32      A    H  
ATOM   4388 HD21 LEU A 287      -2.864 -35.574  23.616  1.00 32.25      A    H  
ATOM   4389 HD22 LEU A 287      -2.106 -34.020  23.274  1.00 32.25      A    H  
ATOM   4390 HD23 LEU A 287      -3.771 -34.106  23.867  1.00 32.25      A    H  
ATOM   4391  N   GLU A 288      -5.009 -30.126  21.910  1.00 24.27      A    N  
ATOM   4392  CA  GLU A 288      -5.350 -28.781  21.438  1.00 24.68      A    C  
ATOM   4393  C   GLU A 288      -4.176 -28.153  20.688  1.00 26.64      A    C  
ATOM   4394  O   GLU A 288      -3.039 -28.173  21.158  1.00 21.59      A    O  
ATOM   4395  CB  GLU A 288      -5.637 -27.891  22.626  1.00 22.74      A    C  
ATOM   4396  CG  GLU A 288      -6.854 -28.287  23.479  1.00 26.55      A    C  
ATOM   4397  CD  GLU A 288      -8.142 -27.952  22.760  1.00 63.74      A    C  
ATOM   4398  OE1 GLU A 288      -9.014 -28.836  22.649  1.00 46.64      A    O  
ATOM   4399  OE2 GLU A 288      -8.303 -26.797  22.311  1.00 48.67      A    O1-
ATOM   4400  H   GLU A 288      -4.660 -30.209  22.853  1.00 26.27      A    H  
ATOM   4401  HA  GLU A 288      -6.227 -28.809  20.789  1.00 26.68      A    H  
ATOM   4402  HB2 GLU A 288      -4.763 -27.876  23.272  1.00 24.74      A    H  
ATOM   4403  HB3 GLU A 288      -5.732 -26.851  22.313  1.00 24.74      A    H  
ATOM   4404  HG2 GLU A 288      -6.832 -29.349  23.720  1.00 28.55      A    H  
ATOM   4405  HG3 GLU A 288      -6.844 -27.745  24.425  1.00 28.55      A    H  
ATOM   4406  N   ASP A 289      -4.467 -27.486  19.577  1.00 21.33      A    N  
ATOM   4407  CA  ASP A 289      -3.421 -26.970  18.680  1.00 18.55      A    C  
ATOM   4408  C   ASP A 289      -3.572 -25.485  18.344  1.00 20.38      A    C  
ATOM   4409  O   ASP A 289      -2.878 -25.026  17.433  1.00 22.40      A    O  
ATOM   4410  CB  ASP A 289      -3.221 -27.850  17.428  1.00 21.61      A    C  
ATOM   4411  CG  ASP A 289      -4.199 -27.600  16.290  1.00 27.40      A    C  
ATOM   4412  OD1 ASP A 289      -5.296 -27.058  16.535  1.00 24.84      A    O  
ATOM   4413  OD2 ASP A 289      -3.875 -27.946  15.136  1.00 21.48      A    O1-
ATOM   4414  H   ASP A 289      -5.441 -27.418  19.283  1.00 23.33      A    H  
ATOM   4415  HA  ASP A 289      -2.453 -27.005  19.180  1.00 20.55      A    H  
ATOM   4416  HB2 ASP A 289      -2.217 -27.685  17.039  1.00 23.61      A    H  
ATOM   4417  HB3 ASP A 289      -3.275 -28.902  17.701  1.00 23.61      A    H  
ATOM   4418  N   GLU A 290      -4.421 -24.753  19.061  1.00 22.06      A    N  
ATOM   4419  CA  GLU A 290      -4.598 -23.318  18.793  1.00 21.56      A    C  
ATOM   4420  C   GLU A 290      -4.044 -22.433  19.913  1.00 22.04      A    C  
ATOM   4421  O   GLU A 290      -4.486 -21.299  20.113  1.00 20.68      A    O  
ATOM   4422  CB  GLU A 290      -6.022 -22.985  18.317  1.00 22.45      A    C  
ATOM   4423  CG  GLU A 290      -6.443 -23.808  17.076  1.00 27.07      A    C  
ATOM   4424  CD  GLU A 290      -7.601 -23.142  16.329  1.00 30.01      A    C  
ATOM   4425  OE1 GLU A 290      -7.928 -23.594  15.208  1.00 27.83      A    O  
ATOM   4426  OE2 GLU A 290      -8.201 -22.174  16.850  1.00 26.29      A    O1-
ATOM   4427  H   GLU A 290      -4.976 -25.169  19.801  1.00 24.06      A    H  
ATOM   4428  HA  GLU A 290      -3.971 -23.008  17.956  1.00 23.56      A    H  
ATOM   4429  HB2 GLU A 290      -6.735 -23.136  19.126  1.00 24.45      A    H  
ATOM   4430  HB3 GLU A 290      -6.046 -21.916  18.092  1.00 24.45      A    H  
ATOM   4431  HG2 GLU A 290      -5.599 -23.926  16.394  1.00 29.07      A    H  
ATOM   4432  HG3 GLU A 290      -6.742 -24.812  17.376  1.00 29.07      A    H  
ATOM   4433  N   PHE A 291      -3.005 -22.902  20.610  1.00 16.88      A    N  
ATOM   4434  CA  PHE A 291      -2.165 -22.019  21.441  1.00 16.55      A    C  
ATOM   4435  C   PHE A 291      -0.743 -22.080  20.888  1.00 21.78      A    C  
ATOM   4436  O   PHE A 291      -0.126 -23.146  20.838  1.00 22.11      A    O  
ATOM   4437  CB  PHE A 291      -2.099 -22.499  22.892  1.00 22.06      A    C  
ATOM   4438  CG  PHE A 291      -3.425 -22.444  23.624  1.00 21.27      A    C  
ATOM   4439  CD1 PHE A 291      -3.822 -21.255  24.267  1.00 21.90      A    C  
ATOM   4440  CD2 PHE A 291      -4.255 -23.585  23.668  1.00 25.17      A    C  
ATOM   4441  CE1 PHE A 291      -5.045 -21.211  24.968  1.00 25.02      A    C  
ATOM   4442  CE2 PHE A 291      -5.476 -23.539  24.373  1.00 28.82      A    C  
ATOM   4443  CZ  PHE A 291      -5.867 -22.350  25.023  1.00 30.61      A    C  
ATOM   4444  H   PHE A 291      -2.712 -23.875  20.527  1.00 18.88      A    H  
ATOM   4445  HA  PHE A 291      -2.509 -20.984  21.440  1.00 18.55      A    H  
ATOM   4446  HB2 PHE A 291      -1.713 -23.517  22.952  1.00 24.06      A    H  
ATOM   4447  HB3 PHE A 291      -1.387 -21.888  23.450  1.00 24.06      A    H  
ATOM   4448  HD1 PHE A 291      -3.189 -20.380  24.233  1.00 23.90      A    H  
ATOM   4449  HD2 PHE A 291      -3.951 -24.498  23.172  1.00 27.17      A    H  
ATOM   4450  HE1 PHE A 291      -5.345 -20.302  25.468  1.00 27.02      A    H  
ATOM   4451  HE2 PHE A 291      -6.109 -24.414  24.416  1.00 30.82      A    H  
ATOM   4452  HZ  PHE A 291      -6.800 -22.314  25.567  1.00 32.61      A    H  
ATOM   4453  N   THR A 292      -0.209 -20.925  20.520  1.00 21.95      A    N  
ATOM   4454  CA  THR A 292       1.215 -20.875  20.143  1.00 21.65      A    C  
ATOM   4455  C   THR A 292       2.114 -20.928  21.394  1.00 21.92      A    C  
ATOM   4456  O   THR A 292       1.646 -20.629  22.504  1.00 20.32      A    O  
ATOM   4457  CB  THR A 292       1.533 -19.577  19.388  1.00 25.56      A    C  
ATOM   4458  CG2 THR A 292       0.673 -19.364  18.155  1.00 22.06      A    C  
ATOM   4459  OG1 THR A 292       1.477 -18.435  20.242  1.00 22.02      A    O  
ATOM   4460  H   THR A 292      -0.740 -20.071  20.599  1.00 23.95      A    H  
ATOM   4461  HA  THR A 292       1.439 -21.716  19.499  1.00 23.65      A    H  
ATOM   4462  HB  THR A 292       2.559 -19.621  19.025  1.00 27.56      A    H  
ATOM   4463  HG1 THR A 292       0.559 -18.296  20.459  1.00 24.02      A    H  
ATOM   4464 HG21 THR A 292       1.004 -18.492  17.588  1.00 24.06      A    H  
ATOM   4465 HG22 THR A 292       0.732 -20.223  17.484  1.00 24.06      A    H  
ATOM   4466 HG23 THR A 292      -0.373 -19.212  18.410  1.00 24.06      A    H  
ATOM   4467  N   PRO A 293       3.420 -21.183  21.230  1.00 24.23      A    N  
ATOM   4468  CA  PRO A 293       4.411 -20.984  22.282  1.00 27.07      A    C  
ATOM   4469  C   PRO A 293       4.373 -19.623  22.949  1.00 29.13      A    C  
ATOM   4470  O   PRO A 293       4.385 -19.546  24.177  1.00 25.46      A    O  
ATOM   4471  CB  PRO A 293       5.749 -21.258  21.613  1.00 28.21      A    C  
ATOM   4472  CG  PRO A 293       5.406 -22.233  20.491  1.00 24.10      A    C  
ATOM   4473  CD  PRO A 293       3.986 -21.853  20.057  1.00 31.02      A    C  
ATOM   4474  HA  PRO A 293       4.236 -21.740  23.048  1.00 29.07      A    H  
ATOM   4475  HB2 PRO A 293       6.171 -20.347  21.183  1.00 30.21      A    H  
ATOM   4476  HB3 PRO A 293       6.486 -21.665  22.307  1.00 30.21      A    H  
ATOM   4477  HG2 PRO A 293       6.107 -22.209  19.658  1.00 26.10      A    H  
ATOM   4478  HG3 PRO A 293       5.410 -23.251  20.880  1.00 26.10      A    H  
ATOM   4479  HD2 PRO A 293       4.034 -21.183  19.199  1.00 33.02      A    H  
ATOM   4480  HD3 PRO A 293       3.425 -22.745  19.766  1.00 33.02      A    H  
ATOM   4481  N   PHE A 294       4.207 -18.560  22.151  1.00 27.76      A    N  
ATOM   4482  CA  PHE A 294       4.047 -17.235  22.724  1.00 22.22      A    C  
ATOM   4483  C   PHE A 294       2.789 -17.074  23.556  1.00 23.06      A    C  
ATOM   4484  O   PHE A 294       2.837 -16.448  24.620  1.00 26.75      A    O  
ATOM   4485  CB  PHE A 294       4.090 -16.136  21.658  1.00 27.42      A    C  
ATOM   4486  CG  PHE A 294       3.759 -14.737  22.175  1.00 50.34      A    C  
ATOM   4487  CD1 PHE A 294       4.762 -13.949  22.777  1.00 70.72      A    C  
ATOM   4488  CD2 PHE A 294       2.440 -14.236  22.071  1.00 72.39      A    C  
ATOM   4489  CE1 PHE A 294       4.447 -12.667  23.274  1.00 48.22      A    C  
ATOM   4490  CE2 PHE A 294       2.128 -12.958  22.570  1.00 57.85      A    C  
ATOM   4491  CZ  PHE A 294       3.130 -12.174  23.171  1.00 58.96      A    C  
ATOM   4492  H   PHE A 294       4.188 -18.666  21.148  1.00 29.76      A    H  
ATOM   4493  HA  PHE A 294       4.891 -17.060  23.396  1.00 24.22      A    H  
ATOM   4494  HB2 PHE A 294       5.078 -16.110  21.201  1.00 29.42      A    H  
ATOM   4495  HB3 PHE A 294       3.398 -16.374  20.849  1.00 29.42      A    H  
ATOM   4496  HD1 PHE A 294       5.771 -14.327  22.862  1.00 72.72      A    H  
ATOM   4497  HD2 PHE A 294       1.668 -14.838  21.615  1.00 74.39      A    H  
ATOM   4498  HE1 PHE A 294       5.215 -12.063  23.735  1.00 50.22      A    H  
ATOM   4499  HE2 PHE A 294       1.119 -12.578  22.491  1.00 59.85      A    H  
ATOM   4500  HZ  PHE A 294       2.891 -11.192  23.553  1.00 60.96      A    H  
ATOM   4501  N   ASP A 295       1.694 -17.661  23.091  1.00 19.25      A    N  
ATOM   4502  CA  ASP A 295       0.444 -17.596  23.861  1.00 20.89      A    C  
ATOM   4503  C   ASP A 295       0.563 -18.266  25.227  1.00 25.22      A    C  
ATOM   4504  O   ASP A 295       0.001 -17.776  26.218  1.00 23.04      A    O  
ATOM   4505  CB  ASP A 295      -0.722 -18.274  23.139  1.00 20.92      A    C  
ATOM   4506  CG  ASP A 295      -1.116 -17.665  21.811  1.00 22.11      A    C  
ATOM   4507  OD1 ASP A 295      -0.825 -16.473  21.576  1.00 27.38      A    O  
ATOM   4508  OD2 ASP A 295      -1.732 -18.380  20.990  1.00 20.27      A    O1-
ATOM   4509  H   ASP A 295       1.745 -18.194  22.231  1.00 21.25      A    H  
ATOM   4510  HA  ASP A 295       0.196 -16.545  24.028  1.00 22.89      A    H  
ATOM   4511  HB2 ASP A 295      -0.511 -19.332  22.985  1.00 22.92      A    H  
ATOM   4512  HB3 ASP A 295      -1.615 -18.247  23.761  1.00 22.92      A    H  
ATOM   4513  N   VAL A 296       1.294 -19.380  25.260  1.00 21.64      A    N  
ATOM   4514  CA  VAL A 296       1.496 -20.065  26.532  1.00 22.70      A    C  
ATOM   4515  C   VAL A 296       2.313 -19.230  27.505  1.00 26.73      A    C  
ATOM   4516  O   VAL A 296       1.912 -19.032  28.657  1.00 26.26      A    O  
ATOM   4517  CB  VAL A 296       2.105 -21.456  26.340  1.00 21.87      A    C  
ATOM   4518  CG1 VAL A 296       2.457 -22.171  27.647  1.00 22.34      A    C  
ATOM   4519  CG2 VAL A 296       1.177 -22.366  25.542  1.00 20.99      A    C  
ATOM   4520  H   VAL A 296       1.699 -19.746  24.406  1.00 23.64      A    H  
ATOM   4521  HA  VAL A 296       0.516 -20.206  26.995  1.00 24.70      A    H  
ATOM   4522  HB  VAL A 296       3.029 -21.348  25.770  1.00 23.87      A    H  
ATOM   4523 HG11 VAL A 296       2.822 -23.182  27.459  1.00 24.34      A    H  
ATOM   4524 HG12 VAL A 296       3.235 -21.663  28.214  1.00 24.34      A    H  
ATOM   4525 HG13 VAL A 296       1.587 -22.250  28.299  1.00 24.34      A    H  
ATOM   4526 HG21 VAL A 296       1.667 -23.303  25.309  1.00 22.99      A    H  
ATOM   4527 HG22 VAL A 296       0.272 -22.610  26.093  1.00 22.99      A    H  
ATOM   4528 HG23 VAL A 296       0.875 -21.927  24.593  1.00 22.99      A    H  
ATOM   4529  N   VAL A 297       3.446 -18.744  27.021  1.00 21.24      A    N  
ATOM   4530  CA  VAL A 297       4.288 -17.844  27.809  1.00 26.88      A    C  
ATOM   4531  C   VAL A 297       3.547 -16.616  28.332  1.00 36.78      A    C  
ATOM   4532  O   VAL A 297       3.645 -16.291  29.519  1.00 35.09      A    O  
ATOM   4533  CB  VAL A 297       5.571 -17.495  27.024  1.00 26.62      A    C  
ATOM   4534  CG1 VAL A 297       6.391 -16.350  27.618  1.00 38.19      A    C  
ATOM   4535  CG2 VAL A 297       6.455 -18.736  26.876  1.00 32.39      A    C  
ATOM   4536  H   VAL A 297       3.698 -18.941  26.057  1.00 23.24      A    H  
ATOM   4537  HA  VAL A 297       4.591 -18.398  28.700  1.00 28.88      A    H  
ATOM   4538  HB  VAL A 297       5.276 -17.180  26.021  1.00 28.62      A    H  
ATOM   4539 HG11 VAL A 297       7.325 -16.214  27.072  1.00 40.19      A    H  
ATOM   4540 HG12 VAL A 297       5.864 -15.397  27.567  1.00 40.19      A    H  
ATOM   4541 HG13 VAL A 297       6.644 -16.540  28.662  1.00 40.19      A    H  
ATOM   4542 HG21 VAL A 297       7.335 -18.523  26.268  1.00 34.39      A    H  
ATOM   4543 HG22 VAL A 297       6.803 -19.098  27.844  1.00 34.39      A    H  
ATOM   4544 HG23 VAL A 297       5.927 -19.555  26.388  1.00 34.39      A    H  
ATOM   4545  N   ARG A 298       2.778 -15.986  27.443  1.00 28.18      A    N  
ATOM   4546  CA  ARG A 298       1.906 -14.869  27.793  1.00 29.35      A    C  
ATOM   4547  C   ARG A 298       0.993 -15.148  28.983  1.00 39.45      A    C  
ATOM   4548  O   ARG A 298       0.943 -14.393  29.959  1.00 32.71      A    O  
ATOM   4549  CB  ARG A 298       1.142 -14.362  26.548  1.00 30.00      A    C  
ATOM   4550  CG  ARG A 298       0.028 -13.322  26.778  1.00 45.33      A    C  
ATOM   4551  CD  ARG A 298      -0.626 -12.739  25.513  1.00 75.92      A    C  
ATOM   4552  NE  ARG A 298      -1.342 -13.723  24.653  1.00 76.45      A    N  
ATOM   4553  CZ  ARG A 298      -2.682 -13.717  24.419  1.00 65.16      A    C  
ATOM   4554  NH1 ARG A 298      -3.480 -12.814  25.009  1.00 46.76      A    N  
ATOM   4555  NH2 ARG A 298      -3.213 -14.622  23.584  1.00 66.52      A    N1+
ATOM   4556  H   ARG A 298       2.781 -16.307  26.477  1.00 30.18      A    H  
ATOM   4557  HA  ARG A 298       2.563 -14.057  28.113  1.00 31.35      A    H  
ATOM   4558  HB2 ARG A 298       1.865 -13.960  25.837  1.00 32.00      A    H  
ATOM   4559  HB3 ARG A 298       0.690 -15.217  26.046  1.00 32.00      A    H  
ATOM   4560  HG2 ARG A 298      -0.761 -13.738  27.404  1.00 47.33      A    H  
ATOM   4561  HG3 ARG A 298       0.449 -12.493  27.349  1.00 47.33      A    H  
ATOM   4562  HD2 ARG A 298      -1.274 -11.908  25.791  1.00 77.92      A    H  
ATOM   4563  HD3 ARG A 298       0.151 -12.288  24.895  1.00 77.92      A    H  
ATOM   4564  HE  ARG A 298      -0.774 -14.417  24.186  1.00 78.45      A    H  
ATOM   4565 HH11 ARG A 298      -3.090 -12.128  25.639  1.00 48.76      A    H  
ATOM   4566 HH12 ARG A 298      -4.472 -12.813  24.821  1.00 48.76      A    H  
ATOM   4567 HH21 ARG A 298      -2.616 -15.287  23.104  1.00 68.52      A    H  
ATOM   4568 HH22 ARG A 298      -4.211 -14.628  23.406  1.00 68.52      A    H  
ATOM   4569  N   GLN A 299       0.297 -16.264  28.883  1.00 24.72      A    N  
ATOM   4570  CA  GLN A 299      -0.769 -16.551  29.820  1.00 24.49      A    C  
ATOM   4571  C   GLN A 299      -0.249 -17.160  31.108  1.00 38.75      A    C  
ATOM   4572  O   GLN A 299      -0.782 -16.862  32.175  1.00 31.27      A    O  
ATOM   4573  CB  GLN A 299      -1.781 -17.478  29.145  1.00 25.70      A    C  
ATOM   4574  CG  GLN A 299      -2.998 -17.745  30.034  1.00 23.40      A    C  
ATOM   4575  CD  GLN A 299      -4.148 -18.537  29.466  1.00 28.50      A    C  
ATOM   4576  NE2 GLN A 299      -4.178 -18.708  28.158  1.00 26.60      A    N  
ATOM   4577  OE1 GLN A 299      -5.018 -19.006  30.198  1.00 27.20      A    O  
ATOM   4578  H   GLN A 299       0.427 -16.865  28.077  1.00 26.72      A    H  
ATOM   4579  HA  GLN A 299      -1.289 -15.624  30.078  1.00 26.49      A    H  
ATOM   4580  HB2 GLN A 299      -2.114 -16.995  28.228  1.00 27.70      A    H  
ATOM   4581  HB3 GLN A 299      -1.314 -18.422  28.857  1.00 27.70      A    H  
ATOM   4582  HG2 GLN A 299      -2.702 -18.282  30.936  1.00 25.40      A    H  
ATOM   4583  HG3 GLN A 299      -3.404 -16.796  30.381  1.00 25.40      A    H  
ATOM   4584 HE21 GLN A 299      -3.465 -18.304  27.567  1.00 28.60      A    H  
ATOM   4585 HE22 GLN A 299      -4.950 -19.227  27.741  1.00 28.60      A    H  
ATOM   4586  N   CYS A 300       0.774 -18.005  31.014  1.00 31.03      A    N  
ATOM   4587  CA  CYS A 300       1.177 -18.786  32.185  1.00 32.02      A    C  
ATOM   4588  C   CYS A 300       2.087 -18.047  33.154  1.00 58.21      A    C  
ATOM   4589  O   CYS A 300       2.263 -18.469  34.302  1.00 49.76      A    O  
ATOM   4590  CB  CYS A 300       1.917 -20.055  31.779  1.00 24.02      A    C  
ATOM   4591  SG  CYS A 300       0.893 -21.379  31.152  1.00 35.52      A    S  
ATOM   4592  H   CYS A 300       1.181 -18.216  30.104  1.00 33.03      A    H  
ATOM   4593  HA  CYS A 300       0.292 -19.085  32.753  1.00 34.02      A    H  
ATOM   4594  HB2 CYS A 300       2.697 -19.832  31.049  1.00 26.02      A    H  
ATOM   4595  HB3 CYS A 300       2.433 -20.479  32.638  1.00 26.02      A    H  
ATOM   4596  HG  CYS A 300       0.420 -20.682  30.115  1.00 37.52      A    H  
ATOM   4597  N   SER A 301       2.738 -17.002  32.668  1.00 40.38      A    N  
ATOM   4598  CA  SER A 301       3.835 -16.383  33.402  1.00 67.80      A    C  
ATOM   4599  C   SER A 301       3.950 -14.896  33.036  1.00 33.78      A    C  
ATOM   4600  O   SER A 301       2.991 -14.164  32.790  1.00 65.32      A    O  
ATOM   4601  CB  SER A 301       5.131 -17.197  33.144  1.00 70.82      A    C  
ATOM   4602  OG  SER A 301       5.098 -18.450  33.824  1.00 66.78      A    O  
ATOM   4603  H   SER A 301       2.536 -16.679  31.728  1.00 42.38      A    H  
ATOM   4604  HA  SER A 301       3.625 -16.395  34.474  1.00 69.80      A    H  
ATOM   4605  HB2 SER A 301       5.270 -17.365  32.074  1.00 72.82      A    H  
ATOM   4606  HB3 SER A 301       6.009 -16.648  33.489  1.00 72.82      A    H  
ATOM   4607  HG  SER A 301       4.185 -18.616  34.056  1.00 68.78      A    H  
TER   
HETATM 4608  C1  A1A3A 900     -20.058 -19.955  -0.657  1.00 48.96      B    C  
HETATM 4609  N1  A1A3A 900     -19.820 -19.009   0.309  1.00 43.25      B    N  
HETATM 4610  O1  A1A3A 900     -19.690 -16.754   1.957  1.00 33.29      B    O  
HETATM 4611  C2  A1A3A 900     -20.941 -19.401  -1.552  1.00 49.66      B    C  
HETATM 4612  N2  A1A3A 900     -21.138 -15.650   0.619  1.00 36.14      B    N  
HETATM 4613  O2  A1A3A 900     -22.207 -12.168   5.113  1.00 35.94      B    O  
HETATM 4614  C3  A1A3A 900     -21.235 -18.070  -1.102  1.00 45.14      B    C  
HETATM 4615  N3  A1A3A 900     -19.594 -15.294   7.372  1.00 34.39      B    N  
HETATM 4616  C4  A1A3A 900     -20.521 -17.864   0.051  1.00 42.97      B    C  
HETATM 4617  N4  A1A3A 900     -21.568 -16.141   6.738  1.00 34.69      B    N  
HETATM 4618  C5  A1A3A 900     -20.411 -16.715   0.956  1.00 48.68      B    C  
HETATM 4619  N5  A1A3A 900     -22.446 -13.231   3.105  1.00 33.56      B    N  
HETATM 4620  C6  A1A3A 900     -20.211 -14.418   6.474  1.00 38.86      B    C  
HETATM 4621  C7  A1A3A 900     -20.459 -16.309   7.520  1.00 26.78      B    C  
HETATM 4622  C8  A1A3A 900     -21.413 -14.928   6.064  1.00 29.52      B    C  
HETATM 4623  C9  A1A3A 900     -22.654 -16.946   6.588  1.00 40.59      B    C  
HETATM 4624  C10 A1A3A 900     -23.649 -16.568   5.718  1.00 43.76      B    C  
HETATM 4625  C11 A1A3A 900     -23.544 -15.350   5.000  1.00 37.57      B    C  
HETATM 4626  C12 A1A3A 900     -22.441 -14.529   5.174  1.00 37.96      B    C  
HETATM 4627  C13 A1A3A 900     -22.345 -13.207   4.464  1.00 28.74      B    C  
HETATM 4628  C14 A1A3A 900     -21.247 -11.917   1.390  1.00 32.54      B    C  
HETATM 4629  C15 A1A3A 900     -22.468 -11.983   2.324  1.00 32.41      B    C  
HETATM 4630  C16 A1A3A 900     -22.416 -14.466   2.320  1.00 26.36      B    C  
HETATM 4631  C17 A1A3A 900     -21.161 -14.434   1.413  1.00 32.85      B    C  
HETATM 4632  C18 A1A3A 900     -21.134 -13.169   0.507  1.00 28.36      B    C  
HETATM 4633  C19 A1A3A 900     -17.730 -12.707  -2.159  1.00 57.57      B    C  
HETATM 4634  C20 A1A3A 900     -18.921 -12.005  -2.394  1.00 47.73      B    C  
HETATM 4635  C21 A1A3A 900     -20.025 -12.167  -1.542  1.00 46.90      B    C  
HETATM 4636  C22 A1A3A 900     -19.935 -13.026  -0.432  1.00 29.95      B    C  
HETATM 4637  C23 A1A3A 900     -18.730 -13.724  -0.186  1.00 46.67      B    C  
HETATM 4638  C24 A1A3A 900     -17.632 -13.565  -1.058  1.00 28.87      B    C  
HETATM 4639  HN1 A1A3A 900     -19.209 -19.146   1.120  1.00 45.25      B    H  
HETATM 4640  HN2 A1A3A 900     -21.698 -15.684  -0.218  1.00 38.14      B    H  
HETATM 4641  HC1 A1A3A 900     -19.586 -20.926  -0.617  1.00 50.96      B    H  
HETATM 4642 HC10 A1A3A 900     -24.519 -17.205   5.585  1.00 45.76      B    H  
HETATM 4643 HC11 A1A3A 900     -24.337 -15.051   4.320  1.00 39.57      B    H  
HETATM 4644 HC17 A1A3A 900     -20.293 -14.385   2.075  1.00 34.85      B    H  
HETATM 4645 HC18 A1A3A 900     -22.018 -13.204  -0.132  1.00 30.36      B    H  
HETATM 4646 HC19 A1A3A 900     -16.888 -12.573  -2.816  1.00 59.57      B    H  
HETATM 4647  HC2 A1A3A 900     -21.333 -19.896  -2.430  1.00 51.66      B    H  
HETATM 4648 HC20 A1A3A 900     -18.982 -11.328  -3.214  1.00 49.73      B    H  
HETATM 4649 HC21 A1A3A 900     -20.936 -11.619  -1.731  1.00 48.90      B    H  
HETATM 4650 HC23 A1A3A 900     -18.642 -14.375   0.667  1.00 48.67      B    H  
HETATM 4651 HC24 A1A3A 900     -16.711 -14.096  -0.871  1.00 30.87      B    H  
HETATM 4652  HC3 A1A3A 900     -21.893 -17.352  -1.572  1.00 47.14      B    H  
HETATM 4653  HC6 A1A3A 900     -19.741 -13.492   6.170  1.00 40.86      B    H  
HETATM 4654  HC7 A1A3A 900     -20.293 -17.152   8.168  1.00 28.78      B    H  
HETATM 4655  HC9 A1A3A 900     -22.675 -17.867   7.165  1.00 42.59      B    H  
HETATM 4656 H141 A1A3A 900     -21.311 -11.022   0.771  1.00 34.54      B    H  
HETATM 4657 H142 A1A3A 900     -20.336 -11.813   1.981  1.00 34.54      B    H  
HETATM 4658 H151 A1A3A 900     -23.384 -11.965   1.732  1.00 34.41      B    H  
HETATM 4659 H152 A1A3A 900     -22.501 -11.084   2.943  1.00 34.41      B    H  
HETATM 4660 H161 A1A3A 900     -23.325 -14.524   1.720  1.00 28.36      B    H  
HETATM 4661 H162 A1A3A 900     -22.356 -15.402   2.868  1.00 28.36      B    H  
HETATM 4662  O   HOH A1001      -6.922 -25.306  20.616  1.00 29.41      C    O  
HETATM 4663  H1  HOH A1001      -7.085 -25.864  19.792  1.00 31.41      C    H  
HETATM 4664  H2  HOH A1001      -7.384 -25.749  21.392  1.00 31.41      C    H  
HETATM 4665  O   HOH A1002       4.003 -34.349   8.580  1.00 41.50      C    O  
HETATM 4666  H1  HOH A1002       3.436 -34.148   9.388  1.00 43.50      C    H  
HETATM 4667  H2  HOH A1002       4.928 -34.613   8.891  1.00 43.50      C    H  
HETATM 4668  O   HOH A1003     -11.267 -31.898  24.073  1.00 48.46      C    O  
HETATM 4669  H1  HOH A1003     -12.088 -31.546  23.616  1.00 50.46      C    H  
HETATM 4670  H2  HOH A1003     -10.459 -31.405  23.731  1.00 50.46      C    H  
HETATM 4671  O   HOH A1004     -20.414 -13.867  15.323  1.00 31.55      C    O  
HETATM 4672  H1  HOH A1004     -20.846 -13.836  16.232  1.00 33.55      C    H  
HETATM 4673  H2  HOH A1004     -19.902 -14.729  15.232  1.00 33.55      C    H  
HETATM 4674  O   HOH A1005      -9.598   2.691  19.530  1.00 30.81      C    O  
HETATM 4675  H1  HOH A1005      -9.466   1.829  19.024  1.00 32.81      C    H  
HETATM 4676  H2  HOH A1005      -9.185   3.443  18.997  1.00 32.81      C    H  
HETATM 4677  O   HOH A1006     -21.480  -9.643   5.559  1.00 33.59      C    O  
HETATM 4678  H1  HOH A1006     -21.744 -10.585   5.308  1.00 35.59      C    H  
HETATM 4679  H2  HOH A1006     -21.976  -9.368   6.384  1.00 35.59      C    H  
HETATM 4680  O   HOH A1007     -13.824  -6.443  13.737  1.00 26.45      C    O  
HETATM 4681  H1  HOH A1007     -14.155  -5.549  14.046  1.00 28.45      C    H  
HETATM 4682  H2  HOH A1007     -14.300  -7.172  14.246  1.00 28.45      C    H  
HETATM 4683  O   HOH A1008      -1.851  -5.103  -5.778  1.00 36.00      C    O  
HETATM 4684  H1  HOH A1008      -2.472  -5.781  -5.357  1.00 38.00      C    H  
HETATM 4685  H2  HOH A1008      -1.866  -5.222  -6.778  1.00 38.00      C    H  
HETATM 4686  O   HOH A1009      -4.503  -1.761   2.782  1.00 28.38      C    O  
HETATM 4687  H1  HOH A1009      -4.391  -1.861   1.785  1.00 30.38      C    H  
HETATM 4688  H2  HOH A1009      -4.966  -2.575   3.153  1.00 30.38      C    H  
HETATM 4689  O   HOH A1010       1.024 -15.928  19.364  1.00 28.05      C    O  
HETATM 4690  H1  HOH A1010       1.450 -16.820  19.553  1.00 30.05      C    H  
HETATM 4691  H2  HOH A1010       0.283 -15.775  20.025  1.00 30.05      C    H  
HETATM 4692  O   HOH A1011     -23.102  -5.830   8.865  1.00 34.72      C    O  
HETATM 4693  H1  HOH A1011     -22.548  -6.671   8.868  1.00 36.72      C    H  
HETATM 4694  H2  HOH A1011     -23.910  -5.970   8.273  1.00 36.72      C    H  
HETATM 4695  O   HOH A1012       2.757 -21.789  15.793  1.00 30.45      C    O  
HETATM 4696  H1  HOH A1012       2.284 -22.385  16.455  1.00 32.45      C    H  
HETATM 4697  H2  HOH A1012       3.001 -22.329  14.977  1.00 32.45      C    H  
HETATM 4698  O   HOH A1013     -27.026 -12.182  11.061  1.00 41.61      C    O  
HETATM 4699  H1  HOH A1013     -26.325 -11.870  10.408  1.00 43.61      C    H  
HETATM 4700  H2  HOH A1013     -26.679 -12.059  11.992  1.00 43.61      C    H  
HETATM 4701  O   HOH A1014      -4.470 -33.991  11.954  1.00 43.58      C    O  
HETATM 4702  H1  HOH A1014      -3.535 -34.014  11.579  1.00 45.58      C    H  
HETATM 4703  H2  HOH A1014      -4.594 -34.775  12.569  1.00 45.58      C    H  
HETATM 4704  O   HOH A1015      -4.694 -35.070  17.623  1.00 35.16      C    O  
HETATM 4705  H1  HOH A1015      -3.715 -34.829  17.666  1.00 37.16      C    H  
HETATM 4706  H2  HOH A1015      -5.215 -34.245  17.367  1.00 37.16      C    H  
HETATM 4707  O   HOH A1016      -3.007 -16.771  33.726  1.00 36.06      C    O  
HETATM 4708  H1  HOH A1016      -2.266 -16.497  33.104  1.00 38.06      C    H  
HETATM 4709  H2  HOH A1016      -2.803 -17.687  34.077  1.00 38.06      C    H  
HETATM 4710  O   HOH A1017       2.967 -18.895   4.332  1.00 27.13      C    O  
HETATM 4711  H1  HOH A1017       3.516 -18.962   5.175  1.00 29.13      C    H  
HETATM 4712  H2  HOH A1017       2.366 -18.090   4.407  1.00 29.13      C    H  
HETATM 4713  O   HOH A1018       9.022 -21.374  24.451  1.00 37.18      C    O  
HETATM 4714  H1  HOH A1018       8.247 -20.742  24.479  1.00 39.18      C    H  
HETATM 4715  H2  HOH A1018       9.453 -21.322  23.541  1.00 39.18      C    H  
HETATM 4716  O   HOH A1019      -9.021 -21.621  13.434  1.00 19.22      C    O  
HETATM 4717  H1  HOH A1019      -8.234 -21.175  12.986  1.00 21.22      C    H  
HETATM 4718  H2  HOH A1019      -8.686 -22.249  14.144  1.00 21.22      C    H  
HETATM 4719  O   HOH A1020      -3.046 -34.507   4.778  1.00 50.68      C    O  
HETATM 4720  H1  HOH A1020      -3.057 -34.781   5.749  1.00 52.68      C    H  
HETATM 4721  H2  HOH A1020      -2.739 -33.556   4.714  1.00 52.68      C    H  
HETATM 4722  O   HOH A1021       8.083 -37.744  28.068  1.00 47.89      C    O  
HETATM 4723  H1  HOH A1021       8.266 -38.706  27.833  1.00 49.89      C    H  
HETATM 4724  H2  HOH A1021       8.957 -37.244  28.066  1.00 49.89      C    H  
HETATM 4725  O   HOH A1022       4.129 -21.668   9.866  1.00 38.83      C    O  
HETATM 4726  H1  HOH A1022       3.170 -21.504  10.132  1.00 40.83      C    H  
HETATM 4727  H2  HOH A1022       4.662 -21.879  10.688  1.00 40.83      C    H  
HETATM 4728  O   HOH A1023      -8.567 -17.594   3.902  1.00 20.95      C    O  
HETATM 4729  H1  HOH A1023      -8.271 -18.430   4.380  1.00 22.95      C    H  
HETATM 4730  H2  HOH A1023      -8.010 -17.492   3.071  1.00 22.95      C    H  
HETATM 4731  O   HOH A1024     -14.768   4.810  -9.762  1.00 42.41      C    O  
HETATM 4732  H1  HOH A1024     -15.424   4.050  -9.651  1.00 44.41      C    H  
HETATM 4733  H2  HOH A1024     -14.379   4.770 -10.683  1.00 44.41      C    H  
HETATM 4734  O   HOH A1025      -0.193  -8.135  -3.233  1.00 20.18      C    O  
HETATM 4735  H1  HOH A1025      -1.058  -8.545  -2.916  1.00 22.18      C    H  
HETATM 4736  H2  HOH A1025       0.556  -8.787  -3.079  1.00 22.18      C    H  
HETATM 4737  O   HOH A1026      -7.434 -24.866   1.613  1.00 34.09      C    O  
HETATM 4738  H1  HOH A1026      -7.070 -24.298   2.363  1.00 36.09      C    H  
HETATM 4739  H2  HOH A1026      -6.931 -24.650   0.773  1.00 36.09      C    H  
HETATM 4740  O   HOH A1027      -4.219 -10.517  -3.936  1.00 23.14      C    O  
HETATM 4741  H1  HOH A1027      -3.609 -10.126  -3.234  1.00 25.14      C    H  
HETATM 4742  H2  HOH A1027      -4.158  -9.949  -4.761  1.00 25.14      C    H  
HETATM 4743  O   HOH A1028       4.060  -5.923   8.188  1.00 40.52      C    O  
HETATM 4744  H1  HOH A1028       3.133  -5.692   8.508  1.00 42.52      C    H  
HETATM 4745  H2  HOH A1028       4.081  -6.890   7.921  1.00 42.52      C    H  
HETATM 4746  O   HOH A1029       4.214 -12.757   5.934  1.00 33.96      C    O  
HETATM 4747  H1  HOH A1029       3.522 -12.565   6.645  1.00 35.96      C    H  
HETATM 4748  H2  HOH A1029       4.221 -11.999   5.272  1.00 35.96      C    H  
HETATM 4749  O   HOH A1030     -23.278  -8.225   4.102  1.00 38.15      C    O  
HETATM 4750  H1  HOH A1030     -23.303  -7.249   4.350  1.00 40.15      C    H  
HETATM 4751  H2  HOH A1030     -22.459  -8.649   4.507  1.00 40.15      C    H  
HETATM 4752  O   HOH A1031      -5.262   4.306   7.523  1.00 31.10      C    O  
HETATM 4753  H1  HOH A1031      -6.009   4.761   8.023  1.00 33.10      C    H  
HETATM 4754  H2  HOH A1031      -4.571   3.983   8.179  1.00 33.10      C    H  
HETATM 4755  O   HOH A1032      16.066 -21.658  21.905  1.00 51.66      C    O  
HETATM 4756  H1  HOH A1032      15.124 -21.720  21.555  1.00 53.66      C    H  
HETATM 4757  H2  HOH A1032      16.040 -21.584  22.903  1.00 53.66      C    H  
HETATM 4758  O   HOH A1033       6.276 -27.460   9.593  1.00 44.79      C    O  
HETATM 4759  H1  HOH A1033       6.453 -28.210  10.244  1.00 46.79      C    H  
HETATM 4760  H2  HOH A1033       5.311 -27.486   9.321  1.00 46.79      C    H  
HETATM 4761  O   HOH A1034       1.495 -16.447   5.056  1.00 26.17      C    O  
HETATM 4762  H1  HOH A1034       1.061 -16.128   5.909  1.00 28.17      C    H  
HETATM 4763  H2  HOH A1034       2.254 -15.823   4.822  1.00 28.17      C    H  
HETATM 4764  O   HOH A1035     -17.840 -22.659  -2.380  1.00 54.93      C    O  
HETATM 4765  H1  HOH A1035     -17.827 -22.337  -3.335  1.00 56.93      C    H  
HETATM 4766  H2  HOH A1035     -16.998 -23.183  -2.201  1.00 56.93      C    H  
HETATM 4767  O   HOH A1036       0.479 -24.624   5.391  1.00 29.10      C    O  
HETATM 4768  H1  HOH A1036      -0.494 -24.555   5.145  1.00 31.10      C    H  
HETATM 4769  H2  HOH A1036       1.037 -24.176   4.678  1.00 31.10      C    H  
HETATM 4770  O   HOH A1037      -9.360  13.339   5.135  1.00 42.23      C    O  
HETATM 4771  H1  HOH A1037     -10.151  12.716   5.079  1.00 44.23      C    H  
HETATM 4772  H2  HOH A1037      -8.518  12.795   5.053  1.00 44.23      C    H  
HETATM 4773  O   HOH A1038      -3.574  -8.790  -6.688  1.00 29.35      C    O  
HETATM 4774  H1  HOH A1038      -4.538  -9.017  -6.851  1.00 31.35      C    H  
HETATM 4775  H2  HOH A1038      -3.512  -8.119  -5.937  1.00 31.35      C    H  
HETATM 4776  O   HOH A1039      -8.663 -20.870  19.236  1.00 30.73      C    O  
HETATM 4777  H1  HOH A1039      -8.077 -21.011  18.435  1.00 32.73      C    H  
HETATM 4778  H2  HOH A1039      -9.302 -20.112  19.054  1.00 32.73      C    H  
HETATM 4779  O   HOH A1040     -23.558  -5.684  19.653  1.00 49.08      C    O  
HETATM 4780  H1  HOH A1040     -22.560  -5.548  19.665  1.00 51.08      C    H  
HETATM 4781  H2  HOH A1040     -23.838  -6.070  20.538  1.00 51.08      C    H  
HETATM 4782  O   HOH A1041      14.059 -33.629  29.757  1.00 33.24      C    O  
HETATM 4783  H1  HOH A1041      13.427 -34.407  29.665  1.00 35.24      C    H  
HETATM 4784  H2  HOH A1041      14.234 -33.465  30.731  1.00 35.24      C    H  
HETATM 4785  O   HOH A1042      -2.588 -19.265  35.046  1.00 42.91      C    O  
HETATM 4786  H1  HOH A1042      -3.117 -19.912  34.478  1.00 44.91      C    H  
HETATM 4787  H2  HOH A1042      -3.226 -18.701  35.578  1.00 44.91      C    H  
HETATM 4788  O   HOH A1043       6.369 -35.079   9.778  1.00 47.07      C    O  
HETATM 4789  H1  HOH A1043       6.507 -36.031  10.075  1.00 49.07      C    H  
HETATM 4790  H2  HOH A1043       6.906 -34.472  10.369  1.00 49.07      C    H  
HETATM 4791  O   HOH A1044     -10.712  13.814  14.068  1.00 49.88      C    O  
HETATM 4792  H1  HOH A1044     -10.716  12.873  13.708  1.00 51.88      C    H  
HETATM 4793  H2  HOH A1044     -10.390  14.434  13.349  1.00 51.88      C    H  
HETATM 4794  O   HOH A1045      -4.436 -18.671  21.558  1.00 22.42      C    O  
HETATM 4795  H1  HOH A1045      -4.711 -19.567  21.187  1.00 24.42      C    H  
HETATM 4796  H2  HOH A1045      -3.447 -18.556  21.422  1.00 24.42      C    H  
HETATM 4797  O   HOH A1046      -6.177 -12.262  -2.922  1.00 26.13      C    O  
HETATM 4798  H1  HOH A1046      -5.599 -11.604  -3.421  1.00 28.13      C    H  
HETATM 4799  H2  HOH A1046      -6.752 -12.765  -3.580  1.00 28.13      C    H  
HETATM 4800  O   HOH A1047     -12.976 -27.514   6.502  1.00 35.02      C    O  
HETATM 4801  H1  HOH A1047     -12.217 -26.954   6.863  1.00 37.02      C    H  
HETATM 4802  H2  HOH A1047     -12.578 -28.303   6.013  1.00 37.02      C    H  
HETATM 4803  O   HOH A1048      -8.287 -41.113  24.277  1.00 53.23      C    O  
HETATM 4804  H1  HOH A1048      -8.962 -41.854  24.253  1.00 55.23      C    H  
HETATM 4805  H2  HOH A1048      -8.683 -40.307  23.831  1.00 55.23      C    H  
HETATM 4806  O   HOH A1049      -6.489 -32.919  18.013  1.00 50.35      C    O  
HETATM 4807  H1  HOH A1049      -6.221 -32.170  18.632  1.00 52.35      C    H  
HETATM 4808  H2  HOH A1049      -6.856 -33.677  18.562  1.00 52.35      C    H  
HETATM 4809  O   HOH A1050      -2.951 -14.619  19.601  1.00 23.98      C    O  
HETATM 4810  H1  HOH A1050      -2.611 -13.781  19.155  1.00 25.98      C    H  
HETATM 4811  H2  HOH A1050      -2.553 -15.417  19.136  1.00 25.98      C    H  
HETATM 4812  O   HOH A1051      -2.075 -25.542  21.304  1.00 21.67      C    O  
HETATM 4813  H1  HOH A1051      -1.077 -25.570  21.430  1.00 23.67      C    H  
HETATM 4814  H2  HOH A1051      -2.436 -26.479  21.381  1.00 23.67      C    H  
HETATM 4815  O   HOH A1052       9.672 -23.833  10.825  1.00 45.09      C    O  
HETATM 4816  H1  HOH A1052      10.156 -24.585  11.287  1.00 47.09      C    H  
HETATM 4817  H2  HOH A1052       8.875 -24.209  10.328  1.00 47.09      C    H  
HETATM 4818  O   HOH A1053     -13.053  10.921  -5.367  1.00 46.37      C    O  
HETATM 4819  H1  HOH A1053     -13.988  11.020  -5.003  1.00 48.37      C    H  
HETATM 4820  H2  HOH A1053     -12.452  11.545  -4.862  1.00 48.37      C    H  
HETATM 4821  O   HOH A1054     -23.432   2.663   6.508  1.00 43.05      C    O  
HETATM 4822  H1  HOH A1054     -22.748   3.055   5.887  1.00 45.05      C    H  
HETATM 4823  H2  HOH A1054     -23.992   1.995   5.998  1.00 45.05      C    H  
HETATM 4824  O   HOH A1055      -5.900 -16.632  -3.398  1.00 23.49      C    O  
HETATM 4825  H1  HOH A1055      -5.508 -17.131  -2.615  1.00 25.49      C    H  
HETATM 4826  H2  HOH A1055      -6.903 -16.617  -3.302  1.00 25.49      C    H  
HETATM 4827  O   HOH A1056     -10.695 -26.189   7.326  1.00 31.43      C    O  
HETATM 4828  H1  HOH A1056     -10.479 -25.203   7.359  1.00 33.43      C    H  
HETATM 4829  H2  HOH A1056     -10.466 -26.601   8.221  1.00 33.43      C    H  
HETATM 4830  O   HOH A1057     -15.965 -22.542  11.651  1.00 32.26      C    O  
HETATM 4831  H1  HOH A1057     -16.165 -21.730  12.207  1.00 34.26      C    H  
HETATM 4832  H2  HOH A1057     -16.535 -22.524  10.821  1.00 34.26      C    H  
HETATM 4833  O   HOH A1058     -17.101  -2.915  25.162  1.00 30.73      C    O  
HETATM 4834  H1  HOH A1058     -17.167  -3.900  25.359  1.00 32.73      C    H  
HETATM 4835  H2  HOH A1058     -16.775  -2.789  24.220  1.00 32.73      C    H  
HETATM 4836  O   HOH A1059       9.573 -36.495  30.902  1.00 49.76      C    O  
HETATM 4837  H1  HOH A1059       9.456 -37.488  30.798  1.00 51.76      C    H  
HETATM 4838  H2  HOH A1059      10.149 -36.163  30.151  1.00 51.76      C    H  
HETATM 4839  O   HOH A1060      -5.039  -3.955  -6.596  1.00 39.25      C    O  
HETATM 4840  H1  HOH A1060      -4.307  -3.288  -6.418  1.00 41.25      C    H  
HETATM 4841  H2  HOH A1060      -4.700  -4.638  -7.261  1.00 41.25      C    H  
HETATM 4842  O   HOH A1061     -23.704  -6.243  16.893  1.00 49.12      C    O  
HETATM 4843  H1  HOH A1061     -22.795  -5.920  16.616  1.00 51.12      C    H  
HETATM 4844  H2  HOH A1061     -23.822  -6.086  17.882  1.00 51.12      C    H  
HETATM 4845  O   HOH A1062       5.186 -21.501   7.320  1.00 40.84      C    O  
HETATM 4846  H1  HOH A1062       4.960 -20.569   7.019  1.00 42.84      C    H  
HETATM 4847  H2  HOH A1062       4.819 -21.638   8.252  1.00 42.84      C    H  
HETATM 4848  O   HOH A1063      -8.282 -29.412  11.396  1.00 43.98      C    O  
HETATM 4849  H1  HOH A1063      -7.628 -28.907  10.825  1.00 45.98      C    H  
HETATM 4850  H2  HOH A1063      -7.948 -29.421  12.341  1.00 45.98      C    H  
HETATM 4851  O   HOH A1064      -7.715  -5.509  -7.210  1.00 39.78      C    O  
HETATM 4852  H1  HOH A1064      -8.069  -5.715  -6.291  1.00 41.78      C    H  
HETATM 4853  H2  HOH A1064      -6.873  -4.967  -7.125  1.00 41.78      C    H  
HETATM 4854  O   HOH A1065       1.361 -33.952   7.686  1.00 51.74      C    O  
HETATM 4855  H1  HOH A1065       2.356 -34.123   7.660  1.00 53.74      C    H  
HETATM 4856  H2  HOH A1065       1.098 -33.790   8.641  1.00 53.74      C    H  
HETATM 4857  O   HOH A1066      -8.876   1.491  -7.554  1.00 36.39      C    O  
HETATM 4858  H1  HOH A1066      -9.434   1.888  -8.286  1.00 38.39      C    H  
HETATM 4859  H2  HOH A1066      -7.999   1.198  -7.940  1.00 38.39      C    H  
HETATM 4860  O   HOH A1067      -2.800 -14.245  -1.761  1.00 25.79      C    O  
HETATM 4861  H1  HOH A1067      -3.516 -14.219  -1.055  1.00 27.79      C    H  
HETATM 4862  H2  HOH A1067      -3.227 -14.411  -2.663  1.00 27.79      C    H  
HETATM 4863  O   HOH A1068     -26.507  -6.154   3.705  1.00 53.67      C    O  
HETATM 4864  H1  HOH A1068     -27.481  -6.070   3.486  1.00 55.67      C    H  
HETATM 4865  H2  HOH A1068     -26.344  -7.047   4.130  1.00 55.67      C    H  
HETATM 4866  O   HOH A1069      -2.410 -16.987  -0.970  1.00 28.61      C    O  
HETATM 4867  H1  HOH A1069      -2.480 -15.989  -1.105  1.00 30.61      C    H  
HETATM 4868  H2  HOH A1069      -3.326 -17.391  -1.086  1.00 30.61      C    H  
HETATM 4869  O   HOH A1070      -7.489 -32.044  32.956  1.00 43.62      C    O  
HETATM 4870  H1  HOH A1070      -7.920 -31.757  33.815  1.00 45.62      C    H  
HETATM 4871  H2  HOH A1070      -6.519 -32.237  33.133  1.00 45.62      C    H  
HETATM 4872  O   HOH A1071      -7.176 -27.280  18.638  1.00 42.73      C    O  
HETATM 4873  H1  HOH A1071      -7.903 -27.967  18.576  1.00 44.73      C    H  
HETATM 4874  H2  HOH A1071      -6.711 -27.215  17.747  1.00 44.73      C    H  
HETATM 4875  O   HOH A1072      -2.532  -7.404   7.175  1.00 24.45      C    O  
HETATM 4876  H1  HOH A1072      -2.198  -8.077   7.842  1.00 26.45      C    H  
HETATM 4877  H2  HOH A1072      -1.765  -7.152   6.564  1.00 26.45      C    H  
HETATM 4878  O   HOH A1073     -25.153  -6.348   7.102  1.00 50.55      C    O  
HETATM 4879  H1  HOH A1073     -24.765  -6.113   6.203  1.00 52.55      C    H  
HETATM 4880  H2  HOH A1073     -25.898  -7.005   6.974  1.00 52.55      C    H  
HETATM 4881  O   HOH A1074      -2.365   2.569  20.737  1.00 32.73      C    O  
HETATM 4882  H1  HOH A1074      -1.926   1.662  20.716  1.00 34.73      C    H  
HETATM 4883  H2  HOH A1074      -2.183   3.001  21.622  1.00 34.73      C    H  
HETATM 4884  O   HOH A1075      -1.559   5.374  14.799  1.00 42.69      C    O  
HETATM 4885  H1  HOH A1075      -2.278   4.766  15.159  1.00 44.69      C    H  
HETATM 4886  H2  HOH A1075      -1.328   6.054  15.497  1.00 44.69      C    H  
HETATM 4887  O   HOH A1076     -14.864 -26.362   2.343  1.00 35.90      C    O  
HETATM 4888  H1  HOH A1076     -14.890 -26.555   3.334  1.00 37.90      C    H  
HETATM 4889  H2  HOH A1076     -15.059 -25.393   2.195  1.00 37.90      C    H  
HETATM 4890  O   HOH A1077       1.381 -25.037   7.924  1.00 42.63      C    O  
HETATM 4891  H1  HOH A1077       1.800 -25.947   7.974  1.00 44.63      C    H  
HETATM 4892  H2  HOH A1077       1.064 -24.874   6.977  1.00 44.63      C    H  
HETATM 4893  O   HOH A1078      -1.662 -18.300   1.282  1.00 26.42      C    O  
HETATM 4894  H1  HOH A1078      -0.919 -17.913   1.850  1.00 28.42      C    H  
HETATM 4895  H2  HOH A1078      -1.750 -17.751   0.439  1.00 28.42      C    H  
HETATM 4896  O   HOH A1079      -1.478  -9.980  14.055  1.00 24.24      C    O  
HETATM 4897  H1  HOH A1079      -2.041  -9.151  14.162  1.00 26.24      C    H  
HETATM 4898  H2  HOH A1079      -1.305 -10.132  13.079  1.00 26.24      C    H  
HETATM 4899  O   HOH A1080      -2.152 -25.007   2.540  1.00 27.10      C    O  
HETATM 4900  H1  HOH A1080      -2.151 -24.909   3.541  1.00 29.10      C    H  
HETATM 4901  H2  HOH A1080      -1.551 -24.312   2.141  1.00 29.10      C    H  
HETATM 4902  O   HOH A1081     -11.531   8.634  -5.442  1.00 43.99      C    O  
HETATM 4903  H1  HOH A1081     -12.113   9.441  -5.618  1.00 45.99      C    H  
HETATM 4904  H2  HOH A1081     -10.573   8.923  -5.419  1.00 45.99      C    H  
HETATM 4905  O   HOH A1082      16.991 -35.718  16.928  1.00 48.73      C    O  
HETATM 4906  H1  HOH A1082      17.200 -34.767  16.689  1.00 50.73      C    H  
HETATM 4907  H2  HOH A1082      17.611 -36.009  17.660  1.00 50.73      C    H  
HETATM 4908  O   HOH A1083       6.257 -14.312   6.926  1.00 29.38      C    O  
HETATM 4909  H1  HOH A1083       5.494 -13.726   6.610  1.00 31.38      C    H  
HETATM 4910  H2  HOH A1083       6.775 -13.812   7.624  1.00 31.38      C    H  
HETATM 4911  O   HOH A1084     -16.285 -22.586  15.251  1.00 45.20      C    O  
HETATM 4912  H1  HOH A1084     -16.172 -21.801  14.632  1.00 47.20      C    H  
HETATM 4913  H2  HOH A1084     -16.109 -22.298  16.193  1.00 47.20      C    H  
HETATM 4914  O   HOH A1085     -17.212  10.501  -6.841  1.00 57.75      C    O  
HETATM 4915  H1  HOH A1085     -16.535  11.015  -6.306  1.00 59.75      C    H  
HETATM 4916  H2  HOH A1085     -16.814  10.279  -7.736  1.00 59.75      C    H  
HETATM 4917  O   HOH A1086     -14.423  -8.920  -1.361  1.00 27.17      C    O  
HETATM 4918  H1  HOH A1086     -15.179  -9.434  -0.935  1.00 29.17      C    H  
HETATM 4919  H2  HOH A1086     -14.060  -9.445  -2.137  1.00 29.17      C    H  
HETATM 4920  O   HOH A1087      -9.653  14.870  10.627  1.00 51.28      C    O  
HETATM 4921  H1  HOH A1087      -9.341  15.779  10.912  1.00 53.28      C    H  
HETATM 4922  H2  HOH A1087      -9.367  14.714   9.671  1.00 53.28      C    H  
HETATM 4923  O   HOH A1088     -19.668  11.373  -5.377  1.00 46.25      C    O  
HETATM 4924  H1  HOH A1088     -20.587  11.299  -5.787  1.00 48.25      C    H  
HETATM 4925  H2  HOH A1088     -18.973  11.175  -6.080  1.00 48.25      C    H  
HETATM 4926  O   HOH A1089     -15.791   7.698  -9.418  1.00 38.75      C    O  
HETATM 4927  H1  HOH A1089     -14.932   7.308  -9.755  1.00 40.75      C    H  
HETATM 4928  H2  HOH A1089     -16.458   6.953  -9.303  1.00 40.75      C    H  
HETATM 4929  O   HOH A1090      15.075 -29.195  24.467  1.00 47.46      C    O  
HETATM 4930  H1  HOH A1090      15.031 -28.740  25.361  1.00 49.46      C    H  
HETATM 4931  H2  HOH A1090      15.390 -28.529  23.786  1.00 49.46      C    H  
HETATM 4932  O   HOH A1091       0.388 -36.432   6.788  1.00 52.14      C    O  
HETATM 4933  H1  HOH A1091       0.640 -37.114   7.481  1.00 54.14      C    H  
HETATM 4934  H2  HOH A1091       0.725 -35.525   7.069  1.00 54.14      C    H  
HETATM 4935  O   HOH A1092     -26.000 -16.461   9.006  1.00 46.31      C    O  
HETATM 4936  H1  HOH A1092     -26.911 -16.751   8.708  1.00 48.31      C    H  
HETATM 4937  H2  HOH A1092     -25.467 -17.277   9.267  1.00 48.31      C    H
[truncated: 23,129 more chars]
