# Supplementary material for: Discovery of Highly Potent Noncovalent Inhibitors of SARS-CoV‑2 Main Protease through Computer-Aided Drug Design
Source: J Med Chem. 2025 Oct 12;68(20):21330–45. doi: 10.1021/acs.jmedchem.5c01199 (PMC12557384; doi:10.1021/acs.jmedchem.5c01199)
Supplement: Supplementary file 4 [file jm5c01199_si_004.pdb]

HEADER    drdougan                                19-AUG-24   XXXX              
TITLE     MPRO_non_covalent_fin                                                 
COMPND    cmpd29
REMARK   3
REMARK   3 REFINEMENT.
REMARK   3   PROGRAM     : REFMAC 5.8.0415   
REMARK   3   AUTHORS     : MURSHUDOV,SKUBAK,LEBEDEV,PANNU,
REMARK   3                 STEINER,NICHOLLS,WINN,LONG,VAGIN
REMARK   3
REMARK   3    REFINEMENT TARGET : MAXIMUM LIKELIHOOD
REMARK   3
REMARK   3  DATA USED IN REFINEMENT.
REMARK   3   RESOLUTION RANGE HIGH (ANGSTROMS) :   2.00
REMARK   3   RESOLUTION RANGE LOW  (ANGSTROMS) :  30.00
REMARK   3   DATA CUTOFF            (SIGMA(F)) : NONE
REMARK   3   COMPLETENESS FOR RANGE        (%) :  85.21
REMARK   3   NUMBER OF REFLECTIONS             :   39761
REMARK   3
REMARK   3  FIT TO DATA USED IN REFINEMENT.
REMARK   3   CROSS-VALIDATION METHOD          : THROUGHOUT
REMARK   3   FREE R VALUE TEST SET SELECTION  : RANDOM
REMARK   3   R VALUE     (WORKING + TEST SET) : 0.17678
REMARK   3   R VALUE            (WORKING SET) :  0.17512
REMARK   3   FREE R VALUE                     :  0.21745
REMARK   3   FREE R VALUE TEST SET SIZE   (%) :  3.9
REMARK   3   FREE R VALUE TEST SET COUNT      :  1621
REMARK   3
REMARK   3  FIT IN THE HIGHEST RESOLUTION BIN.
REMARK   3   TOTAL NUMBER OF BINS USED           :      20
REMARK   3   BIN RESOLUTION RANGE HIGH           :    2.000
REMARK   3   BIN RESOLUTION RANGE LOW            :    2.052
REMARK   3   REFLECTION IN BIN     (WORKING SET) :     2982
REMARK   3   BIN COMPLETENESS (WORKING+TEST) (%) :    88.32
REMARK   3   BIN R VALUE           (WORKING SET) :    0.278
REMARK   3   BIN FREE R VALUE SET COUNT          :      118
REMARK   3   BIN FREE R VALUE                    :    0.307
REMARK   3
REMARK   3  NUMBER OF NON-HYDROGEN ATOMS USED IN REFINEMENT.
REMARK   3   ALL ATOMS                :     4986
REMARK   3
REMARK   3  B VALUES.
REMARK   3   FROM WILSON PLOT           (A**2) : NULL
REMARK   3   MEAN B VALUE      (OVERALL, A**2) :  26.315
REMARK   3   OVERALL ANISOTROPIC B VALUE.
REMARK   3    B11 (A**2) :     4.16
REMARK   3    B22 (A**2) :    -1.98
REMARK   3    B33 (A**2) :    -2.19
REMARK   3    B12 (A**2) :     0.00
REMARK   3    B13 (A**2) :     0.00
REMARK   3    B23 (A**2) :     0.00
REMARK   3
REMARK   3  ESTIMATED OVERALL COORDINATE ERROR.
REMARK   3   ESU BASED ON R VALUE                            (A):   0.188
REMARK   3   ESU BASED ON FREE R VALUE                       (A):   0.165
REMARK   3   ESU BASED ON MAXIMUM LIKELIHOOD                 (A):   0.119
REMARK   3   ESU FOR B VALUES BASED ON MAXIMUM LIKELIHOOD (A**2):   9.081
REMARK   3
REMARK   3 CORRELATION COEFFICIENTS.
REMARK   3   CORRELATION COEFFICIENT FO-FC      :   0.964
REMARK   3   CORRELATION COEFFICIENT FO-FC FREE :   0.949
REMARK   3
REMARK   3  RMS DEVIATIONS FROM IDEAL VALUES        COUNT    RMS    WEIGHT
REMARK   3   BOND LENGTHS REFINED ATOMS        (A):  4864 ; 0.005 ; 0.012
REMARK   3   BOND ANGLES REFINED ATOMS   (DEGREES):  6619 ; 1.419 ; 1.680
REMARK   3   TORSION ANGLES, PERIOD 1    (DEGREES):   604 ; 7.050 ; 5.000
REMARK   3   TORSION ANGLES, PERIOD 2    (DEGREES):    22 ; 5.122 ; 5.000
REMARK   3   TORSION ANGLES, PERIOD 3    (DEGREES):   766 ;14.258 ;10.000
REMARK   3   CHIRAL-CENTER RESTRAINTS       (A**3):   740 ; 0.094 ; 0.200
REMARK   3   GENERAL PLANES REFINED ATOMS      (A):  3794 ; 0.007 ; 0.020
REMARK   3
REMARK   3  ISOTROPIC THERMAL FACTOR RESTRAINTS.     COUNT   RMS    WEIGHT
REMARK   3   MAIN-CHAIN BOND REFINED ATOMS  (A**2):  2413 ; 3.286 ; 2.284
REMARK   3   MAIN-CHAIN ANGLE REFINED ATOMS (A**2):  3015 ; 4.323 ; 4.079
REMARK   3   SIDE-CHAIN BOND REFINED ATOMS  (A**2):  2451 ; 5.943 ; 2.734
REMARK   3   LONG RANGE B REFINED ATOMS (A**2)    :  7260 ; 9.492 ;  28.17
REMARK   3
REMARK   3  NCS RESTRAINTS STATISTICS
REMARK   3   NUMBER OF NCS GROUPS : NULL
REMARK   3
REMARK   3  TWIN DETAILS
REMARK   3   NUMBER OF TWIN DOMAINS  : NULL
REMARK   3
REMARK   3
REMARK   3  TLS DETAILS
REMARK   3   NUMBER OF TLS GROUPS  :   14
REMARK   3   ATOM RECORD CONTAINS RESIDUAL B FACTORS ONLY
REMARK   3
REMARK   3   TLS GROUP :     1
REMARK   3    NUMBER OF COMPONENTS GROUP :    1
REMARK   3    COMPONENTS        C SSSEQI   TO  C SSSEQI
REMARK   3    RESIDUE RANGE :   A     1        A    43
REMARK   3    ORIGIN FOR THE GROUP (A): -10.6539  -1.0690  -0.0392
REMARK   3    T TENSOR
REMARK   3      T11:   0.0182 T22:   0.1385
REMARK   3      T33:   0.1717 T12:  -0.0024
REMARK   3      T13:   0.0165 T23:  -0.0060
REMARK   3    L TENSOR
REMARK   3      L11:   0.2029 L22:   2.3518
REMARK   3      L33:   1.3594 L12:  -0.5491
REMARK   3      L13:  -0.0231 L23:  -0.5580
REMARK   3    S TENSOR
REMARK   3      S11:  -0.0122 S12:  -0.0646 S13:   0.0227
REMARK   3      S21:   0.1365 S22:   0.0509 S23:   0.1793
REMARK   3      S31:  -0.1180 S32:  -0.1080 S33:  -0.0387
REMARK   3
REMARK   3   TLS GROUP :     2
REMARK   3    NUMBER OF COMPONENTS GROUP :    1
REMARK   3    COMPONENTS        C SSSEQI   TO  C SSSEQI
REMARK   3    RESIDUE RANGE :   A    44        A    70
REMARK   3    ORIGIN FOR THE GROUP (A): -18.5654  10.4789 -14.0367
REMARK   3    T TENSOR
REMARK   3      T11:   0.0924 T22:   0.2000
REMARK   3      T33:   0.2681 T12:  -0.0005
REMARK   3      T13:  -0.0949 T23:   0.0494
REMARK   3    L TENSOR
REMARK   3      L11:   1.0751 L22:   2.9654
REMARK   3      L33:   1.4814 L12:  -0.6508
REMARK   3      L13:  -0.4182 L23:  -0.1080
REMARK   3    S TENSOR
REMARK   3      S11:   0.0565 S12:   0.2150 S13:   0.1538
REMARK   3      S21:  -0.4331 S22:   0.1392 S23:   0.5119
REMARK   3      S31:   0.0211 S32:  -0.4389 S33:  -0.1956
REMARK   3
REMARK   3   TLS GROUP :     3
REMARK   3    NUMBER OF COMPONENTS GROUP :    1
REMARK   3    COMPONENTS        C SSSEQI   TO  C SSSEQI
REMARK   3    RESIDUE RANGE :   A    71        A   120
REMARK   3    ORIGIN FOR THE GROUP (A):  -9.9024   4.8142   0.8031
REMARK   3    T TENSOR
REMARK   3      T11:   0.0668 T22:   0.1080
REMARK   3      T33:   0.1340 T12:   0.0168
REMARK   3      T13:   0.0223 T23:  -0.0056
REMARK   3    L TENSOR
REMARK   3      L11:   0.7991 L22:   1.6360
REMARK   3      L33:   0.6797 L12:  -0.2773
REMARK   3      L13:   0.0010 L23:  -0.2491
REMARK   3    S TENSOR
REMARK   3      S11:  -0.0167 S12:  -0.1275 S13:   0.0595
REMARK   3      S21:   0.1855 S22:   0.0257 S23:   0.1959
REMARK   3      S31:  -0.1982 S32:  -0.0328 S33:  -0.0090
REMARK   3
REMARK   3   TLS GROUP :     4
REMARK   3    NUMBER OF COMPONENTS GROUP :    1
REMARK   3    COMPONENTS        C SSSEQI   TO  C SSSEQI
REMARK   3    RESIDUE RANGE :   A   121        A   155
REMARK   3    ORIGIN FOR THE GROUP (A):  -3.2190  -6.6612  -3.9367
REMARK   3    T TENSOR
REMARK   3      T11:   0.0131 T22:   0.0841
REMARK   3      T33:   0.0951 T12:   0.0192
REMARK   3      T13:   0.0036 T23:  -0.0048
REMARK   3    L TENSOR
REMARK   3      L11:   2.0395 L22:   2.0640
REMARK   3      L33:   0.6987 L12:  -0.1919
REMARK   3      L13:   0.3509 L23:  -0.7548
REMARK   3    S TENSOR
REMARK   3      S11:  -0.0297 S12:  -0.1116 S13:  -0.0150
REMARK   3      S21:  -0.0696 S22:  -0.0576 S23:   0.0702
REMARK   3      S31:   0.0351 S32:  -0.0966 S33:   0.0873
REMARK   3
REMARK   3   TLS GROUP :     5
REMARK   3    NUMBER OF COMPONENTS GROUP :    1
REMARK   3    COMPONENTS        C SSSEQI   TO  C SSSEQI
REMARK   3    RESIDUE RANGE :   A   156        A   237
REMARK   3    ORIGIN FOR THE GROUP (A):   9.5621  -9.3212  -8.8208
REMARK   3    T TENSOR
REMARK   3      T11:   0.0648 T22:   0.1157
REMARK   3      T33:   0.1209 T12:   0.0089
REMARK   3      T13:   0.0196 T23:   0.0004
REMARK   3    L TENSOR
REMARK   3      L11:   0.9248 L22:   1.3252
REMARK   3      L33:   0.3439 L12:  -0.5347
REMARK   3      L13:   0.1798 L23:  -0.4384
REMARK   3    S TENSOR
REMARK   3      S11:   0.0841 S12:   0.0086 S13:   0.0320
REMARK   3      S21:  -0.2157 S22:  -0.0874 S23:  -0.1872
REMARK   3      S31:   0.0128 S32:   0.0870 S33:   0.0033
REMARK   3
REMARK   3   TLS GROUP :     6
REMARK   3    NUMBER OF COMPONENTS GROUP :    1
REMARK   3    COMPONENTS        C SSSEQI   TO  C SSSEQI
REMARK   3    RESIDUE RANGE :   A   238        A   274
REMARK   3    ORIGIN FOR THE GROUP (A):  22.5076 -14.0991  -3.7575
REMARK   3    T TENSOR
REMARK   3      T11:   0.0044 T22:   0.0834
REMARK   3      T33:   0.1555 T12:  -0.0097
REMARK   3      T13:   0.0146 T23:   0.0233
REMARK   3    L TENSOR
REMARK   3      L11:   3.1886 L22:   3.1081
REMARK   3      L33:   4.4857 L12:   0.0398
REMARK   3      L13:  -0.3020 L23:   0.2508
REMARK   3    S TENSOR
REMARK   3      S11:   0.0135 S12:  -0.1091 S13:   0.1316
REMARK   3      S21:  -0.0836 S22:  -0.1258 S23:  -0.5337
REMARK   3      S31:  -0.0499 S32:   0.2343 S33:   0.1123
REMARK   3
REMARK   3   TLS GROUP :     7
REMARK   3    NUMBER OF COMPONENTS GROUP :    1
REMARK   3    COMPONENTS        C SSSEQI   TO  C SSSEQI
REMARK   3    RESIDUE RANGE :   A   275        A   301
REMARK   3    ORIGIN FOR THE GROUP (A):  11.1791 -19.1416  -0.9214
REMARK   3    T TENSOR
REMARK   3      T11:   0.0468 T22:   0.1174
REMARK   3      T33:   0.1276 T12:  -0.0019
REMARK   3      T13:  -0.0247 T23:   0.0061
REMARK   3    L TENSOR
REMARK   3      L11:   1.2516 L22:   3.7265
REMARK   3      L33:   2.7672 L12:   0.7921
REMARK   3      L13:  -0.8932 L23:   1.1301
REMARK   3    S TENSOR
REMARK   3      S11:   0.0420 S12:  -0.0827 S13:  -0.1347
REMARK   3      S21:   0.0696 S22:   0.0013 S23:   0.0271
REMARK   3      S31:   0.0863 S32:  -0.0847 S33:  -0.0433
REMARK   3
REMARK   3   TLS GROUP :     8
REMARK   3    NUMBER OF COMPONENTS GROUP :    1
REMARK   3    COMPONENTS        C SSSEQI   TO  C SSSEQI
REMARK   3    RESIDUE RANGE :   B     1        B    43
REMARK   3    ORIGIN FOR THE GROUP (A):  -7.1126 -17.8674  18.2438
REMARK   3    T TENSOR
REMARK   3      T11:   0.0622 T22:   0.0994
REMARK   3      T33:   0.0674 T12:   0.0315
REMARK   3      T13:   0.0100 T23:  -0.0017
REMARK   3    L TENSOR
REMARK   3      L11:   0.3448 L22:   1.1564
REMARK   3      L33:   1.3313 L12:   0.1819
REMARK   3      L13:  -0.6676 L23:  -0.4427
REMARK   3    S TENSOR
REMARK   3      S11:   0.0182 S12:  -0.0567 S13:   0.0131
REMARK   3      S21:   0.1951 S22:   0.0289 S23:   0.0242
REMARK   3      S31:  -0.0326 S32:   0.0952 S33:  -0.0471
REMARK   3
REMARK   3   TLS GROUP :     9
REMARK   3    NUMBER OF COMPONENTS GROUP :    1
REMARK   3    COMPONENTS        C SSSEQI   TO  C SSSEQI
REMARK   3    RESIDUE RANGE :   B    44        B    70
REMARK   3    ORIGIN FOR THE GROUP (A):  -2.1335 -27.1304  34.8742
REMARK   3    T TENSOR
REMARK   3      T11:   0.2074 T22:   0.1585
REMARK   3      T33:   0.0916 T12:   0.0352
REMARK   3      T13:   0.0136 T23:   0.0090
REMARK   3    L TENSOR
REMARK   3      L11:   0.2412 L22:   2.1881
REMARK   3      L33:   3.7313 L12:  -0.7141
REMARK   3      L13:   0.9427 L23:  -2.8486
REMARK   3    S TENSOR
REMARK   3      S11:  -0.0078 S12:   0.0430 S13:   0.0406
REMARK   3      S21:   0.1532 S22:  -0.1265 S23:  -0.0921
REMARK   3      S31:  -0.1326 S32:   0.1831 S33:   0.1343
REMARK   3
REMARK   3   TLS GROUP :    10
REMARK   3    NUMBER OF COMPONENTS GROUP :    1
REMARK   3    COMPONENTS        C SSSEQI   TO  C SSSEQI
REMARK   3    RESIDUE RANGE :   B    71        B   100
REMARK   3    ORIGIN FOR THE GROUP (A): -13.1704 -17.1525  28.3827
REMARK   3    T TENSOR
REMARK   3      T11:   0.1246 T22:   0.0964
REMARK   3      T33:   0.0444 T12:   0.0406
REMARK   3      T13:   0.0684 T23:   0.0168
REMARK   3    L TENSOR
REMARK   3      L11:   1.0613 L22:   3.2739
REMARK   3      L33:   2.3269 L12:  -1.1362
REMARK   3      L13:   0.7255 L23:  -1.1630
REMARK   3    S TENSOR
REMARK   3      S11:  -0.0748 S12:  -0.0802 S13:   0.0372
REMARK   3      S21:   0.4575 S22:   0.1079 S23:   0.1641
REMARK   3      S31:  -0.1717 S32:  -0.0519 S33:  -0.0331
REMARK   3
REMARK   3   TLS GROUP :    11
REMARK   3    NUMBER OF COMPONENTS GROUP :    1
REMARK   3    COMPONENTS        C SSSEQI   TO  C SSSEQI
REMARK   3    RESIDUE RANGE :   B   101        B   155
REMARK   3    ORIGIN FOR THE GROUP (A):  -6.4805 -23.2091  10.6888
REMARK   3    T TENSOR
REMARK   3      T11:   0.0248 T22:   0.0964
REMARK   3      T33:   0.0481 T12:   0.0296
REMARK   3      T13:   0.0044 T23:   0.0066
REMARK   3    L TENSOR
REMARK   3      L11:   0.4701 L22:   1.6052
REMARK   3      L33:   1.7836 L12:   0.3912
REMARK   3      L13:  -0.0190 L23:  -0.0530
REMARK   3    S TENSOR
REMARK   3      S11:  -0.0285 S12:  -0.0389 S13:   0.0230
REMARK   3      S21:   0.0042 S22:   0.0712 S23:   0.0965
REMARK   3      S31:   0.1094 S32:   0.1322 S33:  -0.0426
REMARK   3
REMARK   3   TLS GROUP :    12
REMARK   3    NUMBER OF COMPONENTS GROUP :    1
REMARK   3    COMPONENTS        C SSSEQI   TO  C SSSEQI
REMARK   3    RESIDUE RANGE :   B   156        B   200
REMARK   3    ORIGIN FOR THE GROUP (A):  -2.7930 -31.9571  14.7924
REMARK   3    T TENSOR
REMARK   3      T11:   0.1376 T22:   0.1460
REMARK   3      T33:   0.0521 T12:   0.0894
REMARK   3      T13:   0.0031 T23:   0.0115
REMARK   3    L TENSOR
REMARK   3      L11:   0.2061 L22:   0.4810
REMARK   3      L33:   1.6602 L12:   0.3108
REMARK   3      L13:  -0.1215 L23:  -0.0553
REMARK   3    S TENSOR
REMARK   3      S11:  -0.0089 S12:  -0.0023 S13:   0.0145
REMARK   3      S21:   0.0285 S22:   0.0001 S23:   0.0294
REMARK   3      S31:   0.4072 S32:   0.1941 S33:   0.0088
REMARK   3
REMARK   3   TLS GROUP :    13
REMARK   3    NUMBER OF COMPONENTS GROUP :    1
REMARK   3    COMPONENTS        C SSSEQI   TO  C SSSEQI
REMARK   3    RESIDUE RANGE :   B   201        B   274
REMARK   3    ORIGIN FOR THE GROUP (A):  -8.3674 -35.4100 -13.5924
REMARK   3    T TENSOR
REMARK   3      T11:   0.0721 T22:   0.0952
REMARK   3      T33:   0.0608 T12:  -0.0038
REMARK   3      T13:  -0.0021 T23:  -0.0230
REMARK   3    L TENSOR
REMARK   3      L11:   0.7962 L22:   1.2372
REMARK   3      L33:   1.0944 L12:  -0.3603
REMARK   3      L13:  -0.1530 L23:   0.4235
REMARK   3    S TENSOR
REMARK   3      S11:  -0.0073 S12:   0.0186 S13:  -0.0564
REMARK   3      S21:  -0.0365 S22:  -0.0180 S23:   0.0849
REMARK   3      S31:   0.0390 S32:  -0.1283 S33:   0.0253
REMARK   3
REMARK   3   TLS GROUP :    14
REMARK   3    NUMBER OF COMPONENTS GROUP :    1
REMARK   3    COMPONENTS        C SSSEQI   TO  C SSSEQI
REMARK   3    RESIDUE RANGE :   B   275        B   301
REMARK   3    ORIGIN FOR THE GROUP (A):  -4.4180 -24.9958  -9.1048
REMARK   3    T TENSOR
REMARK   3      T11:   0.0767 T22:   0.0779
REMARK   3      T33:   0.0479 T12:  -0.0006
REMARK   3      T13:  -0.0238 T23:  -0.0090
REMARK   3    L TENSOR
REMARK   3      L11:   0.0337 L22:   2.3875
REMARK   3      L33:   0.9580 L12:  -0.2403
REMARK   3      L13:  -0.0302 L23:   0.0267
REMARK   3    S TENSOR
REMARK   3      S11:  -0.0149 S12:   0.0042 S13:   0.0313
REMARK   3      S21:   0.0604 S22:  -0.0288 S23:  -0.1533
REMARK   3      S31:  -0.0196 S32:  -0.0094 S33:   0.0437
REMARK   3
REMARK   3
REMARK   3  BULK SOLVENT MODELLING.
REMARK   3   METHOD USED :  MASK
REMARK   3   PARAMETERS FOR MASK CALCULATION
REMARK   3   VDW PROBE RADIUS   :   1.20
REMARK   3   ION PROBE RADIUS   :   0.80
REMARK   3   SHRINKAGE RADIUS   :   0.80
REMARK   3
REMARK   3  OTHER REFINEMENT REMARKS:
REMARK   3  HYDROGENS HAVE BEEN USED IF PRESENT IN THE INPUT
REMARK   3  U VALUES      : RESIDUAL ONLY
REMARK   3
CRYST1  100.604  103.704   67.675  90.00  90.00  90.00 P 21 21 21               
SCALE1      0.009940  0.000000  0.000000        0.00000                         
SCALE2      0.000000  0.009643  0.000000        0.00000                         
SCALE3      0.000000  0.000000  0.014777        0.00000                         
ATOM      1  N   SER A   1       8.432 -24.151  12.773  1.00 23.92           N
ATOM      2  CA  SER A   1       8.993 -24.087  11.401  1.00 26.45           C
ATOM      3  C   SER A   1       7.879 -24.221  10.365  1.00 26.95           C
ATOM      4  O   SER A   1       6.695 -24.092  10.682  1.00 21.55           O
ATOM      5  CB  SER A   1      10.048 -25.128  11.212  1.00 35.26           C
ATOM      6  OG  SER A   1       9.504 -26.408  11.473  1.00 43.78           O
ATOM      7  N   GLY A   2       8.291 -24.473   9.121  1.00 22.08           N
ATOM      8  CA  GLY A   2       7.409 -24.338   7.979  1.00 19.14           C
ATOM      9  C   GLY A   2       7.543 -22.936   7.407  1.00 19.29           C
ATOM     10  O   GLY A   2       7.971 -22.013   8.094  1.00 23.75           O
ATOM     11  N   PHE A   3       7.195 -22.789   6.133  1.00 21.82           N
ATOM     12  CA  PHE A   3       7.314 -21.503   5.473  1.00 23.88           C
ATOM     13  C   PHE A   3       6.126 -21.349   4.529  1.00 20.87           C
ATOM     14  O   PHE A   3       5.923 -22.179   3.666  1.00 23.54           O
ATOM     15  CB  PHE A   3       8.680 -21.368   4.784  1.00 22.33           C
ATOM     16  CG  PHE A   3       9.038 -19.943   4.454  1.00 20.14           C
ATOM     17  CD1 PHE A   3       9.505 -19.082   5.442  1.00 25.56           C
ATOM     18  CD2 PHE A   3       8.834 -19.434   3.179  1.00 19.91           C
ATOM     19  CE1 PHE A   3       9.810 -17.758   5.154  1.00 23.02           C
ATOM     20  CE2 PHE A   3       9.124 -18.108   2.891  1.00 19.69           C
ATOM     21  CZ  PHE A   3       9.601 -17.271   3.880  1.00 24.89           C
ATOM     22  N   ARG A   4       5.323 -20.304   4.716  1.00 18.65           N
ATOM     23  CA  ARG A   4       4.136 -20.139   3.896  1.00 20.22           C
ATOM     24  C   ARG A   4       4.103 -18.711   3.365  1.00 19.32           C
ATOM     25  O   ARG A   4       4.668 -17.798   3.973  1.00 20.67           O
ATOM     26  CB  ARG A   4       2.880 -20.355   4.746  1.00 22.92           C
ATOM     27  CG  ARG A   4       2.484 -21.807   4.962  1.00 32.13           C
ATOM     28  CD  ARG A   4       1.655 -22.323   3.799  1.00 32.05           C
ATOM     29  NE  ARG A   4       1.027 -23.606   4.086  1.00 34.58           N
ATOM     30  CZ  ARG A   4       0.315 -24.320   3.216  1.00 41.32           C
ATOM     31  NH1 ARG A   4      -0.008 -23.814   2.037  1.00 37.29           N
ATOM     32  NH2 ARG A   4      -0.084 -25.541   3.527  1.00 36.95           N
ATOM     33  N   LYS A   5       3.451 -18.544   2.213  1.00 19.56           N
ATOM     34  CA  LYS A   5       2.998 -17.239   1.770  1.00 21.04           C
ATOM     35  C   LYS A   5       1.966 -16.743   2.781  1.00 17.69           C
ATOM     36  O   LYS A   5       0.934 -17.387   2.989  1.00 22.02           O
ATOM     37  CB  LYS A   5       2.377 -17.368   0.376  1.00 25.25           C
ATOM     38  CG  LYS A   5       2.193 -16.031  -0.327  1.00 29.42           C
ATOM     39  CD  LYS A   5       3.459 -15.594  -0.993  1.00 31.96           C
ATOM     40  CE  LYS A   5       3.624 -16.342  -2.297  1.00 36.81           C
ATOM     41  NZ  LYS A   5       4.750 -15.795  -3.074  1.00 38.87           N
ATOM     42  N   MET A   6       2.280 -15.628   3.448  1.00 19.65           N
ATOM     43  CA  MET A   6       1.454 -15.089   4.526  1.00 20.94           C
ATOM     44  C   MET A   6       1.064 -13.645   4.230  1.00 16.96           C
ATOM     45  O   MET A   6       1.920 -12.842   3.859  1.00 14.90           O
ATOM     46  CB  MET A   6       2.267 -15.038   5.817  1.00 24.89           C
ATOM     47  CG  MET A   6       1.660 -15.822   6.930  1.00 36.55           C
ATOM     48  SD  MET A   6       2.766 -15.683   8.334  1.00 35.66           S
ATOM     49  CE  MET A   6       3.303 -17.386   8.461  1.00 28.63           C
ATOM     50  N   ALA A   7      -0.212 -13.303   4.464  1.00 15.56           N
ATOM     51  CA  ALA A   7      -0.650 -11.919   4.409  1.00 12.88           C
ATOM     52  C   ALA A   7      -0.719 -11.374   5.832  1.00 16.24           C
ATOM     53  O   ALA A   7      -0.793 -12.143   6.784  1.00 15.12           O
ATOM     54  CB  ALA A   7      -2.017 -11.842   3.762  1.00 17.84           C
ATOM     55  N   PHE A   8      -0.761 -10.038   5.962  1.00 14.01           N
ATOM     56  CA  PHE A   8      -1.000  -9.403   7.240  1.00 13.93           C
ATOM     57  C   PHE A   8      -2.454  -9.664   7.609  1.00 17.61           C
ATOM     58  O   PHE A   8      -3.305  -9.791   6.731  1.00 16.24           O
ATOM     59  CB  PHE A   8      -0.797  -7.884   7.139  1.00 15.87           C
ATOM     60  CG  PHE A   8       0.655  -7.494   7.032  1.00 17.82           C
ATOM     61  CD1 PHE A   8       1.471  -7.478   8.154  1.00 18.23           C
ATOM     62  CD2 PHE A   8       1.222  -7.215   5.795  1.00 19.84           C
ATOM     63  CE1 PHE A   8       2.816  -7.155   8.056  1.00 21.59           C
ATOM     64  CE2 PHE A   8       2.576  -6.916   5.697  1.00 21.17           C
ATOM     65  CZ  PHE A   8       3.362  -6.869   6.823  1.00 20.58           C
ATOM     66  N   PRO A   9      -2.790  -9.678   8.916  1.00 17.41           N
ATOM     67  CA  PRO A   9      -4.188  -9.755   9.335  1.00 15.64           C
ATOM     68  C   PRO A   9      -4.858  -8.518   8.736  1.00 22.81           C
ATOM     69  O   PRO A   9      -4.228  -7.459   8.656  1.00 20.43           O
ATOM     70  CB  PRO A   9      -4.106  -9.687  10.868  1.00 17.11           C
ATOM     71  CG  PRO A   9      -2.667 -10.042  11.213  1.00 19.42           C
ATOM     72  CD  PRO A   9      -1.843  -9.556  10.037  1.00 16.48           C
ATOM     73  N   SER A  10      -6.130  -8.663   8.334  1.00 19.47           N
ATOM     74  CA  SER A  10      -6.792  -7.716   7.448  1.00 18.29           C
ATOM     75  C   SER A  10      -7.915  -6.943   8.149  1.00 16.72           C
ATOM     76  O   SER A  10      -8.520  -6.051   7.555  1.00 19.70           O
ATOM     77  CB  SER A  10      -7.299  -8.442   6.227  1.00 20.66           C
ATOM     78  OG  SER A  10      -8.354  -9.325   6.563  1.00 17.21           O
ATOM     79  N   GLY A  11      -8.163  -7.242   9.432  1.00 15.11           N
ATOM     80  CA  GLY A  11      -9.240  -6.623  10.197  1.00 17.03           C
ATOM     81  C   GLY A  11      -9.238  -5.095  10.116  1.00 16.65           C
ATOM     82  O   GLY A  11     -10.272  -4.483   9.867  1.00 19.71           O
ATOM     83  N   LYS A  12      -8.069  -4.474  10.279  1.00 15.03           N
ATOM     84  CA  LYS A  12      -8.023  -3.021  10.329  1.00 17.84           C
ATOM     85  C   LYS A  12      -8.481  -2.408   9.003  1.00 18.15           C
ATOM     86  O   LYS A  12      -8.973  -1.286   8.970  1.00 21.90           O
ATOM     87  CB  LYS A  12      -6.607  -2.557  10.672  1.00 19.89           C
ATOM     88  CG  LYS A  12      -6.220  -2.693  12.139  1.00 20.08           C
ATOM     89  CD  LYS A  12      -4.764  -2.341  12.343  1.00 26.94           C
ATOM     90  CE  LYS A  12      -4.454  -1.760  13.709  1.00 37.22           C
ATOM     91  NZ  LYS A  12      -4.041  -2.797  14.681  1.00 38.38           N
ATOM     92  N   VAL A  13      -8.310  -3.147   7.907  1.00 16.60           N
ATOM     93  CA  VAL A  13      -8.650  -2.651   6.584  1.00 15.11           C
ATOM     94  C   VAL A  13     -10.113  -2.987   6.294  1.00 18.56           C
ATOM     95  O   VAL A  13     -10.799  -2.181   5.678  1.00 18.12           O
ATOM     96  CB  VAL A  13      -7.713  -3.250   5.528  1.00 12.78           C
ATOM     97  CG1 VAL A  13      -8.115  -2.865   4.105  1.00 12.63           C
ATOM     98  CG2 VAL A  13      -6.279  -2.867   5.820  1.00 14.81           C
ATOM     99  N   GLU A  14     -10.583  -4.169   6.737  1.00 15.49           N
ATOM    100  CA  GLU A  14     -11.972  -4.559   6.514  1.00 16.55           C
ATOM    101  C   GLU A  14     -12.908  -3.488   7.064  1.00 19.17           C
ATOM    102  O   GLU A  14     -13.962  -3.235   6.484  1.00 19.54           O
ATOM    103  CB  GLU A  14     -12.304  -5.892   7.199  1.00 18.00           C
ATOM    104  CG  GLU A  14     -11.489  -7.073   6.682  1.00 17.33           C
ATOM    105  CD  GLU A  14     -11.553  -8.335   7.539  1.00 18.69           C
ATOM    106  OE1 GLU A  14     -12.671  -8.739   7.906  1.00 18.75           O
ATOM    107  OE2 GLU A  14     -10.489  -8.959   7.788  1.00 16.35           O
ATOM    108  N   GLY A  15     -12.488  -2.852   8.169  1.00 18.20           N
ATOM    109  CA  GLY A  15     -13.273  -1.824   8.833  1.00 18.89           C
ATOM    110  C   GLY A  15     -13.417  -0.546   8.000  1.00 18.63           C
ATOM    111  O   GLY A  15     -14.157   0.352   8.399  1.00 22.22           O
ATOM    112  N   CYS A  16     -12.747  -0.475   6.839  1.00 15.75           N
ATOM    113  CA  CYS A  16     -12.704   0.762   6.064  1.00 16.01           C
ATOM    114  C   CYS A  16     -13.350   0.628   4.688  1.00 16.22           C
ATOM    115  O   CYS A  16     -13.377   1.616   3.948  1.00 17.63           O
ATOM    116  CB  CYS A  16     -11.263   1.172   5.777  1.00 16.42           C
ATOM    117  SG  CYS A  16     -10.333   1.504   7.293  1.00 23.17           S
ATOM    118  N   MET A  17     -13.795  -0.585   4.320  1.00 17.31           N
ATOM    119  CA  MET A  17     -14.239  -0.856   2.961  1.00 15.52           C
ATOM    120  C   MET A  17     -15.709  -0.473   2.833  1.00 18.59           C
ATOM    121  O   MET A  17     -16.499  -0.820   3.692  1.00 15.19           O
ATOM    122  CB  MET A  17     -14.104  -2.336   2.598  1.00 18.54           C
ATOM    123  CG  MET A  17     -12.674  -2.821   2.439  1.00 21.95           C
ATOM    124  SD  MET A  17     -11.485  -1.682   1.656  1.00 21.69           S
ATOM    125  CE  MET A  17     -12.050  -1.653  -0.050  1.00 23.12           C
ATOM    126  N   VAL A  18     -16.061   0.245   1.757  1.00 17.00           N
ATOM    127  CA  VAL A  18     -17.444   0.597   1.488  1.00 17.44           C
ATOM    128  C   VAL A  18     -17.713   0.388  -0.001  1.00 18.03           C
ATOM    129  O   VAL A  18     -16.798   0.087  -0.779  1.00 16.90           O
ATOM    130  CB  VAL A  18     -17.765   2.048   1.921  1.00 19.57           C
ATOM    131  CG1 VAL A  18     -17.506   2.267   3.403  1.00 16.42           C
ATOM    132  CG2 VAL A  18     -17.014   3.080   1.082  1.00 16.30           C
ATOM    133  N   GLN A  19     -18.991   0.531  -0.370  1.00 16.59           N
ATOM    134  CA  GLN A  19     -19.448   0.436  -1.745  1.00 18.15           C
ATOM    135  C   GLN A  19     -19.715   1.839  -2.273  1.00 18.64           C
ATOM    136  O   GLN A  19     -20.423   2.615  -1.626  1.00 17.17           O
ATOM    137  CB  GLN A  19     -20.777  -0.320  -1.796  1.00 21.45           C
ATOM    138  CG  GLN A  19     -21.248  -0.566  -3.219  1.00 24.10           C
ATOM    139  CD  GLN A  19     -22.529  -1.361  -3.252  1.00 30.00           C
ATOM    140  OE1 GLN A  19     -22.588  -2.452  -3.807  1.00 31.10           O
ATOM    141  NE2 GLN A  19     -23.573  -0.809  -2.661  1.00 29.85           N
ATOM    142  N   VAL A  20     -19.207   2.131  -3.477  1.00 15.98           N
ATOM    143  CA  VAL A  20     -19.487   3.418  -4.099  1.00 17.93           C
ATOM    144  C   VAL A  20     -20.266   3.212  -5.394  1.00 18.49           C
ATOM    145  O   VAL A  20     -19.848   2.438  -6.250  1.00 18.18           O
ATOM    146  CB  VAL A  20     -18.178   4.165  -4.398  1.00 14.35           C
ATOM    147  CG1 VAL A  20     -18.461   5.513  -5.039  1.00 12.87           C
ATOM    148  CG2 VAL A  20     -17.326   4.306  -3.143  1.00 14.66           C
ATOM    149  N   THR A  21     -21.360   3.954  -5.558  1.00 17.16           N
ATOM    150  CA  THR A  21     -22.171   3.845  -6.761  1.00 17.93           C
ATOM    151  C   THR A  21     -22.225   5.198  -7.471  1.00 20.77           C
ATOM    152  O   THR A  21     -22.408   6.236  -6.833  1.00 20.15           O
ATOM    153  CB  THR A  21     -23.578   3.321  -6.431  1.00 20.95           C
ATOM    154  OG1 THR A  21     -23.435   2.062  -5.760  1.00 19.79           O
ATOM    155  CG2 THR A  21     -24.449   3.167  -7.659  1.00 18.10           C
ATOM    156  N   CYS A  22     -22.082   5.171  -8.802  1.00 20.01           N
ATOM    157  CA  CYS A  22     -22.301   6.346  -9.632  1.00 16.67           C
ATOM    158  C   CYS A  22     -23.017   5.904 -10.905  1.00 17.90           C
ATOM    159  O   CYS A  22     -22.466   5.133 -11.681  1.00 16.39           O
ATOM    160  CB  CYS A  22     -20.977   7.033  -9.968  1.00 18.75           C
ATOM    161  SG  CYS A  22     -21.181   8.565 -10.922  1.00 27.10           S
ATOM    162  N   GLY A  23     -24.255   6.380 -11.104  1.00 20.19           N
ATOM    163  CA  GLY A  23     -25.113   5.813 -12.133  1.00 16.86           C
ATOM    164  C   GLY A  23     -25.290   4.314 -11.896  1.00 16.56           C
ATOM    165  O   GLY A  23     -25.613   3.900 -10.791  1.00 23.34           O
ATOM    166  N   THR A  24     -25.013   3.509 -12.920  1.00 16.47           N
ATOM    167  CA  THR A  24     -25.111   2.062 -12.822  1.00 19.41           C
ATOM    168  C   THR A  24     -23.743   1.416 -12.594  1.00 18.74           C
ATOM    169  O   THR A  24     -23.631   0.202 -12.704  1.00 20.05           O
ATOM    170  CB  THR A  24     -25.664   1.465 -14.121  1.00 25.43           C
ATOM    171  OG1 THR A  24     -24.862   2.039 -15.158  1.00 25.36           O
ATOM    172  CG2 THR A  24     -27.127   1.782 -14.354  1.00 26.27           C
ATOM    173  N   THR A  25     -22.705   2.197 -12.284  1.00 17.50           N
ATOM    174  CA  THR A  25     -21.433   1.582 -11.908  1.00 24.18           C
ATOM    175  C   THR A  25     -21.337   1.478 -10.390  1.00 25.47           C
ATOM    176  O   THR A  25     -21.621   2.445  -9.681  1.00 32.35           O
ATOM    177  CB  THR A  25     -20.211   2.393 -12.362  1.00 27.62           C
ATOM    178  OG1 THR A  25     -20.406   2.836 -13.703  1.00 31.12           O
ATOM    179  CG2 THR A  25     -18.901   1.639 -12.240  1.00 25.40           C
ATOM    180  N   THR A  26     -20.932   0.295  -9.911  1.00 24.66           N
ATOM    181  CA  THR A  26     -20.644   0.063  -8.506  1.00 23.85           C
ATOM    182  C   THR A  26     -19.239  -0.529  -8.379  1.00 23.31           C
ATOM    183  O   THR A  26     -18.866  -1.403  -9.160  1.00 19.72           O
ATOM    184  CB  THR A  26     -21.651  -0.941  -7.945  1.00 22.88           C
ATOM    185  OG1 THR A  26     -22.856  -0.205  -7.768  1.00 33.72           O
ATOM    186  CG2 THR A  26     -21.253  -1.515  -6.607  1.00 27.57           C
ATOM    187  N   LEU A  27     -18.478  -0.060  -7.385  1.00 18.58           N
ATOM    188  CA  LEU A  27     -17.192  -0.654  -7.040  1.00 18.15           C
ATOM    189  C   LEU A  27     -16.874  -0.340  -5.578  1.00 15.54           C
ATOM    190  O   LEU A  27     -17.730   0.136  -4.852  1.00 14.38           O
ATOM    191  CB  LEU A  27     -16.099  -0.183  -8.009  1.00 16.08           C
ATOM    192  CG  LEU A  27     -16.040   1.311  -8.341  1.00 18.29           C
ATOM    193  CD1 LEU A  27     -15.751   2.169  -7.108  1.00 15.06           C
ATOM    194  CD2 LEU A  27     -14.986   1.575  -9.416  1.00 14.97           C
ATOM    195  N   ASN A  28     -15.633  -0.589  -5.157  1.00 14.00           N
ATOM    196  CA  ASN A  28     -15.277  -0.501  -3.754  1.00 14.04           C
ATOM    197  C   ASN A  28     -14.639   0.854  -3.456  1.00 17.76           C
ATOM    198  O   ASN A  28     -13.923   1.438  -4.283  1.00 20.15           O
ATOM    199  CB  ASN A  28     -14.376  -1.664  -3.325  1.00 15.71           C
ATOM    200  CG  ASN A  28     -14.965  -3.012  -3.700  1.00 14.54           C
ATOM    201  OD1 ASN A  28     -15.895  -3.488  -3.049  1.00 15.07           O
ATOM    202  ND2 ASN A  28     -14.453  -3.623  -4.763  1.00 13.14           N
ATOM    203  N   GLY A  29     -14.861   1.314  -2.222  1.00 16.18           N
ATOM    204  CA  GLY A  29     -14.227   2.537  -1.748  1.00 14.16           C
ATOM    205  C   GLY A  29     -13.517   2.303  -0.415  1.00 15.44           C
ATOM    206  O   GLY A  29     -13.851   1.359   0.308  1.00 15.25           O
ATOM    207  N   LEU A  30     -12.506   3.142  -0.136  1.00 13.58           N
ATOM    208  CA  LEU A  30     -11.781   3.097   1.127  1.00 15.01           C
ATOM    209  C   LEU A  30     -12.178   4.315   1.974  1.00 16.24           C
ATOM    210  O   LEU A  30     -12.005   5.462   1.551  1.00 16.12           O
ATOM    211  CB  LEU A  30     -10.284   3.076   0.800  1.00 11.26           C
ATOM    212  CG  LEU A  30      -9.325   2.932   1.989  1.00 12.73           C
ATOM    213  CD1 LEU A  30      -9.402   1.547   2.619  1.00 11.35           C
ATOM    214  CD2 LEU A  30      -7.897   3.209   1.557  1.00 11.93           C
ATOM    215  N   TRP A  31     -12.760   4.063   3.155  1.00 15.39           N
ATOM    216  CA  TRP A  31     -13.335   5.117   3.980  1.00 13.68           C
ATOM    217  C   TRP A  31     -12.418   5.411   5.165  1.00 12.85           C
ATOM    218  O   TRP A  31     -12.308   4.601   6.075  1.00 11.60           O
ATOM    219  CB  TRP A  31     -14.718   4.667   4.469  1.00 12.33           C
ATOM    220  CG  TRP A  31     -15.424   5.674   5.340  1.00 19.48           C
ATOM    221  CD1 TRP A  31     -15.209   7.023   5.435  1.00 21.50           C
ATOM    222  CD2 TRP A  31     -16.477   5.370   6.280  1.00 18.11           C
ATOM    223  NE1 TRP A  31     -16.052   7.582   6.362  1.00 20.90           N
ATOM    224  CE2 TRP A  31     -16.843   6.589   6.895  1.00 20.15           C
ATOM    225  CE3 TRP A  31     -17.134   4.187   6.652  1.00 17.80           C
ATOM    226  CZ2 TRP A  31     -17.844   6.649   7.862  1.00 21.39           C
ATOM    227  CZ3 TRP A  31     -18.117   4.251   7.618  1.00 19.72           C
ATOM    228  CH2 TRP A  31     -18.456   5.467   8.218  1.00 16.29           C
ATOM    229  N   LEU A  32     -11.736   6.560   5.127  1.00 13.79           N
ATOM    230  CA  LEU A  32     -10.779   6.942   6.152  1.00 13.83           C
ATOM    231  C   LEU A  32     -11.111   8.357   6.591  1.00 14.80           C
ATOM    232  O   LEU A  32     -11.265   9.245   5.747  1.00 16.31           O
ATOM    233  CB  LEU A  32      -9.359   6.908   5.573  1.00 10.79           C
ATOM    234  CG  LEU A  32      -8.889   5.547   5.068  1.00 12.64           C
ATOM    235  CD1 LEU A  32      -7.614   5.687   4.251  1.00 11.41           C
ATOM    236  CD2 LEU A  32      -8.678   4.575   6.220  1.00 10.86           C
ATOM    237  N   ASP A  33     -11.182   8.548   7.914  1.00 17.22           N
ATOM    238  CA  ASP A  33     -11.732   9.783   8.465  1.00 21.81           C
ATOM    239  C   ASP A  33     -13.070  10.044   7.766  1.00 19.06           C
ATOM    240  O   ASP A  33     -13.887   9.128   7.672  1.00 19.61           O
ATOM    241  CB  ASP A  33     -10.702  10.920   8.398  1.00 21.13           C
ATOM    242  CG  ASP A  33      -9.341  10.539   8.972  1.00 28.50           C
ATOM    243  OD1 ASP A  33      -9.256  10.344  10.207  1.00 28.12           O
ATOM    244  OD2 ASP A  33      -8.367  10.444   8.179  1.00 32.13           O
ATOM    245  N   ASP A  34     -13.261  11.252   7.211  1.00 17.13           N
ATOM    246  CA  ASP A  34     -14.511  11.601   6.544  1.00 17.25           C
ATOM    247  C   ASP A  34     -14.371  11.622   5.013  1.00 16.79           C
ATOM    248  O   ASP A  34     -15.129  12.316   4.326  1.00 19.13           O
ATOM    249  CB  ASP A  34     -15.059  12.933   7.070  1.00 16.95           C
ATOM    250  CG  ASP A  34     -14.186  14.148   6.772  1.00 24.43           C
ATOM    251  OD1 ASP A  34     -12.983  13.960   6.446  1.00 26.82           O
ATOM    252  OD2 ASP A  34     -14.719  15.288   6.849  1.00 26.24           O
ATOM    253  N   VAL A  35     -13.427  10.859   4.442  1.00 15.28           N
ATOM    254  CA  VAL A  35     -13.296  10.844   2.982  1.00 12.84           C
ATOM    255  C   VAL A  35     -13.333   9.403   2.480  1.00 13.55           C
ATOM    256  O   VAL A  35     -12.762   8.516   3.108  1.00 16.71           O
ATOM    257  CB  VAL A  35     -11.999  11.549   2.534  1.00 14.84           C
ATOM    258  CG1 VAL A  35     -11.744  11.414   1.033  1.00 11.68           C
ATOM    259  CG2 VAL A  35     -11.990  13.017   2.975  1.00 16.18           C
ATOM    260  N   VAL A  36     -13.989   9.180   1.333  1.00 13.19           N
ATOM    261  CA  VAL A  36     -13.964   7.886   0.671  1.00 15.12           C
ATOM    262  C   VAL A  36     -13.096   7.975  -0.589  1.00 16.82           C
ATOM    263  O   VAL A  36     -13.268   8.902  -1.376  1.00 12.87           O
ATOM    264  CB  VAL A  36     -15.398   7.412   0.366  1.00 13.90           C
ATOM    265  CG1 VAL A  36     -15.393   6.097  -0.409  1.00 13.81           C
ATOM    266  CG2 VAL A  36     -16.190   7.259   1.661  1.00 12.79           C
ATOM    267  N   TYR A  37     -12.149   7.034  -0.756  1.00 14.37           N
ATOM    268  CA  TYR A  37     -11.281   7.000  -1.927  1.00 14.76           C
ATOM    269  C   TYR A  37     -11.723   5.855  -2.834  1.00 15.58           C
ATOM    270  O   TYR A  37     -11.955   4.755  -2.346  1.00 17.01           O
ATOM    271  CB  TYR A  37      -9.813   6.770  -1.535  1.00 14.25           C
ATOM    272  CG  TYR A  37      -9.276   7.817  -0.574  1.00 13.43           C
ATOM    273  CD1 TYR A  37      -9.580   7.766   0.783  1.00 16.74           C
ATOM    274  CD2 TYR A  37      -8.508   8.882  -1.029  1.00 13.41           C
ATOM    275  CE1 TYR A  37      -9.117   8.741   1.660  1.00 18.80           C
ATOM    276  CE2 TYR A  37      -8.035   9.863  -0.163  1.00 18.20           C
ATOM    277  CZ  TYR A  37      -8.351   9.797   1.184  1.00 19.30           C
ATOM    278  OH  TYR A  37      -7.885  10.742   2.055  1.00 22.41           O
ATOM    279  N   CYS A  38     -11.824   6.103  -4.149  1.00 13.46           N
ATOM    280  CA  CYS A  38     -12.094   5.013  -5.080  1.00 14.11           C
ATOM    281  C   CYS A  38     -11.535   5.373  -6.457  1.00 13.57           C
ATOM    282  O   CYS A  38     -11.132   6.511  -6.674  1.00 16.12           O
ATOM    283  CB  CYS A  38     -13.595   4.726  -5.162  1.00 13.48           C
ATOM    284  SG  CYS A  38     -14.525   6.023  -6.026  1.00 21.86           S
ATOM    285  N   PRO A  39     -11.450   4.437  -7.433  1.00 14.42           N
ATOM    286  CA  PRO A  39     -10.938   4.776  -8.761  1.00 12.86           C
ATOM    287  C   PRO A  39     -11.814   5.819  -9.449  1.00 14.05           C
ATOM    288  O   PRO A  39     -13.040   5.813  -9.312  1.00 11.99           O
ATOM    289  CB  PRO A  39     -10.958   3.431  -9.506  1.00 15.23           C
ATOM    290  CG  PRO A  39     -10.833   2.415  -8.364  1.00 14.52           C
ATOM    291  CD  PRO A  39     -11.740   3.001  -7.300  1.00 14.04           C
ATOM    292  N   ARG A  40     -11.173   6.706 -10.206  1.00 12.63           N
ATOM    293  CA  ARG A  40     -11.936   7.779 -10.822  1.00 15.97           C
ATOM    294  C   ARG A  40     -12.836   7.244 -11.938  1.00 16.18           C
ATOM    295  O   ARG A  40     -13.762   7.920 -12.337  1.00 16.78           O
ATOM    296  CB  ARG A  40     -11.019   8.905 -11.305  1.00 21.54           C
ATOM    297  CG  ARG A  40     -10.153   8.573 -12.510  1.00 18.09           C
ATOM    298  CD  ARG A  40      -9.511   9.837 -13.078  1.00 15.80           C
ATOM    299  NE  ARG A  40      -8.517   9.432 -14.063  1.00 13.51           N
ATOM    300  CZ  ARG A  40      -7.815  10.256 -14.822  1.00 12.90           C
ATOM    301  NH1 ARG A  40      -7.877  11.561 -14.627  1.00 15.26           N
ATOM    302  NH2 ARG A  40      -7.030   9.765 -15.763  1.00 12.19           N
ATOM    303  N   HIS A  41     -12.582   6.025 -12.430  1.00 14.63           N
ATOM    304  CA  HIS A  41     -13.334   5.514 -13.559  1.00 13.26           C
ATOM    305  C   HIS A  41     -14.753   5.158 -13.137  1.00 16.49           C
ATOM    306  O   HIS A  41     -15.583   4.888 -13.993  1.00 17.51           O
ATOM    307  CB  HIS A  41     -12.599   4.372 -14.261  1.00 15.92           C
ATOM    308  CG  HIS A  41     -12.551   3.064 -13.536  1.00 16.42           C
ATOM    309  ND1 HIS A  41     -11.368   2.516 -13.102  1.00 18.42           N
ATOM    310  CD2 HIS A  41     -13.506   2.172 -13.237  1.00 16.52           C
ATOM    311  CE1 HIS A  41     -11.608   1.345 -12.524  1.00 21.16           C
ATOM    312  NE2 HIS A  41     -12.905   1.117 -12.598  1.00 20.64           N
ATOM    313  N   VAL A  42     -15.048   5.240 -11.834  1.00 15.46           N
ATOM    314  CA  VAL A  42     -16.415   5.052 -11.366  1.00 14.91           C
ATOM    315  C   VAL A  42     -17.360   6.054 -12.048  1.00 20.92           C
ATOM    316  O   VAL A  42     -18.551   5.767 -12.180  1.00 20.07           O
ATOM    317  CB  VAL A  42     -16.534   5.162  -9.832  1.00 14.65           C
ATOM    318  CG1 VAL A  42     -16.404   6.605  -9.350  1.00 13.71           C
ATOM    319  CG2 VAL A  42     -17.855   4.577  -9.333  1.00 15.62           C
ATOM    320  N   ILE A  43     -16.860   7.245 -12.426  1.00 18.53           N
ATOM    321  CA  ILE A  43     -17.736   8.270 -12.994  1.00 21.40           C
ATOM    322  C   ILE A  43     -17.898   8.061 -14.497  1.00 24.97           C
ATOM    323  O   ILE A  43     -18.555   8.860 -15.163  1.00 23.32           O
ATOM    324  CB  ILE A  43     -17.214   9.691 -12.725  1.00 19.52           C
ATOM    325  CG1 ILE A  43     -16.015  10.016 -13.627  1.00 16.39           C
ATOM    326  CG2 ILE A  43     -16.924   9.871 -11.240  1.00 21.45           C
ATOM    327  CD1 ILE A  43     -15.460  11.417 -13.457  1.00 18.98           C
ATOM    328  N   CYS A  44     -17.279   7.001 -15.023  1.00 25.79           N
ATOM    329  CA  CYS A  44     -17.266   6.751 -16.452  1.00 27.04           C
ATOM    330  C   CYS A  44     -18.377   5.763 -16.807  1.00 28.46           C
ATOM    331  O   CYS A  44     -18.597   4.788 -16.098  1.00 33.24           O
ATOM    332  CB  CYS A  44     -15.896   6.213 -16.838  1.00 28.10           C
ATOM    333  SG  CYS A  44     -15.622   6.163 -18.623  1.00 48.57           S
ATOM    334  N   THR A  45     -19.113   6.027 -17.889  1.00 33.01           N
ATOM    335  CA  THR A  45     -20.052   5.021 -18.361  1.00 37.56           C
ATOM    336  C   THR A  45     -19.408   4.281 -19.528  1.00 35.44           C
ATOM    337  O   THR A  45     -18.384   4.725 -20.047  1.00 28.18           O
ATOM    338  CB  THR A  45     -21.395   5.626 -18.782  1.00 41.88           C
ATOM    339  OG1 THR A  45     -21.167   6.339 -19.998  1.00 42.00           O
ATOM    340  CG2 THR A  45     -22.020   6.502 -17.715  1.00 42.94           C
ATOM    341  N   SER A  46     -20.027   3.169 -19.946  1.00 32.10           N
ATOM    342  CA  SER A  46     -19.465   2.357 -21.015  1.00 34.14           C
ATOM    343  C   SER A  46     -19.405   3.136 -22.332  1.00 36.11           C
ATOM    344  O   SER A  46     -18.632   2.801 -23.227  1.00 44.04           O
ATOM    345  CB  SER A  46     -20.198   1.055 -21.163  1.00 39.54           C
ATOM    346  OG  SER A  46     -21.482   1.265 -21.731  1.00 46.62           O
ATOM    347  N   GLU A  47     -20.199   4.201 -22.456  1.00 35.33           N
ATOM    348  CA  GLU A  47     -20.166   4.942 -23.704  1.00 36.31           C
ATOM    349  C   GLU A  47     -18.859   5.731 -23.817  1.00 40.37           C
ATOM    350  O   GLU A  47     -18.394   6.002 -24.922  1.00 42.58           O
ATOM    351  CB  GLU A  47     -21.414   5.810 -23.859  1.00 45.24           C
ATOM    352  CG  GLU A  47     -21.703   6.159 -25.307  1.00 59.95           C
ATOM    353  CD  GLU A  47     -22.533   7.413 -25.524  1.00 77.43           C
ATOM    354  OE1 GLU A  47     -23.584   7.321 -26.198  1.00 65.50           O
ATOM    355  OE2 GLU A  47     -22.120   8.486 -25.028  1.00 78.32           O
ATOM    356  N   ASP A  48     -18.260   6.075 -22.670  1.00 32.81           N
ATOM    357  CA  ASP A  48     -17.111   6.971 -22.614  1.00 33.39           C
ATOM    358  C   ASP A  48     -15.822   6.198 -22.346  1.00 33.16           C
ATOM    359  O   ASP A  48     -14.740   6.772 -22.461  1.00 27.98           O
ATOM    360  CB  ASP A  48     -17.208   7.937 -21.429  1.00 39.34           C
ATOM    361  CG  ASP A  48     -18.546   8.643 -21.283  1.00 50.17           C
ATOM    362  OD1 ASP A  48     -18.871   9.459 -22.183  1.00 44.55           O
ATOM    363  OD2 ASP A  48     -19.253   8.373 -20.264  1.00 40.59           O
ATOM    364  N   MET A  49     -15.945   4.916 -21.963  1.00 31.33           N
ATOM    365  CA  MET A  49     -14.839   4.138 -21.412  1.00 28.22           C
ATOM    366  C   MET A  49     -13.665   4.099 -22.388  1.00 23.32           C
ATOM    367  O   MET A  49     -12.518   3.941 -21.965  1.00 22.24           O
ATOM    368  CB  MET A  49     -15.259   2.700 -21.094  1.00 33.33           C
ATOM    369  CG  MET A  49     -15.937   1.994 -22.256  1.00 40.72           C
ATOM    370  SD  MET A  49     -16.419   0.288 -21.870  1.00 53.05           S
ATOM    371  CE  MET A  49     -16.470  -0.433 -23.511  1.00 49.74           C
ATOM    372  N   LEU A  50     -13.973   4.244 -23.685  1.00 19.40           N
ATOM    373  CA  LEU A  50     -12.993   4.112 -24.747  1.00 24.84           C
ATOM    374  C   LEU A  50     -12.037   5.298 -24.715  1.00 24.75           C
ATOM    375  O   LEU A  50     -10.839   5.136 -24.923  1.00 29.44           O
ATOM    376  CB  LEU A  50     -13.702   3.984 -26.104  1.00 30.90           C
ATOM    377  CG  LEU A  50     -14.410   2.649 -26.364  1.00 42.38           C
ATOM    378  CD1 LEU A  50     -14.956   2.570 -27.789  1.00 34.27           C
ATOM    379  CD2 LEU A  50     -13.501   1.456 -26.063  1.00 32.51           C
ATOM    380  N   ASN A  51     -12.564   6.490 -24.435  1.00 22.77           N
ATOM    381  CA  ASN A  51     -11.726   7.672 -24.496  1.00 24.38           C
ATOM    382  C   ASN A  51     -12.226   8.713 -23.496  1.00 20.57           C
ATOM    383  O   ASN A  51     -12.626   9.807 -23.875  1.00 22.56           O
ATOM    384  CB  ASN A  51     -11.652   8.206 -25.927  1.00 26.40           C
ATOM    385  CG  ASN A  51     -10.441   9.086 -26.132  1.00 36.04           C
ATOM    386  OD1 ASN A  51      -9.545   9.119 -25.288  1.00 35.38           O
ATOM    387  ND2 ASN A  51     -10.408   9.807 -27.240  1.00 36.39           N
ATOM    388  N   PRO A  52     -12.210   8.420 -22.181  1.00 19.95           N
ATOM    389  CA  PRO A  52     -12.850   9.295 -21.195  1.00 18.62           C
ATOM    390  C   PRO A  52     -12.152  10.640 -21.003  1.00 18.66           C
ATOM    391  O   PRO A  52     -10.920  10.714 -20.944  1.00 17.95           O
ATOM    392  CB  PRO A  52     -12.792   8.464 -19.893  1.00 21.44           C
ATOM    393  CG  PRO A  52     -11.630   7.508 -20.091  1.00 17.49           C
ATOM    394  CD  PRO A  52     -11.592   7.226 -21.578  1.00 18.47           C
ATOM    395  N   ASN A  53     -12.963  11.697 -20.903  1.00 17.05           N
ATOM    396  CA  ASN A  53     -12.488  12.994 -20.438  1.00 17.72           C
ATOM    397  C   ASN A  53     -12.943  13.199 -18.992  1.00 17.90           C
ATOM    398  O   ASN A  53     -14.071  13.644 -18.722  1.00 15.50           O
ATOM    399  CB  ASN A  53     -12.921  14.129 -21.366  1.00 17.08           C
ATOM    400  CG  ASN A  53     -12.301  15.457 -20.985  1.00 21.17           C
ATOM    401  OD1 ASN A  53     -12.170  15.780 -19.805  1.00 20.55           O
ATOM    402  ND2 ASN A  53     -11.904  16.226 -21.983  1.00 19.42           N
ATOM    403  N   TYR A  54     -12.049  12.860 -18.059  1.00 15.11           N
ATOM    404  CA  TYR A  54     -12.413  12.816 -16.645  1.00 17.37           C
ATOM    405  C   TYR A  54     -12.787  14.203 -16.125  1.00 19.13           C
ATOM    406  O   TYR A  54     -13.739  14.343 -15.356  1.00 22.55           O
ATOM    407  CB  TYR A  54     -11.367  12.063 -15.820  1.00 17.01           C
ATOM    408  CG  TYR A  54     -11.422  10.561 -16.046  1.00 17.86           C
ATOM    409  CD1 TYR A  54     -12.530   9.815 -15.643  1.00 16.97           C
ATOM    410  CD2 TYR A  54     -10.386   9.896 -16.683  1.00 16.89           C
ATOM    411  CE1 TYR A  54     -12.601   8.446 -15.860  1.00 17.58           C
ATOM    412  CE2 TYR A  54     -10.431   8.521 -16.874  1.00 19.17           C
ATOM    413  CZ  TYR A  54     -11.545   7.797 -16.482  1.00 17.47           C
ATOM    414  OH  TYR A  54     -11.588   6.444 -16.687  1.00 17.81           O
ATOM    415  N   GLU A  55     -12.069  15.231 -16.586  1.00 21.14           N
ATOM    416  CA  GLU A  55     -12.382  16.588 -16.176  1.00 19.45           C
ATOM    417  C   GLU A  55     -13.849  16.865 -16.461  1.00 18.92           C
ATOM    418  O   GLU A  55     -14.544  17.449 -15.634  1.00 18.30           O
ATOM    419  CB  GLU A  55     -11.584  17.593 -17.000  1.00 24.14           C
ATOM    420  CG  GLU A  55     -10.146  17.743 -16.549  1.00 36.01           C
ATOM    421  CD  GLU A  55      -9.341  18.541 -17.559  1.00 38.14           C
ATOM    422  OE1 GLU A  55      -8.878  19.648 -17.212  1.00 31.68           O
ATOM    423  OE2 GLU A  55      -9.191  18.046 -18.700  1.00 38.77           O
ATOM    424  N   ASP A  56     -14.282  16.450 -17.656  1.00 21.99           N
ATOM    425  CA  ASP A  56     -15.583  16.818 -18.183  1.00 19.38           C
ATOM    426  C   ASP A  56     -16.659  15.943 -17.556  1.00 20.18           C
ATOM    427  O   ASP A  56     -17.743  16.429 -17.249  1.00 24.01           O
ATOM    428  CB  ASP A  56     -15.627  16.778 -19.713  1.00 24.05           C
ATOM    429  CG  ASP A  56     -17.032  17.012 -20.253  1.00 29.47           C
ATOM    430  OD1 ASP A  56     -17.605  18.092 -19.971  1.00 31.13           O
ATOM    431  OD2 ASP A  56     -17.567  16.096 -20.910  1.00 30.41           O
ATOM    432  N   LEU A  57     -16.373  14.647 -17.411  1.00 16.76           N
ATOM    433  CA  LEU A  57     -17.275  13.766 -16.685  1.00 18.08           C
ATOM    434  C   LEU A  57     -17.450  14.268 -15.249  1.00 19.41           C
ATOM    435  O   LEU A  57     -18.560  14.230 -14.732  1.00 19.16           O
ATOM    436  CB  LEU A  57     -16.729  12.332 -16.695  1.00 16.26           C
ATOM    437  CG  LEU A  57     -16.648  11.651 -18.061  1.00 18.99           C
ATOM    438  CD1 LEU A  57     -15.958  10.301 -17.933  1.00 19.72           C
ATOM    439  CD2 LEU A  57     -18.033  11.479 -18.682  1.00 20.94           C
ATOM    440  N   LEU A  58     -16.374  14.747 -14.595  1.00 17.31           N
ATOM    441  CA  LEU A  58     -16.546  15.181 -13.214  1.00 20.75           C
ATOM    442  C   LEU A  58     -17.276  16.527 -13.127  1.00 23.11           C
ATOM    443  O   LEU A  58     -18.151  16.704 -12.282  1.00 20.61           O
ATOM    444  CB  LEU A  58     -15.216  15.177 -12.455  1.00 24.56           C
ATOM    445  CG  LEU A  58     -15.322  15.516 -10.964  1.00 25.49           C
ATOM    446  CD1 LEU A  58     -16.182  14.497 -10.230  1.00 21.86           C
ATOM    447  CD2 LEU A  58     -13.946  15.600 -10.327  1.00 29.77           C
ATOM    448  N   ILE A  59     -16.937  17.464 -14.020  1.00 21.24           N
ATOM    449  CA  ILE A  59     -17.538  18.789 -13.995  1.00 27.30           C
ATOM    450  C   ILE A  59     -19.061  18.659 -14.090  1.00 28.29           C
ATOM    451  O   ILE A  59     -19.781  19.410 -13.448  1.00 27.06           O
ATOM    452  CB  ILE A  59     -16.930  19.698 -15.087  1.00 29.65           C
ATOM    453  CG1 ILE A  59     -16.725  21.133 -14.599  1.00 39.83           C
ATOM    454  CG2 ILE A  59     -17.693  19.643 -16.400  1.00 29.19           C
ATOM    455  CD1 ILE A  59     -15.478  21.314 -13.761  1.00 43.34           C
ATOM    456  N   ARG A  60     -19.536  17.658 -14.840  1.00 24.50           N
ATOM    457  CA  ARG A  60     -20.955  17.415 -15.053  1.00 31.55           C
ATOM    458  C   ARG A  60     -21.634  16.875 -13.794  1.00 33.18           C
ATOM    459  O   ARG A  60     -22.860  16.872 -13.719  1.00 27.56           O
ATOM    460  CB  ARG A  60     -21.136  16.389 -16.173  1.00 25.63           C
ATOM    461  CG  ARG A  60     -20.980  16.976 -17.563  1.00 27.28           C
ATOM    462  CD  ARG A  60     -20.921  15.827 -18.547  1.00 34.61           C
ATOM    463  NE  ARG A  60     -21.059  16.355 -19.894  1.00 64.77           N
ATOM    464  CZ  ARG A  60     -21.085  15.623 -21.002  1.00 81.34           C
ATOM    465  NH1 ARG A  60     -20.953  14.309 -20.932  1.00 86.46           N
ATOM    466  NH2 ARG A  60     -21.242  16.213 -22.176  1.00 66.07           N
ATOM    467  N   LYS A  61     -20.851  16.414 -12.809  1.00 32.70           N
ATOM    468  CA  LYS A  61     -21.435  15.698 -11.679  1.00 30.56           C
ATOM    469  C   LYS A  61     -21.493  16.562 -10.420  1.00 32.76           C
ATOM    470  O   LYS A  61     -20.727  17.519 -10.272  1.00 34.47           O
ATOM    471  CB  LYS A  61     -20.767  14.331 -11.482  1.00 27.27           C
ATOM    472  CG  LYS A  61     -20.952  13.404 -12.674  1.00 32.65           C
ATOM    473  CD  LYS A  61     -20.757  11.941 -12.418  1.00 32.45           C
ATOM    474  CE  LYS A  61     -21.104  11.123 -13.646  1.00 36.26           C
ATOM    475  NZ  LYS A  61     -20.204  11.421 -14.790  1.00 38.17           N
ATOM    476  N   SER A  62     -22.422  16.187  -9.529  1.00 25.28           N
ATOM    477  CA  SER A  62     -22.614  16.783  -8.214  1.00 27.04           C
ATOM    478  C   SER A  62     -22.520  15.707  -7.135  1.00 22.73           C
ATOM    479  O   SER A  62     -22.512  14.520  -7.439  1.00 22.37           O
ATOM    480  CB  SER A  62     -23.959  17.444  -8.128  1.00 33.57           C
ATOM    481  OG  SER A  62     -23.964  18.663  -8.850  1.00 51.93           O
ATOM    482  N   ASN A  63     -22.506  16.136  -5.867  1.00 20.47           N
ATOM    483  CA  ASN A  63     -22.503  15.222  -4.733  1.00 24.11           C
ATOM    484  C   ASN A  63     -23.611  14.185  -4.892  1.00 25.14           C
ATOM    485  O   ASN A  63     -23.415  13.006  -4.597  1.00 22.85           O
ATOM    486  CB  ASN A  63     -22.699  15.977  -3.418  1.00 21.39           C
ATOM    487  CG  ASN A  63     -21.505  16.833  -3.060  1.00 26.13           C
ATOM    488  OD1 ASN A  63     -20.376  16.530  -3.450  1.00 22.93           O
ATOM    489  ND2 ASN A  63     -21.739  17.887  -2.297  1.00 20.70           N
ATOM    490  N   HIS A  64     -24.776  14.634  -5.374  1.00 23.81           N
ATOM    491  CA  HIS A  64     -25.947  13.769  -5.426  1.00 25.46           C
ATOM    492  C   HIS A  64     -25.808  12.713  -6.529  1.00 21.93           C
ATOM    493  O   HIS A  64     -26.662  11.839  -6.647  1.00 17.67           O
ATOM    494  CB  HIS A  64     -27.227  14.605  -5.525  1.00 25.63           C
ATOM    495  CG  HIS A  64     -27.231  15.528  -6.696  1.00 34.62           C
ATOM    496  ND1 HIS A  64     -27.409  16.889  -6.566  1.00 44.58           N
ATOM    497  CD2 HIS A  64     -27.062  15.295  -8.009  1.00 37.62           C
ATOM    498  CE1 HIS A  64     -27.362  17.451  -7.769  1.00 54.12           C
ATOM    499  NE2 HIS A  64     -27.144  16.500  -8.659  1.00 52.17           N
ATOM    500  N   ASN A  65     -24.728  12.768  -7.322  1.00 18.61           N
ATOM    501  CA  ASN A  65     -24.515  11.745  -8.341  1.00 21.36           C
ATOM    502  C   ASN A  65     -23.860  10.491  -7.755  1.00 21.98           C
ATOM    503  O   ASN A  65     -23.717   9.486  -8.450  1.00 20.07           O
ATOM    504  CB  ASN A  65     -23.652  12.261  -9.497  1.00 25.06           C
ATOM    505  CG  ASN A  65     -24.391  13.211 -10.418  1.00 27.20           C
ATOM    506  OD1 ASN A  65     -24.204  14.428 -10.352  1.00 22.32           O
ATOM    507  ND2 ASN A  65     -25.246  12.660 -11.265  1.00 22.25           N
ATOM    508  N   PHE A  66     -23.441  10.555  -6.484  1.00 18.63           N
ATOM    509  CA  PHE A  66     -22.755   9.440  -5.848  1.00 19.01           C
ATOM    510  C   PHE A  66     -23.570   8.928  -4.665  1.00 20.09           C
ATOM    511  O   PHE A  66     -24.188   9.708  -3.949  1.00 23.01           O
ATOM    512  CB  PHE A  66     -21.387   9.878  -5.319  1.00 17.93           C
ATOM    513  CG  PHE A  66     -20.516  10.479  -6.382  1.00 19.70           C
ATOM    514  CD1 PHE A  66     -19.755   9.668  -7.212  1.00 21.91           C
ATOM    515  CD2 PHE A  66     -20.520  11.849  -6.597  1.00 21.96           C
ATOM    516  CE1 PHE A  66     -18.968  10.227  -8.206  1.00 22.06           C
ATOM    517  CE2 PHE A  66     -19.741  12.408  -7.598  1.00 22.85           C
ATOM    518  CZ  PHE A  66     -18.968  11.595  -8.399  1.00 22.85           C
ATOM    519  N   LEU A  67     -23.520   7.613  -4.470  1.00 14.53           N
ATOM    520  CA  LEU A  67     -24.139   6.911  -3.367  1.00 18.98           C
ATOM    521  C   LEU A  67     -23.050   6.054  -2.705  1.00 24.72           C
ATOM    522  O   LEU A  67     -22.391   5.250  -3.373  1.00 22.30           O
ATOM    523  CB  LEU A  67     -25.261   6.091  -4.015  1.00 23.02           C
ATOM    524  CG  LEU A  67     -26.322   5.507  -3.096  1.00 40.00           C
ATOM    525  CD1 LEU A  67     -27.669   5.528  -3.803  1.00 36.01           C
ATOM    526  CD2 LEU A  67     -25.961   4.074  -2.708  1.00 46.06           C
ATOM    527  N   VAL A  68     -22.804   6.292  -1.408  1.00 16.85           N
ATOM    528  CA  VAL A  68     -21.778   5.578  -0.667  1.00 16.69           C
ATOM    529  C   VAL A  68     -22.469   4.765   0.414  1.00 21.09           C
ATOM    530  O   VAL A  68     -23.285   5.307   1.158  1.00 19.24           O
ATOM    531  CB  VAL A  68     -20.787   6.551  -0.009  1.00 21.68           C
ATOM    532  CG1 VAL A  68     -19.823   5.823   0.928  1.00 22.06           C
ATOM    533  CG2 VAL A  68     -20.051   7.386  -1.045  1.00 19.69           C
ATOM    534  N   GLN A  69     -22.110   3.480   0.518  1.00 16.60           N
ATOM    535  CA  GLN A  69     -22.835   2.621   1.431  1.00 17.80           C
ATOM    536  C   GLN A  69     -21.857   1.807   2.271  1.00 20.32           C
ATOM    537  O   GLN A  69     -21.052   1.042   1.727  1.00 18.32           O
ATOM    538  CB  GLN A  69     -23.827   1.781   0.632  1.00 20.66           C
ATOM    539  CG  GLN A  69     -24.662   0.868   1.505  1.00 37.05           C
ATOM    540  CD  GLN A  69     -25.905   0.452   0.766  1.00 48.73           C
ATOM    541  OE1 GLN A  69     -26.206   0.965  -0.312  1.00 65.27           O
ATOM    542  NE2 GLN A  69     -26.644  -0.471   1.358  1.00 61.95           N
ATOM    543  N   ALA A  70     -21.925   2.022   3.597  1.00 18.57           N
ATOM    544  CA  ALA A  70     -21.115   1.281   4.557  1.00 21.22           C
ATOM    545  C   ALA A  70     -22.002   0.277   5.280  1.00 23.22           C
ATOM    546  O   ALA A  70     -22.874   0.653   6.071  1.00 21.38           O
ATOM    547  CB  ALA A  70     -20.437   2.219   5.529  1.00 18.87           C
ATOM    548  N   GLY A  71     -21.778  -1.003   4.967  1.00 29.09           N
ATOM    549  CA  GLY A  71     -22.692  -2.052   5.379  1.00 28.36           C
ATOM    550  C   GLY A  71     -24.136  -1.659   5.071  1.00 30.46           C
ATOM    551  O   GLY A  71     -24.541  -1.582   3.910  1.00 36.72           O
ATOM    552  N   ASN A  72     -24.881  -1.347   6.131  1.00 31.66           N
ATOM    553  CA  ASN A  72     -26.323  -1.198   6.053  1.00 47.07           C
ATOM    554  C   ASN A  72     -26.692   0.240   5.672  1.00 44.63           C
ATOM    555  O   ASN A  72     -27.792   0.493   5.190  1.00 49.63           O
ATOM    556  CB  ASN A  72     -26.948  -1.589   7.396  1.00 59.01           C
ATOM    557  CG  ASN A  72     -28.289  -2.272   7.258  1.00 72.86           C
ATOM    558  OD1 ASN A  72     -28.649  -2.730   6.176  1.00 87.52           O
ATOM    559  ND2 ASN A  72     -29.021  -2.371   8.355  1.00 80.05           N
ATOM    560  N   VAL A  73     -25.749   1.170   5.861  1.00 36.26           N
ATOM    561  CA  VAL A  73     -26.049   2.579   6.079  1.00 28.02           C
ATOM    562  C   VAL A  73     -25.574   3.414   4.888  1.00 27.31           C
ATOM    563  O   VAL A  73     -24.444   3.244   4.436  1.00 21.52           O
ATOM    564  CB  VAL A  73     -25.315   3.033   7.354  1.00 28.10           C
ATOM    565  CG1 VAL A  73     -25.495   4.519   7.621  1.00 30.44           C
ATOM    566  CG2 VAL A  73     -25.678   2.186   8.566  1.00 30.04           C
ATOM    567  N   GLN A  74     -26.397   4.376   4.443  1.00 24.85           N
ATOM    568  CA  GLN A  74     -25.969   5.365   3.461  1.00 24.12           C
ATOM    569  C   GLN A  74     -25.124   6.436   4.141  1.00 26.26           C
ATOM    570  O   GLN A  74     -25.542   7.016   5.134  1.00 29.92           O
ATOM    571  CB  GLN A  74     -27.155   6.062   2.791  1.00 27.57           C
ATOM    572  CG  GLN A  74     -28.008   5.165   1.903  1.00 36.60           C
ATOM    573  CD  GLN A  74     -27.229   4.426   0.840  1.00 55.83           C
ATOM    574  OE1 GLN A  74     -26.364   4.985   0.168  1.00 59.68           O
ATOM    575  NE2 GLN A  74     -27.523   3.145   0.689  1.00 60.60           N
ATOM    576  N   LEU A  75     -23.926   6.688   3.607  1.00 26.69           N
ATOM    577  CA  LEU A  75     -23.163   7.866   3.996  1.00 28.13           C
ATOM    578  C   LEU A  75     -23.531   9.011   3.049  1.00 29.83           C
ATOM    579  O   LEU A  75     -23.492   8.845   1.828  1.00 37.31           O
ATOM    580  CB  LEU A  75     -21.656   7.569   3.901  1.00 23.85           C
ATOM    581  CG  LEU A  75     -21.076   6.421   4.733  1.00 26.79           C
ATOM    582  CD1 LEU A  75     -19.547   6.450   4.674  1.00 25.86           C
ATOM    583  CD2 LEU A  75     -21.539   6.475   6.181  1.00 25.63           C
ATOM    584  N   ARG A  76     -23.868  10.176   3.612  1.00 27.42           N
ATOM    585  CA  ARG A  76     -24.167  11.354   2.814  1.00 28.50           C
ATOM    586  C   ARG A  76     -22.876  11.993   2.285  1.00 25.64           C
ATOM    587  O   ARG A  76     -22.016  12.403   3.068  1.00 22.31           O
ATOM    588  CB  ARG A  76     -24.980  12.347   3.651  1.00 37.01           C
ATOM    589  CG  ARG A  76     -26.354  11.832   4.067  1.00 66.41           C
ATOM    590  CD  ARG A  76     -27.186  12.814   4.879  1.00 79.59           C
ATOM    591  NE  ARG A  76     -27.361  14.099   4.208  1.00 86.42           N
ATOM    592  CZ  ARG A  76     -26.465  15.084   4.180  1.00 76.54           C
ATOM    593  NH1 ARG A  76     -25.392  15.037   4.949  1.00 78.57           N
ATOM    594  NH2 ARG A  76     -26.664  16.135   3.404  1.00 71.24           N
ATOM    595  N   VAL A  77     -22.779  12.101   0.947  1.00 23.00           N
ATOM    596  CA  VAL A  77     -21.683  12.762   0.235  1.00 21.30           C
ATOM    597  C   VAL A  77     -21.869  14.282   0.279  1.00 20.76           C
ATOM    598  O   VAL A  77     -22.861  14.811  -0.204  1.00 25.29           O
ATOM    599  CB  VAL A  77     -21.565  12.246  -1.217  1.00 17.60           C
ATOM    600  CG1 VAL A  77     -20.506  12.980  -2.028  1.00 19.97           C
ATOM    601  CG2 VAL A  77     -21.303  10.753  -1.261  1.00 17.78           C
ATOM    602  N   ILE A  78     -20.898  14.998   0.844  1.00 20.44           N
ATOM    603  CA  ILE A  78     -21.045  16.434   1.009  1.00 21.46           C
ATOM    604  C   ILE A  78     -19.989  17.176   0.187  1.00 22.98           C
ATOM    605  O   ILE A  78     -20.005  18.402   0.134  1.00 21.20           O
ATOM    606  CB  ILE A  78     -21.023  16.844   2.500  1.00 22.29           C
ATOM    607  CG1 ILE A  78     -19.739  16.375   3.192  1.00 24.71           C
ATOM    608  CG2 ILE A  78     -22.274  16.370   3.241  1.00 19.02           C
ATOM    609  CD1 ILE A  78     -19.410  17.145   4.453  1.00 25.52           C
ATOM    610  N   GLY A  79     -19.071  16.449  -0.466  1.00 24.88           N
ATOM    611  CA  GLY A  79     -18.131  17.091  -1.381  1.00 21.48           C
ATOM    612  C   GLY A  79     -17.441  16.054  -2.254  1.00 20.88           C
ATOM    613  O   GLY A  79     -17.443  14.881  -1.907  1.00 23.60           O
ATOM    614  N   HIS A  80     -16.840  16.485  -3.369  1.00 21.57           N
ATOM    615  CA  HIS A  80     -16.157  15.541  -4.244  1.00 22.17           C
ATOM    616  C   HIS A  80     -15.013  16.250  -4.955  1.00 24.25           C
ATOM    617  O   HIS A  80     -15.078  17.446  -5.222  1.00 21.42           O
ATOM    618  CB  HIS A  80     -17.103  14.983  -5.310  1.00 22.40           C
ATOM    619  CG  HIS A  80     -17.653  16.049  -6.196  1.00 27.70           C
ATOM    620  ND1 HIS A  80     -18.745  16.817  -5.843  1.00 30.30           N
ATOM    621  CD2 HIS A  80     -17.266  16.488  -7.414  1.00 31.44           C
ATOM    622  CE1 HIS A  80     -19.002  17.686  -6.818  1.00 30.76           C
ATOM    623  NE2 HIS A  80     -18.111  17.508  -7.783  1.00 29.20           N
ATOM    624  N   SER A  81     -13.957  15.496  -5.258  1.00 22.80           N
ATOM    625  CA  SER A  81     -12.890  16.021  -6.091  1.00 20.31           C
ATOM    626  C   SER A  81     -12.027  14.851  -6.540  1.00 24.29           C
ATOM    627  O   SER A  81     -12.238  13.723  -6.106  1.00 22.27           O
ATOM    628  CB  SER A  81     -12.065  17.019  -5.343  1.00 21.54           C
ATOM    629  OG  SER A  81     -11.531  16.408  -4.177  1.00 27.92           O
ATOM    630  N   MET A  82     -11.042  15.149  -7.386  1.00 18.70           N
ATOM    631  CA  MET A  82     -10.247  14.108  -7.998  1.00 22.84           C
ATOM    632  C   MET A  82      -8.792  14.434  -7.712  1.00 20.01           C
ATOM    633  O   MET A  82      -8.410  15.597  -7.760  1.00 20.57           O
ATOM    634  CB  MET A  82     -10.495  14.177  -9.507  1.00 25.59           C
ATOM    635  CG  MET A  82      -9.994  13.015 -10.311  1.00 30.66           C
ATOM    636  SD  MET A  82     -11.038  12.989 -11.798  1.00 48.74           S
ATOM    637  CE  MET A  82     -10.282  14.288 -12.777  1.00 66.59           C
ATOM    638  N   GLN A  83      -8.002  13.412  -7.392  1.00 18.87           N
ATOM    639  CA  GLN A  83      -6.564  13.575  -7.311  1.00 18.24           C
ATOM    640  C   GLN A  83      -5.964  12.502  -8.209  1.00 18.23           C
ATOM    641  O   GLN A  83      -6.138  11.319  -7.919  1.00 16.21           O
ATOM    642  CB  GLN A  83      -6.073  13.443  -5.868  1.00 17.65           C
ATOM    643  CG  GLN A  83      -4.553  13.572  -5.761  1.00 18.51           C
ATOM    644  CD  GLN A  83      -4.028  13.320  -4.370  1.00 22.17           C
ATOM    645  OE1 GLN A  83      -4.716  12.778  -3.513  1.00 22.46           O
ATOM    646  NE2 GLN A  83      -2.780  13.690  -4.138  1.00 20.21           N
ATOM    647  N   ASN A  84      -5.327  12.926  -9.316  1.00 14.24           N
ATOM    648  CA  ASN A  84      -4.803  11.980 -10.293  1.00 12.27           C
ATOM    649  C   ASN A  84      -5.920  11.001 -10.655  1.00 14.25           C
ATOM    650  O   ASN A  84      -7.019  11.448 -10.977  1.00 13.44           O
ATOM    651  CB  ASN A  84      -3.486  11.350  -9.807  1.00 13.05           C
ATOM    652  CG  ASN A  84      -2.475  12.404  -9.392  1.00 14.68           C
ATOM    653  OD1 ASN A  84      -2.205  13.339 -10.145  1.00 14.62           O
ATOM    654  ND2 ASN A  84      -1.964  12.298  -8.180  1.00 14.83           N
ATOM    655  N   CYS A  85      -5.681   9.686 -10.510  1.00 13.51           N
ATOM    656  CA  CYS A  85      -6.677   8.729 -10.958  1.00 18.52           C
ATOM    657  C   CYS A  85      -7.586   8.259  -9.826  1.00 18.67           C
ATOM    658  O   CYS A  85      -8.268   7.247  -9.987  1.00 20.66           O
ATOM    659  CB  CYS A  85      -6.054   7.543 -11.679  1.00 16.91           C
ATOM    660  SG  CYS A  85      -5.052   8.047 -13.102  1.00 19.38           S
ATOM    661  N   VAL A  86      -7.618   8.985  -8.698  1.00 17.23           N
ATOM    662  CA  VAL A  86      -8.550   8.614  -7.646  1.00 17.51           C
ATOM    663  C   VAL A  86      -9.556   9.739  -7.431  1.00 20.10           C
ATOM    664  O   VAL A  86      -9.211  10.925  -7.517  1.00 17.43           O
ATOM    665  CB  VAL A  86      -7.927   8.126  -6.316  1.00 19.85           C
ATOM    666  CG1 VAL A  86      -6.983   6.951  -6.508  1.00 17.84           C
ATOM    667  CG2 VAL A  86      -7.287   9.228  -5.514  1.00 28.09           C
ATOM    668  N   LEU A  87     -10.805   9.315  -7.211  1.00 14.32           N
ATOM    669  CA  LEU A  87     -11.902  10.162  -6.791  1.00 13.58           C
ATOM    670  C   LEU A  87     -11.938  10.171  -5.258  1.00 15.47           C
ATOM    671  O   LEU A  87     -11.812   9.129  -4.623  1.00 14.19           O
ATOM    672  CB  LEU A  87     -13.191   9.573  -7.377  1.00 13.33           C
ATOM    673  CG  LEU A  87     -14.469  10.374  -7.098  1.00 19.27           C
ATOM    674  CD1 LEU A  87     -14.574  11.602  -7.996  1.00 19.25           C
ATOM    675  CD2 LEU A  87     -15.702   9.505  -7.258  1.00 15.83           C
ATOM    676  N   LYS A  88     -12.100  11.360  -4.677  1.00 14.86           N
ATOM    677  CA  LYS A  88     -12.265  11.531  -3.246  1.00 18.13           C
ATOM    678  C   LYS A  88     -13.667  12.073  -3.003  1.00 19.63           C
ATOM    679  O   LYS A  88     -14.035  13.086  -3.586  1.00 28.96           O
ATOM    680  CB  LYS A  88     -11.203  12.506  -2.727  1.00 20.34           C
ATOM    681  CG  LYS A  88      -9.777  11.985  -2.851  1.00 27.77           C
ATOM    682  CD  LYS A  88      -8.719  12.851  -2.216  1.00 28.00           C
ATOM    683  CE  LYS A  88      -8.473  14.114  -3.000  1.00 37.23           C
ATOM    684  NZ  LYS A  88      -7.678  15.066  -2.194  1.00 44.42           N
ATOM    685  N   LEU A  89     -14.460  11.358  -2.201  1.00 18.27           N
ATOM    686  CA  LEU A  89     -15.793  11.810  -1.827  1.00 16.65           C
ATOM    687  C   LEU A  89     -15.763  12.142  -0.345  1.00 19.75           C
ATOM    688  O   LEU A  89     -15.356  11.299   0.447  1.00 21.68           O
ATOM    689  CB  LEU A  89     -16.811  10.694  -2.075  1.00 16.03           C
ATOM    690  CG  LEU A  89     -16.949  10.205  -3.516  1.00 19.05           C
ATOM    691  CD1 LEU A  89     -17.982   9.096  -3.589  1.00 20.29           C
ATOM    692  CD2 LEU A  89     -17.320  11.339  -4.474  1.00 16.71           C
ATOM    693  N   LYS A  90     -16.151  13.377   0.005  1.00 22.47           N
ATOM    694  CA  LYS A  90     -16.229  13.759   1.400  1.00 22.80           C
ATOM    695  C   LYS A  90     -17.613  13.382   1.917  1.00 22.80           C
ATOM    696  O   LYS A  90     -18.616  13.664   1.275  1.00 21.49           O
ATOM    697  CB  LYS A  90     -15.945  15.251   1.593  1.00 22.35           C
ATOM    698  CG  LYS A  90     -15.883  15.663   3.061  1.00 28.14           C
ATOM    699  CD  LYS A  90     -15.778  17.164   3.342  1.00 45.46           C
ATOM    700  CE  LYS A  90     -14.359  17.691   3.448  1.00 56.83           C
ATOM    701  NZ  LYS A  90     -13.614  17.087   4.581  1.00 56.98           N
ATOM    702  N   VAL A  91     -17.655  12.741   3.086  1.00 23.51           N
ATOM    703  CA  VAL A  91     -18.916  12.308   3.666  1.00 22.78           C
ATOM    704  C   VAL A  91     -19.124  13.042   4.993  1.00 23.29           C
ATOM    705  O   VAL A  91     -18.186  13.618   5.545  1.00 22.81           O
ATOM    706  CB  VAL A  91     -18.961  10.773   3.811  1.00 22.10           C
ATOM    707  CG1 VAL A  91     -19.036  10.070   2.461  1.00 15.09           C
ATOM    708  CG2 VAL A  91     -17.783  10.238   4.624  1.00 21.48           C
ATOM    709  N   ASP A  92     -20.360  13.027   5.494  1.00 21.09           N
ATOM    710  CA  ASP A  92     -20.709  13.820   6.662  1.00 29.41           C
ATOM    711  C   ASP A  92     -20.268  13.115   7.950  1.00 33.16           C
ATOM    712  O   ASP A  92     -20.483  13.641   9.035  1.00 39.86           O
ATOM    713  CB  ASP A  92     -22.209  14.153   6.682  1.00 31.17           C
ATOM    714  CG  ASP A  92     -23.094  12.933   6.894  1.00 40.00           C
ATOM    715  OD1 ASP A  92     -22.549  11.799   6.926  1.00 37.29           O
ATOM    716  OD2 ASP A  92     -24.321  13.115   7.037  1.00 51.99           O
ATOM    717  N   THR A  93     -19.672  11.919   7.845  1.00 29.16           N
ATOM    718  CA  THR A  93     -19.356  11.131   9.031  1.00 25.58           C
ATOM    719  C   THR A  93     -17.945  10.555   8.941  1.00 25.61           C
ATOM    720  O   THR A  93     -17.605   9.892   7.966  1.00 24.01           O
ATOM    721  CB  THR A  93     -20.323   9.955   9.185  1.00 23.95           C
ATOM    722  OG1 THR A  93     -21.597  10.586   9.288  1.00 28.01           O
ATOM    723  CG2 THR A  93     -20.040   9.104  10.407  1.00 25.35           C
ATOM    724  N   ALA A  94     -17.143  10.796   9.983  1.00 22.42           N
ATOM    725  CA  ALA A  94     -15.832  10.184  10.083  1.00 24.51           C
ATOM    726  C   ALA A  94     -16.016   8.700  10.390  1.00 27.69           C
ATOM    727  O   ALA A  94     -16.936   8.319  11.115  1.00 27.25           O
ATOM    728  CB  ALA A  94     -14.993  10.880  11.129  1.00 23.09           C
ATOM    729  N   ASN A  95     -15.152   7.873   9.792  1.00 20.99           N
ATOM    730  CA  ASN A  95     -15.187   6.441  10.021  1.00 22.56           C
ATOM    731  C   ASN A  95     -14.665   6.153  11.426  1.00 18.92           C
ATOM    732  O   ASN A  95     -13.477   6.343  11.708  1.00 16.17           O
ATOM    733  CB  ASN A  95     -14.374   5.693   8.968  1.00 19.97           C
ATOM    734  CG  ASN A  95     -14.427   4.191   9.145  1.00 21.71           C
ATOM    735  OD1 ASN A  95     -15.102   3.690  10.036  1.00 18.63           O
ATOM    736  ND2 ASN A  95     -13.714   3.470   8.293  1.00 18.86           N
ATOM    737  N   PRO A  96     -15.517   5.637  12.336  1.00 15.51           N
ATOM    738  CA  PRO A  96     -15.085   5.385  13.708  1.00 20.86           C
ATOM    739  C   PRO A  96     -14.077   4.238  13.727  1.00 23.43           C
ATOM    740  O   PRO A  96     -13.343   4.087  14.694  1.00 24.36           O
ATOM    741  CB  PRO A  96     -16.376   5.041  14.471  1.00 19.96           C
ATOM    742  CG  PRO A  96     -17.325   4.536  13.389  1.00 22.65           C
ATOM    743  CD  PRO A  96     -16.898   5.201  12.089  1.00 19.75           C
ATOM    744  N   LYS A  97     -13.987   3.468  12.636  1.00 22.73           N
ATOM    745  CA  LYS A  97     -13.052   2.356  12.640  1.00 21.95           C
ATOM    746  C   LYS A  97     -11.747   2.736  11.948  1.00 22.52           C
ATOM    747  O   LYS A  97     -10.945   1.861  11.680  1.00 24.56           O
ATOM    748  CB  LYS A  97     -13.696   1.068  12.110  1.00 23.38           C
ATOM    749  CG  LYS A  97     -15.035   0.737  12.768  1.00 28.71           C
ATOM    750  CD  LYS A  97     -15.394  -0.729  12.799  1.00 32.05           C
ATOM    751  CE  LYS A  97     -15.906  -1.254  11.476  1.00 41.64           C
ATOM    752  NZ  LYS A  97     -17.308  -0.841  11.232  1.00 40.15           N
ATOM    753  N   THR A  98     -11.510   4.031  11.695  1.00 24.12           N
ATOM    754  CA  THR A  98     -10.305   4.445  10.985  1.00 23.43           C
ATOM    755  C   THR A  98      -9.073   3.997  11.779  1.00 20.97           C
ATOM    756  O   THR A  98      -8.932   4.331  12.943  1.00 19.69           O
ATOM    757  CB  THR A  98     -10.274   5.965  10.755  1.00 21.64           C
ATOM    758  OG1 THR A  98     -11.450   6.378  10.063  1.00 21.20           O
ATOM    759  CG2 THR A  98      -9.066   6.412   9.963  1.00 19.97           C
ATOM    760  N   PRO A  99      -8.122   3.227  11.210  1.00 22.15           N
ATOM    761  CA  PRO A  99      -6.922   2.865  11.961  1.00 20.87           C
ATOM    762  C   PRO A  99      -5.896   3.981  11.805  1.00 20.99           C
ATOM    763  O   PRO A  99      -6.077   4.874  10.989  1.00 20.77           O
ATOM    764  CB  PRO A  99      -6.454   1.615  11.218  1.00 19.58           C
ATOM    765  CG  PRO A  99      -6.846   1.893   9.774  1.00 19.46           C
ATOM    766  CD  PRO A  99      -8.149   2.664   9.848  1.00 19.45           C
ATOM    767  N   LYS A 100      -4.831   3.944  12.613  1.00 20.60           N
ATOM    768  CA  LYS A 100      -3.659   4.748  12.312  1.00 21.47           C
ATOM    769  C   LYS A 100      -3.159   4.300  10.934  1.00 18.81           C
ATOM    770  O   LYS A 100      -2.987   3.100  10.696  1.00 20.27           O
ATOM    771  CB  LYS A 100      -2.609   4.580  13.419  1.00 23.82           C
ATOM    772  CG  LYS A 100      -1.700   5.786  13.625  1.00 42.30           C
ATOM    773  CD  LYS A 100      -1.108   5.931  15.020  1.00 55.42           C
ATOM    774  CE  LYS A 100      -0.015   4.931  15.335  1.00 71.00           C
ATOM    775  NZ  LYS A 100       1.070   4.961  14.325  1.00 59.16           N
ATOM    776  N   TYR A 101      -2.946   5.251  10.018  1.00 15.27           N
ATOM    777  CA  TYR A 101      -2.575   4.881   8.655  1.00 18.26           C
ATOM    778  C   TYR A 101      -1.648   5.918   8.018  1.00 20.94           C
ATOM    779  O   TYR A 101      -1.593   7.073   8.436  1.00 21.67           O
ATOM    780  CB  TYR A 101      -3.801   4.641   7.766  1.00 15.48           C
ATOM    781  CG  TYR A 101      -4.508   5.927   7.375  1.00 17.52           C
ATOM    782  CD1 TYR A 101      -5.445   6.530   8.216  1.00 20.87           C
ATOM    783  CD2 TYR A 101      -4.203   6.557   6.176  1.00 17.40           C
ATOM    784  CE1 TYR A 101      -6.071   7.720   7.864  1.00 21.26           C
ATOM    785  CE2 TYR A 101      -4.821   7.745   5.816  1.00 21.73           C
ATOM    786  CZ  TYR A 101      -5.756   8.326   6.659  1.00 23.48           C
ATOM    787  OH  TYR A 101      -6.330   9.507   6.279  1.00 29.02           O
ATOM    788  N   LYS A 102      -0.942   5.471   6.975  1.00 21.35           N
ATOM    789  CA  LYS A 102      -0.178   6.318   6.077  1.00 25.14           C
ATOM    790  C   LYS A 102      -0.488   5.850   4.660  1.00 22.13           C
ATOM    791  O   LYS A 102      -0.852   4.691   4.471  1.00 20.64           O
ATOM    792  CB  LYS A 102       1.323   6.061   6.266  1.00 24.89           C
ATOM    793  CG  LYS A 102       1.950   6.611   7.532  1.00 34.83           C
ATOM    794  CD  LYS A 102       3.199   5.852   7.937  1.00 50.39           C
ATOM    795  CE  LYS A 102       4.217   5.708   6.829  1.00 57.56           C
ATOM    796  NZ  LYS A 102       5.143   4.580   7.090  1.00 70.62           N
ATOM    797  N   PHE A 103      -0.336   6.748   3.678  1.00 17.46           N
ATOM    798  CA  PHE A 103      -0.307   6.349   2.281  1.00 18.91           C
ATOM    799  C   PHE A 103       1.159   6.254   1.877  1.00 21.05           C
ATOM    800  O   PHE A 103       1.892   7.206   2.086  1.00 20.10           O
ATOM    801  CB  PHE A 103      -0.990   7.411   1.422  1.00 17.43           C
ATOM    802  CG  PHE A 103      -2.490   7.479   1.538  1.00 17.39           C
ATOM    803  CD1 PHE A 103      -3.210   6.480   2.181  1.00 15.41           C
ATOM    804  CD2 PHE A 103      -3.187   8.534   0.966  1.00 18.68           C
ATOM    805  CE1 PHE A 103      -4.595   6.533   2.259  1.00 18.12           C
ATOM    806  CE2 PHE A 103      -4.572   8.593   1.064  1.00 16.53           C
ATOM    807  CZ  PHE A 103      -5.273   7.599   1.708  1.00 18.13           C
ATOM    808  N   VAL A 104       1.598   5.098   1.371  1.00 16.87           N
ATOM    809  CA  VAL A 104       2.988   4.980   0.932  1.00 20.97           C
ATOM    810  C   VAL A 104       3.009   4.461  -0.505  1.00 22.23           C
ATOM    811  O   VAL A 104       2.157   3.672  -0.918  1.00 29.26           O
ATOM    812  CB  VAL A 104       3.794   4.022   1.829  1.00 23.78           C
ATOM    813  CG1 VAL A 104       3.838   4.477   3.287  1.00 25.50           C
ATOM    814  CG2 VAL A 104       3.259   2.601   1.707  1.00 25.62           C
ATOM    815  N   ARG A 105       4.026   4.858  -1.261  1.00 21.81           N
ATOM    816  CA  ARG A 105       4.172   4.298  -2.592  1.00 19.03           C
ATOM    817  C   ARG A 105       5.288   3.263  -2.513  1.00 22.14           C
ATOM    818  O   ARG A 105       6.342   3.563  -1.963  1.00 21.51           O
ATOM    819  CB  ARG A 105       4.492   5.429  -3.574  1.00 20.26           C
ATOM    820  CG  ARG A 105       4.712   4.930  -4.993  1.00 18.02           C
ATOM    821  CD  ARG A 105       4.779   6.062  -5.989  1.00 17.03           C
ATOM    822  NE  ARG A 105       4.942   5.484  -7.322  1.00 15.64           N
ATOM    823  CZ  ARG A 105       3.950   5.255  -8.169  1.00 18.99           C
ATOM    824  NH1 ARG A 105       2.691   5.407  -7.779  1.00 15.52           N
ATOM    825  NH2 ARG A 105       4.219   4.849  -9.400  1.00 19.26           N
ATOM    826  N   ILE A 106       5.075   2.055  -3.049  1.00 18.72           N
ATOM    827  CA  ILE A 106       6.113   1.033  -2.905  1.00 21.26           C
ATOM    828  C   ILE A 106       7.008   0.941  -4.138  1.00 19.42           C
ATOM    829  O   ILE A 106       6.675   1.463  -5.196  1.00 17.79           O
ATOM    830  CB  ILE A 106       5.532  -0.334  -2.504  1.00 19.41           C
ATOM    831  CG1 ILE A 106       4.520  -0.843  -3.527  1.00 22.56           C
ATOM    832  CG2 ILE A 106       4.964  -0.284  -1.087  1.00 22.22           C
ATOM    833  CD1 ILE A 106       4.129  -2.272  -3.301  1.00 29.87           C
ATOM    834  N   GLN A 107       8.173   0.301  -3.960  1.00 20.74           N
ATOM    835  CA  GLN A 107       9.134   0.047  -5.027  1.00 26.60           C
ATOM    836  C   GLN A 107       8.861  -1.327  -5.649  1.00 24.38           C
ATOM    837  O   GLN A 107       8.376  -2.233  -4.966  1.00 21.31           O
ATOM    838  CB  GLN A 107      10.545  -0.058  -4.436  1.00 28.05           C
ATOM    839  CG  GLN A 107      11.005   1.163  -3.656  1.00 44.61           C
ATOM    840  CD  GLN A 107      11.264   2.322  -4.584  1.00 44.77           C
ATOM    841  OE1 GLN A 107      12.092   2.246  -5.486  1.00 55.05           O
ATOM    842  NE2 GLN A 107      10.535   3.405  -4.380  1.00 58.15           N
ATOM    843  N   PRO A 108       9.214  -1.570  -6.935  1.00 24.48           N
ATOM    844  CA  PRO A 108       9.115  -2.919  -7.487  1.00 25.63           C
ATOM    845  C   PRO A 108       9.991  -3.854  -6.650  1.00 24.46           C
ATOM    846  O   PRO A 108      11.099  -3.504  -6.249  1.00 21.35           O
ATOM    847  CB  PRO A 108       9.623  -2.809  -8.931  1.00 31.42           C
ATOM    848  CG  PRO A 108       9.656  -1.326  -9.237  1.00 32.68           C
ATOM    849  CD  PRO A 108       9.722  -0.591  -7.912  1.00 30.29           C
ATOM    850  N   GLY A 109       9.471  -5.047  -6.373  1.00 23.22           N
ATOM    851  CA  GLY A 109      10.189  -5.996  -5.550  1.00 23.73           C
ATOM    852  C   GLY A 109       9.560  -6.089  -4.166  1.00 26.48           C
ATOM    853  O   GLY A 109       9.691  -7.116  -3.507  1.00 23.76           O
ATOM    854  N   GLN A 110       8.881  -5.014  -3.734  1.00 21.34           N
ATOM    855  CA  GLN A 110       8.312  -5.019  -2.395  1.00 20.71           C
ATOM    856  C   GLN A 110       6.976  -5.758  -2.441  1.00 22.99           C
ATOM    857  O   GLN A 110       6.321  -5.780  -3.486  1.00 19.63           O
ATOM    858  CB  GLN A 110       8.217  -3.612  -1.787  1.00 20.40           C
ATOM    859  CG  GLN A 110       9.582  -2.953  -1.592  1.00 33.17           C
ATOM    860  CD  GLN A 110       9.585  -1.654  -0.813  1.00 43.52           C
ATOM    861  OE1 GLN A 110       8.912  -0.676  -1.146  1.00 39.79           O
ATOM    862  NE2 GLN A 110      10.384  -1.625   0.240  1.00 55.57           N
ATOM    863  N   THR A 111       6.600  -6.365  -1.303  1.00 20.38           N
ATOM    864  CA  THR A 111       5.404  -7.192  -1.227  1.00 18.36           C
ATOM    865  C   THR A 111       4.318  -6.455  -0.444  1.00 18.28           C
ATOM    866  O   THR A 111       4.589  -5.508   0.295  1.00 18.37           O
ATOM    867  CB  THR A 111       5.726  -8.586  -0.663  1.00 19.68           C
ATOM    868  OG1 THR A 111       6.292  -8.347   0.615  1.00 19.34           O
ATOM    869  CG2 THR A 111       6.706  -9.387  -1.499  1.00 18.35           C
ATOM    870  N   PHE A 112       3.066  -6.887  -0.606  1.00 17.82           N
ATOM    871  CA  PHE A 112       1.994  -6.298   0.178  1.00 16.23           C
ATOM    872  C   PHE A 112       0.799  -7.242   0.164  1.00 16.39           C
ATOM    873  O   PHE A 112       0.759  -8.160  -0.648  1.00 17.23           O
ATOM    874  CB  PHE A 112       1.615  -4.921  -0.372  1.00 17.74           C
ATOM    875  CG  PHE A 112       1.159  -4.904  -1.813  1.00 21.92           C
ATOM    876  CD1 PHE A 112       2.083  -4.870  -2.847  1.00 19.12           C
ATOM    877  CD2 PHE A 112      -0.192  -4.944  -2.134  1.00 18.39           C
ATOM    878  CE1 PHE A 112       1.666  -4.833  -4.170  1.00 22.11           C
ATOM    879  CE2 PHE A 112      -0.606  -4.916  -3.455  1.00 20.77           C
ATOM    880  CZ  PHE A 112       0.325  -4.845  -4.471  1.00 20.71           C
ATOM    881  N   SER A 113      -0.132  -7.027   1.101  1.00 17.12           N
ATOM    882  CA  SER A 113      -1.337  -7.835   1.172  1.00 18.77           C
ATOM    883  C   SER A 113      -2.437  -7.127   0.405  1.00 19.47           C
ATOM    884  O   SER A 113      -2.567  -5.916   0.506  1.00 18.74           O
ATOM    885  CB  SER A 113      -1.785  -8.028   2.591  1.00 24.52           C
ATOM    886  OG  SER A 113      -0.799  -8.676   3.355  1.00 24.09           O
ATOM    887  N   VAL A 114      -3.257  -7.911  -0.295  1.00 18.79           N
ATOM    888  CA  VAL A 114      -4.378  -7.379  -1.032  1.00 17.57           C
ATOM    889  C   VAL A 114      -5.622  -7.912  -0.337  1.00 15.89           C
ATOM    890  O   VAL A 114      -5.702  -9.108  -0.076  1.00 21.68           O
ATOM    891  CB  VAL A 114      -4.312  -7.867  -2.499  1.00 19.65           C
ATOM    892  CG1 VAL A 114      -5.637  -7.704  -3.214  1.00 15.00           C
ATOM    893  CG2 VAL A 114      -3.209  -7.187  -3.292  1.00 16.67           C
ATOM    894  N   LEU A 115      -6.562  -7.024  -0.024  1.00 14.49           N
ATOM    895  CA  LEU A 115      -7.877  -7.461   0.421  1.00 16.99           C
ATOM    896  C   LEU A 115      -8.824  -7.321  -0.759  1.00 16.92           C
ATOM    897  O   LEU A 115      -9.255  -6.210  -1.067  1.00 21.98           O
ATOM    898  CB  LEU A 115      -8.329  -6.568   1.587  1.00 16.77           C
ATOM    899  CG  LEU A 115      -9.699  -6.884   2.190  1.00 19.26           C
ATOM    900  CD1 LEU A 115      -9.692  -8.245   2.889  1.00 17.43           C
ATOM    901  CD2 LEU A 115     -10.117  -5.800   3.168  1.00 18.05           C
ATOM    902  N   ALA A 116      -9.142  -8.444  -1.407  1.00 15.82           N
ATOM    903  CA  ALA A 116     -10.048  -8.432  -2.547  1.00 15.31           C
ATOM    904  C   ALA A 116     -11.458  -8.200  -2.016  1.00 18.86           C
ATOM    905  O   ALA A 116     -11.848  -8.858  -1.049  1.00 23.56           O
ATOM    906  CB  ALA A 116      -9.977  -9.767  -3.267  1.00 14.20           C
ATOM    907  N   CYS A 117     -12.206  -7.297  -2.672  1.00 18.57           N
ATOM    908  CA ACYS A 117     -13.532  -6.897  -2.218  0.60 16.67           C
ATOM    909  CA BCYS A 117     -13.521  -6.871  -2.219  0.40 18.16           C
ATOM    910  C   CYS A 117     -14.487  -6.819  -3.403  1.00 18.21           C
ATOM    911  O   CYS A 117     -14.070  -6.541  -4.523  1.00 19.09           O
ATOM    912  CB ACYS A 117     -13.507  -5.507  -1.596  0.60 17.26           C
ATOM    913  CB BCYS A 117     -13.398  -5.477  -1.617  0.40 20.52           C
ATOM    914  SG ACYS A 117     -12.551  -5.387  -0.062  0.60 15.14           S
ATOM    915  SG BCYS A 117     -14.640  -5.103  -0.355  0.40 22.27           S
ATOM    916  N   TYR A 118     -15.783  -7.058  -3.134  1.00 17.66           N
ATOM    917  CA  TYR A 118     -16.859  -6.986  -4.119  1.00 17.37           C
ATOM    918  C   TYR A 118     -18.054  -6.323  -3.430  1.00 18.68           C
ATOM    919  O   TYR A 118     -18.416  -6.730  -2.326  1.00 18.27           O
ATOM    920  CB  TYR A 118     -17.246  -8.374  -4.655  1.00 18.78           C
ATOM    921  CG  TYR A 118     -16.067  -8.966  -5.404  1.00 21.22           C
ATOM    922  CD1 TYR A 118     -15.867  -8.682  -6.751  1.00 18.16           C
ATOM    923  CD2 TYR A 118     -15.098  -9.715  -4.738  1.00 19.30           C
ATOM    924  CE1 TYR A 118     -14.750  -9.148  -7.421  1.00 16.62           C
ATOM    925  CE2 TYR A 118     -13.971 -10.185  -5.397  1.00 18.13           C
ATOM    926  CZ  TYR A 118     -13.800  -9.889  -6.738  1.00 18.32           C
ATOM    927  OH  TYR A 118     -12.698 -10.332  -7.394  1.00 16.04           O
ATOM    928  N   ASN A 119     -18.595  -5.258  -4.045  1.00 18.93           N
ATOM    929  CA  ASN A 119     -19.754  -4.547  -3.517  1.00 18.34           C
ATOM    930  C   ASN A 119     -19.480  -4.031  -2.108  1.00 20.59           C
ATOM    931  O   ASN A 119     -20.391  -3.990  -1.290  1.00 19.86           O
ATOM    932  CB  ASN A 119     -20.992  -5.447  -3.471  1.00 19.69           C
ATOM    933  CG  ASN A 119     -21.291  -6.026  -4.834  1.00 24.55           C
ATOM    934  OD1 ASN A 119     -21.161  -7.229  -5.039  1.00 36.56           O
ATOM    935  ND2 ASN A 119     -21.612  -5.171  -5.787  1.00 28.15           N
ATOM    936  N   GLY A 120     -18.226  -3.652  -1.832  1.00 20.21           N
ATOM    937  CA  GLY A 120     -17.857  -3.110  -0.536  1.00 20.53           C
ATOM    938  C   GLY A 120     -17.677  -4.166   0.557  1.00 25.23           C
ATOM    939  O   GLY A 120     -17.475  -3.786   1.708  1.00 24.23           O
ATOM    940  N   SER A 121     -17.723  -5.468   0.207  1.00 20.32           N
ATOM    941  CA  SER A 121     -17.585  -6.569   1.161  1.00 20.28           C
ATOM    942  C   SER A 121     -16.281  -7.321   0.937  1.00 17.37           C
ATOM    943  O   SER A 121     -16.051  -7.837  -0.151  1.00 13.42           O
ATOM    944  CB  SER A 121     -18.690  -7.581   1.049  1.00 23.05           C
ATOM    945  OG  SER A 121     -19.939  -6.971   1.246  1.00 31.44           O
ATOM    946  N   PRO A 122     -15.414  -7.430   1.967  1.00 20.22           N
ATOM    947  CA  PRO A 122     -14.133  -8.126   1.818  1.00 19.25           C
ATOM    948  C   PRO A 122     -14.394  -9.605   1.569  1.00 23.48           C
ATOM    949  O   PRO A 122     -15.210 -10.202   2.263  1.00 20.47           O
ATOM    950  CB  PRO A 122     -13.467  -7.889   3.177  1.00 21.59           C
ATOM    951  CG  PRO A 122     -14.144  -6.632   3.696  1.00 26.51           C
ATOM    952  CD  PRO A 122     -15.591  -6.795   3.284  1.00 20.45           C
ATOM    953  N   SER A 123     -13.745 -10.185   0.555  1.00 18.84           N
ATOM    954  CA  SER A 123     -14.033 -11.573   0.229  1.00 16.73           C
ATOM    955  C   SER A 123     -12.812 -12.474   0.426  1.00 14.23           C
ATOM    956  O   SER A 123     -12.950 -13.653   0.724  1.00 17.23           O
ATOM    957  CB  SER A 123     -14.603 -11.720  -1.155  1.00 22.98           C
ATOM    958  OG  SER A 123     -13.573 -11.721  -2.123  1.00 36.07           O
ATOM    959  N   GLY A 124     -11.608 -11.942   0.225  1.00 14.45           N
ATOM    960  CA  GLY A 124     -10.436 -12.774   0.424  1.00 11.74           C
ATOM    961  C   GLY A 124      -9.205 -11.898   0.618  1.00 15.27           C
ATOM    962  O   GLY A 124      -9.224 -10.712   0.309  1.00 17.39           O
ATOM    963  N   VAL A 125      -8.141 -12.482   1.152  1.00 15.71           N
ATOM    964  CA  VAL A 125      -6.897 -11.746   1.293  1.00 16.47           C
ATOM    965  C   VAL A 125      -5.770 -12.613   0.738  1.00 18.20           C
ATOM    966  O   VAL A 125      -5.796 -13.834   0.923  1.00 18.76           O
ATOM    967  CB  VAL A 125      -6.660 -11.294   2.754  1.00 22.92           C
ATOM    968  CG1 VAL A 125      -6.691 -12.446   3.751  1.00 28.09           C
ATOM    969  CG2 VAL A 125      -5.373 -10.493   2.914  1.00 20.94           C
ATOM    970  N   TYR A 126      -4.824 -11.987   0.007  1.00 15.98           N
ATOM    971  CA  TYR A 126      -3.664 -12.732  -0.452  1.00 14.96           C
ATOM    972  C   TYR A 126      -2.459 -11.808  -0.473  1.00 16.17           C
ATOM    973  O   TYR A 126      -2.612 -10.601  -0.403  1.00 20.92           O
ATOM    974  CB  TYR A 126      -3.910 -13.400  -1.812  1.00 15.52           C
ATOM    975  CG  TYR A 126      -4.366 -12.456  -2.916  1.00 17.84           C
ATOM    976  CD1 TYR A 126      -3.451 -11.756  -3.709  1.00 15.10           C
ATOM    977  CD2 TYR A 126      -5.718 -12.243  -3.138  1.00 20.07           C
ATOM    978  CE1 TYR A 126      -3.872 -10.899  -4.713  1.00 17.95           C
ATOM    979  CE2 TYR A 126      -6.148 -11.381  -4.133  1.00 22.18           C
ATOM    980  CZ  TYR A 126      -5.230 -10.715  -4.926  1.00 19.74           C
ATOM    981  OH  TYR A 126      -5.695  -9.891  -5.913  1.00 28.06           O
ATOM    982  N   GLN A 127      -1.269 -12.414  -0.552  1.00 18.26           N
ATOM    983  CA  GLN A 127      -0.010 -11.694  -0.580  1.00 21.08           C
ATOM    984  C   GLN A 127       0.438 -11.635  -2.040  1.00 25.94           C
ATOM    985  O   GLN A 127       0.370 -12.642  -2.736  1.00 24.61           O
ATOM    986  CB  GLN A 127       0.991 -12.471   0.279  1.00 21.65           C
ATOM    987  CG  GLN A 127       2.333 -11.792   0.502  1.00 26.86           C
ATOM    988  CD  GLN A 127       2.264 -10.597   1.424  1.00 30.57           C
ATOM    989  OE1 GLN A 127       1.197 -10.189   1.891  1.00 25.56           O
ATOM    990  NE2 GLN A 127       3.420 -10.003   1.671  1.00 28.75           N
ATOM    991  N   CYS A 128       0.892 -10.468  -2.507  1.00 23.51           N
ATOM    992  CA  CYS A 128       1.660 -10.484  -3.744  1.00 30.85           C
ATOM    993  C   CYS A 128       2.768  -9.437  -3.735  1.00 31.35           C
ATOM    994  O   CYS A 128       3.039  -8.813  -2.715  1.00 31.98           O
ATOM    995  CB  CYS A 128       0.775 -10.334  -4.969  1.00 43.06           C
ATOM    996  SG  CYS A 128      -0.376  -8.959  -4.800  1.00 46.94           S
ATOM    997  N   ALA A 129       3.428  -9.294  -4.886  1.00 26.41           N
ATOM    998  CA  ALA A 129       4.536  -8.373  -5.045  1.00 22.55           C
ATOM    999  C   ALA A 129       4.271  -7.433  -6.228  1.00 23.83           C
ATOM   1000  O   ALA A 129       3.645  -7.812  -7.227  1.00 23.39           O
ATOM   1001  CB  ALA A 129       5.806  -9.171  -5.243  1.00 19.02           C
ATOM   1002  N   MET A 130       4.765  -6.198  -6.098  1.00 22.69           N
ATOM   1003  CA  MET A 130       4.875  -5.285  -7.220  1.00 18.79           C
ATOM   1004  C   MET A 130       5.993  -5.832  -8.110  1.00 22.66           C
ATOM   1005  O   MET A 130       7.135  -5.963  -7.661  1.00 25.13           O
ATOM   1006  CB  MET A 130       5.204  -3.891  -6.678  1.00 19.48           C
ATOM   1007  CG  MET A 130       5.409  -2.783  -7.715  1.00 25.39           C
ATOM   1008  SD  MET A 130       3.883  -2.565  -8.641  1.00 32.06           S
ATOM   1009  CE  MET A 130       2.759  -2.079  -7.334  1.00 25.44           C
ATOM   1010  N   ARG A 131       5.642  -6.233  -9.346  1.00 22.97           N
ATOM   1011  CA  ARG A 131       6.601  -6.842 -10.255  1.00 22.06           C
ATOM   1012  C   ARG A 131       7.539  -5.746 -10.771  1.00 20.87           C
ATOM   1013  O   ARG A 131       7.194  -4.570 -10.692  1.00 17.65           O
ATOM   1014  CB  ARG A 131       5.888  -7.516 -11.437  1.00 20.33           C
ATOM   1015  CG  ARG A 131       4.886  -8.607 -11.066  1.00 25.21           C
ATOM   1016  CD  ARG A 131       5.387  -9.869 -10.376  1.00 20.75           C
ATOM   1017  NE  ARG A 131       6.605 -10.383 -11.008  1.00 19.16           N
ATOM   1018  CZ  ARG A 131       7.475 -11.189 -10.401  1.00 16.69           C
ATOM   1019  NH1 ARG A 131       7.203 -11.645  -9.190  1.00 14.51           N
ATOM   1020  NH2 ARG A 131       8.614 -11.519 -10.992  1.00 17.35           N
ATOM   1021  N   PRO A 132       8.752  -6.079 -11.292  1.00 17.33           N
ATOM   1022  CA  PRO A 132       9.584  -5.095 -11.972  1.00 16.54           C
ATOM   1023  C   PRO A 132       8.898  -4.389 -13.138  1.00 17.42           C
ATOM   1024  O   PRO A 132       9.228  -3.244 -13.408  1.00 18.42           O
ATOM   1025  CB  PRO A 132      10.835  -5.873 -12.416  1.00 18.19           C
ATOM   1026  CG  PRO A 132      10.882  -7.041 -11.428  1.00 18.44           C
ATOM   1027  CD  PRO A 132       9.420  -7.391 -11.190  1.00 16.38           C
ATOM   1028  N   ASN A 133       7.895  -5.005 -13.773  1.00 16.20           N
ATOM   1029  CA  ASN A 133       7.176  -4.303 -14.835  1.00 19.10           C
ATOM   1030  C   ASN A 133       5.971  -3.528 -14.286  1.00 18.81           C
ATOM   1031  O   ASN A 133       5.120  -3.061 -15.051  1.00 17.08           O
ATOM   1032  CB  ASN A 133       6.774  -5.243 -15.975  1.00 17.56           C
ATOM   1033  CG  ASN A 133       5.745  -6.254 -15.522  1.00 19.96           C
ATOM   1034  OD1 ASN A 133       5.304  -6.227 -14.372  1.00 24.24           O
ATOM   1035  ND2 ASN A 133       5.329  -7.126 -16.423  1.00 22.73           N
ATOM   1036  N   PHE A 134       5.903  -3.379 -12.962  1.00 15.99           N
ATOM   1037  CA  PHE A 134       4.876  -2.598 -12.274  1.00 17.05           C
ATOM   1038  C   PHE A 134       3.480  -3.200 -12.398  1.00 18.44           C
ATOM   1039  O   PHE A 134       2.500  -2.514 -12.133  1.00 25.23           O
ATOM   1040  CB  PHE A 134       4.860  -1.131 -12.720  1.00 17.07           C
ATOM   1041  CG  PHE A 134       6.076  -0.383 -12.251  1.00 22.79           C
ATOM   1042  CD1 PHE A 134       6.234  -0.085 -10.901  1.00 25.98           C
ATOM   1043  CD2 PHE A 134       7.093  -0.060 -13.146  1.00 25.59           C
ATOM   1044  CE1 PHE A 134       7.377   0.563 -10.454  1.00 31.66           C
ATOM   1045  CE2 PHE A 134       8.240   0.584 -12.699  1.00 28.78           C
ATOM   1046  CZ  PHE A 134       8.382   0.879 -11.352  1.00 33.84           C
ATOM   1047  N   THR A 135       3.375  -4.478 -12.764  1.00 15.36           N
ATOM   1048  CA  THR A 135       2.080  -5.123 -12.607  1.00 17.01           C
ATOM   1049  C   THR A 135       2.087  -5.912 -11.309  1.00 18.49           C
ATOM   1050  O   THR A 135       3.145  -6.044 -10.674  1.00 19.67           O
ATOM   1051  CB  THR A 135       1.791  -6.007 -13.820  1.00 17.82           C
ATOM   1052  OG1 THR A 135       2.745  -7.078 -13.796  1.00 16.09           O
ATOM   1053  CG2 THR A 135       1.940  -5.206 -15.094  1.00 18.11           C
ATOM   1054  N   ILE A 136       0.909  -6.420 -10.921  1.00 14.58           N
ATOM   1055  CA  ILE A 136       0.855  -7.450  -9.890  1.00 17.77           C
ATOM   1056  C   ILE A 136       0.123  -8.664 -10.458  1.00 18.78           C
ATOM   1057  O   ILE A 136      -0.730  -8.540 -11.338  1.00 21.01           O
ATOM   1058  CB  ILE A 136       0.209  -6.932  -8.582  1.00 21.41           C
ATOM   1059  CG1 ILE A 136      -1.312  -6.779  -8.699  1.00 21.25           C
ATOM   1060  CG2 ILE A 136       0.868  -5.625  -8.119  1.00 23.69           C
ATOM   1061  CD1 ILE A 136      -1.997  -6.316  -7.420  1.00 24.72           C
ATOM   1062  N   LYS A 137       0.461  -9.844  -9.945  1.00 18.03           N
ATOM   1063  CA  LYS A 137      -0.224 -11.049 -10.351  1.00 20.48           C
ATOM   1064  C   LYS A 137      -1.309 -11.285  -9.312  1.00 24.10           C
ATOM   1065  O   LYS A 137      -1.081 -11.953  -8.313  1.00 27.68           O
ATOM   1066  CB  LYS A 137       0.769 -12.204 -10.469  1.00 26.09           C
ATOM   1067  CG  LYS A 137       1.769 -12.027 -11.602  1.00 33.23           C
ATOM   1068  CD  LYS A 137       2.784 -13.134 -11.676  1.00 40.81           C
ATOM   1069  CE  LYS A 137       3.279 -13.316 -13.091  1.00 44.60           C
ATOM   1070  NZ  LYS A 137       4.573 -14.030 -13.111  1.00 55.29           N
ATOM   1071  N   GLY A 138      -2.452 -10.634  -9.516  1.00 20.53           N
ATOM   1072  CA  GLY A 138      -3.507 -10.684  -8.526  1.00 21.14           C
ATOM   1073  C   GLY A 138      -4.526 -11.746  -8.910  1.00 22.37           C
ATOM   1074  O   GLY A 138      -4.306 -12.526  -9.834  1.00 21.18           O
ATOM   1075  N   SER A 139      -5.641 -11.742  -8.185  1.00 18.01           N
ATOM   1076  CA  SER A 139      -6.797 -12.553  -8.505  1.00 17.24           C
ATOM   1077  C   SER A 139      -8.009 -11.648  -8.307  1.00 18.16           C
ATOM   1078  O   SER A 139      -8.319 -11.250  -7.180  1.00 18.54           O
ATOM   1079  CB  SER A 139      -6.801 -13.810  -7.656  1.00 17.74           C
ATOM   1080  OG  SER A 139      -7.979 -14.573  -7.852  1.00 22.41           O
ATOM   1081  N   PHE A 140      -8.589 -11.222  -9.433  1.00 14.93           N
ATOM   1082  CA  PHE A 140      -9.569 -10.147  -9.440  1.00 17.40           C
ATOM   1083  C   PHE A 140     -10.595 -10.406 -10.531  1.00 16.99           C
ATOM   1084  O   PHE A 140     -10.248 -10.766 -11.657  1.00 16.61           O
ATOM   1085  CB  PHE A 140      -8.945  -8.778  -9.727  1.00 16.88           C
ATOM   1086  CG  PHE A 140      -8.160  -8.151  -8.600  1.00 21.92           C
ATOM   1087  CD1 PHE A 140      -8.761  -7.842  -7.383  1.00 20.75           C
ATOM   1088  CD2 PHE A 140      -6.813  -7.856  -8.762  1.00 23.87           C
ATOM   1089  CE1 PHE A 140      -8.029  -7.239  -6.365  1.00 20.47           C
ATOM   1090  CE2 PHE A 140      -6.081  -7.250  -7.745  1.00 22.97           C
ATOM   1091  CZ  PHE A 140      -6.693  -6.931  -6.549  1.00 20.06           C
ATOM   1092  N   LEU A 141     -11.859 -10.194 -10.170  1.00 14.84           N
ATOM   1093  CA  LEU A 141     -12.962 -10.393 -11.092  1.00 16.57           C
ATOM   1094  C   LEU A 141     -13.669  -9.051 -11.274  1.00 16.08           C
ATOM   1095  O   LEU A 141     -13.310  -8.059 -10.652  1.00 15.09           O
ATOM   1096  CB  LEU A 141     -13.897 -11.466 -10.504  1.00 17.28           C
ATOM   1097  CG  LEU A 141     -13.317 -12.874 -10.332  1.00 20.21           C
ATOM   1098  CD1 LEU A 141     -14.302 -13.786  -9.610  1.00 21.94           C
ATOM   1099  CD2 LEU A 141     -12.955 -13.498 -11.674  1.00 22.60           C
ATOM   1100  N   ASN A 142     -14.688  -9.028 -12.141  1.00 16.92           N
ATOM   1101  CA  ASN A 142     -15.526  -7.854 -12.287  1.00 17.77           C
ATOM   1102  C   ASN A 142     -16.023  -7.389 -10.914  1.00 16.36           C
ATOM   1103  O   ASN A 142     -16.472  -8.201 -10.104  1.00 16.46           O
ATOM   1104  CB  ASN A 142     -16.706  -8.147 -13.209  1.00 17.64           C
ATOM   1105  CG  ASN A 142     -17.476  -6.877 -13.464  1.00 20.49           C
ATOM   1106  OD1 ASN A 142     -18.601  -6.731 -13.000  1.00 28.77           O
ATOM   1107  ND2 ASN A 142     -16.850  -5.925 -14.131  1.00 20.67           N
ATOM   1108  N   GLY A 143     -15.956  -6.077 -10.652  1.00 15.41           N
ATOM   1109  CA  GLY A 143     -16.480  -5.532  -9.398  1.00 13.45           C
ATOM   1110  C   GLY A 143     -15.402  -5.341  -8.323  1.00 15.25           C
ATOM   1111  O   GLY A 143     -15.669  -4.783  -7.266  1.00 16.63           O
ATOM   1112  N   SER A 144     -14.172  -5.770  -8.610  1.00 14.51           N
ATOM   1113  CA  SER A 144     -13.090  -5.750  -7.628  1.00 17.61           C
ATOM   1114  C   SER A 144     -12.369  -4.397  -7.564  1.00 16.27           C
ATOM   1115  O   SER A 144     -11.509  -4.204  -6.712  1.00 14.15           O
ATOM   1116  CB  SER A 144     -12.100  -6.856  -7.915  1.00 17.54           C
ATOM   1117  OG  SER A 144     -11.520  -6.665  -9.202  1.00 19.08           O
ATOM   1118  N   CYS A 145     -12.671  -3.474  -8.485  1.00 14.39           N
ATOM   1119  CA  CYS A 145     -11.983  -2.190  -8.474  1.00 14.32           C
ATOM   1120  C   CYS A 145     -12.194  -1.456  -7.145  1.00 16.23           C
ATOM   1121  O   CYS A 145     -13.284  -1.434  -6.554  1.00 14.30           O
ATOM   1122  CB  CYS A 145     -12.367  -1.305  -9.660  1.00 15.41           C
ATOM   1123  SG  CYS A 145     -11.993  -2.039 -11.280  1.00 24.27           S
ATOM   1124  N   GLY A 146     -11.112  -0.823  -6.689  1.00 12.63           N
ATOM   1125  CA  GLY A 146     -11.112  -0.129  -5.420  1.00 12.69           C
ATOM   1126  C   GLY A 146     -10.633  -1.017  -4.272  1.00 13.21           C
ATOM   1127  O   GLY A 146     -10.440  -0.501  -3.179  1.00 16.83           O
ATOM   1128  N   SER A 147     -10.456  -2.329  -4.503  1.00 11.94           N
ATOM   1129  CA  SER A 147      -9.808  -3.186  -3.507  1.00 15.44           C
ATOM   1130  C   SER A 147      -8.415  -2.619  -3.240  1.00 18.75           C
ATOM   1131  O   SER A 147      -7.789  -2.114  -4.165  1.00 16.95           O
ATOM   1132  CB  SER A 147      -9.654  -4.628  -3.991  1.00 13.01           C
ATOM   1133  OG  SER A 147     -10.906  -5.282  -4.168  1.00 16.34           O
ATOM   1134  N   VAL A 148      -7.900  -2.772  -2.012  1.00 18.21           N
ATOM   1135  CA  VAL A 148      -6.639  -2.128  -1.676  1.00 17.20           C
ATOM   1136  C   VAL A 148      -5.581  -3.139  -1.263  1.00 18.00           C
ATOM   1137  O   VAL A 148      -5.896  -4.260  -0.860  1.00 19.17           O
ATOM   1138  CB  VAL A 148      -6.785  -1.002  -0.637  1.00 18.26           C
ATOM   1139  CG1 VAL A 148      -7.719   0.090  -1.135  1.00 19.92           C
ATOM   1140  CG2 VAL A 148      -7.231  -1.518   0.721  1.00 17.78           C
ATOM   1141  N   GLY A 149      -4.328  -2.696  -1.425  1.00 18.30           N
ATOM   1142  CA  GLY A 149      -3.148  -3.394  -0.941  1.00 17.24           C
ATOM   1143  C   GLY A 149      -2.487  -2.597   0.181  1.00 16.20           C
ATOM   1144  O   GLY A 149      -2.477  -1.362   0.165  1.00 17.29           O
ATOM   1145  N   PHE A 150      -1.957  -3.309   1.178  1.00 16.53           N
ATOM   1146  CA  PHE A 150      -1.438  -2.657   2.367  1.00 19.13           C
ATOM   1147  C   PHE A 150      -0.341  -3.507   3.002  1.00 19.16           C
ATOM   1148  O   PHE A 150      -0.235  -4.700   2.729  1.00 18.56           O
ATOM   1149  CB  PHE A 150      -2.549  -2.433   3.402  1.00 20.18           C
ATOM   1150  CG  PHE A 150      -3.172  -3.705   3.911  1.00 22.50           C
ATOM   1151  CD1 PHE A 150      -4.110  -4.390   3.150  1.00 24.36           C
ATOM   1152  CD2 PHE A 150      -2.774  -4.256   5.119  1.00 21.20           C
ATOM   1153  CE1 PHE A 150      -4.656  -5.580   3.603  1.00 23.06           C
ATOM   1154  CE2 PHE A 150      -3.317  -5.452   5.570  1.00 18.03           C
ATOM   1155  CZ  PHE A 150      -4.261  -6.106   4.815  1.00 19.62           C
ATOM   1156  N   ASN A 151       0.447  -2.851   3.869  1.00 18.87           N
ATOM   1157  CA  ASN A 151       1.388  -3.475   4.785  1.00 20.12           C
ATOM   1158  C   ASN A 151       1.042  -2.965   6.175  1.00 21.73           C
ATOM   1159  O   ASN A 151       0.398  -1.932   6.285  1.00 19.44           O
ATOM   1160  CB  ASN A 151       2.829  -3.091   4.430  1.00 17.79           C
ATOM   1161  CG  ASN A 151       3.291  -3.913   3.246  1.00 22.59           C
ATOM   1162  OD1 ASN A 151       3.377  -5.132   3.336  1.00 27.70           O
ATOM   1163  ND2 ASN A 151       3.482  -3.277   2.108  1.00 21.40           N
ATOM   1164  N   ILE A 152       1.476  -3.677   7.214  1.00 21.93           N
ATOM   1165  CA  ILE A 152       1.317  -3.154   8.561  1.00 28.23           C
ATOM   1166  C   ILE A 152       2.685  -3.091   9.229  1.00 33.60           C
ATOM   1167  O   ILE A 152       3.460  -4.039   9.143  1.00 40.42           O
ATOM   1168  CB  ILE A 152       0.304  -3.970   9.382  1.00 24.95           C
ATOM   1169  CG1 ILE A 152      -1.071  -3.982   8.704  1.00 26.20           C
ATOM   1170  CG2 ILE A 152       0.233  -3.401  10.796  1.00 25.02           C
ATOM   1171  CD1 ILE A 152      -2.116  -4.808   9.417  1.00 32.52           C
ATOM   1172  N   ASP A 153       2.957  -1.949   9.870  1.00 43.57           N
ATOM   1173  CA  ASP A 153       4.160  -1.702  10.648  1.00 41.60           C
ATOM   1174  C   ASP A 153       3.743  -1.147  12.010  1.00 52.63           C
ATOM   1175  O   ASP A 153       3.312  -0.000  12.105  1.00 52.98           O
ATOM   1176  CB  ASP A 153       5.079  -0.742   9.887  1.00 37.46           C
ATOM   1177  CG  ASP A 153       4.204   0.041   8.767  0.00 49.68           C
ATOM   1178  OD1 ASP A 153       3.533   1.077   8.949  0.00 49.72           O
ATOM   1179  OD2 ASP A 153       4.307  -0.509   7.649  0.00 49.67           O
ATOM   1180  N   TYR A 154       3.860  -1.971  13.059  1.00 52.69           N
ATOM   1181  CA  TYR A 154       3.400  -1.633  14.401  1.00 49.90           C
ATOM   1182  C   TYR A 154       1.874  -1.721  14.425  1.00 57.71           C
ATOM   1183  O   TYR A 154       1.328  -2.799  14.222  1.00 56.61           O
ATOM   1184  CB  TYR A 154       4.042  -0.369  14.989  1.00 50.95           C
ATOM   1185  CG  TYR A 154       5.179  -0.619  14.909  0.00 56.91           C
ATOM   1186  CD1 TYR A 154       5.946  -1.648  15.438  0.00 56.91           C
ATOM   1187  CD2 TYR A 154       5.836   0.473  14.359  0.00 56.94           C
ATOM   1188  CE1 TYR A 154       7.325  -1.590  15.422  0.00 56.89           C
ATOM   1189  CE2 TYR A 154       7.215   0.539  14.339  0.00 56.90           C
ATOM   1190  CZ  TYR A 154       7.954  -0.494  14.873  0.00 56.89           C
ATOM   1191  OH  TYR A 154       9.328  -0.432  14.857  0.00 56.87           O
ATOM   1192  N   ASP A 155       1.188  -0.595  14.658  1.00 62.56           N
ATOM   1193  CA  ASP A 155      -0.270  -0.551  14.649  1.00 54.41           C
ATOM   1194  C   ASP A 155      -0.755   0.265  13.448  1.00 55.07           C
ATOM   1195  O   ASP A 155      -1.960   0.491  13.288  1.00 44.08           O
ATOM   1196  CB  ASP A 155      -0.818  -0.017  15.977  1.00 62.95           C
ATOM   1197  CG  ASP A 155      -0.320   1.377  16.337  1.00 72.08           C
ATOM   1198  OD1 ASP A 155       0.905   1.615  16.242  1.00 72.40           O
ATOM   1199  OD2 ASP A 155      -1.156   2.213  16.730  1.00 75.53           O
ATOM   1200  N   CYS A 156       0.207   0.667  12.599  1.00 41.47           N
ATOM   1201  CA  CYS A 156       0.013   1.589  11.489  1.00 29.57           C
ATOM   1202  C   CYS A 156      -0.162   0.841  10.161  1.00 26.89           C
ATOM   1203  O   CYS A 156       0.689   0.062   9.736  1.00 27.63           O
ATOM   1204  CB  CYS A 156       1.188   2.552  11.397  1.00 27.97           C
ATOM   1205  SG  CYS A 156       1.049   3.694   9.999  1.00 33.94           S
ATOM   1206  N   VAL A 157      -1.283   1.109   9.495  1.00 22.77           N
ATOM   1207  CA  VAL A 157      -1.561   0.528   8.197  1.00 21.03           C
ATOM   1208  C   VAL A 157      -0.990   1.446   7.111  1.00 21.75           C
ATOM   1209  O   VAL A 157      -1.408   2.593   6.967  1.00 21.93           O
ATOM   1210  CB  VAL A 157      -3.076   0.302   8.010  1.00 16.46           C
ATOM   1211  CG1 VAL A 157      -3.394  -0.217   6.615  1.00 18.71           C
ATOM   1212  CG2 VAL A 157      -3.614  -0.649   9.057  1.00 19.37           C
ATOM   1213  N   SER A 158      -0.047   0.922   6.328  1.00 18.78           N
ATOM   1214  CA  SER A 158       0.471   1.615   5.157  1.00 19.48           C
ATOM   1215  C   SER A 158      -0.247   1.130   3.900  1.00 18.20           C
ATOM   1216  O   SER A 158       0.050   0.040   3.404  1.00 19.88           O
ATOM   1217  CB  SER A 158       1.970   1.410   5.043  1.00 19.78           C
ATOM   1218  OG  SER A 158       2.606   2.103   6.103  1.00 29.08           O
ATOM   1219  N   PHE A 159      -1.174   1.948   3.377  1.00 16.36           N
ATOM   1220  CA  PHE A 159      -1.852   1.616   2.131  1.00 16.93           C
ATOM   1221  C   PHE A 159      -0.963   1.965   0.942  1.00 17.48           C
ATOM   1222  O   PHE A 159      -0.487   3.100   0.863  1.00 16.40           O
ATOM   1223  CB  PHE A 159      -3.149   2.408   2.001  1.00 12.84           C
ATOM   1224  CG  PHE A 159      -4.192   2.070   3.038  1.00 16.76           C
ATOM   1225  CD1 PHE A 159      -4.935   0.898   2.947  1.00 15.92           C
ATOM   1226  CD2 PHE A 159      -4.459   2.936   4.094  1.00 17.02           C
ATOM   1227  CE1 PHE A 159      -5.928   0.609   3.879  1.00 17.10           C
ATOM   1228  CE2 PHE A 159      -5.449   2.648   5.024  1.00 17.59           C
ATOM   1229  CZ  PHE A 159      -6.170   1.471   4.932  1.00 16.01           C
ATOM   1230  N   CYS A 160      -0.808   1.008   0.004  1.00 15.64           N
ATOM   1231  CA  CYS A 160       0.146   1.179  -1.080  1.00 20.33           C
ATOM   1232  C   CYS A 160      -0.467   0.956  -2.467  1.00 22.27           C
ATOM   1233  O   CYS A 160       0.135   1.373  -3.462  1.00 23.92           O
ATOM   1234  CB  CYS A 160       1.376   0.305  -0.870  1.00 18.59           C
ATOM   1235  SG  CYS A 160       0.982  -1.464  -0.847  1.00 22.76           S
ATOM   1236  N   TYR A 161      -1.653   0.324  -2.549  1.00 14.57           N
ATOM   1237  CA  TYR A 161      -2.197  -0.078  -3.842  1.00 15.90           C
ATOM   1238  C   TYR A 161      -3.717   0.065  -3.817  1.00 14.78           C
ATOM   1239  O   TYR A 161      -4.336  -0.272  -2.823  1.00 16.26           O
ATOM   1240  CB  TYR A 161      -1.900  -1.545  -4.200  1.00 13.58           C
ATOM   1241  CG  TYR A 161      -2.420  -2.076  -5.542  1.00 15.72           C
ATOM   1242  CD1 TYR A 161      -1.753  -1.833  -6.747  1.00 18.33           C
ATOM   1243  CD2 TYR A 161      -3.588  -2.832  -5.608  1.00 13.93           C
ATOM   1244  CE1 TYR A 161      -2.214  -2.327  -7.963  1.00 16.63           C
ATOM   1245  CE2 TYR A 161      -4.059  -3.330  -6.812  1.00 14.00           C
ATOM   1246  CZ  TYR A 161      -3.402  -3.043  -7.995  1.00 16.08           C
ATOM   1247  OH  TYR A 161      -3.920  -3.560  -9.151  1.00 18.73           O
ATOM   1248  N   MET A 162      -4.285   0.531  -4.932  1.00 13.89           N
ATOM   1249  CA  MET A 162      -5.717   0.440  -5.175  1.00 15.42           C
ATOM   1250  C   MET A 162      -5.891  -0.143  -6.575  1.00 15.91           C
ATOM   1251  O   MET A 162      -5.205   0.271  -7.515  1.00 13.45           O
ATOM   1252  CB  MET A 162      -6.379   1.822  -5.102  1.00 15.83           C
ATOM   1253  CG  MET A 162      -7.872   1.796  -5.476  1.00 17.92           C
ATOM   1254  SD  MET A 162      -8.680   3.393  -5.189  1.00 27.21           S
ATOM   1255  CE  MET A 162      -9.023   3.268  -3.430  1.00 31.12           C
ATOM   1256  N   HIS A 163      -6.818  -1.096  -6.700  1.00 13.82           N
ATOM   1257  CA  HIS A 163      -6.955  -1.865  -7.921  1.00 16.12           C
ATOM   1258  C   HIS A 163      -7.783  -1.104  -8.956  1.00 17.31           C
ATOM   1259  O   HIS A 163      -8.864  -0.587  -8.650  1.00 15.24           O
ATOM   1260  CB  HIS A 163      -7.631  -3.205  -7.615  1.00 14.46           C
ATOM   1261  CG  HIS A 163      -7.788  -4.034  -8.837  1.00 17.74           C
ATOM   1262  ND1 HIS A 163      -6.707  -4.289  -9.662  1.00 20.87           N
ATOM   1263  CD2 HIS A 163      -8.847  -4.645  -9.394  1.00 16.53           C
ATOM   1264  CE1 HIS A 163      -7.101  -5.052 -10.672  1.00 16.60           C
ATOM   1265  NE2 HIS A 163      -8.396  -5.277 -10.528  1.00 18.13           N
ATOM   1266  N   HIS A 164      -7.287  -1.074 -10.198  1.00 17.67           N
ATOM   1267  CA  HIS A 164      -7.975  -0.331 -11.243  1.00 17.39           C
ATOM   1268  C   HIS A 164      -8.333  -1.226 -12.425  1.00 18.21           C
ATOM   1269  O   HIS A 164      -9.424  -1.083 -12.983  1.00 16.01           O
ATOM   1270  CB  HIS A 164      -7.128   0.841 -11.758  1.00 15.80           C
ATOM   1271  CG  HIS A 164      -7.124   2.008 -10.837  1.00 16.58           C
ATOM   1272  ND1 HIS A 164      -7.664   3.228 -11.189  1.00 16.02           N
ATOM   1273  CD2 HIS A 164      -6.641   2.150  -9.595  1.00 17.68           C
ATOM   1274  CE1 HIS A 164      -7.507   4.079 -10.187  1.00 17.36           C
ATOM   1275  NE2 HIS A 164      -6.882   3.444  -9.205  1.00 18.91           N
ATOM   1276  N   MET A 165      -7.409  -2.109 -12.847  1.00 13.65           N
ATOM   1277  CA  MET A 165      -7.685  -2.762 -14.120  1.00 16.01           C
ATOM   1278  C   MET A 165      -6.924  -4.072 -14.266  1.00 19.54           C
ATOM   1279  O   MET A 165      -5.965  -4.344 -13.535  1.00 15.40           O
ATOM   1280  CB  MET A 165      -7.336  -1.828 -15.292  1.00 17.95           C
ATOM   1281  CG  MET A 165      -5.848  -1.529 -15.439  1.00 29.00           C
ATOM   1282  SD  MET A 165      -5.497  -0.031 -16.435  1.00 41.96           S
ATOM   1283  CE  MET A 165      -4.428  -0.738 -17.681  1.00 38.55           C
ATOM   1284  N   GLU A 166      -7.316  -4.826 -15.297  1.00 20.20           N
ATOM   1285  CA  GLU A 166      -6.627  -6.044 -15.685  1.00 21.43           C
ATOM   1286  C   GLU A 166      -6.039  -5.883 -17.090  1.00 19.83           C
ATOM   1287  O   GLU A 166      -6.666  -5.308 -17.970  1.00 19.20           O
ATOM   1288  CB  GLU A 166      -7.612  -7.213 -15.649  1.00 20.85           C
ATOM   1289  CG  GLU A 166      -6.978  -8.519 -16.080  1.00 19.96           C
ATOM   1290  CD  GLU A 166      -7.856  -9.722 -15.796  1.00 26.93           C
ATOM   1291  OE1 GLU A 166      -8.266 -10.405 -16.774  1.00 20.79           O
ATOM   1292  OE2 GLU A 166      -8.117  -9.974 -14.585  1.00 27.13           O
ATOM   1293  N   LEU A 167      -4.838  -6.422 -17.305  1.00 21.21           N
ATOM   1294  CA  LEU A 167      -4.216  -6.354 -18.621  1.00 20.73           C
ATOM   1295  C   LEU A 167      -4.526  -7.629 -19.397  1.00 20.93           C
ATOM   1296  O   LEU A 167      -4.928  -8.630 -18.807  1.00 21.89           O
ATOM   1297  CB  LEU A 167      -2.711  -6.140 -18.443  1.00 20.90           C
ATOM   1298  CG  LEU A 167      -2.345  -4.794 -17.820  1.00 27.98           C
ATOM   1299  CD1 LEU A 167      -0.855  -4.702 -17.540  1.00 27.75           C
ATOM   1300  CD2 LEU A 167      -2.795  -3.657 -18.718  1.00 23.89           C
ATOM   1301  N   PRO A 168      -4.362  -7.626 -20.741  1.00 28.28           N
ATOM   1302  CA  PRO A 168      -4.638  -8.803 -21.563  1.00 24.03           C
ATOM   1303  C   PRO A 168      -3.886 -10.066 -21.137  1.00 24.05           C
ATOM   1304  O   PRO A 168      -4.378 -11.162 -21.355  1.00 26.01           O
ATOM   1305  CB  PRO A 168      -4.189  -8.374 -22.972  1.00 29.93           C
ATOM   1306  CG  PRO A 168      -4.349  -6.876 -22.962  1.00 31.23           C
ATOM   1307  CD  PRO A 168      -3.938  -6.475 -21.555  1.00 27.97           C
ATOM   1308  N   THR A 169      -2.707  -9.946 -20.515  1.00 26.21           N
ATOM   1309  CA  THR A 169      -2.067 -11.169 -20.058  1.00 25.74           C
ATOM   1310  C   THR A 169      -2.703 -11.727 -18.785  1.00 28.45           C
ATOM   1311  O   THR A 169      -2.256 -12.761 -18.316  1.00 26.94           O
ATOM   1312  CB  THR A 169      -0.570 -11.002 -19.795  1.00 32.02           C
ATOM   1313  OG1 THR A 169      -0.435  -9.793 -19.051  1.00 36.84           O
ATOM   1314  CG2 THR A 169       0.241 -10.956 -21.070  1.00 30.32           C
ATOM   1315  N   GLY A 170      -3.691 -11.040 -18.187  1.00 29.33           N
ATOM   1316  CA  GLY A 170      -4.307 -11.557 -16.966  1.00 21.61           C
ATOM   1317  C   GLY A 170      -3.697 -11.007 -15.673  1.00 23.40           C
ATOM   1318  O   GLY A 170      -4.157 -11.329 -14.577  1.00 28.89           O
ATOM   1319  N   VAL A 171      -2.651 -10.183 -15.789  1.00 23.53           N
ATOM   1320  CA  VAL A 171      -2.075  -9.494 -14.640  1.00 20.60           C
ATOM   1321  C   VAL A 171      -2.806  -8.159 -14.436  1.00 18.94           C
ATOM   1322  O   VAL A 171      -3.639  -7.766 -15.258  1.00 20.38           O
ATOM   1323  CB  VAL A 171      -0.547  -9.345 -14.811  1.00 21.58           C
ATOM   1324  CG1 VAL A 171       0.109 -10.715 -15.039  1.00 17.04           C
ATOM   1325  CG2 VAL A 171      -0.216  -8.395 -15.958  1.00 19.45           C
ATOM   1326  N   HIS A 172      -2.497  -7.476 -13.326  1.00 19.13           N
ATOM   1327  CA  HIS A 172      -3.301  -6.375 -12.794  1.00 18.22           C
ATOM   1328  C   HIS A 172      -2.472  -5.099 -12.662  1.00 19.11           C
ATOM   1329  O   HIS A 172      -1.257  -5.136 -12.459  1.00 21.20           O
ATOM   1330  CB  HIS A 172      -3.971  -6.803 -11.477  1.00 17.88           C
ATOM   1331  CG  HIS A 172      -4.838  -7.990 -11.728  1.00 20.46           C
ATOM   1332  ND1 HIS A 172      -4.522  -9.270 -11.324  1.00 19.63           N
ATOM   1333  CD2 HIS A 172      -5.976  -8.101 -12.448  1.00 22.01           C
ATOM   1334  CE1 HIS A 172      -5.463 -10.114 -11.744  1.00 18.54           C
ATOM   1335  NE2 HIS A 172      -6.354  -9.427 -12.426  1.00 22.01           N
ATOM   1336  N   ALA A 173      -3.148  -3.959 -12.792  1.00 15.87           N
ATOM   1337  CA  ALA A 173      -2.511  -2.666 -12.623  1.00 15.85           C
ATOM   1338  C   ALA A 173      -3.404  -1.783 -11.761  1.00 17.28           C
ATOM   1339  O   ALA A 173      -4.636  -1.884 -11.809  1.00 16.54           O
ATOM   1340  CB  ALA A 173      -2.292  -2.024 -13.976  1.00 13.50           C
ATOM   1341  N   GLY A 174      -2.763  -0.876 -11.025  1.00 15.78           N
ATOM   1342  CA  GLY A 174      -3.466   0.078 -10.177  1.00 14.19           C
ATOM   1343  C   GLY A 174      -2.565   1.240  -9.764  1.00 17.10           C
ATOM   1344  O   GLY A 174      -1.467   1.425 -10.311  1.00 14.55           O
ATOM   1345  N   THR A 175      -3.018   1.989  -8.753  1.00 13.39           N
ATOM   1346  CA  THR A 175      -2.382   3.235  -8.368  1.00 16.10           C
ATOM   1347  C   THR A 175      -2.003   3.153  -6.891  1.00 16.25           C
ATOM   1348  O   THR A 175      -2.460   2.265  -6.174  1.00 16.68           O
ATOM   1349  CB  THR A 175      -3.349   4.405  -8.597  1.00 15.41           C
ATOM   1350  OG1 THR A 175      -4.488   4.184  -7.765  1.00 14.47           O
ATOM   1351  CG2 THR A 175      -3.846   4.503 -10.028  1.00 12.52           C
ATOM   1352  N   ASP A 176      -1.187   4.099  -6.439  1.00 14.55           N
ATOM   1353  CA  ASP A 176      -1.079   4.331  -5.009  1.00 16.29           C
ATOM   1354  C   ASP A 176      -2.357   5.054  -4.580  1.00 17.00           C
ATOM   1355  O   ASP A 176      -3.207   5.367  -5.410  1.00 17.80           O
ATOM   1356  CB  ASP A 176       0.219   5.067  -4.652  1.00 16.13           C
ATOM   1357  CG  ASP A 176       0.307   6.452  -5.281  1.00 19.68           C
ATOM   1358  OD1 ASP A 176      -0.756   7.037  -5.550  1.00 17.32           O
ATOM   1359  OD2 ASP A 176       1.440   6.909  -5.560  1.00 20.85           O
ATOM   1360  N   LEU A 177      -2.477   5.360  -3.286  1.00 16.21           N
ATOM   1361  CA  LEU A 177      -3.705   5.960  -2.777  1.00 14.92           C
ATOM   1362  C   LEU A 177      -3.792   7.458  -3.080  1.00 17.10           C
ATOM   1363  O   LEU A 177      -4.808   8.063  -2.784  1.00 18.33           O
ATOM   1364  CB  LEU A 177      -3.855   5.642  -1.284  1.00 13.92           C
ATOM   1365  CG  LEU A 177      -4.697   4.400  -0.988  1.00 15.77           C
ATOM   1366  CD1 LEU A 177      -6.147   4.614  -1.428  1.00 16.03           C
ATOM   1367  CD2 LEU A 177      -4.117   3.182  -1.705  1.00 14.77           C
ATOM   1368  N   GLU A 178      -2.752   8.042  -3.695  1.00 16.77           N
ATOM   1369  CA  GLU A 178      -2.800   9.403  -4.204  1.00 15.81           C
ATOM   1370  C   GLU A 178      -3.109   9.342  -5.704  1.00 15.56           C
ATOM   1371  O   GLU A 178      -3.087  10.354  -6.384  1.00 18.31           O
ATOM   1372  CB  GLU A 178      -1.456  10.112  -3.984  1.00 17.89           C
ATOM   1373  CG  GLU A 178      -1.144  10.511  -2.542  1.00 23.53           C
ATOM   1374  CD  GLU A 178       0.356  10.714  -2.365  1.00 32.68           C
ATOM   1375  OE1 GLU A 178       0.819  11.860  -2.386  1.00 33.13           O
ATOM   1376  OE2 GLU A 178       1.071   9.713  -2.247  1.00 53.37           O
ATOM   1377  N   GLY A 179      -3.349   8.143  -6.240  1.00 13.66           N
ATOM   1378  CA  GLY A 179      -3.914   8.054  -7.578  1.00 13.93           C
ATOM   1379  C   GLY A 179      -2.888   8.060  -8.701  1.00 16.10           C
ATOM   1380  O   GLY A 179      -3.271   8.186  -9.857  1.00 21.39           O
ATOM   1381  N   ASN A 180      -1.601   7.879  -8.363  1.00 14.72           N
ATOM   1382  CA  ASN A 180      -0.555   7.733  -9.360  1.00 13.23           C
ATOM   1383  C   ASN A 180      -0.407   6.256  -9.696  1.00 14.56           C
ATOM   1384  O   ASN A 180      -0.195   5.442  -8.791  1.00 12.66           O
ATOM   1385  CB  ASN A 180       0.783   8.207  -8.795  1.00 13.53           C
ATOM   1386  CG  ASN A 180       0.698   9.630  -8.296  1.00 17.65           C
ATOM   1387  OD1 ASN A 180       0.432  10.541  -9.074  1.00 19.32           O
ATOM   1388  ND2 ASN A 180       0.878   9.826  -6.997  1.00 19.95           N
ATOM   1389  N   PHE A 181      -0.497   5.924 -10.992  1.00 14.13           N
ATOM   1390  CA  PHE A 181      -0.318   4.542 -11.435  1.00 14.21           C
ATOM   1391  C   PHE A 181       1.061   4.023 -11.074  1.00 13.72           C
ATOM   1392  O   PHE A 181       2.036   4.780 -11.081  1.00 16.76           O
ATOM   1393  CB  PHE A 181      -0.469   4.384 -12.955  1.00 14.14           C
ATOM   1394  CG  PHE A 181      -1.868   3.943 -13.305  1.00 16.87           C
ATOM   1395  CD1 PHE A 181      -2.210   2.600 -13.265  1.00 16.06           C
ATOM   1396  CD2 PHE A 181      -2.865   4.881 -13.553  1.00 19.79           C
ATOM   1397  CE1 PHE A 181      -3.515   2.202 -13.509  1.00 18.67           C
ATOM   1398  CE2 PHE A 181      -4.174   4.482 -13.786  1.00 22.28           C
ATOM   1399  CZ  PHE A 181      -4.494   3.140 -13.768  1.00 16.37           C
ATOM   1400  N   TYR A 182       1.104   2.719 -10.781  1.00 13.57           N
ATOM   1401  CA  TYR A 182       2.325   1.952 -10.908  1.00 16.13           C
ATOM   1402  C   TYR A 182       2.424   1.501 -12.360  1.00 16.20           C
ATOM   1403  O   TYR A 182       1.553   0.785 -12.849  1.00 16.27           O
ATOM   1404  CB  TYR A 182       2.207   0.746  -9.971  1.00 17.03           C
ATOM   1405  CG  TYR A 182       2.291   1.123  -8.495  1.00 18.90           C
ATOM   1406  CD1 TYR A 182       3.507   1.476  -7.900  1.00 16.57           C
ATOM   1407  CD2 TYR A 182       1.155   1.115  -7.695  1.00 15.07           C
ATOM   1408  CE1 TYR A 182       3.587   1.810  -6.557  1.00 15.81           C
ATOM   1409  CE2 TYR A 182       1.222   1.453  -6.355  1.00 13.53           C
ATOM   1410  CZ  TYR A 182       2.437   1.800  -5.789  1.00 17.16           C
ATOM   1411  OH  TYR A 182       2.498   2.114  -4.465  1.00 16.10           O
ATOM   1412  N   GLY A 183       3.470   1.948 -13.058  1.00 15.04           N
ATOM   1413  CA  GLY A 183       3.717   1.432 -14.399  1.00 17.61           C
ATOM   1414  C   GLY A 183       3.077   2.298 -15.485  1.00 18.83           C
ATOM   1415  O   GLY A 183       2.318   3.230 -15.180  1.00 15.79           O
ATOM   1416  N   PRO A 184       3.384   2.020 -16.774  1.00 16.37           N
ATOM   1417  CA  PRO A 184       3.006   2.924 -17.863  1.00 15.84           C
ATOM   1418  C   PRO A 184       1.590   2.717 -18.407  1.00 18.30           C
ATOM   1419  O   PRO A 184       1.417   2.525 -19.604  1.00 22.07           O
ATOM   1420  CB  PRO A 184       4.104   2.656 -18.909  1.00 13.96           C
ATOM   1421  CG  PRO A 184       4.503   1.194 -18.692  1.00 15.28           C
ATOM   1422  CD  PRO A 184       4.250   0.908 -17.221  1.00 17.21           C
ATOM   1423  N   PHE A 185       0.578   2.823 -17.534  1.00 16.49           N
ATOM   1424  CA  PHE A 185      -0.796   2.426 -17.842  1.00 16.42           C
ATOM   1425  C   PHE A 185      -1.747   3.608 -17.693  1.00 16.86           C
ATOM   1426  O   PHE A 185      -1.474   4.510 -16.910  1.00 17.78           O
ATOM   1427  CB  PHE A 185      -1.239   1.285 -16.919  1.00 16.71           C
ATOM   1428  CG  PHE A 185      -0.295   0.113 -16.968  1.00 17.25           C
ATOM   1429  CD1 PHE A 185      -0.045  -0.534 -18.175  1.00 16.17           C
ATOM   1430  CD2 PHE A 185       0.410  -0.281 -15.837  1.00 18.68           C
ATOM   1431  CE1 PHE A 185       0.866  -1.578 -18.255  1.00 19.08           C
ATOM   1432  CE2 PHE A 185       1.297  -1.347 -15.911  1.00 17.89           C
ATOM   1433  CZ  PHE A 185       1.527  -1.990 -17.119  1.00 21.01           C
ATOM   1434  N   VAL A 186      -2.876   3.577 -18.421  1.00 16.05           N
ATOM   1435  CA  VAL A 186      -3.881   4.635 -18.354  1.00 15.96           C
ATOM   1436  C   VAL A 186      -5.241   3.988 -18.094  1.00 21.16           C
ATOM   1437  O   VAL A 186      -5.477   2.855 -18.526  1.00 16.57           O
ATOM   1438  CB  VAL A 186      -3.909   5.499 -19.630  1.00 20.33           C
ATOM   1439  CG1 VAL A 186      -2.577   6.209 -19.864  1.00 19.45           C
ATOM   1440  CG2 VAL A 186      -4.313   4.690 -20.860  1.00 18.33           C
ATOM   1441  N   ASP A 187      -6.114   4.716 -17.376  1.00 17.97           N
ATOM   1442  CA  ASP A 187      -7.412   4.205 -16.966  1.00 17.26           C
ATOM   1443  C   ASP A 187      -8.433   4.508 -18.062  1.00 18.63           C
ATOM   1444  O   ASP A 187      -9.271   5.398 -17.924  1.00 23.65           O
ATOM   1445  CB  ASP A 187      -7.831   4.720 -15.582  1.00 16.34           C
ATOM   1446  CG  ASP A 187      -7.826   6.237 -15.402  1.00 22.69           C
ATOM   1447  OD1 ASP A 187      -7.174   6.953 -16.220  1.00 24.09           O
ATOM   1448  OD2 ASP A 187      -8.445   6.705 -14.424  1.00 21.80           O
ATOM   1449  N   ARG A 188      -8.326   3.756 -19.156  1.00 20.34           N
ATOM   1450  CA  ARG A 188      -9.303   3.719 -20.231  1.00 22.21           C
ATOM   1451  C   ARG A 188      -9.272   2.337 -20.892  1.00 22.14           C
ATOM   1452  O   ARG A 188      -8.264   1.623 -20.827  1.00 18.53           O
ATOM   1453  CB  ARG A 188      -9.045   4.840 -21.243  1.00 28.64           C
ATOM   1454  CG  ARG A 188      -7.736   4.722 -22.003  1.00 36.52           C
ATOM   1455  CD  ARG A 188      -7.479   5.998 -22.778  1.00 46.62           C
ATOM   1456  NE  ARG A 188      -8.085   5.977 -24.100  1.00 54.21           N
ATOM   1457  CZ  ARG A 188      -7.406   6.094 -25.242  1.00 62.24           C
ATOM   1458  NH1 ARG A 188      -6.087   6.239 -25.238  1.00 40.36           N
ATOM   1459  NH2 ARG A 188      -8.057   6.063 -26.392  1.00 48.56           N
ATOM   1460  N   GLN A 189     -10.411   1.981 -21.503  1.00 28.27           N
ATOM   1461  CA  GLN A 189     -10.661   0.679 -22.109  1.00 33.77           C
ATOM   1462  C   GLN A 189      -9.953   0.639 -23.459  1.00 34.88           C
ATOM   1463  O   GLN A 189     -10.567   0.894 -24.489  1.00 38.19           O
ATOM   1464  CB  GLN A 189     -12.172   0.435 -22.242  1.00 34.75           C
ATOM   1465  CG  GLN A 189     -12.591  -1.022 -22.463  1.00 37.57           C
ATOM   1466  CD  GLN A 189     -12.258  -2.010 -21.364  1.00 42.36           C
ATOM   1467  OE1 GLN A 189     -12.583  -1.838 -20.186  1.00 33.09           O
ATOM   1468  NE2 GLN A 189     -11.607  -3.093 -21.755  1.00 51.69           N
ATOM   1469  N   THR A 190      -8.647   0.346 -23.415  1.00 32.13           N
ATOM   1470  CA  THR A 190      -7.766   0.444 -24.566  1.00 32.88           C
ATOM   1471  C   THR A 190      -6.744  -0.686 -24.469  1.00 36.41           C
ATOM   1472  O   THR A 190      -6.496  -1.209 -23.378  1.00 30.08           O
ATOM   1473  CB  THR A 190      -7.198   1.869 -24.679  1.00 34.58           C
ATOM   1474  OG1 THR A 190      -7.014   2.179 -26.055  1.00 37.57           O
ATOM   1475  CG2 THR A 190      -5.898   2.091 -23.936  1.00 32.45           C
ATOM   1476  N   ALA A 191      -6.184  -1.083 -25.619  1.00 36.75           N
ATOM   1477  CA  ALA A 191      -5.199  -2.152 -25.632  1.00 34.86           C
ATOM   1478  C   ALA A 191      -3.951  -1.635 -24.935  1.00 31.75           C
ATOM   1479  O   ALA A 191      -3.399  -0.596 -25.306  1.00 36.74           O
ATOM   1480  CB  ALA A 191      -4.905  -2.614 -27.040  1.00 34.09           C
ATOM   1481  N   GLN A 192      -3.576  -2.324 -23.859  1.00 27.11           N
ATOM   1482  CA  GLN A 192      -2.382  -1.959 -23.125  1.00 20.53           C
ATOM   1483  C   GLN A 192      -1.698  -3.260 -22.762  1.00 22.95           C
ATOM   1484  O   GLN A 192      -2.374  -4.243 -22.487  1.00 38.83           O
ATOM   1485  CB  GLN A 192      -2.735  -1.145 -21.879  1.00 16.22           C
ATOM   1486  CG  GLN A 192      -3.522   0.122 -22.183  1.00 16.73           C
ATOM   1487  CD  GLN A 192      -3.761   0.925 -20.928  1.00 20.14           C
ATOM   1488  OE1 GLN A 192      -2.810   1.292 -20.241  1.00 16.06           O
ATOM   1489  NE2 GLN A 192      -5.025   1.218 -20.629  1.00 16.77           N
ATOM   1490  N   ALA A 193      -0.369  -3.262 -22.805  1.00 21.39           N
ATOM   1491  CA  ALA A 193       0.371  -4.476 -22.509  1.00 27.30           C
ATOM   1492  C   ALA A 193       1.483  -4.157 -21.515  1.00 26.54           C
ATOM   1493  O   ALA A 193       2.075  -3.082 -21.558  1.00 25.76           O
ATOM   1494  CB  ALA A 193       0.912  -5.080 -23.789  1.00 21.88           C
ATOM   1495  N   ALA A 194       1.738  -5.114 -20.625  1.00 29.66           N
ATOM   1496  CA  ALA A 194       2.833  -5.045 -19.671  1.00 35.79           C
ATOM   1497  C   ALA A 194       4.162  -5.303 -20.386  1.00 34.98           C
ATOM   1498  O   ALA A 194       4.243  -6.166 -21.260  1.00 38.31           O
ATOM   1499  CB  ALA A 194       2.574  -6.101 -18.627  1.00 33.31           C
ATOM   1500  N   GLY A 195       5.210  -4.573 -19.991  1.00 37.26           N
ATOM   1501  CA  GLY A 195       6.569  -4.893 -20.410  1.00 30.77           C
ATOM   1502  C   GLY A 195       6.975  -6.308 -19.986  1.00 30.21           C
ATOM   1503  O   GLY A 195       6.428  -6.886 -19.044  1.00 25.80           O
ATOM   1504  N   THR A 196       7.940  -6.878 -20.707  1.00 29.18           N
ATOM   1505  CA  THR A 196       8.572  -8.116 -20.284  1.00 26.22           C
ATOM   1506  C   THR A 196       8.852  -8.045 -18.787  1.00 26.83           C
ATOM   1507  O   THR A 196       9.472  -7.103 -18.305  1.00 31.09           O
ATOM   1508  CB  THR A 196       9.842  -8.364 -21.109  1.00 33.96           C
ATOM   1509  OG1 THR A 196       9.358  -8.510 -22.447  1.00 33.15           O
ATOM   1510  CG2 THR A 196      10.596  -9.610 -20.700  1.00 30.73           C
ATOM   1511  N   ASP A 197       8.393  -9.056 -18.056  1.00 25.05           N
ATOM   1512  CA  ASP A 197       8.703  -9.131 -16.645  1.00 27.49           C
ATOM   1513  C   ASP A 197      10.091  -9.727 -16.441  1.00 35.28           C
ATOM   1514  O   ASP A 197      10.623 -10.422 -17.305  1.00 50.28           O
ATOM   1515  CB  ASP A 197       7.652  -9.930 -15.885  1.00 27.74           C
ATOM   1516  CG  ASP A 197       7.580  -9.519 -14.420  1.00 31.34           C
ATOM   1517  OD1 ASP A 197       8.182  -8.461 -14.037  1.00 32.00           O
ATOM   1518  OD2 ASP A 197       6.915 -10.237 -13.674  1.00 25.94           O
ATOM   1519  N   THR A 198      10.686  -9.415 -15.290  1.00 33.25           N
ATOM   1520  CA  THR A 198      11.923 -10.048 -14.874  1.00 32.68           C
ATOM   1521  C   THR A 198      11.729 -10.627 -13.474  1.00 28.33           C
ATOM   1522  O   THR A 198      10.750 -10.307 -12.806  1.00 24.28           O
ATOM   1523  CB  THR A 198      13.089  -9.058 -14.929  1.00 33.83           C
ATOM   1524  OG1 THR A 198      12.681  -7.932 -14.156  1.00 27.93           O
ATOM   1525  CG2 THR A 198      13.439  -8.628 -16.336  1.00 41.21           C
ATOM   1526  N   THR A 199      12.675 -11.472 -13.041  1.00 24.16           N
ATOM   1527  CA  THR A 199      12.616 -12.067 -11.712  1.00 24.09           C
ATOM   1528  C   THR A 199      13.339 -11.159 -10.716  1.00 23.24           C
ATOM   1529  O   THR A 199      14.397 -10.598 -11.024  1.00 22.71           O
ATOM   1530  CB  THR A 199      13.187 -13.493 -11.725  1.00 22.70           C
ATOM   1531  OG1 THR A 199      12.475 -14.254 -12.698  1.00 22.74           O
ATOM   1532  CG2 THR A 199      13.067 -14.217 -10.403  1.00 22.04           C
ATOM   1533  N   ILE A 200      12.778 -11.075  -9.503  1.00 19.50           N
ATOM   1534  CA  ILE A 200      13.323 -10.268  -8.422  1.00 16.56           C
ATOM   1535  C   ILE A 200      14.394 -11.072  -7.687  1.00 19.75           C
ATOM   1536  O   ILE A 200      14.124 -11.789  -6.717  1.00 18.10           O
ATOM   1537  CB  ILE A 200      12.209  -9.787  -7.474  1.00 18.14           C
ATOM   1538  CG1 ILE A 200      10.957  -9.353  -8.249  1.00 16.26           C
ATOM   1539  CG2 ILE A 200      12.751  -8.691  -6.560  1.00 14.26           C
ATOM   1540  CD1 ILE A 200       9.654  -9.421  -7.460  1.00 21.42           C
ATOM   1541  N   THR A 201      15.636 -10.881  -8.141  1.00 18.49           N
ATOM   1542  CA  THR A 201      16.779 -11.663  -7.709  1.00 17.62           C
ATOM   1543  C   THR A 201      16.913 -11.679  -6.187  1.00 18.14           C
ATOM   1544  O   THR A 201      17.132 -12.742  -5.591  1.00 17.47           O
ATOM   1545  CB  THR A 201      18.038 -11.102  -8.369  1.00 14.78           C
ATOM   1546  OG1 THR A 201      17.677 -11.065  -9.747  1.00 18.37           O
ATOM   1547  CG2 THR A 201      19.254 -11.972  -8.154  1.00 15.20           C
ATOM   1548  N   VAL A 202      16.818 -10.494  -5.571  1.00 15.24           N
ATOM   1549  CA  VAL A 202      17.100 -10.378  -4.147  1.00 15.50           C
ATOM   1550  C   VAL A 202      16.103 -11.230  -3.356  1.00 18.09           C
ATOM   1551  O   VAL A 202      16.454 -11.835  -2.337  1.00 16.31           O
ATOM   1552  CB  VAL A 202      17.180  -8.908  -3.661  1.00 15.40           C
ATOM   1553  CG1 VAL A 202      15.850  -8.180  -3.787  1.00 16.84           C
ATOM   1554  CG2 VAL A 202      17.700  -8.823  -2.225  1.00 16.01           C
ATOM   1555  N   ASN A 203      14.854 -11.268  -3.844  1.00 15.00           N
ATOM   1556  CA  ASN A 203      13.813 -12.038  -3.207  1.00 13.87           C
ATOM   1557  C   ASN A 203      14.095 -13.531  -3.368  1.00 13.40           C
ATOM   1558  O   ASN A 203      13.875 -14.305  -2.439  1.00 13.78           O
ATOM   1559  CB  ASN A 203      12.424 -11.660  -3.726  1.00 13.22           C
ATOM   1560  CG  ASN A 203      11.950 -10.280  -3.314  1.00 17.64           C
ATOM   1561  OD1 ASN A 203      12.656  -9.523  -2.651  1.00 16.95           O
ATOM   1562  ND2 ASN A 203      10.730  -9.942  -3.695  1.00 16.81           N
ATOM   1563  N   VAL A 204      14.558 -13.955  -4.551  1.00 16.36           N
ATOM   1564  CA  VAL A 204      14.845 -15.374  -4.735  1.00 16.46           C
ATOM   1565  C   VAL A 204      15.912 -15.795  -3.712  1.00 20.48           C
ATOM   1566  O   VAL A 204      15.811 -16.839  -3.051  1.00 14.13           O
ATOM   1567  CB  VAL A 204      15.290 -15.710  -6.175  1.00 15.01           C
ATOM   1568  CG1 VAL A 204      15.730 -17.166  -6.267  1.00 12.85           C
ATOM   1569  CG2 VAL A 204      14.198 -15.419  -7.214  1.00 14.49           C
ATOM   1570  N   LEU A 205      16.945 -14.957  -3.588  1.00 17.79           N
ATOM   1571  CA  LEU A 205      18.051 -15.251  -2.692  1.00 19.59           C
ATOM   1572  C   LEU A 205      17.527 -15.362  -1.259  1.00 21.69           C
ATOM   1573  O   LEU A 205      17.885 -16.300  -0.542  1.00 17.44           O
ATOM   1574  CB  LEU A 205      19.088 -14.138  -2.848  1.00 19.51           C
ATOM   1575  CG  LEU A 205      19.960 -14.254  -4.098  1.00 23.81           C
ATOM   1576  CD1 LEU A 205      20.890 -13.060  -4.196  1.00 27.67           C
ATOM   1577  CD2 LEU A 205      20.774 -15.548  -4.098  1.00 17.06           C
ATOM   1578  N   ALA A 206      16.607 -14.454  -0.889  1.00 17.91           N
ATOM   1579  CA  ALA A 206      16.035 -14.451   0.448  1.00 17.08           C
ATOM   1580  C   ALA A 206      15.319 -15.776   0.697  1.00 20.70           C
ATOM   1581  O   ALA A 206      15.421 -16.358   1.779  1.00 19.79           O
ATOM   1582  CB  ALA A 206      15.073 -13.299   0.584  1.00 19.26           C
ATOM   1583  N   TRP A 207      14.605 -16.248  -0.328  1.00 17.66           N
ATOM   1584  CA  TRP A 207      13.799 -17.453  -0.222  1.00 17.88           C
ATOM   1585  C   TRP A 207      14.699 -18.686  -0.154  1.00 15.60           C
ATOM   1586  O   TRP A 207      14.396 -19.623   0.584  1.00 15.73           O
ATOM   1587  CB  TRP A 207      12.819 -17.492  -1.399  1.00 20.24           C
ATOM   1588  CG  TRP A 207      12.052 -18.770  -1.638  1.00 22.57           C
ATOM   1589  CD1 TRP A 207      10.881 -19.191  -1.061  1.00 25.18           C
ATOM   1590  CD2 TRP A 207      12.385 -19.763  -2.628  1.00 20.32           C
ATOM   1591  NE1 TRP A 207      10.478 -20.385  -1.608  1.00 23.12           N
ATOM   1592  CE2 TRP A 207      11.382 -20.759  -2.569  1.00 19.85           C
ATOM   1593  CE3 TRP A 207      13.436 -19.904  -3.548  1.00 21.52           C
ATOM   1594  CZ2 TRP A 207      11.418 -21.887  -3.386  1.00 21.33           C
ATOM   1595  CZ3 TRP A 207      13.453 -21.009  -4.377  1.00 21.88           C
ATOM   1596  CH2 TRP A 207      12.447 -21.981  -4.300  1.00 22.41           C
ATOM   1597  N   LEU A 208      15.832 -18.668  -0.876  1.00 15.78           N
ATOM   1598  CA  LEU A 208      16.820 -19.730  -0.728  1.00 16.63           C
ATOM   1599  C   LEU A 208      17.324 -19.785   0.718  1.00 20.15           C
ATOM   1600  O   LEU A 208      17.552 -20.867   1.259  1.00 20.78           O
ATOM   1601  CB  LEU A 208      17.985 -19.517  -1.709  1.00 17.35           C
ATOM   1602  CG  LEU A 208      17.661 -19.812  -3.174  1.00 16.87           C
ATOM   1603  CD1 LEU A 208      18.844 -19.464  -4.071  1.00 16.30           C
ATOM   1604  CD2 LEU A 208      17.243 -21.267  -3.365  1.00 15.53           C
ATOM   1605  N   TYR A 209      17.519 -18.613   1.334  1.00 19.83           N
ATOM   1606  CA  TYR A 209      17.921 -18.557   2.733  1.00 18.99           C
ATOM   1607  C   TYR A 209      16.834 -19.190   3.605  1.00 23.03           C
ATOM   1608  O   TYR A 209      17.115 -20.051   4.440  1.00 19.43           O
ATOM   1609  CB  TYR A 209      18.264 -17.114   3.113  1.00 18.00           C
ATOM   1610  CG  TYR A 209      19.696 -16.704   2.780  1.00 14.47           C
ATOM   1611  CD1 TYR A 209      20.787 -17.192   3.499  1.00 16.60           C
ATOM   1612  CD2 TYR A 209      19.957 -15.794   1.767  1.00 13.22           C
ATOM   1613  CE1 TYR A 209      22.094 -16.810   3.186  1.00 16.34           C
ATOM   1614  CE2 TYR A 209      21.257 -15.405   1.449  1.00 18.00           C
ATOM   1615  CZ  TYR A 209      22.341 -15.910   2.156  1.00 19.19           C
ATOM   1616  OH  TYR A 209      23.621 -15.489   1.803  1.00 16.96           O
ATOM   1617  N   ALA A 210      15.575 -18.787   3.390  1.00 18.20           N
ATOM   1618  CA  ALA A 210      14.475 -19.389   4.128  1.00 18.42           C
ATOM   1619  C   ALA A 210      14.520 -20.905   3.955  1.00 21.10           C
ATOM   1620  O   ALA A 210      14.232 -21.646   4.891  1.00 21.69           O
ATOM   1621  CB  ALA A 210      13.156 -18.814   3.666  1.00 15.55           C
ATOM   1622  N   ALA A 211      14.893 -21.372   2.753  1.00 19.38           N
ATOM   1623  CA  ALA A 211      14.929 -22.809   2.529  1.00 19.61           C
ATOM   1624  C   ALA A 211      15.997 -23.428   3.431  1.00 24.43           C
ATOM   1625  O   ALA A 211      15.748 -24.447   4.084  1.00 18.62           O
ATOM   1626  CB  ALA A 211      15.180 -23.117   1.077  1.00 18.44           C
ATOM   1627  N   VAL A 212      17.179 -22.789   3.468  1.00 20.48           N
ATOM   1628  CA  VAL A 212      18.289 -23.299   4.264  1.00 19.90           C
ATOM   1629  C   VAL A 212      17.859 -23.380   5.724  1.00 21.52           C
ATOM   1630  O   VAL A 212      18.006 -24.422   6.352  1.00 24.45           O
ATOM   1631  CB  VAL A 212      19.578 -22.475   4.090  1.00 16.80           C
ATOM   1632  CG1 VAL A 212      20.611 -22.787   5.182  1.00 14.72           C
ATOM   1633  CG2 VAL A 212      20.165 -22.711   2.713  1.00 18.37           C
ATOM   1634  N   ILE A 213      17.277 -22.287   6.221  1.00 29.69           N
ATOM   1635  CA  ILE A 213      16.755 -22.188   7.575  1.00 30.05           C
ATOM   1636  C   ILE A 213      15.792 -23.339   7.866  1.00 32.27           C
ATOM   1637  O   ILE A 213      15.764 -23.834   8.987  1.00 34.28           O
ATOM   1638  CB  ILE A 213      16.142 -20.792   7.808  1.00 28.35           C
ATOM   1639  CG1 ILE A 213      17.239 -19.724   7.819  1.00 32.16           C
ATOM   1640  CG2 ILE A 213      15.294 -20.747   9.075  1.00 30.54           C
ATOM   1641  CD1 ILE A 213      16.719 -18.300   7.872  1.00 27.82           C
ATOM   1642  N   ASN A 214      15.023 -23.780   6.863  1.00 33.70           N
ATOM   1643  CA  ASN A 214      14.094 -24.881   7.073  1.00 25.66           C
ATOM   1644  C   ASN A 214      14.711 -26.236   6.733  1.00 28.23           C
ATOM   1645  O   ASN A 214      13.976 -27.211   6.648  1.00 31.32           O
ATOM   1646  CB  ASN A 214      12.817 -24.710   6.258  1.00 27.29           C
ATOM   1647  CG  ASN A 214      11.889 -23.717   6.919  1.00 37.07           C
ATOM   1648  OD1 ASN A 214      11.040 -24.100   7.725  1.00 35.70           O
ATOM   1649  ND2 ASN A 214      12.090 -22.440   6.637  1.00 28.10           N
ATOM   1650  N   GLY A 215      16.026 -26.298   6.472  1.00 24.83           N
ATOM   1651  CA  GLY A 215      16.719 -27.574   6.304  1.00 27.51           C
ATOM   1652  C   GLY A 215      16.797 -28.131   4.875  1.00 34.05           C
ATOM   1653  O   GLY A 215      17.255 -29.256   4.690  1.00 32.55           O
ATOM   1654  N   ASP A 216      16.357 -27.364   3.865  1.00 39.22           N
ATOM   1655  CA  ASP A 216      16.562 -27.693   2.457  1.00 33.70           C
ATOM   1656  C   ASP A 216      17.923 -27.154   2.014  1.00 30.61           C
ATOM   1657  O   ASP A 216      18.072 -25.945   1.876  1.00 37.12           O
ATOM   1658  CB  ASP A 216      15.461 -27.075   1.586  1.00 39.19           C
ATOM   1659  CG  ASP A 216      14.248 -27.964   1.368  1.00 47.68           C
ATOM   1660  OD1 ASP A 216      14.339 -29.151   1.703  1.00 59.97           O
ATOM   1661  OD2 ASP A 216      13.219 -27.461   0.860  1.00 50.05           O
ATOM   1662  N   ARG A 217      18.898 -28.045   1.783  1.00 23.31           N
ATOM   1663  CA  ARG A 217      20.297 -27.650   1.658  1.00 28.84           C
ATOM   1664  C   ARG A 217      20.971 -28.229   0.412  1.00 28.36           C
ATOM   1665  O   ARG A 217      22.141 -27.950   0.165  1.00 35.41           O
ATOM   1666  CB  ARG A 217      21.103 -28.118   2.876  1.00 34.37           C
ATOM   1667  CG  ARG A 217      20.574 -27.616   4.214  1.00 37.86           C
ATOM   1668  CD  ARG A 217      21.503 -27.997   5.349  1.00 37.24           C
ATOM   1669  NE  ARG A 217      22.851 -27.483   5.124  1.00 36.58           N
ATOM   1670  CZ  ARG A 217      23.350 -26.375   5.675  1.00 38.09           C
ATOM   1671  NH1 ARG A 217      22.603 -25.609   6.454  1.00 28.51           N
ATOM   1672  NH2 ARG A 217      24.602 -26.021   5.439  1.00 38.90           N
ATOM   1673  N   TRP A 218      20.241 -29.028  -0.376  1.00 25.18           N
ATOM   1674  CA  TRP A 218      20.828 -29.777  -1.478  1.00 21.91           C
ATOM   1675  C   TRP A 218      21.423 -28.866  -2.557  1.00 22.35           C
ATOM   1676  O   TRP A 218      22.181 -29.336  -3.397  1.00 25.17           O
ATOM   1677  CB  TRP A 218      19.783 -30.731  -2.088  1.00 23.47           C
ATOM   1678  CG  TRP A 218      18.617 -30.044  -2.761  1.00 21.63           C
ATOM   1679  CD1 TRP A 218      17.375 -29.876  -2.228  1.00 18.03           C
ATOM   1680  CD2 TRP A 218      18.556 -29.479  -4.094  1.00 23.68           C
ATOM   1681  NE1 TRP A 218      16.557 -29.214  -3.112  1.00 21.02           N
ATOM   1682  CE2 TRP A 218      17.245 -28.972  -4.270  1.00 21.75           C
ATOM   1683  CE3 TRP A 218      19.466 -29.354  -5.151  1.00 26.38           C
ATOM   1684  CZ2 TRP A 218      16.832 -28.349  -5.449  1.00 24.58           C
ATOM   1685  CZ3 TRP A 218      19.060 -28.732  -6.315  1.00 30.77           C
ATOM   1686  CH2 TRP A 218      17.755 -28.248  -6.467  1.00 30.10           C
ATOM   1687  N   PHE A 219      21.032 -27.585  -2.590  1.00 24.73           N
ATOM   1688  CA  PHE A 219      21.422 -26.708  -3.688  1.00 23.02           C
ATOM   1689  C   PHE A 219      22.671 -25.906  -3.334  1.00 23.69           C
ATOM   1690  O   PHE A 219      23.170 -25.151  -4.167  1.00 27.46           O
ATOM   1691  CB  PHE A 219      20.265 -25.786  -4.082  1.00 17.64           C
ATOM   1692  CG  PHE A 219      19.657 -25.060  -2.912  1.00 17.38           C
ATOM   1693  CD1 PHE A 219      20.239 -23.901  -2.412  1.00 19.21           C
ATOM   1694  CD2 PHE A 219      18.541 -25.576  -2.271  1.00 17.44           C
ATOM   1695  CE1 PHE A 219      19.708 -23.252  -1.307  1.00 21.25           C
ATOM   1696  CE2 PHE A 219      18.023 -24.943  -1.151  1.00 18.22           C
ATOM   1697  CZ  PHE A 219      18.607 -23.783  -0.674  1.00 22.66           C
ATOM   1698  N   LEU A 220      23.133 -26.024  -2.084  1.00 23.36           N
ATOM   1699  CA  LEU A 220      24.360 -25.360  -1.667  1.00 31.47           C
ATOM   1700  C   LEU A 220      25.540 -26.048  -2.348  1.00 30.64           C
ATOM   1701  O   LEU A 220      25.486 -27.248  -2.612  1.00 37.30           O
ATOM   1702  CB  LEU A 220      24.489 -25.462  -0.142  1.00 29.06           C
ATOM   1703  CG  LEU A 220      23.436 -24.708   0.674  1.00 29.08           C
ATOM   1704  CD1 LEU A 220      23.762 -24.757   2.163  1.00 18.81           C
ATOM   1705  CD2 LEU A 220      23.308 -23.259   0.209  1.00 26.82           C
ATOM   1706  N   ASN A 221      26.608 -25.293  -2.618  1.00 39.61           N
ATOM   1707  CA  ASN A 221      27.838 -25.882  -3.134  1.00 44.17           C
ATOM   1708  C   ASN A 221      29.039 -25.234  -2.456  1.00 46.73           C
ATOM   1709  O   ASN A 221      28.878 -24.291  -1.685  1.00 45.41           O
ATOM   1710  CB  ASN A 221      27.976 -25.673  -4.641  1.00 44.20           C
ATOM   1711  CG  ASN A 221      27.821 -24.218  -5.015  1.00 38.12           C
ATOM   1712  OD1 ASN A 221      28.396 -23.343  -4.369  1.00 37.43           O
ATOM   1713  ND2 ASN A 221      27.016 -23.955  -6.029  1.00 35.46           N
ATOM   1714  N   ARG A 222      30.245 -25.703  -2.794  1.00 38.58           N
ATOM   1715  CA  ARG A 222      31.441 -25.141  -2.189  1.00 34.53           C
ATOM   1716  C   ARG A 222      31.881 -23.837  -2.873  1.00 35.26           C
ATOM   1717  O   ARG A 222      32.883 -23.262  -2.462  1.00 37.60           O
ATOM   1718  CB  ARG A 222      32.564 -26.185  -2.123  1.00 39.54           C
ATOM   1719  CG  ARG A 222      32.912 -26.833  -3.455  1.00 47.25           C
ATOM   1720  CD  ARG A 222      34.350 -27.320  -3.558  1.00 42.95           C
ATOM   1721  NE  ARG A 222      34.713 -28.424  -2.682  1.00 38.38           N
ATOM   1722  CZ  ARG A 222      35.842 -28.493  -1.978  1.00 56.17           C
ATOM   1723  NH1 ARG A 222      36.727 -27.509  -2.031  1.00 48.82           N
ATOM   1724  NH2 ARG A 222      36.089 -29.556  -1.228  1.00 65.26           N
ATOM   1725  N   PHE A 223      31.154 -23.340  -3.888  1.00 26.41           N
ATOM   1726  CA  PHE A 223      31.755 -22.347  -4.771  1.00 24.93           C
ATOM   1727  C   PHE A 223      31.264 -20.933  -4.503  1.00 36.29           C
ATOM   1728  O   PHE A 223      30.278 -20.717  -3.797  1.00 37.76           O
ATOM   1729  CB  PHE A 223      31.615 -22.727  -6.247  1.00 30.31           C
ATOM   1730  CG  PHE A 223      32.290 -24.034  -6.578  1.00 34.27           C
ATOM   1731  CD1 PHE A 223      33.667 -24.171  -6.452  1.00 30.93           C
ATOM   1732  CD2 PHE A 223      31.542 -25.143  -6.952  1.00 26.44           C
ATOM   1733  CE1 PHE A 223      34.284 -25.385  -6.715  1.00 33.31           C
ATOM   1734  CE2 PHE A 223      32.160 -26.351  -7.225  1.00 24.70           C
ATOM   1735  CZ  PHE A 223      33.528 -26.471  -7.102  1.00 35.44           C
ATOM   1736  N   THR A 224      31.984 -19.967  -5.087  1.00 28.40           N
ATOM   1737  CA  THR A 224      31.642 -18.568  -4.898  1.00 26.75           C
ATOM   1738  C   THR A 224      31.812 -17.817  -6.214  1.00 24.35           C
ATOM   1739  O   THR A 224      32.703 -18.119  -7.000  1.00 28.74           O
ATOM   1740  CB  THR A 224      32.343 -17.966  -3.671  1.00 27.52           C
ATOM   1741  OG1 THR A 224      31.863 -16.627  -3.579  1.00 35.56           O
ATOM   1742  CG2 THR A 224      33.853 -17.967  -3.759  1.00 30.63           C
ATOM   1743  N   THR A 225      30.949 -16.824  -6.430  1.00 21.88           N
ATOM   1744  CA  THR A 225      30.956 -16.042  -7.653  1.00 22.86           C
ATOM   1745  C   THR A 225      31.281 -14.595  -7.299  1.00 28.11           C
ATOM   1746  O   THR A 225      31.412 -14.250  -6.126  1.00 25.50           O
ATOM   1747  CB  THR A 225      29.583 -16.100  -8.336  1.00 33.68           C
ATOM   1748  OG1 THR A 225      29.701 -15.577  -9.663  1.00 37.64           O
ATOM   1749  CG2 THR A 225      28.510 -15.359  -7.562  1.00 24.59           C
ATOM   1750  N   THR A 226      31.413 -13.754  -8.325  1.00 24.35           N
ATOM   1751  CA  THR A 226      31.520 -12.326  -8.081  1.00 28.96           C
ATOM   1752  C   THR A 226      30.188 -11.686  -8.456  1.00 23.58           C
ATOM   1753  O   THR A 226      29.391 -12.296  -9.163  1.00 23.78           O
ATOM   1754  CB  THR A 226      32.659 -11.709  -8.897  1.00 24.88           C
ATOM   1755  OG1 THR A 226      32.172 -11.572 -10.233  1.00 28.22           O
ATOM   1756  CG2 THR A 226      33.901 -12.573  -8.905  1.00 26.80           C
ATOM   1757  N   LEU A 227      29.983 -10.445  -8.005  1.00 27.85           N
ATOM   1758  CA  LEU A 227      28.796  -9.671  -8.338  1.00 27.44           C
ATOM   1759  C   LEU A 227      28.694  -9.494  -9.856  1.00 26.81           C
ATOM   1760  O   LEU A 227      27.627  -9.652 -10.446  1.00 24.43           O
ATOM   1761  CB  LEU A 227      28.894  -8.337  -7.593  1.00 26.23           C
ATOM   1762  CG  LEU A 227      27.584  -7.591  -7.363  1.00 34.06           C
ATOM   1763  CD1 LEU A 227      26.544  -8.493  -6.709  1.00 32.02           C
ATOM   1764  CD2 LEU A 227      27.823  -6.345  -6.519  1.00 28.82           C
ATOM   1765  N   ASN A 228      29.836  -9.249 -10.497  1.00 25.92           N
ATOM   1766  CA  ASN A 228      29.872  -8.942 -11.914  1.00 29.03           C
ATOM   1767  C   ASN A 228      29.606 -10.204 -12.743  1.00 29.40           C
ATOM   1768  O   ASN A 228      28.889 -10.147 -13.737  1.00 38.82           O
ATOM   1769  CB  ASN A 228      31.169  -8.199 -12.255  1.00 35.49           C
ATOM   1770  CG  ASN A 228      31.150  -7.532 -13.613  1.00 46.36           C
ATOM   1771  OD1 ASN A 228      30.257  -6.744 -13.908  1.00 60.05           O
ATOM   1772  ND2 ASN A 228      32.126  -7.845 -14.449  1.00 53.61           N
ATOM   1773  N   ASP A 229      30.187 -11.347 -12.354  1.00 24.91           N
ATOM   1774  CA  ASP A 229      29.969 -12.594 -13.076  1.00 26.42           C
ATOM   1775  C   ASP A 229      28.519 -13.047 -12.907  1.00 28.97           C
ATOM   1776  O   ASP A 229      27.888 -13.552 -13.839  1.00 27.66           O
ATOM   1777  CB  ASP A 229      30.932 -13.683 -12.596  1.00 31.20           C
ATOM   1778  CG  ASP A 229      32.387 -13.368 -12.908  1.00 48.69           C
ATOM   1779  OD1 ASP A 229      32.915 -12.381 -12.347  1.00 61.66           O
ATOM   1780  OD2 ASP A 229      32.984 -14.099 -13.723  1.00 45.65           O
ATOM   1781  N   PHE A 230      28.008 -12.873 -11.688  1.00 26.46           N
ATOM   1782  CA  PHE A 230      26.635 -13.238 -11.396  1.00 26.67           C
ATOM   1783  C   PHE A 230      25.674 -12.419 -12.257  1.00 26.33           C
ATOM   1784  O   PHE A 230      24.777 -12.979 -12.882  1.00 21.60           O
ATOM   1785  CB  PHE A 230      26.302 -13.067  -9.913  1.00 24.93           C
ATOM   1786  CG  PHE A 230      24.846 -13.359  -9.663  1.00 30.72           C
ATOM   1787  CD1 PHE A 230      24.386 -14.668  -9.640  1.00 26.28           C
ATOM   1788  CD2 PHE A 230      23.922 -12.324  -9.575  1.00 25.61           C
ATOM   1789  CE1 PHE A 230      23.033 -14.932  -9.473  1.00 30.93           C
ATOM   1790  CE2 PHE A 230      22.573 -12.587  -9.405  1.00 25.96           C
ATOM   1791  CZ  PHE A 230      22.132 -13.893  -9.350  1.00 33.02           C
ATOM   1792  N   ASN A 231      25.879 -11.095 -12.303  1.00 25.31           N
ATOM   1793  CA  ASN A 231      24.971 -10.208 -13.019  1.00 25.38           C
ATOM   1794  C   ASN A 231      24.938 -10.535 -14.510  1.00 28.91           C
ATOM   1795  O   ASN A 231      23.891 -10.412 -15.143  1.00 28.08           O
ATOM   1796  CB  ASN A 231      25.209  -8.727 -12.707  1.00 23.53           C
ATOM   1797  CG  ASN A 231      24.621  -8.319 -11.368  1.00 23.04           C
ATOM   1798  OD1 ASN A 231      23.550  -8.780 -10.989  1.00 25.00           O
ATOM   1799  ND2 ASN A 231      25.318  -7.479 -10.624  1.00 22.54           N
ATOM   1800  N   LEU A 232      26.071 -10.989 -15.057  1.00 23.81           N
ATOM   1801  CA  LEU A 232      26.114 -11.402 -16.451  1.00 32.73           C
ATOM   1802  C   LEU A 232      25.180 -12.584 -16.689  1.00 33.21           C
ATOM   1803  O   LEU A 232      24.517 -12.643 -17.722  1.00 42.60           O
ATOM   1804  CB  LEU A 232      27.556 -11.735 -16.843  1.00 40.87           C
ATOM   1805  CG  LEU A 232      28.431 -10.516 -17.121  1.00 46.43           C
ATOM   1806  CD1 LEU A 232      29.868 -10.943 -17.381  1.00 49.21           C
ATOM   1807  CD2 LEU A 232      27.880  -9.703 -18.291  1.00 41.38           C
ATOM   1808  N   VAL A 233      25.131 -13.508 -15.722  1.00 34.80           N
ATOM   1809  CA  VAL A 233      24.244 -14.658 -15.777  1.00 29.77           C
ATOM   1810  C   VAL A 233      22.807 -14.190 -15.560  1.00 31.39           C
ATOM   1811  O   VAL A 233      21.912 -14.603 -16.292  1.00 32.13           O
ATOM   1812  CB  VAL A 233      24.669 -15.742 -14.768  1.00 35.23           C
ATOM   1813  CG1 VAL A 233      23.706 -16.916 -14.737  1.00 34.34           C
ATOM   1814  CG2 VAL A 233      26.078 -16.230 -15.057  1.00 29.00           C
ATOM   1815  N   ALA A 234      22.604 -13.311 -14.568  1.00 36.25           N
ATOM   1816  CA  ALA A 234      21.288 -12.775 -14.245  1.00 35.24           C
ATOM   1817  C   ALA A 234      20.639 -12.193 -15.498  1.00 34.12           C
ATOM   1818  O   ALA A 234      19.549 -12.600 -15.893  1.00 39.51           O
ATOM   1819  CB  ALA A 234      21.389 -11.732 -13.155  1.00 29.71           C
ATOM   1820  N   MET A 235      21.333 -11.227 -16.102  1.00 35.76           N
ATOM   1821  CA  MET A 235      20.882 -10.540 -17.297  1.00 39.54           C
ATOM   1822  C   MET A 235      20.420 -11.566 -18.334  1.00 39.55           C
ATOM   1823  O   MET A 235      19.378 -11.374 -18.964  1.00 33.38           O
ATOM   1824  CB  MET A 235      22.022  -9.670 -17.842  1.00 52.61           C
ATOM   1825  CG  MET A 235      21.982  -9.398 -19.335  1.00 78.26           C
ATOM   1826  SD  MET A 235      23.387  -8.375 -19.849  1.00107.49           S
ATOM   1827  CE  MET A 235      24.674  -9.612 -20.016  1.00 88.77           C
ATOM   1828  N   LYS A 236      21.185 -12.665 -18.460  1.00 36.67           N
ATOM   1829  CA  LYS A 236      20.958 -13.729 -19.429  1.00 37.82           C
ATOM   1830  C   LYS A 236      19.613 -14.415 -19.181  1.00 36.41           C
ATOM   1831  O   LYS A 236      18.951 -14.844 -20.120  1.00 38.12           O
ATOM   1832  CB  LYS A 236      22.138 -14.713 -19.406  1.00 42.78           C
ATOM   1833  CG  LYS A 236      22.108 -15.858 -20.416  1.00 57.33           C
ATOM   1834  CD  LYS A 236      22.010 -15.435 -21.882  1.00 70.31           C
ATOM   1835  CE  LYS A 236      23.138 -14.543 -22.366  1.00 78.63           C
ATOM   1836  NZ  LYS A 236      24.450 -15.235 -22.393  1.00 66.68           N
ATOM   1837  N   TYR A 237      19.200 -14.511 -17.913  1.00 33.95           N
ATOM   1838  CA  TYR A 237      17.992 -15.249 -17.583  1.00 32.31           C
ATOM   1839  C   TYR A 237      16.837 -14.310 -17.216  1.00 32.19           C
ATOM   1840  O   TYR A 237      15.872 -14.761 -16.611  1.00 30.77           O
ATOM   1841  CB  TYR A 237      18.266 -16.295 -16.495  1.00 28.08           C
ATOM   1842  CG  TYR A 237      19.056 -17.517 -16.947  1.00 30.89           C
ATOM   1843  CD1 TYR A 237      20.446 -17.486 -17.049  1.00 39.30           C
ATOM   1844  CD2 TYR A 237      18.406 -18.697 -17.304  1.00 30.14           C
ATOM   1845  CE1 TYR A 237      21.166 -18.597 -17.474  1.00 40.68           C
ATOM   1846  CE2 TYR A 237      19.112 -19.812 -17.732  1.00 34.20           C
ATOM   1847  CZ  TYR A 237      20.496 -19.763 -17.813  1.00 43.48           C
ATOM   1848  OH  TYR A 237      21.195 -20.862 -18.231  1.00 48.61           O
ATOM   1849  N   ASN A 238      16.921 -13.023 -17.589  1.00 28.35           N
ATOM   1850  CA  ASN A 238      15.866 -12.064 -17.287  1.00 28.29           C
ATOM   1851  C   ASN A 238      15.680 -11.965 -15.774  1.00 27.29           C
ATOM   1852  O   ASN A 238      14.566 -11.963 -15.269  1.00 22.24           O
ATOM   1853  CB  ASN A 238      14.525 -12.448 -17.917  1.00 26.90           C
ATOM   1854  CG  ASN A 238      14.362 -11.967 -19.340  1.00 41.93           C
ATOM   1855  OD1 ASN A 238      14.456 -10.772 -19.614  1.00 40.48           O
ATOM   1856  ND2 ASN A 238      14.083 -12.890 -20.245  1.00 41.92           N
ATOM   1857  N   TYR A 239      16.790 -11.960 -15.049  1.00 25.90           N
ATOM   1858  CA  TYR A 239      16.756 -11.650 -13.639  1.00 24.91           C
ATOM   1859  C   TYR A 239      17.225 -10.214 -13.475  1.00 27.25           C
ATOM   1860  O   TYR A 239      18.139  -9.790 -14.167  1.00 27.14           O
ATOM   1861  CB  TYR A 239      17.729 -12.585 -12.917  1.00 21.68           C
ATOM   1862  CG  TYR A 239      17.098 -13.865 -12.373  1.00 23.41           C
ATOM   1863  CD1 TYR A 239      16.435 -14.771 -13.202  1.00 25.09           C
ATOM   1864  CD2 TYR A 239      17.156 -14.150 -11.011  1.00 22.99           C
ATOM   1865  CE1 TYR A 239      15.846 -15.918 -12.690  1.00 21.94           C
ATOM   1866  CE2 TYR A 239      16.589 -15.298 -10.488  1.00 21.72           C
ATOM   1867  CZ  TYR A 239      15.937 -16.179 -11.331  1.00 25.25           C
ATOM   1868  OH  TYR A 239      15.403 -17.302 -10.784  1.00 29.00           O
ATOM   1869  N   GLU A 240      16.613  -9.505 -12.523  1.00 29.84           N
ATOM   1870  CA  GLU A 240      17.037  -8.181 -12.113  1.00 26.69           C
ATOM   1871  C   GLU A 240      18.510  -8.213 -11.711  1.00 26.69           C
ATOM   1872  O   GLU A 240      18.993  -9.205 -11.172  1.00 26.09           O
ATOM   1873  CB  GLU A 240      16.157  -7.730 -10.947  1.00 27.48           C
ATOM   1874  CG  GLU A 240      14.803  -7.223 -11.400  1.00 30.26           C
ATOM   1875  CD  GLU A 240      14.906  -6.007 -12.308  1.00 37.03           C
ATOM   1876  OE1 GLU A 240      15.450  -4.982 -11.854  1.00 42.99           O
ATOM   1877  OE2 GLU A 240      14.468  -6.094 -13.472  1.00 37.49           O
ATOM   1878  N   PRO A 241      19.275  -7.127 -11.957  1.00 29.45           N
ATOM   1879  CA  PRO A 241      20.638  -7.025 -11.438  1.00 28.19           C
ATOM   1880  C   PRO A 241      20.658  -7.028  -9.910  1.00 32.51           C
ATOM   1881  O   PRO A 241      19.781  -6.455  -9.266  1.00 24.96           O
ATOM   1882  CB  PRO A 241      21.135  -5.666 -11.960  1.00 28.11           C
ATOM   1883  CG  PRO A 241      20.223  -5.351 -13.129  1.00 26.05           C
ATOM   1884  CD  PRO A 241      18.884  -5.958 -12.762  1.00 28.31           C
ATOM   1885  N   LEU A 242      21.671  -7.692  -9.337  1.00 30.64           N
ATOM   1886  CA  LEU A 242      21.901  -7.647  -7.904  1.00 27.39           C
ATOM   1887  C   LEU A 242      22.891  -6.534  -7.586  1.00 32.36           C
ATOM   1888  O   LEU A 242      24.007  -6.524  -8.103  1.00 32.69           O
ATOM   1889  CB  LEU A 242      22.447  -8.995  -7.444  1.00 24.50           C
ATOM   1890  CG  LEU A 242      22.436  -9.205  -5.931  1.00 29.34           C
ATOM   1891  CD1 LEU A 242      21.018  -9.381  -5.428  1.00 24.23           C
ATOM   1892  CD2 LEU A 242      23.276 -10.425  -5.556  1.00 26.00           C
ATOM   1893  N   THR A 243      22.458  -5.605  -6.728  1.00 38.74           N
ATOM   1894  CA  THR A 243      23.264  -4.460  -6.343  1.00 32.80           C
ATOM   1895  C   THR A 243      23.872  -4.712  -4.969  1.00 30.64           C
ATOM   1896  O   THR A 243      23.485  -5.651  -4.268  1.00 20.66           O
ATOM   1897  CB  THR A 243      22.422  -3.184  -6.236  1.00 28.02           C
ATOM   1898  OG1 THR A 243      21.552  -3.356  -5.116  1.00 28.23           O
ATOM   1899  CG2 THR A 243      21.656  -2.872  -7.503  1.00 30.59           C
ATOM   1900  N   GLN A 244      24.811  -3.830  -4.607  1.00 30.18           N
ATOM   1901  CA  GLN A 244      25.535  -3.889  -3.348  1.00 29.03           C
ATOM   1902  C   GLN A 244      24.569  -3.691  -2.180  1.00 26.24           C
ATOM   1903  O   GLN A 244      24.769  -4.277  -1.121  1.00 28.78           O
ATOM   1904  CB  GLN A 244      26.681  -2.873  -3.344  1.00 30.20           C
ATOM   1905  CG  GLN A 244      27.622  -3.008  -2.153  1.00 25.64           C
ATOM   1906  CD  GLN A 244      28.095  -4.427  -1.958  1.00 31.98           C
ATOM   1907  OE1 GLN A 244      28.575  -5.078  -2.880  1.00 35.41           O
ATOM   1908  NE2 GLN A 244      27.925  -4.936  -0.750  1.00 37.19           N
ATOM   1909  N   ASP A 245      23.518  -2.883  -2.381  1.00 28.28           N
ATOM   1910  CA  ASP A 245      22.486  -2.705  -1.367  1.00 30.26           C
ATOM   1911  C   ASP A 245      21.785  -4.031  -1.102  1.00 32.47           C
ATOM   1912  O   ASP A 245      21.488  -4.348   0.046  1.00 33.24           O
ATOM   1913  CB  ASP A 245      21.407  -1.713  -1.789  1.00 36.52           C
ATOM   1914  CG  ASP A 245      21.895  -0.279  -1.788  1.00 47.99           C
ATOM   1915  OD1 ASP A 245      23.070  -0.059  -1.439  1.00 50.87           O
ATOM   1916  OD2 ASP A 245      21.093   0.603  -2.144  1.00 61.87           O
ATOM   1917  N   HIS A 246      21.527  -4.796  -2.168  1.00 23.09           N
ATOM   1918  CA  HIS A 246      20.821  -6.055  -1.993  1.00 27.45           C
ATOM   1919  C   HIS A 246      21.672  -6.983  -1.143  1.00 31.24           C
ATOM   1920  O   HIS A 246      21.154  -7.659  -0.253  1.00 28.82           O
ATOM   1921  CB  HIS A 246      20.525  -6.719  -3.337  1.00 24.26           C
ATOM   1922  CG  HIS A 246      19.576  -5.958  -4.197  1.00 28.54           C
ATOM   1923  ND1 HIS A 246      18.493  -5.260  -3.702  1.00 30.83           N
ATOM   1924  CD2 HIS A 246      19.572  -5.770  -5.517  1.00 28.63           C
ATOM   1925  CE1 HIS A 246      17.849  -4.688  -4.705  1.00 26.73           C
ATOM   1926  NE2 HIS A 246      18.496  -4.977  -5.815  1.00 32.24           N
ATOM   1927  N   VAL A 247      22.978  -6.986  -1.443  1.00 28.82           N
ATOM   1928  CA  VAL A 247      23.934  -7.802  -0.720  1.00 31.30           C
ATOM   1929  C   VAL A 247      23.877  -7.438   0.761  1.00 29.33           C
ATOM   1930  O   VAL A 247      23.769  -8.315   1.612  1.00 33.73           O
ATOM   1931  CB  VAL A 247      25.353  -7.684  -1.316  1.00 32.85           C
ATOM   1932  CG1 VAL A 247      26.425  -8.213  -0.373  1.00 27.29           C
ATOM   1933  CG2 VAL A 247      25.445  -8.368  -2.673  1.00 29.15           C
ATOM   1934  N   ASP A 248      23.906  -6.136   1.051  1.00 32.03           N
ATOM   1935  CA  ASP A 248      23.861  -5.638   2.418  1.00 36.06           C
ATOM   1936  C   ASP A 248      22.616  -6.156   3.139  1.00 28.56           C
ATOM   1937  O   ASP A 248      22.698  -6.653   4.256  1.00 31.21           O
ATOM   1938  CB  ASP A 248      23.867  -4.106   2.443  1.00 36.96           C
ATOM   1939  CG  ASP A 248      25.121  -3.478   1.855  1.00 49.59           C
ATOM   1940  OD1 ASP A 248      26.100  -4.217   1.612  1.00 40.83           O
ATOM   1941  OD2 ASP A 248      25.102  -2.252   1.625  1.00 64.63           O
ATOM   1942  N   ILE A 249      21.462  -6.019   2.485  1.00 33.55           N
ATOM   1943  CA  ILE A 249      20.167  -6.354   3.060  1.00 31.61           C
ATOM   1944  C   ILE A 249      20.163  -7.813   3.517  1.00 30.23           C
ATOM   1945  O   ILE A 249      19.541  -8.148   4.521  1.00 35.79           O
ATOM   1946  CB  ILE A 249      19.057  -6.066   2.029  1.00 33.30           C
ATOM   1947  CG1 ILE A 249      18.877  -4.559   1.807  1.00 42.54           C
ATOM   1948  CG2 ILE A 249      17.766  -6.716   2.472  1.00 38.47           C
ATOM   1949  CD1 ILE A 249      18.191  -4.188   0.505  1.00 43.35           C
ATOM   1950  N   LEU A 250      20.868  -8.685   2.784  1.00 26.45           N
ATOM   1951  CA  LEU A 250      20.812 -10.113   3.077  1.00 27.79           C
ATOM   1952  C   LEU A 250      21.838 -10.483   4.145  1.00 31.00           C
ATOM   1953  O   LEU A 250      21.937 -11.654   4.524  1.00 40.17           O
ATOM   1954  CB  LEU A 250      21.080 -10.909   1.797  1.00 28.95           C
ATOM   1955  CG  LEU A 250      20.008 -10.819   0.718  1.00 28.32           C
ATOM   1956  CD1 LEU A 250      20.555 -11.320  -0.612  1.00 22.88           C
ATOM   1957  CD2 LEU A 250      18.786 -11.623   1.121  1.00 24.05           C
ATOM   1958  N   GLY A 251      22.615  -9.483   4.591  1.00 30.98           N
ATOM   1959  CA  GLY A 251      23.617  -9.634   5.638  1.00 28.55           C
ATOM   1960  C   GLY A 251      23.150 -10.507   6.805  1.00 27.56           C
ATOM   1961  O   GLY A 251      23.836 -11.467   7.163  1.00 34.02           O
ATOM   1962  N   PRO A 252      21.992 -10.201   7.444  1.00 33.54           N
ATOM   1963  CA  PRO A 252      21.494 -10.992   8.578  1.00 31.41           C
ATOM   1964  C   PRO A 252      21.344 -12.485   8.283  1.00 32.39           C
ATOM   1965  O   PRO A 252      21.864 -13.331   9.025  1.00 28.93           O
ATOM   1966  CB  PRO A 252      20.124 -10.353   8.843  1.00 28.58           C
ATOM   1967  CG  PRO A 252      20.347  -8.917   8.447  1.00 26.98           C
ATOM   1968  CD  PRO A 252      21.127  -9.041   7.157  1.00 32.68           C
ATOM   1969  N   LEU A 253      20.665 -12.789   7.167  1.00 26.65           N
ATOM   1970  CA  LEU A 253      20.408 -14.163   6.766  1.00 27.26           C
ATOM   1971  C   LEU A 253      21.728 -14.873   6.455  1.00 34.59           C
ATOM   1972  O   LEU A 253      21.890 -16.064   6.730  1.00 32.30           O
ATOM   1973  CB  LEU A 253      19.505 -14.116   5.533  1.00 28.60           C
ATOM   1974  CG  LEU A 253      18.090 -13.595   5.779  1.00 30.73           C
ATOM   1975  CD1 LEU A 253      17.358 -13.402   4.454  1.00 28.47           C
ATOM   1976  CD2 LEU A 253      17.317 -14.554   6.682  1.00 22.72           C
ATOM   1977  N   SER A 254      22.673 -14.125   5.879  1.00 32.04           N
ATOM   1978  CA  SER A 254      23.981 -14.659   5.552  1.00 30.21           C
ATOM   1979  C   SER A 254      24.721 -15.046   6.830  1.00 32.97           C
ATOM   1980  O   SER A 254      25.283 -16.144   6.925  1.00 30.92           O
ATOM   1981  CB  SER A 254      24.768 -13.669   4.752  1.00 32.03           C
ATOM   1982  OG  SER A 254      25.997 -14.250   4.359  1.00 47.33           O
ATOM   1983  N   ALA A 255      24.719 -14.129   7.808  1.00 28.71           N
ATOM   1984  CA  ALA A 255      25.400 -14.395   9.068  1.00 31.00           C
ATOM   1985  C   ALA A 255      24.673 -15.506   9.823  1.00 29.63           C
ATOM   1986  O   ALA A 255      25.321 -16.329  10.467  1.00 31.51           O
ATOM   1987  CB  ALA A 255      25.569 -13.137   9.897  1.00 24.44           C
ATOM   1988  N   GLN A 256      23.341 -15.575   9.687  1.00 26.94           N
ATOM   1989  CA  GLN A 256      22.584 -16.569  10.436  1.00 26.03           C
ATOM   1990  C   GLN A 256      22.872 -17.977   9.912  1.00 27.72           C
ATOM   1991  O   GLN A 256      22.882 -18.936  10.671  1.00 29.25           O
ATOM   1992  CB  GLN A 256      21.085 -16.271  10.415  1.00 21.41           C
ATOM   1993  CG  GLN A 256      20.271 -17.315  11.163  1.00 29.89           C
ATOM   1994  CD  GLN A 256      18.785 -17.124  10.986  1.00 32.72           C
ATOM   1995  OE1 GLN A 256      18.325 -16.111  10.464  1.00 35.71           O
ATOM   1996  NE2 GLN A 256      18.016 -18.112  11.411  1.00 27.47           N
ATOM   1997  N   THR A 257      23.119 -18.105   8.610  1.00 30.00           N
ATOM   1998  CA  THR A 257      23.141 -19.421   7.991  1.00 28.13           C
ATOM   1999  C   THR A 257      24.574 -19.874   7.702  1.00 28.06           C
ATOM   2000  O   THR A 257      24.807 -21.058   7.483  1.00 25.40           O
ATOM   2001  CB  THR A 257      22.335 -19.415   6.683  1.00 28.48           C
ATOM   2002  OG1 THR A 257      22.939 -18.444   5.824  1.00 33.10           O
ATOM   2003  CG2 THR A 257      20.867 -19.103   6.876  1.00 24.34           C
ATOM   2004  N   GLY A 258      25.525 -18.934   7.661  1.00 28.96           N
ATOM   2005  CA  GLY A 258      26.903 -19.271   7.333  1.00 29.36           C
ATOM   2006  C   GLY A 258      27.137 -19.401   5.822  1.00 36.03           C
ATOM   2007  O   GLY A 258      28.204 -19.854   5.404  1.00 29.52           O
ATOM   2008  N   ILE A 259      26.138 -19.010   5.013  1.00 28.65           N
ATOM   2009  CA  ILE A 259      26.307 -18.943   3.565  1.00 36.09           C
ATOM   2010  C   ILE A 259      26.425 -17.479   3.153  1.00 37.32           C
ATOM   2011  O   ILE A 259      25.483 -16.711   3.325  1.00 35.03           O
ATOM   2012  CB  ILE A 259      25.168 -19.654   2.797  1.00 35.42           C
ATOM   2013  CG1 ILE A 259      24.969 -21.092   3.270  1.00 34.30           C
ATOM   2014  CG2 ILE A 259      25.396 -19.609   1.291  1.00 27.74           C
ATOM   2015  CD1 ILE A 259      24.020 -21.194   4.408  1.00 39.70           C
ATOM   2016  N   ALA A 260      27.597 -17.115   2.614  1.00 31.15           N
ATOM   2017  CA  ALA A 260      27.832 -15.781   2.085  1.00 31.22           C
ATOM   2018  C   ALA A 260      26.943 -15.538   0.867  1.00 25.97           C
ATOM   2019  O   ALA A 260      26.640 -16.453   0.103  1.00 22.83           O
ATOM   2020  CB  ALA A 260      29.287 -15.624   1.725  1.00 23.25           C
ATOM   2021  N   VAL A 261      26.560 -14.277   0.674  1.00 23.55           N
ATOM   2022  CA  VAL A 261      25.614 -13.957  -0.378  1.00 27.18           C
ATOM   2023  C   VAL A 261      26.169 -14.425  -1.724  1.00 23.29           C
ATOM   2024  O   VAL A 261      25.449 -15.007  -2.525  1.00 25.95           O
ATOM   2025  CB  VAL A 261      25.235 -12.465  -0.359  1.00 23.73           C
ATOM   2026  CG1 VAL A 261      24.437 -12.078  -1.597  1.00 26.44           C
ATOM   2027  CG2 VAL A 261      24.474 -12.098   0.907  1.00 27.59           C
ATOM   2028  N   LEU A 262      27.469 -14.217  -1.959  1.00 23.61           N
ATOM   2029  CA  LEU A 262      28.051 -14.583  -3.241  1.00 26.50           C
ATOM   2030  C   LEU A 262      28.157 -16.110  -3.389  1.00 30.33           C
ATOM   2031  O   LEU A 262      28.267 -16.631  -4.507  1.00 23.66           O
ATOM   2032  CB  LEU A 262      29.375 -13.832  -3.431  1.00 27.10           C
ATOM   2033  CG  LEU A 262      29.218 -12.327  -3.676  1.00 23.07           C
ATOM   2034  CD1 LEU A 262      30.578 -11.649  -3.835  1.00 25.92           C
ATOM   2035  CD2 LEU A 262      28.368 -12.065  -4.913  1.00 22.77           C
ATOM   2036  N   ASP A 263      28.074 -16.823  -2.252  1.00 27.15           N
ATOM   2037  CA  ASP A 263      27.913 -18.271  -2.225  1.00 28.21           C
ATOM   2038  C   ASP A 263      26.503 -18.631  -2.672  1.00 31.51           C
ATOM   2039  O   ASP A 263      26.327 -19.475  -3.549  1.00 33.43           O
ATOM   2040  CB  ASP A 263      28.092 -18.847  -0.818  1.00 33.31           C
ATOM   2041  CG  ASP A 263      29.528 -19.097  -0.413  1.00 42.20           C
ATOM   2042  OD1 ASP A 263      30.435 -18.792  -1.221  1.00 38.59           O
ATOM   2043  OD2 ASP A 263      29.722 -19.613   0.706  1.00 61.88           O
ATOM   2044  N   MET A 264      25.507 -17.970  -2.068  1.00 26.86           N
ATOM   2045  CA  MET A 264      24.134 -18.240  -2.455  1.00 27.37           C
ATOM   2046  C   MET A 264      23.966 -17.887  -3.933  1.00 27.55           C
ATOM   2047  O   MET A 264      23.295 -18.603  -4.672  1.00 29.88           O
ATOM   2048  CB  MET A 264      23.141 -17.465  -1.582  1.00 25.70           C
ATOM   2049  CG  MET A 264      21.726 -18.052  -1.587  1.00 25.94           C
ATOM   2050  SD  MET A 264      21.667 -19.790  -1.039  1.00 28.40           S
ATOM   2051  CE  MET A 264      21.424 -19.558   0.720  1.00 28.31           C
ATOM   2052  N   CYS A 265      24.635 -16.818  -4.381  1.00 29.10           N
ATOM   2053  CA  CYS A 265      24.575 -16.417  -5.783  1.00 26.25           C
ATOM   2054  C   CYS A 265      25.094 -17.517  -6.694  1.00 23.30           C
ATOM   2055  O   CYS A 265      24.512 -17.752  -7.756  1.00 26.82           O
ATOM   2056  CB  CYS A 265      25.366 -15.147  -6.051  1.00 29.62           C
ATOM   2057  SG  CYS A 265      24.517 -13.693  -5.398  1.00 30.88           S
ATOM   2058  N   ALA A 266      26.176 -18.187  -6.261  1.00 24.61           N
ATOM   2059  CA  ALA A 266      26.718 -19.320  -7.000  1.00 25.22           C
ATOM   2060  C   ALA A 266      25.704 -20.469  -7.039  1.00 25.61           C
ATOM   2061  O   ALA A 266      25.552 -21.144  -8.059  1.00 22.61           O
ATOM   2062  CB  ALA A 266      28.052 -19.739  -6.416  1.00 28.15           C
ATOM   2063  N   SER A 267      24.971 -20.672  -5.940  1.00 24.74           N
ATOM   2064  CA  SER A 267      23.932 -21.697  -5.921  1.00 25.95           C
ATOM   2065  C   SER A 267      22.862 -21.343  -6.949  1.00 24.21           C
ATOM   2066  O   SER A 267      22.489 -22.174  -7.774  1.00 23.43           O
ATOM   2067  CB  SER A 267      23.312 -21.838  -4.541  1.00 26.82           C
ATOM   2068  OG  SER A 267      24.215 -22.434  -3.619  1.00 34.98           O
ATOM   2069  N   LEU A 268      22.391 -20.087  -6.889  1.00 21.25           N
ATOM   2070  CA  LEU A 268      21.359 -19.598  -7.783  1.00 20.27           C
ATOM   2071  C   LEU A 268      21.832 -19.646  -9.238  1.00 24.39           C
ATOM   2072  O   LEU A 268      21.073 -20.037 -10.123  1.00 26.03           O
ATOM   2073  CB  LEU A 268      20.928 -18.194  -7.342  1.00 24.42           C
ATOM   2074  CG  LEU A 268      19.907 -17.501  -8.248  1.00 27.93           C
ATOM   2075  CD1 LEU A 268      18.661 -18.360  -8.437  1.00 23.36           C
ATOM   2076  CD2 LEU A 268      19.543 -16.112  -7.721  1.00 24.62           C
ATOM   2077  N   LYS A 269      23.100 -19.299  -9.490  1.00 25.85           N
ATOM   2078  CA  LYS A 269      23.635 -19.412 -10.838  1.00 29.26           C
ATOM   2079  C   LYS A 269      23.528 -20.867 -11.308  1.00 27.02           C
ATOM   2080  O   LYS A 269      23.112 -21.126 -12.438  1.00 26.12           O
ATOM   2081  CB  LYS A 269      25.073 -18.888 -10.882  1.00 32.41           C
ATOM   2082  CG  LYS A 269      25.807 -19.117 -12.198  1.00 50.57           C
ATOM   2083  CD  LYS A 269      27.313 -18.911 -12.113  1.00 65.18           C
ATOM   2084  CE  LYS A 269      27.702 -17.551 -11.570  1.00 68.30           C
ATOM   2085  NZ  LYS A 269      29.141 -17.264 -11.780  1.00 83.93           N
ATOM   2086  N   GLU A 270      23.879 -21.824 -10.436  1.00 28.89           N
ATOM   2087  CA  GLU A 270      23.831 -23.224 -10.843  1.00 28.40           C
ATOM   2088  C   GLU A 270      22.382 -23.620 -11.115  1.00 30.82           C
ATOM   2089  O   GLU A 270      22.111 -24.333 -12.074  1.00 33.22           O
ATOM   2090  CB  GLU A 270      24.498 -24.178  -9.846  1.00 32.23           C
ATOM   2091  CG  GLU A 270      25.984 -23.924  -9.636  1.00 38.23           C
ATOM   2092  CD  GLU A 270      26.866 -23.954 -10.874  1.00 44.52           C
ATOM   2093  OE1 GLU A 270      27.368 -22.880 -11.258  1.00 61.96           O
ATOM   2094  OE2 GLU A 270      27.063 -25.045 -11.442  1.00 41.27           O
ATOM   2095  N   LEU A 271      21.453 -23.127 -10.287  1.00 27.34           N
ATOM   2096  CA  LEU A 271      20.053 -23.479 -10.459  1.00 27.00           C
ATOM   2097  C   LEU A 271      19.524 -22.914 -11.776  1.00 29.11           C
ATOM   2098  O   LEU A 271      18.723 -23.563 -12.434  1.00 29.92           O
ATOM   2099  CB  LEU A 271      19.236 -22.986  -9.262  1.00 22.21           C
ATOM   2100  CG  LEU A 271      19.404 -23.788  -7.973  1.00 24.92           C
ATOM   2101  CD1 LEU A 271      18.862 -23.007  -6.790  1.00 24.94           C
ATOM   2102  CD2 LEU A 271      18.717 -25.145  -8.069  1.00 21.96           C
ATOM   2103  N   LEU A 272      19.980 -21.715 -12.164  1.00 27.52           N
ATOM   2104  CA  LEU A 272      19.578 -21.138 -13.440  1.00 30.55           C
ATOM   2105  C   LEU A 272      20.128 -21.964 -14.602  1.00 33.64           C
ATOM   2106  O   LEU A 272      19.437 -22.181 -15.596  1.00 34.11           O
ATOM   2107  CB  LEU A 272      20.069 -19.691 -13.520  1.00 30.75           C
ATOM   2108  CG  LEU A 272      19.363 -18.729 -12.573  1.00 34.94           C
ATOM   2109  CD1 LEU A 272      19.963 -17.324 -12.661  1.00 27.09           C
ATOM   2110  CD2 LEU A 272      17.875 -18.724 -12.883  1.00 29.40           C
ATOM   2111  N   GLN A 273      21.374 -22.430 -14.469  1.00 36.45           N
ATOM   2112  CA  GLN A 273      22.048 -23.074 -15.585  1.00 32.29           C
ATOM   2113  C   GLN A 273      21.555 -24.507 -15.753  1.00 28.38           C
ATOM   2114  O   GLN A 273      21.390 -24.971 -16.877  1.00 27.94           O
ATOM   2115  CB  GLN A 273      23.568 -23.006 -15.424  1.00 31.75           C
ATOM   2116  CG  GLN A 273      24.134 -21.627 -15.737  1.00 41.45           C
ATOM   2117  CD  GLN A 273      25.554 -21.413 -15.267  1.00 50.84           C
ATOM   2118  OE1 GLN A 273      26.126 -20.338 -15.441  1.00 54.34           O
ATOM   2119  NE2 GLN A 273      26.130 -22.426 -14.640  1.00 57.26           N
ATOM   2120  N   ASN A 274      21.318 -25.195 -14.633  1.00 32.20           N
ATOM   2121  CA  ASN A 274      21.151 -26.642 -14.645  1.00 32.29           C
ATOM   2122  C   ASN A 274      19.719 -27.053 -14.333  1.00 29.82           C
ATOM   2123  O   ASN A 274      19.371 -28.210 -14.526  1.00 29.29           O
ATOM   2124  CB  ASN A 274      22.060 -27.322 -13.624  1.00 31.17           C
ATOM   2125  CG  ASN A 274      23.516 -27.218 -14.003  1.00 33.50           C
ATOM   2126  OD1 ASN A 274      24.002 -27.999 -14.818  1.00 41.14           O
ATOM   2127  ND2 ASN A 274      24.213 -26.269 -13.405  1.00 34.15           N
ATOM   2128  N   GLY A 275      18.917 -26.127 -13.800  1.00 30.22           N
ATOM   2129  CA  GLY A 275      17.597 -26.484 -13.305  1.00 26.46           C
ATOM   2130  C   GLY A 275      17.655 -27.147 -11.927  1.00 25.80           C
ATOM   2131  O   GLY A 275      18.706 -27.206 -11.282  1.00 25.94           O
ATOM   2132  N   MET A 276      16.511 -27.679 -11.491  1.00 26.16           N
ATOM   2133  CA  MET A 276      16.397 -28.235 -10.150  1.00 29.48           C
ATOM   2134  C   MET A 276      16.652 -29.747 -10.142  1.00 28.26           C
ATOM   2135  O   MET A 276      16.648 -30.388  -9.090  1.00 25.27           O
ATOM   2136  CB  MET A 276      15.028 -27.905  -9.557  1.00 30.11           C
ATOM   2137  CG  MET A 276      14.917 -26.440  -9.192  1.00 32.80           C
ATOM   2138  SD  MET A 276      13.638 -26.132  -7.956  1.00 52.78           S
ATOM   2139  CE  MET A 276      13.415 -24.375  -8.203  1.00 46.21           C
ATOM   2140  N   ASN A 277      16.918 -30.311 -11.327  1.00 26.56           N
ATOM   2141  CA  ASN A 277      17.225 -31.723 -11.473  1.00 30.94           C
ATOM   2142  C   ASN A 277      16.207 -32.565 -10.710  1.00 31.75           C
ATOM   2143  O   ASN A 277      16.581 -33.447  -9.946  1.00 41.47           O
ATOM   2144  CB  ASN A 277      18.692 -32.028 -11.157  1.00 33.81           C
ATOM   2145  CG  ASN A 277      19.613 -31.453 -12.212  1.00 41.83           C
ATOM   2146  OD1 ASN A 277      20.226 -30.413 -12.002  1.00 43.20           O
ATOM   2147  ND2 ASN A 277      19.674 -32.092 -13.370  1.00 52.43           N
ATOM   2148  N   GLY A 278      14.923 -32.251 -10.926  1.00 29.81           N
ATOM   2149  CA  GLY A 278      13.802 -33.024 -10.419  1.00 29.22           C
ATOM   2150  C   GLY A 278      13.495 -32.769  -8.943  1.00 27.51           C
ATOM   2151  O   GLY A 278      12.621 -33.416  -8.373  1.00 36.46           O
ATOM   2152  N   ARG A 279      14.198 -31.832  -8.311  1.00 21.91           N
ATOM   2153  CA  ARG A 279      14.006 -31.638  -6.884  1.00 24.58           C
ATOM   2154  C   ARG A 279      13.152 -30.397  -6.631  1.00 25.86           C
ATOM   2155  O   ARG A 279      12.851 -29.645  -7.554  1.00 23.18           O
ATOM   2156  CB  ARG A 279      15.370 -31.574  -6.195  1.00 28.84           C
ATOM   2157  CG  ARG A 279      16.335 -32.636  -6.703  1.00 32.86           C
ATOM   2158  CD  ARG A 279      17.566 -32.719  -5.839  1.00 40.14           C
ATOM   2159  NE  ARG A 279      17.127 -32.920  -4.463  1.00 51.50           N
ATOM   2160  CZ  ARG A 279      17.868 -33.479  -3.514  1.00 56.64           C
ATOM   2161  NH1 ARG A 279      19.054 -33.987  -3.812  1.00 44.29           N
ATOM   2162  NH2 ARG A 279      17.404 -33.549  -2.277  1.00 52.30           N
ATOM   2163  N   THR A 280      12.754 -30.208  -5.366  1.00 25.17           N
ATOM   2164  CA  THR A 280      12.000 -29.034  -4.947  1.00 21.31           C
ATOM   2165  C   THR A 280      12.718 -28.340  -3.794  1.00 21.92           C
ATOM   2166  O   THR A 280      13.569 -28.924  -3.113  1.00 21.21           O
ATOM   2167  CB  THR A 280      10.581 -29.399  -4.485  1.00 22.14           C
ATOM   2168  OG1 THR A 280      10.723 -30.262  -3.358  1.00 23.59           O
ATOM   2169  CG2 THR A 280       9.763 -30.097  -5.552  1.00 22.00           C
ATOM   2170  N   ILE A 281      12.358 -27.071  -3.612  1.00 18.10           N
ATOM   2171  CA  ILE A 281      12.825 -26.237  -2.525  1.00 20.09           C
ATOM   2172  C   ILE A 281      11.569 -25.643  -1.898  1.00 22.19           C
ATOM   2173  O   ILE A 281      10.800 -24.975  -2.594  1.00 24.94           O
ATOM   2174  CB  ILE A 281      13.730 -25.120  -3.085  1.00 18.24           C
ATOM   2175  CG1 ILE A 281      14.941 -25.681  -3.837  1.00 23.20           C
ATOM   2176  CG2 ILE A 281      14.131 -24.157  -1.975  1.00 16.13           C
ATOM   2177  CD1 ILE A 281      15.826 -24.621  -4.462  1.00 23.49           C
ATOM   2178  N   LEU A 282      11.343 -25.945  -0.611  1.00 23.22           N
ATOM   2179  CA  LEU A 282      10.191 -25.454   0.131  1.00 21.84           C
ATOM   2180  C   LEU A 282       8.892 -25.725  -0.634  1.00 20.74           C
ATOM   2181  O   LEU A 282       8.079 -24.825  -0.806  1.00 21.96           O
ATOM   2182  CB  LEU A 282      10.370 -23.949   0.377  1.00 22.71           C
ATOM   2183  CG  LEU A 282      11.360 -23.542   1.465  1.00 25.89           C
ATOM   2184  CD1 LEU A 282      11.489 -22.030   1.521  1.00 26.67           C
ATOM   2185  CD2 LEU A 282      10.939 -24.085   2.827  1.00 20.30           C
ATOM   2186  N   GLY A 283       8.713 -26.946  -1.136  1.00 20.74           N
ATOM   2187  CA  GLY A 283       7.456 -27.328  -1.764  1.00 21.42           C
ATOM   2188  C   GLY A 283       7.248 -26.694  -3.138  1.00 22.52           C
ATOM   2189  O   GLY A 283       6.137 -26.689  -3.660  1.00 22.71           O
ATOM   2190  N   SER A 284       8.313 -26.135  -3.727  1.00 23.63           N
ATOM   2191  CA  SER A 284       8.173 -25.511  -5.033  1.00 22.17           C
ATOM   2192  C   SER A 284       9.181 -26.087  -6.029  1.00 23.75           C
ATOM   2193  O   SER A 284      10.344 -26.306  -5.689  1.00 17.28           O
ATOM   2194  CB  SER A 284       8.296 -24.002  -4.939  1.00 20.48           C
ATOM   2195  OG  SER A 284       8.126 -23.422  -6.228  1.00 24.95           O
ATOM   2196  N   ALA A 285       8.728 -26.274  -7.275  1.00 25.25           N
ATOM   2197  CA  ALA A 285       9.600 -26.719  -8.353  1.00 25.15           C
ATOM   2198  C   ALA A 285      10.012 -25.532  -9.220  1.00 24.05           C
ATOM   2199  O   ALA A 285      10.632 -25.713 -10.260  1.00 28.78           O
ATOM   2200  CB  ALA A 285       8.961 -27.836  -9.156  1.00 20.58           C
ATOM   2201  N   LEU A 286       9.721 -24.310  -8.767  1.00 21.79           N
ATOM   2202  CA  LEU A 286      10.350 -23.151  -9.385  1.00 22.65           C
ATOM   2203  C   LEU A 286      10.892 -22.181  -8.336  1.00 20.74           C
ATOM   2204  O   LEU A 286      10.627 -22.311  -7.147  1.00 19.95           O
ATOM   2205  CB  LEU A 286       9.422 -22.472 -10.404  1.00 30.51           C
ATOM   2206  CG  LEU A 286       8.000 -22.148  -9.955  1.00 36.07           C
ATOM   2207  CD1 LEU A 286       7.984 -20.926  -9.047  1.00 41.48           C
ATOM   2208  CD2 LEU A 286       7.105 -21.925 -11.169  1.00 28.12           C
ATOM   2209  N   LEU A 287      11.706 -21.228  -8.792  1.00 16.81           N
ATOM   2210  CA  LEU A 287      12.365 -20.304  -7.898  1.00 23.43           C
ATOM   2211  C   LEU A 287      11.386 -19.186  -7.537  1.00 21.25           C
ATOM   2212  O   LEU A 287      10.891 -18.501  -8.416  1.00 23.94           O
ATOM   2213  CB  LEU A 287      13.613 -19.785  -8.616  1.00 22.07           C
ATOM   2214  CG  LEU A 287      14.646 -20.876  -8.918  1.00 25.66           C
ATOM   2215  CD1 LEU A 287      15.787 -20.341  -9.765  1.00 28.38           C
ATOM   2216  CD2 LEU A 287      15.202 -21.474  -7.642  1.00 25.64           C
ATOM   2217  N   GLU A 288      11.080 -19.037  -6.245  1.00 21.48           N
ATOM   2218  CA  GLU A 288      10.005 -18.145  -5.827  1.00 24.53           C
ATOM   2219  C   GLU A 288      10.584 -16.755  -5.567  1.00 24.36           C
ATOM   2220  O   GLU A 288      11.604 -16.647  -4.876  1.00 19.00           O
ATOM   2221  CB  GLU A 288       9.361 -18.700  -4.557  1.00 23.51           C
ATOM   2222  CG  GLU A 288       8.618 -20.001  -4.803  1.00 35.78           C
ATOM   2223  CD  GLU A 288       7.243 -19.815  -5.430  1.00 44.76           C
ATOM   2224  OE1 GLU A 288       6.757 -20.764  -6.083  1.00 46.26           O
ATOM   2225  OE2 GLU A 288       6.646 -18.727  -5.246  1.00 40.11           O
ATOM   2226  N   ASP A 289       9.937 -15.701  -6.097  1.00 18.48           N
ATOM   2227  CA  ASP A 289      10.498 -14.357  -5.957  1.00 21.29           C
ATOM   2228  C   ASP A 289       9.538 -13.357  -5.310  1.00 19.21           C
ATOM   2229  O   ASP A 289       9.770 -12.155  -5.404  1.00 20.17           O
ATOM   2230  CB  ASP A 289      11.083 -13.814  -7.269  1.00 21.53           C
ATOM   2231  CG  ASP A 289      10.072 -13.291  -8.272  1.00 23.41           C
ATOM   2232  OD1 ASP A 289       8.873 -13.581  -8.118  1.00 21.97           O
ATOM   2233  OD2 ASP A 289      10.498 -12.589  -9.201  1.00 23.32           O
ATOM   2234  N   GLU A 290       8.480 -13.830  -4.637  1.00 18.82           N
ATOM   2235  CA  GLU A 290       7.592 -12.891  -3.962  1.00 16.98           C
ATOM   2236  C   GLU A 290       7.748 -12.949  -2.439  1.00 16.50           C
ATOM   2237  O   GLU A 290       6.798 -12.680  -1.717  1.00 22.71           O
ATOM   2238  CB  GLU A 290       6.143 -13.035  -4.457  1.00 17.02           C
ATOM   2239  CG  GLU A 290       6.015 -12.734  -5.951  1.00 18.95           C
ATOM   2240  CD  GLU A 290       4.662 -12.316  -6.511  1.00 20.30           C
ATOM   2241  OE1 GLU A 290       3.659 -12.457  -5.795  1.00 19.65           O
ATOM   2242  OE2 GLU A 290       4.617 -11.836  -7.678  1.00 18.81           O
ATOM   2243  N   PHE A 291       8.944 -13.266  -1.930  1.00 16.64           N
ATOM   2244  CA  PHE A 291       9.205 -13.036  -0.512  1.00 18.00           C
ATOM   2245  C   PHE A 291      10.411 -12.130  -0.379  1.00 17.11           C
ATOM   2246  O   PHE A 291      11.454 -12.451  -0.939  1.00 18.92           O
ATOM   2247  CB  PHE A 291       9.617 -14.319   0.208  1.00 18.71           C
ATOM   2248  CG  PHE A 291       8.536 -15.360   0.309  1.00 22.95           C
ATOM   2249  CD1 PHE A 291       7.621 -15.334   1.352  1.00 25.53           C
ATOM   2250  CD2 PHE A 291       8.422 -16.354  -0.654  1.00 24.17           C
ATOM   2251  CE1 PHE A 291       6.630 -16.302   1.445  1.00 29.49           C
ATOM   2252  CE2 PHE A 291       7.429 -17.324  -0.556  1.00 27.12           C
ATOM   2253  CZ  PHE A 291       6.532 -17.289   0.490  1.00 25.50           C
ATOM   2254  N   THR A 292      10.265 -11.027   0.367  1.00 18.34           N
ATOM   2255  CA  THR A 292      11.379 -10.110   0.559  1.00 19.35           C
ATOM   2256  C   THR A 292      12.282 -10.641   1.670  1.00 21.62           C
ATOM   2257  O   THR A 292      11.876 -11.506   2.448  1.00 20.32           O
ATOM   2258  CB  THR A 292      10.919  -8.686   0.912  1.00 19.85           C
ATOM   2259  OG1 THR A 292      10.321  -8.754   2.211  1.00 20.10           O
ATOM   2260  CG2 THR A 292       9.972  -8.079  -0.102  1.00 17.31           C
ATOM   2261  N   PRO A 293      13.536 -10.143   1.790  1.00 20.58           N
ATOM   2262  CA  PRO A 293      14.365 -10.471   2.949  1.00 17.48           C
ATOM   2263  C   PRO A 293      13.620 -10.214   4.257  1.00 19.10           C
ATOM   2264  O   PRO A 293      13.676 -11.034   5.171  1.00 18.42           O
ATOM   2265  CB  PRO A 293      15.581  -9.549   2.777  1.00 17.64           C
ATOM   2266  CG  PRO A 293      15.678  -9.353   1.263  1.00 19.78           C
ATOM   2267  CD  PRO A 293      14.235  -9.309   0.797  1.00 18.94           C
ATOM   2268  N   PHE A 294      12.879  -9.102   4.322  1.00 25.71           N
ATOM   2269  CA  PHE A 294      12.206  -8.748   5.560  1.00 25.10           C
ATOM   2270  C   PHE A 294      11.113  -9.771   5.854  1.00 26.93           C
ATOM   2271  O   PHE A 294      10.963 -10.181   7.000  1.00 25.07           O
ATOM   2272  CB  PHE A 294      11.708  -7.300   5.568  1.00 33.47           C
ATOM   2273  CG  PHE A 294      10.866  -6.988   6.783  1.00 73.87           C
ATOM   2274  CD1 PHE A 294      11.452  -6.780   8.026  1.00 87.13           C
ATOM   2275  CD2 PHE A 294       9.477  -6.990   6.706  1.00 90.44           C
ATOM   2276  CE1 PHE A 294      10.674  -6.528   9.148  1.00 83.81           C
ATOM   2277  CE2 PHE A 294       8.699  -6.745   7.829  1.00 81.92           C
ATOM   2278  CZ  PHE A 294       9.299  -6.511   9.048  1.00 79.72           C
ATOM   2279  N   ASP A 295      10.381 -10.194   4.810  1.00 26.27           N
ATOM   2280  CA  ASP A 295       9.340 -11.203   4.947  1.00 21.92           C
ATOM   2281  C   ASP A 295       9.948 -12.474   5.523  1.00 25.05           C
ATOM   2282  O   ASP A 295       9.343 -13.102   6.387  1.00 22.11           O
ATOM   2283  CB  ASP A 295       8.707 -11.585   3.607  1.00 23.69           C
ATOM   2284  CG  ASP A 295       7.941 -10.477   2.895  1.00 37.82           C
ATOM   2285  OD1 ASP A 295       7.615  -9.469   3.548  1.00 35.11           O
ATOM   2286  OD2 ASP A 295       7.690 -10.626   1.669  1.00 34.25           O
ATOM   2287  N   VAL A 296      11.138 -12.851   5.024  1.00 19.76           N
ATOM   2288  CA  VAL A 296      11.774 -14.088   5.455  1.00 19.48           C
ATOM   2289  C   VAL A 296      12.148 -13.974   6.932  1.00 21.82           C
ATOM   2290  O   VAL A 296      11.932 -14.908   7.702  1.00 26.57           O
ATOM   2291  CB  VAL A 296      12.998 -14.471   4.589  1.00 20.61           C
ATOM   2292  CG1 VAL A 296      13.844 -15.557   5.249  1.00 19.06           C
ATOM   2293  CG2 VAL A 296      12.617 -14.872   3.161  1.00 16.69           C
ATOM   2294  N   VAL A 297      12.752 -12.842   7.316  1.00 22.54           N
ATOM   2295  CA  VAL A 297      13.062 -12.606   8.720  1.00 27.91           C
ATOM   2296  C   VAL A 297      11.772 -12.625   9.558  1.00 29.03           C
ATOM   2297  O   VAL A 297      11.723 -13.320  10.571  1.00 29.95           O
ATOM   2298  CB  VAL A 297      13.901 -11.331   8.937  1.00 26.21           C
ATOM   2299  CG1 VAL A 297      13.925 -10.924  10.402  1.00 31.37           C
ATOM   2300  CG2 VAL A 297      15.326 -11.462   8.401  1.00 22.15           C
ATOM   2301  N   ARG A 298      10.735 -11.880   9.128  1.00 29.09           N
ATOM   2302  CA  ARG A 298       9.463 -11.767   9.841  1.00 28.81           C
ATOM   2303  C   ARG A 298       8.970 -13.166  10.209  1.00 33.16           C
ATOM   2304  O   ARG A 298       8.752 -13.467  11.381  1.00 34.19           O
ATOM   2305  CB  ARG A 298       8.439 -10.947   9.035  1.00 35.72           C
ATOM   2306  CG  ARG A 298       7.050 -10.796   9.659  1.00 52.49           C
ATOM   2307  CD  ARG A 298       5.908 -10.152   8.853  1.00 66.63           C
ATOM   2308  NE  ARG A 298       5.451 -10.749   7.580  1.00 69.40           N
ATOM   2309  CZ  ARG A 298       4.199 -11.098   7.244  1.00 40.20           C
ATOM   2310  NH1 ARG A 298       3.196 -10.999   8.097  1.00 36.21           N
ATOM   2311  NH2 ARG A 298       3.944 -11.583   6.045  1.00 26.29           N
ATOM   2312  N   GLN A 299       8.865 -14.038   9.200  1.00 34.84           N
ATOM   2313  CA  GLN A 299       8.218 -15.334   9.347  1.00 29.90           C
ATOM   2314  C   GLN A 299       9.092 -16.330  10.117  1.00 31.50           C
ATOM   2315  O   GLN A 299       8.558 -17.181  10.829  1.00 33.73           O
ATOM   2316  CB  GLN A 299       7.769 -15.862   7.982  1.00 23.43           C
ATOM   2317  CG  GLN A 299       7.046 -17.191   8.084  1.00 21.44           C
ATOM   2318  CD  GLN A 299       6.395 -17.637   6.798  1.00 23.82           C
ATOM   2319  OE1 GLN A 299       5.987 -18.792   6.675  1.00 23.56           O
ATOM   2320  NE2 GLN A 299       6.281 -16.731   5.835  1.00 20.35           N
ATOM   2321  N   CYS A 300      10.423 -16.234   9.964  1.00 29.78           N
ATOM   2322  CA  CYS A 300      11.359 -17.134  10.630  1.00 34.28           C
ATOM   2323  C   CYS A 300      11.716 -16.615  12.026  1.00 47.24           C
ATOM   2324  O   CYS A 300      12.576 -17.182  12.700  1.00 60.24           O
ATOM   2325  CB  CYS A 300      12.622 -17.321   9.803  1.00 33.62           C
ATOM   2326  SG  CYS A 300      12.294 -18.070   8.188  1.00 47.38           S
ATOM   2327  N   SER A 301      11.051 -15.525  12.436  1.00 42.73           N
ATOM   2328  CA  SER A 301      11.044 -15.026  13.802  1.00 34.47           C
ATOM   2329  C   SER A 301       9.674 -14.391  14.071  1.00 35.47           C
ATOM   2330  O   SER A 301       9.291 -14.320  15.251  1.00 43.95           O
ATOM   2331  CB  SER A 301      12.146 -14.030  14.026  1.00 35.62           C
ATOM   2332  OG  SER A 301      11.729 -12.735  13.610  1.00 44.45           O
TER    2333      SER A 301
HETATM 2334  C1  LIG A 401     -12.564  -9.406 -15.510  1.00 39.05           C
HETATM 2335  C2  LIG A 401     -11.471  -9.187 -14.672  1.00 38.52           C
HETATM 2336  C3  LIG A 401     -11.133   0.076 -15.709  1.00 30.00           C
HETATM 2337  C4  LIG A 401     -12.835   0.669 -17.303  1.00 31.90           C
HETATM 2338  C5  LIG A 401     -10.941   2.176 -16.848  1.00 34.06           C
HETATM 2339  C6  LIG A 401     -13.542  -8.428 -15.612  1.00 29.42           C
HETATM 2340  C7  LIG A 401     -10.310  -7.677 -13.106  1.00 28.03           C
HETATM 2341  C8  LIG A 401     -11.232  -5.596 -12.572  1.00 27.12           C
HETATM 2342  C9  LIG A 401     -11.393  -7.974 -13.957  1.00 36.08           C
HETATM 2343  C10 LIG A 401     -12.330  -5.813 -13.404  1.00 30.17           C
HETATM 2344  C11 LIG A 401     -12.322  -0.235 -16.386  1.00 38.00           C
HETATM 2345  C12 LIG A 401     -12.436  -7.018 -14.117  1.00 28.16           C
HETATM 2346  C13 LIG A 401     -10.427   1.267 -15.929  1.00 36.72           C
HETATM 2347  C14 LIG A 401     -12.133   1.857 -17.509  1.00 41.95           C
HETATM 2348  C15 LIG A 401     -13.386  -4.757 -13.467  1.00 25.52           C
HETATM 2349  C16 LIG A 401     -10.216  -3.415 -17.523  1.00 30.52           C
HETATM 2350  C17 LIG A 401      -9.927  -5.650 -19.706  1.00 61.61           C
HETATM 2351  C18 LIG A 401     -13.918  -1.492 -14.823  1.00 25.27           C
HETATM 2352  C19 LIG A 401     -14.546  -2.851 -14.517  1.00 29.91           C
HETATM 2353  C20 LIG A 401     -12.767  -4.094 -15.811  1.00 23.20           C
HETATM 2354  C21 LIG A 401     -13.068  -1.542 -16.135  1.00 29.07           C
HETATM 2355  C22 LIG A 401     -12.086  -2.758 -16.162  1.00 29.22           C
HETATM 2356  C23 LIG A 401      -7.856  -2.362 -20.346  1.00 33.10           C
HETATM 2357  C24 LIG A 401      -9.009  -0.921 -18.712  1.00 41.90           C
HETATM 2358  C25 LIG A 401      -9.650  -3.338 -18.911  1.00 31.94           C
HETATM 2359  C26 LIG A 401      -8.513  -2.324 -18.983  1.00 36.29           C
HETATM 2360  C27 LIG A 401      -9.230  -6.946 -19.997  1.00 77.73           C
HETATM 2361  N28 LIG A 401     -10.233  -6.510 -12.421  1.00 33.59           N
HETATM 2362  N29 LIG A 401     -13.497  -7.254 -14.926  1.00 31.58           N
HETATM 2363  N30 LIG A 401     -13.547  -3.949 -14.568  1.00 27.18           N
HETATM 2364  N31 LIG A 401     -11.463  -2.859 -17.458  1.00 28.39           N
HETATM 2365  N32 LIG A 401      -9.110  -4.659 -19.218  1.00 32.71           N
HETATM 2366  O33 LIG A 401     -14.089  -4.661 -12.472  1.00 27.20           O
HETATM 2367  O34 LIG A 401      -9.644  -3.946 -16.574  1.00 34.16           O
HETATM 2368  O35 LIG A 401     -11.134  -5.558 -19.879  1.00 72.03           O
HETATM 2369  F36 LIG A 401      -9.265   1.553 -15.262  1.00 37.73           F
HETATM 2370  F37 LIG A 401      -9.069  -7.082 -21.344  1.00 80.71           F
HETATM 2371  F38 LIG A 401      -9.973  -7.978 -19.463  1.00 66.93           F
HETATM 2372  F39 LIG A 401      -7.949  -7.052 -19.556  1.00 60.96           F
HETATM 2373 CL40 LIG A 401     -12.780   2.970 -18.626  1.00 70.98          CL
HETATM 2374  C1  BTB A 402      -7.773  13.830 -22.566  1.00 47.11           C
HETATM 2375  O1  BTB A 402      -9.150  13.473 -22.561  1.00 43.56           O
HETATM 2376  C2  BTB A 402      -7.474  14.681 -21.322  1.00 42.74           C
HETATM 2377  C3  BTB A 402      -6.038  15.234 -21.282  1.00 41.47           C
HETATM 2378  O3  BTB A 402      -5.104  14.350 -21.858  1.00 37.26           O
HETATM 2379  C4  BTB A 402      -8.389  15.910 -21.384  1.00 46.05           C
HETATM 2380  O4  BTB A 402      -8.035  16.670 -22.530  1.00 46.75           O
HETATM 2381  N   BTB A 402      -7.777  13.829 -20.100  1.00 35.73           N
HETATM 2382  C5  BTB A 402      -7.424  14.522 -18.816  1.00 38.33           C
HETATM 2383  C6  BTB A 402      -8.635  14.735 -17.940  1.00 40.22           C
HETATM 2384  O6  BTB A 402      -9.703  15.251 -18.702  1.00 53.36           O
HETATM 2385  C7  BTB A 402      -7.303  12.399 -20.148  1.00 33.16           C
HETATM 2386  C8  BTB A 402      -8.088  11.494 -19.215  1.00 31.80           C
HETATM 2387  O8  BTB A 402      -9.438  11.923 -19.110  1.00 34.49           O
HETATM 2388  C1  EDO A 403      -1.571 -15.383   1.900  1.00 31.14           C
HETATM 2389  O1  EDO A 403      -1.243 -14.997   0.563  1.00 48.93           O
HETATM 2390  C2  EDO A 403      -2.903 -16.059   1.944  1.00 33.19           C
HETATM 2391  O2  EDO A 403      -2.794 -17.445   1.639  1.00 40.42           O
TER    2392      EDO A 403
ATOM   2393  N   SER B   1      -9.537 -12.334 -13.581  1.00 25.29           N
ATOM   2394  CA  SER B   1      -8.528 -13.353 -13.963  1.00 21.55           C
ATOM   2395  C   SER B   1      -7.464 -13.504 -12.868  1.00 20.69           C
ATOM   2396  O   SER B   1      -7.401 -12.716 -11.912  1.00 15.61           O
ATOM   2397  CB  SER B   1      -7.977 -13.021 -15.326  1.00 28.35           C
ATOM   2398  OG  SER B   1      -6.862 -13.827 -15.648  1.00 41.33           O
ATOM   2399  N   GLY B   2      -6.681 -14.581 -12.969  1.00 17.64           N
ATOM   2400  CA  GLY B   2      -5.638 -14.879 -11.998  1.00 19.38           C
ATOM   2401  C   GLY B   2      -6.133 -15.880 -10.965  1.00 24.33           C
ATOM   2402  O   GLY B   2      -7.342 -16.083 -10.812  1.00 24.63           O
ATOM   2403  N   PHE B   3      -5.193 -16.533 -10.282  1.00 20.76           N
ATOM   2404  CA  PHE B   3      -5.587 -17.515  -9.286  1.00 19.19           C
ATOM   2405  C   PHE B   3      -4.540 -17.524  -8.185  1.00 24.15           C
ATOM   2406  O   PHE B   3      -3.354 -17.659  -8.482  1.00 29.07           O
ATOM   2407  CB  PHE B   3      -5.737 -18.886  -9.940  1.00 20.69           C
ATOM   2408  CG  PHE B   3      -6.539 -19.867  -9.134  1.00 19.72           C
ATOM   2409  CD1 PHE B   3      -7.922 -19.787  -9.090  1.00 22.86           C
ATOM   2410  CD2 PHE B   3      -5.899 -20.829  -8.364  1.00 19.84           C
ATOM   2411  CE1 PHE B   3      -8.648 -20.693  -8.326  1.00 22.65           C
ATOM   2412  CE2 PHE B   3      -6.622 -21.737  -7.615  1.00 18.87           C
ATOM   2413  CZ  PHE B   3      -8.001 -21.663  -7.593  1.00 21.68           C
ATOM   2414  N   ARG B   4      -4.974 -17.323  -6.934  1.00 18.27           N
ATOM   2415  CA  ARG B   4      -4.033 -17.137  -5.835  1.00 18.42           C
ATOM   2416  C   ARG B   4      -4.446 -18.006  -4.658  1.00 20.47           C
ATOM   2417  O   ARG B   4      -5.634 -18.255  -4.452  1.00 18.15           O
ATOM   2418  CB  ARG B   4      -4.018 -15.677  -5.368  1.00 20.15           C
ATOM   2419  CG  ARG B   4      -3.183 -14.742  -6.228  1.00 23.45           C
ATOM   2420  CD  ARG B   4      -1.742 -14.937  -5.819  1.00 30.56           C
ATOM   2421  NE  ARG B   4      -0.932 -13.827  -6.272  1.00 39.98           N
ATOM   2422  CZ  ARG B   4       0.361 -13.712  -6.010  1.00 46.27           C
ATOM   2423  NH1 ARG B   4       0.920 -14.525  -5.136  1.00 47.68           N
ATOM   2424  NH2 ARG B   4       1.093 -12.789  -6.615  1.00 41.13           N
ATOM   2425  N   LYS B   5      -3.456 -18.449  -3.880  1.00 19.26           N
ATOM   2426  CA  LYS B   5      -3.765 -19.049  -2.591  1.00 22.31           C
ATOM   2427  C   LYS B   5      -4.346 -17.943  -1.709  1.00 25.15           C
ATOM   2428  O   LYS B   5      -3.645 -17.029  -1.298  1.00 30.65           O
ATOM   2429  CB  LYS B   5      -2.515 -19.735  -2.022  1.00 25.60           C
ATOM   2430  CG  LYS B   5      -2.733 -20.673  -0.844  1.00 37.25           C
ATOM   2431  CD  LYS B   5      -3.488 -21.943  -1.188  1.00 47.29           C
ATOM   2432  CE  LYS B   5      -2.627 -23.014  -1.825  1.00 42.85           C
ATOM   2433  NZ  LYS B   5      -1.725 -23.651  -0.843  1.00 65.81           N
ATOM   2434  N   MET B   6      -5.655 -18.001  -1.473  1.00 23.76           N
ATOM   2435  CA  MET B   6      -6.377 -16.920  -0.827  1.00 27.29           C
ATOM   2436  C   MET B   6      -6.910 -17.384   0.526  1.00 24.28           C
ATOM   2437  O   MET B   6      -7.518 -18.455   0.629  1.00 24.36           O
ATOM   2438  CB  MET B   6      -7.582 -16.542  -1.687  1.00 26.48           C
ATOM   2439  CG  MET B   6      -7.635 -15.106  -2.064  1.00 42.74           C
ATOM   2440  SD  MET B   6      -9.196 -14.911  -2.941  1.00 42.78           S
ATOM   2441  CE  MET B   6      -8.594 -14.157  -4.455  1.00 38.59           C
ATOM   2442  N   ALA B   7      -6.718 -16.532   1.539  1.00 16.84           N
ATOM   2443  CA  ALA B   7      -7.291 -16.762   2.854  1.00 17.63           C
ATOM   2444  C   ALA B   7      -8.593 -15.965   3.007  1.00 20.65           C
ATOM   2445  O   ALA B   7      -8.874 -15.038   2.235  1.00 19.26           O
ATOM   2446  CB  ALA B   7      -6.296 -16.398   3.928  1.00 17.87           C
ATOM   2447  N   PHE B   8      -9.398 -16.336   4.013  1.00 22.51           N
ATOM   2448  CA  PHE B   8     -10.554 -15.524   4.369  1.00 21.43           C
ATOM   2449  C   PHE B   8     -10.071 -14.281   5.092  1.00 19.92           C
ATOM   2450  O   PHE B   8      -9.024 -14.322   5.737  1.00 19.59           O
ATOM   2451  CB  PHE B   8     -11.501 -16.296   5.288  1.00 18.58           C
ATOM   2452  CG  PHE B   8     -12.294 -17.326   4.532  1.00 23.67           C
ATOM   2453  CD1 PHE B   8     -13.407 -16.950   3.795  1.00 20.20           C
ATOM   2454  CD2 PHE B   8     -11.893 -18.659   4.521  1.00 23.04           C
ATOM   2455  CE1 PHE B   8     -14.125 -17.894   3.080  1.00 24.55           C
ATOM   2456  CE2 PHE B   8     -12.618 -19.597   3.803  1.00 26.12           C
ATOM   2457  CZ  PHE B   8     -13.732 -19.215   3.089  1.00 24.06           C
ATOM   2458  N   PRO B   9     -10.814 -13.153   5.001  1.00 20.75           N
ATOM   2459  CA  PRO B   9     -10.480 -11.960   5.777  1.00 22.74           C
ATOM   2460  C   PRO B   9     -10.535 -12.343   7.264  1.00 25.37           C
ATOM   2461  O   PRO B   9     -11.511 -12.924   7.729  1.00 24.01           O
ATOM   2462  CB  PRO B   9     -11.597 -10.967   5.381  1.00 21.18           C
ATOM   2463  CG  PRO B   9     -12.100 -11.484   4.028  1.00 24.68           C
ATOM   2464  CD  PRO B   9     -12.036 -12.989   4.186  1.00 20.75           C
ATOM   2465  N   SER B  10      -9.492 -11.975   8.008  1.00 18.29           N
ATOM   2466  CA  SER B  10      -9.249 -12.448   9.356  1.00 20.53           C
ATOM   2467  C   SER B  10      -9.874 -11.567  10.450  1.00 22.48           C
ATOM   2468  O   SER B  10      -9.810 -11.933  11.625  1.00 23.48           O
ATOM   2469  CB  SER B  10      -7.761 -12.568   9.547  1.00 24.00           C
ATOM   2470  OG  SER B  10      -7.178 -11.281   9.424  1.00 22.46           O
ATOM   2471  N   GLY B  11     -10.489 -10.430  10.095  1.00 18.70           N
ATOM   2472  CA  GLY B  11     -10.944  -9.468  11.090  1.00 21.30           C
ATOM   2473  C   GLY B  11     -11.850 -10.065  12.178  1.00 22.59           C
ATOM   2474  O   GLY B  11     -11.699  -9.773  13.365  1.00 18.59           O
ATOM   2475  N   LYS B  12     -12.809 -10.902  11.767  1.00 21.16           N
ATOM   2476  CA  LYS B  12     -13.763 -11.487  12.701  1.00 23.51           C
ATOM   2477  C   LYS B  12     -13.047 -12.359  13.729  1.00 26.09           C
ATOM   2478  O   LYS B  12     -13.527 -12.485  14.853  1.00 27.37           O
ATOM   2479  CB  LYS B  12     -14.832 -12.294  11.958  1.00 19.17           C
ATOM   2480  CG  LYS B  12     -15.846 -11.454  11.193  1.00 22.20           C
ATOM   2481  CD  LYS B  12     -16.972 -12.231  10.543  1.00 27.60           C
ATOM   2482  CE  LYS B  12     -18.103 -11.315  10.117  1.00 29.23           C
ATOM   2483  NZ  LYS B  12     -17.583 -10.184   9.314  1.00 35.95           N
ATOM   2484  N   VAL B  13     -11.913 -12.964  13.344  1.00 21.02           N
ATOM   2485  CA  VAL B  13     -11.187 -13.842  14.253  1.00 23.29           C
ATOM   2486  C   VAL B  13     -10.186 -13.040  15.091  1.00 23.76           C
ATOM   2487  O   VAL B  13      -9.993 -13.347  16.269  1.00 21.93           O
ATOM   2488  CB  VAL B  13     -10.535 -15.028  13.507  1.00 27.12           C
ATOM   2489  CG1 VAL B  13      -9.744 -15.936  14.446  1.00 19.77           C
ATOM   2490  CG2 VAL B  13     -11.583 -15.839  12.749  1.00 24.19           C
ATOM   2491  N   GLU B  14      -9.556 -12.013  14.485  1.00 17.64           N
ATOM   2492  CA  GLU B  14      -8.638 -11.143  15.208  1.00 19.74           C
ATOM   2493  C   GLU B  14      -9.290 -10.607  16.480  1.00 19.05           C
ATOM   2494  O   GLU B  14      -8.640 -10.537  17.514  1.00 23.22           O
ATOM   2495  CB  GLU B  14      -8.172  -9.960  14.367  1.00 22.75           C
ATOM   2496  CG  GLU B  14      -7.316 -10.337  13.169  1.00 22.37           C
ATOM   2497  CD  GLU B  14      -7.193  -9.187  12.177  1.00 25.72           C
ATOM   2498  OE1 GLU B  14      -6.723  -8.115  12.578  1.00 28.24           O
ATOM   2499  OE2 GLU B  14      -7.584  -9.357  11.008  1.00 31.52           O
ATOM   2500  N   GLY B  15     -10.581 -10.274  16.422  1.00 19.27           N
ATOM   2501  CA  GLY B  15     -11.255  -9.676  17.564  1.00 21.27           C
ATOM   2502  C   GLY B  15     -11.532 -10.661  18.705  1.00 25.05           C
ATOM   2503  O   GLY B  15     -12.135 -10.268  19.710  1.00 20.49           O
ATOM   2504  N   CYS B  16     -11.103 -11.928  18.532  1.00 17.93           N
ATOM   2505  CA  CYS B  16     -11.338 -13.010  19.481  1.00 18.12           C
ATOM   2506  C   CYS B  16     -10.044 -13.509  20.127  1.00 20.74           C
ATOM   2507  O   CYS B  16     -10.078 -14.326  21.053  1.00 24.36           O
ATOM   2508  CB  CYS B  16     -12.003 -14.192  18.786  1.00 19.91           C
ATOM   2509  SG  CYS B  16     -13.636 -13.751  18.136  1.00 28.91           S
ATOM   2510  N   MET B  17      -8.896 -13.038  19.642  1.00 19.22           N
ATOM   2511  CA  MET B  17      -7.638 -13.606  20.116  1.00 21.72           C
ATOM   2512  C   MET B  17      -7.231 -12.949  21.433  1.00 20.89           C
ATOM   2513  O   MET B  17      -7.258 -11.728  21.549  1.00 21.52           O
ATOM   2514  CB  MET B  17      -6.527 -13.417  19.079  1.00 20.49           C
ATOM   2515  CG  MET B  17      -6.804 -14.205  17.796  1.00 22.52           C
ATOM   2516  SD  MET B  17      -7.382 -15.914  18.026  1.00 24.80           S
ATOM   2517  CE  MET B  17      -5.968 -16.665  18.848  1.00 18.35           C
ATOM   2518  N   VAL B  18      -6.883 -13.770  22.430  1.00 21.70           N
ATOM   2519  CA  VAL B  18      -6.397 -13.280  23.709  1.00 18.80           C
ATOM   2520  C   VAL B  18      -5.122 -14.020  24.079  1.00 18.61           C
ATOM   2521  O   VAL B  18      -4.750 -15.005  23.443  1.00 18.06           O
ATOM   2522  CB  VAL B  18      -7.443 -13.511  24.816  1.00 20.84           C
ATOM   2523  CG1 VAL B  18      -8.700 -12.691  24.577  1.00 19.48           C
ATOM   2524  CG2 VAL B  18      -7.767 -14.991  24.989  1.00 16.56           C
ATOM   2525  N   GLN B  19      -4.510 -13.560  25.171  1.00 20.39           N
ATOM   2526  CA  GLN B  19      -3.346 -14.207  25.748  1.00 25.11           C
ATOM   2527  C   GLN B  19      -3.766 -14.957  27.009  1.00 25.03           C
ATOM   2528  O   GLN B  19      -4.469 -14.394  27.838  1.00 23.22           O
ATOM   2529  CB  GLN B  19      -2.333 -13.140  26.147  1.00 22.44           C
ATOM   2530  CG  GLN B  19      -0.958 -13.718  26.412  1.00 31.21           C
ATOM   2531  CD  GLN B  19       0.015 -12.609  26.716  1.00 35.54           C
ATOM   2532  OE1 GLN B  19       0.913 -12.321  25.932  1.00 39.48           O
ATOM   2533  NE2 GLN B  19      -0.176 -11.961  27.854  1.00 35.57           N
ATOM   2534  N   VAL B  20      -3.324 -16.218  27.142  1.00 21.76           N
ATOM   2535  CA  VAL B  20      -3.584 -16.999  28.340  1.00 18.69           C
ATOM   2536  C   VAL B  20      -2.253 -17.394  28.971  1.00 21.25           C
ATOM   2537  O   VAL B  20      -1.397 -17.971  28.300  1.00 19.12           O
ATOM   2538  CB  VAL B  20      -4.402 -18.266  28.031  1.00 20.30           C
ATOM   2539  CG1 VAL B  20      -4.616 -19.101  29.292  1.00 23.05           C
ATOM   2540  CG2 VAL B  20      -5.726 -17.956  27.339  1.00 17.90           C
ATOM   2541  N   THR B  21      -2.114 -17.128  30.275  1.00 21.92           N
ATOM   2542  CA  THR B  21      -0.935 -17.551  31.016  1.00 20.67           C
ATOM   2543  C   THR B  21      -1.328 -18.407  32.212  1.00 21.55           C
ATOM   2544  O   THR B  21      -2.301 -18.131  32.908  1.00 23.13           O
ATOM   2545  CB  THR B  21      -0.143 -16.357  31.551  1.00 21.37           C
ATOM   2546  OG1 THR B  21       0.235 -15.624  30.389  1.00 23.25           O
ATOM   2547  CG2 THR B  21       1.068 -16.780  32.356  1.00 20.70           C
ATOM   2548  N   CYS B  22      -0.540 -19.456  32.437  1.00 24.84           N
ATOM   2549  CA  CYS B  22      -0.667 -20.271  33.625  1.00 20.32           C
ATOM   2550  C   CYS B  22       0.748 -20.627  34.069  1.00 21.15           C
ATOM   2551  O   CYS B  22       1.522 -21.191  33.300  1.00 25.30           O
ATOM   2552  CB  CYS B  22      -1.461 -21.522  33.288  1.00 23.81           C
ATOM   2553  SG  CYS B  22      -1.765 -22.572  34.726  1.00 32.92           S
ATOM   2554  N   GLY B  23       1.111 -20.259  35.296  1.00 20.36           N
ATOM   2555  CA  GLY B  23       2.492 -20.449  35.707  1.00 23.69           C
ATOM   2556  C   GLY B  23       3.411 -19.648  34.794  1.00 26.12           C
ATOM   2557  O   GLY B  23       3.160 -18.471  34.543  1.00 31.77           O
ATOM   2558  N   THR B  24       4.435 -20.300  34.245  1.00 29.04           N
ATOM   2559  CA  THR B  24       5.358 -19.582  33.383  1.00 27.99           C
ATOM   2560  C   THR B  24       5.023 -19.809  31.905  1.00 28.78           C
ATOM   2561  O   THR B  24       5.801 -19.414  31.041  1.00 27.47           O
ATOM   2562  CB  THR B  24       6.812 -19.953  33.700  1.00 30.05           C
ATOM   2563  OG1 THR B  24       6.916 -21.336  33.375  1.00 31.29           O
ATOM   2564  CG2 THR B  24       7.212 -19.708  35.142  1.00 30.17           C
ATOM   2565  N   THR B  25       3.866 -20.427  31.607  1.00 29.05           N
ATOM   2566  CA  THR B  25       3.492 -20.736  30.229  1.00 23.94           C
ATOM   2567  C   THR B  25       2.484 -19.712  29.708  1.00 25.89           C
ATOM   2568  O   THR B  25       1.447 -19.474  30.324  1.00 28.30           O
ATOM   2569  CB  THR B  25       2.848 -22.127  30.095  1.00 27.91           C
ATOM   2570  OG1 THR B  25       3.630 -23.126  30.746  1.00 27.95           O
ATOM   2571  CG2 THR B  25       2.585 -22.538  28.659  1.00 32.93           C
ATOM   2572  N   THR B  26       2.776 -19.170  28.526  1.00 25.63           N
ATOM   2573  CA  THR B  26       1.890 -18.244  27.845  1.00 23.86           C
ATOM   2574  C   THR B  26       1.595 -18.755  26.438  1.00 26.12           C
ATOM   2575  O   THR B  26       2.504 -19.054  25.674  1.00 25.71           O
ATOM   2576  CB  THR B  26       2.536 -16.853  27.795  1.00 26.10           C
ATOM   2577  OG1 THR B  26       2.688 -16.452  29.159  1.00 39.33           O
ATOM   2578  CG2 THR B  26       1.720 -15.832  27.033  1.00 27.53           C
ATOM   2579  N   LEU B  27       0.312 -18.811  26.084  1.00 20.09           N
ATOM   2580  CA  LEU B  27      -0.075 -19.113  24.720  1.00 20.61           C
ATOM   2581  C   LEU B  27      -1.369 -18.364  24.400  1.00 20.41           C
ATOM   2582  O   LEU B  27      -1.794 -17.505  25.173  1.00 20.38           O
ATOM   2583  CB  LEU B  27      -0.191 -20.629  24.511  1.00 21.77           C
ATOM   2584  CG  LEU B  27      -0.928 -21.432  25.587  1.00 21.69           C
ATOM   2585  CD1 LEU B  27      -2.399 -21.021  25.712  1.00 18.19           C
ATOM   2586  CD2 LEU B  27      -0.840 -22.918  25.267  1.00 22.10           C
ATOM   2587  N   ASN B  28      -1.949 -18.667  23.235  1.00 16.14           N
ATOM   2588  CA  ASN B  28      -3.088 -17.929  22.709  1.00 16.98           C
ATOM   2589  C   ASN B  28      -4.393 -18.632  23.090  1.00 19.36           C
ATOM   2590  O   ASN B  28      -4.453 -19.867  23.188  1.00 16.91           O
ATOM   2591  CB  ASN B  28      -3.016 -17.801  21.182  1.00 18.03           C
ATOM   2592  CG  ASN B  28      -1.677 -17.277  20.695  1.00 19.43           C
ATOM   2593  OD1 ASN B  28      -1.377 -16.101  20.860  1.00 20.54           O
ATOM   2594  ND2 ASN B  28      -0.866 -18.136  20.099  1.00 24.06           N
ATOM   2595  N   GLY B  29      -5.455 -17.832  23.250  1.00 16.23           N
ATOM   2596  CA  GLY B  29      -6.780 -18.387  23.449  1.00 17.63           C
ATOM   2597  C   GLY B  29      -7.800 -17.687  22.559  1.00 21.36           C
ATOM   2598  O   GLY B  29      -7.516 -16.606  22.036  1.00 19.63           O
ATOM   2599  N   LEU B  30      -8.969 -18.327  22.418  1.00 16.77           N
ATOM   2600  CA  LEU B  30     -10.051 -17.856  21.571  1.00 20.19           C
ATOM   2601  C   LEU B  30     -11.216 -17.487  22.473  1.00 20.19           C
ATOM   2602  O   LEU B  30     -11.765 -18.345  23.152  1.00 20.63           O
ATOM   2603  CB  LEU B  30     -10.449 -18.971  20.592  1.00 18.53           C
ATOM   2604  CG  LEU B  30     -11.475 -18.594  19.528  1.00 24.47           C
ATOM   2605  CD1 LEU B  30     -10.866 -17.665  18.493  1.00 22.46           C
ATOM   2606  CD2 LEU B  30     -12.042 -19.829  18.834  1.00 27.12           C
ATOM   2607  N   TRP B  31     -11.552 -16.197  22.486  1.00 18.04           N
ATOM   2608  CA  TRP B  31     -12.534 -15.629  23.387  1.00 19.21           C
ATOM   2609  C   TRP B  31     -13.823 -15.439  22.602  1.00 21.96           C
ATOM   2610  O   TRP B  31     -13.915 -14.520  21.784  1.00 19.46           O
ATOM   2611  CB  TRP B  31     -12.021 -14.271  23.879  1.00 19.73           C
ATOM   2612  CG  TRP B  31     -12.910 -13.539  24.852  1.00 23.03           C
ATOM   2613  CD1 TRP B  31     -13.912 -14.029  25.642  1.00 24.32           C
ATOM   2614  CD2 TRP B  31     -12.856 -12.121  25.112  1.00 22.48           C
ATOM   2615  NE1 TRP B  31     -14.458 -13.026  26.401  1.00 21.51           N
ATOM   2616  CE2 TRP B  31     -13.841 -11.841  26.085  1.00 22.42           C
ATOM   2617  CE3 TRP B  31     -12.069 -11.071  24.616  1.00 24.84           C
ATOM   2618  CZ2 TRP B  31     -14.066 -10.548  26.560  1.00 19.46           C
ATOM   2619  CZ3 TRP B  31     -12.296  -9.790  25.077  1.00 24.14           C
ATOM   2620  CH2 TRP B  31     -13.291  -9.539  26.031  1.00 22.79           C
ATOM   2621  N   LEU B  32     -14.799 -16.306  22.891  1.00 20.85           N
ATOM   2622  CA  LEU B  32     -16.105 -16.323  22.248  1.00 22.36           C
ATOM   2623  C   LEU B  32     -17.173 -16.246  23.337  1.00 22.37           C
ATOM   2624  O   LEU B  32     -17.211 -17.097  24.227  1.00 19.46           O
ATOM   2625  CB  LEU B  32     -16.230 -17.643  21.472  1.00 17.13           C
ATOM   2626  CG  LEU B  32     -15.205 -17.874  20.360  1.00 17.81           C
ATOM   2627  CD1 LEU B  32     -15.366 -19.285  19.780  1.00 18.27           C
ATOM   2628  CD2 LEU B  32     -15.322 -16.826  19.255  1.00 13.40           C
ATOM   2629  N   ASP B  33     -18.019 -15.211  23.281  1.00 22.78           N
ATOM   2630  CA  ASP B  33     -18.947 -14.943  24.372  1.00 25.26           C
ATOM   2631  C   ASP B  33     -18.162 -14.876  25.678  1.00 23.34           C
ATOM   2632  O   ASP B  33     -17.140 -14.199  25.744  1.00 24.36           O
ATOM   2633  CB  ASP B  33     -20.061 -15.990  24.426  1.00 25.70           C
ATOM   2634  CG  ASP B  33     -20.789 -16.099  23.099  1.00 34.17           C
ATOM   2635  OD1 ASP B  33     -21.314 -15.064  22.631  1.00 39.33           O
ATOM   2636  OD2 ASP B  33     -20.813 -17.215  22.535  1.00 39.54           O
ATOM   2637  N   ASP B  34     -18.600 -15.624  26.698  1.00 20.02           N
ATOM   2638  CA  ASP B  34     -17.913 -15.543  27.978  1.00 22.61           C
ATOM   2639  C   ASP B  34     -16.992 -16.746  28.218  1.00 24.19           C
ATOM   2640  O   ASP B  34     -16.731 -17.087  29.373  1.00 23.74           O
ATOM   2641  CB  ASP B  34     -18.907 -15.306  29.118  1.00 26.83           C
ATOM   2642  CG  ASP B  34     -19.820 -16.500  29.349  1.00 33.37           C
ATOM   2643  OD1 ASP B  34     -19.922 -17.352  28.436  1.00 31.00           O
ATOM   2644  OD2 ASP B  34     -20.384 -16.598  30.456  1.00 38.04           O
ATOM   2645  N   VAL B  35     -16.490 -17.367  27.137  1.00 21.76           N
ATOM   2646  CA  VAL B  35     -15.573 -18.499  27.223  1.00 21.49           C
ATOM   2647  C   VAL B  35     -14.286 -18.204  26.449  1.00 21.45           C
ATOM   2648  O   VAL B  35     -14.333 -17.739  25.307  1.00 18.72           O
ATOM   2649  CB  VAL B  35     -16.208 -19.821  26.729  1.00 20.80           C
ATOM   2650  CG1 VAL B  35     -15.267 -21.001  26.968  1.00 18.01           C
ATOM   2651  CG2 VAL B  35     -17.566 -20.094  27.384  1.00 20.58           C
ATOM   2652  N   VAL B  36     -13.145 -18.549  27.060  1.00 20.78           N
ATOM   2653  CA  VAL B  36     -11.855 -18.565  26.376  1.00 16.89           C
ATOM   2654  C   VAL B  36     -11.445 -20.019  26.192  1.00 18.32           C
ATOM   2655  O   VAL B  36     -11.457 -20.781  27.165  1.00 18.10           O
ATOM   2656  CB  VAL B  36     -10.776 -17.788  27.147  1.00 20.56           C
ATOM   2657  CG1 VAL B  36      -9.391 -17.971  26.518  1.00 17.99           C
ATOM   2658  CG2 VAL B  36     -11.138 -16.305  27.307  1.00 14.63           C
ATOM   2659  N   TYR B  37     -11.165 -20.408  24.931  1.00 14.48           N
ATOM   2660  CA  TYR B  37     -10.717 -21.759  24.635  1.00 16.07           C
ATOM   2661  C   TYR B  37      -9.213 -21.713  24.416  1.00 18.01           C
ATOM   2662  O   TYR B  37      -8.732 -20.792  23.788  1.00 22.28           O
ATOM   2663  CB  TYR B  37     -11.371 -22.350  23.383  1.00 16.94           C
ATOM   2664  CG  TYR B  37     -12.889 -22.312  23.424  1.00 19.84           C
ATOM   2665  CD1 TYR B  37     -13.579 -21.102  23.339  1.00 22.30           C
ATOM   2666  CD2 TYR B  37     -13.624 -23.480  23.605  1.00 20.15           C
ATOM   2667  CE1 TYR B  37     -14.961 -21.052  23.387  1.00 18.54           C
ATOM   2668  CE2 TYR B  37     -15.011 -23.440  23.645  1.00 22.23           C
ATOM   2669  CZ  TYR B  37     -15.673 -22.228  23.544  1.00 20.17           C
ATOM   2670  OH  TYR B  37     -17.030 -22.198  23.618  1.00 23.21           O
ATOM   2671  N   CYS B  38      -8.479 -22.704  24.929  1.00 17.47           N
ATOM   2672  CA  CYS B  38      -7.062 -22.796  24.603  1.00 19.18           C
ATOM   2673  C   CYS B  38      -6.606 -24.242  24.798  1.00 20.11           C
ATOM   2674  O   CYS B  38      -7.335 -25.062  25.352  1.00 19.75           O
ATOM   2675  CB  CYS B  38      -6.242 -21.848  25.471  1.00 21.69           C
ATOM   2676  SG  CYS B  38      -6.205 -22.321  27.227  1.00 24.27           S
ATOM   2677  N   PRO B  39      -5.401 -24.622  24.322  1.00 22.95           N
ATOM   2678  CA  PRO B  39      -4.922 -25.990  24.506  1.00 18.13           C
ATOM   2679  C   PRO B  39      -4.697 -26.255  25.991  1.00 19.38           C
ATOM   2680  O   PRO B  39      -4.207 -25.391  26.714  1.00 17.39           O
ATOM   2681  CB  PRO B  39      -3.588 -25.990  23.743  1.00 18.40           C
ATOM   2682  CG  PRO B  39      -3.712 -24.844  22.753  1.00 17.07           C
ATOM   2683  CD  PRO B  39      -4.502 -23.792  23.499  1.00 21.17           C
ATOM   2684  N   ARG B  40      -5.034 -27.467  26.436  1.00 16.90           N
ATOM   2685  CA  ARG B  40      -4.935 -27.792  27.850  1.00 16.56           C
ATOM   2686  C   ARG B  40      -3.475 -27.893  28.310  1.00 16.12           C
ATOM   2687  O   ARG B  40      -3.218 -27.815  29.504  1.00 19.23           O
ATOM   2688  CB  ARG B  40      -5.745 -29.046  28.187  1.00 15.62           C
ATOM   2689  CG  ARG B  40      -5.251 -30.298  27.487  1.00 14.36           C
ATOM   2690  CD  ARG B  40      -5.848 -31.562  28.073  1.00 17.45           C
ATOM   2691  NE  ARG B  40      -5.353 -32.740  27.378  1.00 16.27           N
ATOM   2692  CZ  ARG B  40      -5.813 -33.973  27.580  1.00 19.60           C
ATOM   2693  NH1 ARG B  40      -6.855 -34.178  28.374  1.00 17.91           N
ATOM   2694  NH2 ARG B  40      -5.239 -34.996  26.971  1.00 16.08           N
ATOM   2695  N   HIS B  41      -2.523 -28.041  27.380  1.00 14.68           N
ATOM   2696  CA  HIS B  41      -1.118 -28.166  27.760  1.00 17.27           C
ATOM   2697  C   HIS B  41      -0.573 -26.872  28.381  1.00 16.00           C
ATOM   2698  O   HIS B  41       0.555 -26.834  28.871  1.00 18.38           O
ATOM   2699  CB  HIS B  41      -0.275 -28.730  26.606  1.00 19.99           C
ATOM   2700  CG  HIS B  41       0.061 -27.749  25.528  1.00 23.05           C
ATOM   2701  ND1 HIS B  41      -0.400 -27.885  24.232  1.00 26.60           N
ATOM   2702  CD2 HIS B  41       0.822 -26.643  25.539  1.00 22.52           C
ATOM   2703  CE1 HIS B  41       0.054 -26.883  23.490  1.00 23.56           C
ATOM   2704  NE2 HIS B  41       0.795 -26.111  24.260  1.00 24.73           N
ATOM   2705  N   VAL B  42      -1.384 -25.817  28.419  1.00 17.10           N
ATOM   2706  CA  VAL B  42      -0.971 -24.613  29.120  1.00 16.49           C
ATOM   2707  C   VAL B  42      -0.776 -24.912  30.619  1.00 21.43           C
ATOM   2708  O   VAL B  42      -0.048 -24.191  31.302  1.00 22.39           O
ATOM   2709  CB  VAL B  42      -1.974 -23.471  28.888  1.00 16.23           C
ATOM   2710  CG1 VAL B  42      -3.312 -23.741  29.567  1.00 15.34           C
ATOM   2711  CG2 VAL B  42      -1.410 -22.120  29.308  1.00 15.87           C
ATOM   2712  N   ILE B  43      -1.389 -25.986  31.143  1.00 19.59           N
ATOM   2713  CA  ILE B  43      -1.275 -26.250  32.577  1.00 23.43           C
ATOM   2714  C   ILE B  43      -0.125 -27.211  32.906  1.00 28.66           C
ATOM   2715  O   ILE B  43       0.060 -27.563  34.068  1.00 37.50           O
ATOM   2716  CB  ILE B  43      -2.599 -26.741  33.188  1.00 19.51           C
ATOM   2717  CG1 ILE B  43      -2.988 -28.133  32.682  1.00 17.83           C
ATOM   2718  CG2 ILE B  43      -3.696 -25.718  32.977  1.00 22.45           C
ATOM   2719  CD1 ILE B  43      -4.086 -28.793  33.489  1.00 17.71           C
ATOM   2720  N  ACYS B  44       0.672 -27.588  31.895  0.50 25.84           N
ATOM   2721  N  BCYS B  44       0.606 -27.649  31.880  0.50 26.51           N
ATOM   2722  CA ACYS B  44       1.746 -28.571  31.995  0.50 22.90           C
ATOM   2723  CA BCYS B  44       1.744 -28.518  32.105  0.50 24.00           C
ATOM   2724  C  ACYS B  44       3.075 -27.850  32.253  0.50 24.94           C
ATOM   2725  C  BCYS B  44       2.944 -27.677  32.522  0.50 25.11           C
ATOM   2726  O  ACYS B  44       3.388 -26.871  31.575  0.50 21.72           O
ATOM   2727  O  BCYS B  44       3.042 -26.494  32.204  0.50 24.42           O
ATOM   2728  CB ACYS B  44       1.780 -29.355  30.685  0.50 22.91           C
ATOM   2729  CB BCYS B  44       2.097 -29.287  30.843  0.50 23.96           C
ATOM   2730  SG ACYS B  44       3.051 -30.639  30.519  0.50 27.70           S
ATOM   2731  SG BCYS B  44       0.786 -30.424  30.337  0.50 30.78           S
ATOM   2732  N   THR B  45       3.855 -28.323  33.241  1.00 27.13           N
ATOM   2733  CA  THR B  45       5.162 -27.743  33.520  1.00 38.56           C
ATOM   2734  C   THR B  45       6.220 -28.564  32.795  1.00 33.59           C
ATOM   2735  O   THR B  45       5.928 -29.639  32.282  1.00 31.57           O
ATOM   2736  CB  THR B  45       5.485 -27.739  35.016  1.00 46.56           C
ATOM   2737  OG1 THR B  45       5.568 -29.119  35.370  1.00 40.63           O
ATOM   2738  CG2 THR B  45       4.445 -27.017  35.849  1.00 53.44           C
ATOM   2739  N   SER B  46       7.454 -28.062  32.788  1.00 35.73           N
ATOM   2740  CA  SER B  46       8.497 -28.661  31.974  1.00 44.41           C
ATOM   2741  C   SER B  46       8.862 -30.057  32.481  1.00 47.42           C
ATOM   2742  O   SER B  46       9.595 -30.777  31.810  1.00 52.07           O
ATOM   2743  CB  SER B  46       9.690 -27.754  31.847  1.00 45.30           C
ATOM   2744  OG  SER B  46      10.019 -27.189  33.104  1.00 63.36           O
ATOM   2745  N   GLU B  47       8.309 -30.446  33.639  1.00 48.06           N
ATOM   2746  CA  GLU B  47       8.480 -31.784  34.191  1.00 47.84           C
ATOM   2747  C   GLU B  47       7.338 -32.713  33.771  1.00 50.97           C
ATOM   2748  O   GLU B  47       7.510 -33.927  33.724  1.00 47.72           O
ATOM   2749  CB  GLU B  47       8.569 -31.731  35.718  1.00 58.30           C
ATOM   2750  CG  GLU B  47       9.861 -31.128  36.236  1.00 85.54           C
ATOM   2751  CD  GLU B  47      11.127 -31.853  35.807  1.00116.89           C
ATOM   2752  OE1 GLU B  47      11.565 -31.654  34.656  1.00126.67           O
ATOM   2753  OE2 GLU B  47      11.666 -32.629  36.620  1.00133.68           O
ATOM   2754  N   ASP B  48       6.167 -32.138  33.474  1.00 68.93           N
ATOM   2755  CA  ASP B  48       4.955 -32.906  33.223  1.00 60.38           C
ATOM   2756  C   ASP B  48       4.900 -33.391  31.778  1.00 49.71           C
ATOM   2757  O   ASP B  48       3.915 -34.006  31.378  1.00 58.58           O
ATOM   2758  CB  ASP B  48       3.699 -32.050  33.412  1.00 41.24           C
ATOM   2759  CG  ASP B  48       3.465 -31.591  34.833  1.00 60.04           C
ATOM   2760  OD1 ASP B  48       3.423 -32.470  35.724  1.00 72.47           O
ATOM   2761  OD2 ASP B  48       3.314 -30.361  35.033  1.00 55.17           O
ATOM   2762  N   MET B  49       5.950 -33.115  31.001  1.00 44.24           N
ATOM   2763  CA  MET B  49       5.792 -33.030  29.558  1.00 48.07           C
ATOM   2764  C   MET B  49       5.602 -34.401  28.898  1.00 40.89           C
ATOM   2765  O   MET B  49       4.982 -34.485  27.836  1.00 34.91           O
ATOM   2766  CB  MET B  49       6.968 -32.282  28.930  1.00 59.40           C
ATOM   2767  CG  MET B  49       6.751 -30.780  28.903  1.00 63.11           C
ATOM   2768  SD  MET B  49       8.103 -29.887  28.089  1.00 66.38           S
ATOM   2769  CE  MET B  49       9.538 -30.747  28.737  1.00 51.13           C
ATOM   2770  N   LEU B  50       6.102 -35.474  29.527  1.00 25.37           N
ATOM   2771  CA  LEU B  50       6.095 -36.778  28.875  1.00 28.49           C
ATOM   2772  C   LEU B  50       4.767 -37.502  29.075  1.00 26.82           C
ATOM   2773  O   LEU B  50       4.207 -38.050  28.129  1.00 26.90           O
ATOM   2774  CB  LEU B  50       7.240 -37.637  29.410  1.00 30.01           C
ATOM   2775  CG  LEU B  50       8.482 -37.661  28.533  1.00 40.93           C
ATOM   2776  CD1 LEU B  50       9.449 -36.558  28.947  1.00 46.47           C
ATOM   2777  CD2 LEU B  50       9.136 -39.031  28.600  1.00 44.10           C
ATOM   2778  N   ASN B  51       4.306 -37.556  30.325  1.00 22.87           N
ATOM   2779  CA  ASN B  51       3.108 -38.299  30.650  1.00 22.62           C
ATOM   2780  C   ASN B  51       2.281 -37.459  31.617  1.00 24.50           C
ATOM   2781  O   ASN B  51       2.089 -37.852  32.757  1.00 25.17           O
ATOM   2782  CB  ASN B  51       3.450 -39.692  31.187  1.00 22.32           C
ATOM   2783  CG  ASN B  51       3.934 -40.651  30.114  1.00 26.25           C
ATOM   2784  OD1 ASN B  51       3.143 -41.143  29.311  1.00 24.68           O
ATOM   2785  ND2 ASN B  51       5.224 -40.949  30.105  1.00 22.25           N
ATOM   2786  N   PRO B  52       1.769 -36.276  31.206  1.00 24.13           N
ATOM   2787  CA  PRO B  52       0.955 -35.448  32.103  1.00 21.42           C
ATOM   2788  C   PRO B  52      -0.396 -36.130  32.333  1.00 20.71           C
ATOM   2789  O   PRO B  52      -0.942 -36.744  31.421  1.00 21.32           O
ATOM   2790  CB  PRO B  52       0.795 -34.134  31.313  1.00 23.95           C
ATOM   2791  CG  PRO B  52       0.929 -34.543  29.855  1.00 20.40           C
ATOM   2792  CD  PRO B  52       1.895 -35.710  29.849  1.00 24.76           C
ATOM   2793  N   ASN B  53      -0.897 -36.105  33.573  1.00 17.77           N
ATOM   2794  CA  ASN B  53      -2.291 -36.433  33.811  1.00 16.14           C
ATOM   2795  C   ASN B  53      -3.037 -35.114  33.948  1.00 20.80           C
ATOM   2796  O   ASN B  53      -2.965 -34.443  34.975  1.00 19.08           O
ATOM   2797  CB  ASN B  53      -2.513 -37.301  35.050  1.00 16.58           C
ATOM   2798  CG  ASN B  53      -3.958 -37.759  35.155  1.00 21.63           C
ATOM   2799  OD1 ASN B  53      -4.874 -36.977  35.399  1.00 24.21           O
ATOM   2800  ND2 ASN B  53      -4.198 -39.037  34.948  1.00 26.04           N
ATOM   2801  N   TYR B  54      -3.758 -34.740  32.900  1.00 19.78           N
ATOM   2802  CA  TYR B  54      -4.325 -33.408  32.867  1.00 19.37           C
ATOM   2803  C   TYR B  54      -5.437 -33.267  33.899  1.00 19.25           C
ATOM   2804  O   TYR B  54      -5.610 -32.190  34.463  1.00 18.91           O
ATOM   2805  CB  TYR B  54      -4.800 -33.072  31.452  1.00 20.09           C
ATOM   2806  CG  TYR B  54      -3.657 -32.749  30.505  1.00 19.49           C
ATOM   2807  CD1 TYR B  54      -2.988 -31.534  30.590  1.00 20.52           C
ATOM   2808  CD2 TYR B  54      -3.238 -33.673  29.554  1.00 18.90           C
ATOM   2809  CE1 TYR B  54      -1.957 -31.235  29.713  1.00 23.43           C
ATOM   2810  CE2 TYR B  54      -2.210 -33.383  28.672  1.00 19.22           C
ATOM   2811  CZ  TYR B  54      -1.567 -32.166  28.764  1.00 20.94           C
ATOM   2812  OH  TYR B  54      -0.543 -31.888  27.924  1.00 24.82           O
ATOM   2813  N   GLU B  55      -6.207 -34.335  34.124  1.00 19.23           N
ATOM   2814  CA  GLU B  55      -7.268 -34.252  35.124  1.00 21.94           C
ATOM   2815  C   GLU B  55      -6.641 -33.916  36.479  1.00 18.39           C
ATOM   2816  O   GLU B  55      -7.133 -33.056  37.221  1.00 14.38           O
ATOM   2817  CB  GLU B  55      -8.079 -35.551  35.141  1.00 25.13           C
ATOM   2818  CG  GLU B  55      -9.124 -35.637  36.246  1.00 30.13           C
ATOM   2819  CD  GLU B  55      -9.608 -37.048  36.577  1.00 38.69           C
ATOM   2820  OE1 GLU B  55      -9.087 -38.013  35.982  1.00 41.71           O
ATOM   2821  OE2 GLU B  55     -10.503 -37.187  37.440  1.00 38.30           O
ATOM   2822  N   ASP B  56      -5.514 -34.578  36.773  1.00 19.93           N
ATOM   2823  CA  ASP B  56      -4.828 -34.392  38.042  1.00 18.92           C
ATOM   2824  C   ASP B  56      -4.237 -32.983  38.105  1.00 15.06           C
ATOM   2825  O   ASP B  56      -4.236 -32.367  39.160  1.00 15.11           O
ATOM   2826  CB  ASP B  56      -3.794 -35.492  38.315  1.00 17.43           C
ATOM   2827  CG  ASP B  56      -3.384 -35.519  39.782  1.00 23.22           C
ATOM   2828  OD1 ASP B  56      -4.179 -36.006  40.619  1.00 24.69           O
ATOM   2829  OD2 ASP B  56      -2.280 -35.037  40.084  1.00 23.18           O
ATOM   2830  N   LEU B  57      -3.740 -32.463  36.980  1.00 15.07           N
ATOM   2831  CA  LEU B  57      -3.107 -31.152  37.022  1.00 15.50           C
ATOM   2832  C   LEU B  57      -4.171 -30.069  37.174  1.00 16.46           C
ATOM   2833  O   LEU B  57      -3.953 -29.071  37.851  1.00 17.87           O
ATOM   2834  CB  LEU B  57      -2.301 -30.939  35.742  1.00 18.00           C
ATOM   2835  CG  LEU B  57      -1.059 -31.813  35.619  1.00 23.83           C
ATOM   2836  CD1 LEU B  57      -0.548 -31.803  34.182  1.00 23.28           C
ATOM   2837  CD2 LEU B  57       0.029 -31.342  36.583  1.00 20.34           C
ATOM   2838  N   LEU B  58      -5.325 -30.270  36.532  1.00 14.57           N
ATOM   2839  CA  LEU B  58      -6.367 -29.253  36.537  1.00 15.09           C
ATOM   2840  C   LEU B  58      -7.039 -29.089  37.908  1.00 15.49           C
ATOM   2841  O   LEU B  58      -7.395 -27.965  38.301  1.00 15.74           O
ATOM   2842  CB  LEU B  58      -7.385 -29.602  35.451  1.00 16.40           C
ATOM   2843  CG  LEU B  58      -8.439 -28.524  35.205  1.00 19.93           C
ATOM   2844  CD1 LEU B  58      -7.764 -27.219  34.809  1.00 21.33           C
ATOM   2845  CD2 LEU B  58      -9.389 -28.965  34.106  1.00 17.77           C
ATOM   2846  N   ILE B  59      -7.256 -30.205  38.623  1.00 15.92           N
ATOM   2847  CA  ILE B  59      -8.005 -30.180  39.872  1.00 15.96           C
ATOM   2848  C   ILE B  59      -7.241 -29.346  40.914  1.00 21.15           C
ATOM   2849  O   ILE B  59      -7.830 -28.840  41.876  1.00 18.00           O
ATOM   2850  CB  ILE B  59      -8.327 -31.609  40.362  1.00 18.13           C
ATOM   2851  CG1 ILE B  59      -9.586 -31.620  41.240  1.00 20.34           C
ATOM   2852  CG2 ILE B  59      -7.126 -32.230  41.061  1.00 16.70           C
ATOM   2853  CD1 ILE B  59     -10.008 -32.983  41.739  1.00 24.26           C
ATOM   2854  N   ARG B  60      -5.928 -29.188  40.691  1.00 17.05           N
ATOM   2855  CA  ARG B  60      -5.031 -28.469  41.585  1.00 16.15           C
ATOM   2856  C   ARG B  60      -5.075 -26.966  41.307  1.00 18.07           C
ATOM   2857  O   ARG B  60      -4.498 -26.199  42.066  1.00 19.14           O
ATOM   2858  CB  ARG B  60      -3.591 -28.977  41.414  1.00 14.57           C
ATOM   2859  CG  ARG B  60      -3.407 -30.423  41.863  1.00 12.41           C
ATOM   2860  CD  ARG B  60      -2.071 -30.992  41.420  1.00 13.85           C
ATOM   2861  NE  ARG B  60      -1.954 -32.438  41.633  1.00 13.29           N
ATOM   2862  CZ  ARG B  60      -1.625 -33.055  42.765  1.00 13.85           C
ATOM   2863  NH1 ARG B  60      -1.344 -32.343  43.846  1.00 11.91           N
ATOM   2864  NH2 ARG B  60      -1.524 -34.382  42.799  1.00 10.98           N
ATOM   2865  N   LYS B  61      -5.750 -26.552  40.230  1.00 17.14           N
ATOM   2866  CA  LYS B  61      -5.779 -25.154  39.818  1.00 20.23           C
ATOM   2867  C   LYS B  61      -7.027 -24.434  40.337  1.00 21.57           C
ATOM   2868  O   LYS B  61      -8.123 -24.994  40.350  1.00 22.07           O
ATOM   2869  CB  LYS B  61      -5.713 -25.041  38.289  1.00 15.45           C
ATOM   2870  CG  LYS B  61      -4.437 -25.568  37.650  1.00 21.63           C
ATOM   2871  CD  LYS B  61      -3.227 -24.707  37.915  1.00 26.34           C
ATOM   2872  CE  LYS B  61      -1.978 -25.165  37.192  1.00 23.69           C
ATOM   2873  NZ  LYS B  61      -1.546 -26.506  37.647  1.00 39.68           N
ATOM   2874  N   SER B  62      -6.833 -23.169  40.736  1.00 24.34           N
ATOM   2875  CA  SER B  62      -7.899 -22.202  40.956  1.00 24.28           C
ATOM   2876  C   SER B  62      -8.066 -21.324  39.719  1.00 29.31           C
ATOM   2877  O   SER B  62      -7.132 -21.177  38.926  1.00 23.67           O
ATOM   2878  CB  SER B  62      -7.591 -21.331  42.139  1.00 23.85           C
ATOM   2879  OG  SER B  62      -7.491 -22.107  43.328  1.00 36.29           O
ATOM   2880  N   ASN B  63      -9.252 -20.703  39.612  1.00 25.07           N
ATOM   2881  CA  ASN B  63      -9.550 -19.700  38.607  1.00 24.97           C
ATOM   2882  C   ASN B  63      -8.428 -18.670  38.544  1.00 27.01           C
ATOM   2883  O   ASN B  63      -8.006 -18.274  37.464  1.00 23.70           O
ATOM   2884  CB  ASN B  63     -10.876 -18.987  38.888  1.00 21.32           C
ATOM   2885  CG  ASN B  63     -12.069 -19.903  38.745  1.00 25.85           C
ATOM   2886  OD1 ASN B  63     -12.096 -20.792  37.893  1.00 27.38           O
ATOM   2887  ND2 ASN B  63     -13.062 -19.705  39.591  1.00 21.82           N
ATOM   2888  N   HIS B  64      -7.959 -18.228  39.715  1.00 26.56           N
ATOM   2889  CA  HIS B  64      -6.990 -17.145  39.783  1.00 22.04           C
ATOM   2890  C   HIS B  64      -5.598 -17.599  39.341  1.00 21.09           C
ATOM   2891  O   HIS B  64      -4.715 -16.762  39.194  1.00 19.48           O
ATOM   2892  CB  HIS B  64      -7.027 -16.472  41.160  1.00 23.71           C
ATOM   2893  CG  HIS B  64      -6.737 -17.386  42.314  1.00 28.58           C
ATOM   2894  ND1 HIS B  64      -7.729 -17.832  43.168  1.00 27.84           N
ATOM   2895  CD2 HIS B  64      -5.590 -17.924  42.760  1.00 25.62           C
ATOM   2896  CE1 HIS B  64      -7.194 -18.597  44.110  1.00 27.84           C
ATOM   2897  NE2 HIS B  64      -5.892 -18.674  43.876  1.00 31.48           N
ATOM   2898  N   ASN B  65      -5.396 -18.907  39.116  1.00 17.44           N
ATOM   2899  CA  ASN B  65      -4.122 -19.371  38.579  1.00 21.54           C
ATOM   2900  C   ASN B  65      -3.999 -19.084  37.079  1.00 22.83           C
ATOM   2901  O   ASN B  65      -2.914 -19.224  36.521  1.00 26.52           O
ATOM   2902  CB  ASN B  65      -3.867 -20.862  38.831  1.00 21.39           C
ATOM   2903  CG  ASN B  65      -3.854 -21.223  40.304  1.00 26.75           C
ATOM   2904  OD1 ASN B  65      -4.325 -22.287  40.696  1.00 24.79           O
ATOM   2905  ND2 ASN B  65      -3.320 -20.340  41.131  1.00 24.94           N
ATOM   2906  N   PHE B  66      -5.102 -18.694  36.422  1.00 25.39           N
ATOM   2907  CA  PHE B  66      -5.086 -18.393  34.993  1.00 22.39           C
ATOM   2908  C   PHE B  66      -5.205 -16.884  34.781  1.00 27.36           C
ATOM   2909  O   PHE B  66      -6.135 -16.261  35.286  1.00 25.13           O
ATOM   2910  CB  PHE B  66      -6.269 -19.051  34.278  1.00 20.80           C
ATOM   2911  CG  PHE B  66      -6.332 -20.551  34.387  1.00 19.88           C
ATOM   2912  CD1 PHE B  66      -5.546 -21.353  33.577  1.00 20.70           C
ATOM   2913  CD2 PHE B  66      -7.143 -21.155  35.341  1.00 22.06           C
ATOM   2914  CE1 PHE B  66      -5.600 -22.736  33.703  1.00 26.69           C
ATOM   2915  CE2 PHE B  66      -7.187 -22.538  35.473  1.00 24.32           C
ATOM   2916  CZ  PHE B  66      -6.413 -23.327  34.651  1.00 24.13           C
ATOM   2917  N   LEU B  67      -4.266 -16.313  34.019  1.00 22.61           N
ATOM   2918  CA  LEU B  67      -4.291 -14.904  33.668  1.00 21.75           C
ATOM   2919  C   LEU B  67      -4.654 -14.790  32.195  1.00 21.58           C
ATOM   2920  O   LEU B  67      -3.953 -15.341  31.348  1.00 24.36           O
ATOM   2921  CB  LEU B  67      -2.897 -14.316  33.910  1.00 30.26           C
ATOM   2922  CG  LEU B  67      -2.550 -13.986  35.361  1.00 40.01           C
ATOM   2923  CD1 LEU B  67      -2.077 -15.219  36.127  1.00 50.33           C
ATOM   2924  CD2 LEU B  67      -1.497 -12.893  35.404  1.00 48.87           C
ATOM   2925  N   VAL B  68      -5.759 -14.086  31.913  1.00 18.89           N
ATOM   2926  CA  VAL B  68      -6.229 -13.843  30.559  1.00 19.91           C
ATOM   2927  C   VAL B  68      -6.178 -12.344  30.296  1.00 19.81           C
ATOM   2928  O   VAL B  68      -6.687 -11.542  31.089  1.00 17.82           O
ATOM   2929  CB  VAL B  68      -7.639 -14.405  30.310  1.00 16.49           C
ATOM   2930  CG1 VAL B  68      -8.064 -14.173  28.869  1.00 20.90           C
ATOM   2931  CG2 VAL B  68      -7.715 -15.877  30.667  1.00 16.94           C
ATOM   2932  N   GLN B  69      -5.549 -11.996  29.174  1.00 15.41           N
ATOM   2933  CA  GLN B  69      -5.390 -10.605  28.799  1.00 20.03           C
ATOM   2934  C   GLN B  69      -5.919 -10.397  27.378  1.00 18.36           C
ATOM   2935  O   GLN B  69      -5.554 -11.145  26.470  1.00 16.12           O
ATOM   2936  CB  GLN B  69      -3.916 -10.227  28.949  1.00 23.93           C
ATOM   2937  CG  GLN B  69      -3.632  -8.768  28.623  1.00 38.80           C
ATOM   2938  CD  GLN B  69      -2.257  -8.342  29.077  1.00 45.63           C
ATOM   2939  OE1 GLN B  69      -1.512  -9.116  29.674  1.00 44.34           O
ATOM   2940  NE2 GLN B  69      -1.917  -7.094  28.802  1.00 52.27           N
ATOM   2941  N   ALA B  70      -6.785  -9.382  27.210  1.00 16.41           N
ATOM   2942  CA  ALA B  70      -7.274  -8.941  25.914  1.00 21.01           C
ATOM   2943  C   ALA B  70      -6.877  -7.481  25.733  1.00 26.99           C
ATOM   2944  O   ALA B  70      -7.390  -6.604  26.427  1.00 19.22           O
ATOM   2945  CB  ALA B  70      -8.768  -9.127  25.818  1.00 20.03           C
ATOM   2946  N   GLY B  71      -5.946  -7.237  24.803  1.00 34.76           N
ATOM   2947  CA  GLY B  71      -5.245  -5.963  24.762  1.00 36.82           C
ATOM   2948  C   GLY B  71      -4.501  -5.759  26.077  1.00 38.94           C
ATOM   2949  O   GLY B  71      -3.610  -6.536  26.403  1.00 43.28           O
ATOM   2950  N   ASN B  72      -4.938  -4.767  26.859  1.00 52.76           N
ATOM   2951  CA  ASN B  72      -4.360  -4.500  28.168  1.00 55.00           C
ATOM   2952  C   ASN B  72      -5.234  -5.090  29.264  1.00 50.88           C
ATOM   2953  O   ASN B  72      -4.751  -5.352  30.362  1.00 73.82           O
ATOM   2954  CB  ASN B  72      -4.290  -3.005  28.463  1.00 62.91           C
ATOM   2955  CG  ASN B  72      -3.680  -2.234  27.318  1.00 72.79           C
ATOM   2956  OD1 ASN B  72      -2.494  -2.383  27.031  1.00 89.57           O
ATOM   2957  ND2 ASN B  72      -4.492  -1.428  26.655  1.00 68.56           N
ATOM   2958  N   VAL B  73      -6.520  -5.272  28.952  1.00 43.95           N
ATOM   2959  CA  VAL B  73      -7.537  -5.588  29.941  1.00 36.97           C
ATOM   2960  C   VAL B  73      -7.362  -7.031  30.416  1.00 36.63           C
ATOM   2961  O   VAL B  73      -7.348  -7.954  29.597  1.00 27.00           O
ATOM   2962  CB  VAL B  73      -8.943  -5.343  29.357  1.00 36.69           C
ATOM   2963  CG1 VAL B  73     -10.053  -5.871  30.260  1.00 34.55           C
ATOM   2964  CG2 VAL B  73      -9.157  -3.874  29.020  1.00 36.32           C
ATOM   2965  N   GLN B  74      -7.228  -7.212  31.742  1.00 28.00           N
ATOM   2966  CA  GLN B  74      -7.322  -8.538  32.337  1.00 30.83           C
ATOM   2967  C   GLN B  74      -8.785  -8.955  32.316  1.00 29.21           C
ATOM   2968  O   GLN B  74      -9.653  -8.179  32.686  1.00 45.33           O
ATOM   2969  CB  GLN B  74      -6.880  -8.593  33.803  1.00 34.28           C
ATOM   2970  CG  GLN B  74      -5.535  -7.951  34.109  1.00 53.21           C
ATOM   2971  CD  GLN B  74      -4.491  -8.260  33.066  1.00 77.49           C
ATOM   2972  OE1 GLN B  74      -4.267  -9.414  32.708  1.00 85.54           O
ATOM   2973  NE2 GLN B  74      -3.858  -7.216  32.552  1.00 86.68           N
ATOM   2974  N   LEU B  75      -9.047 -10.186  31.883  1.00 29.42           N
ATOM   2975  CA  LEU B  75     -10.365 -10.771  32.071  1.00 30.61           C
ATOM   2976  C   LEU B  75     -10.309 -11.676  33.298  1.00 25.93           C
ATOM   2977  O   LEU B  75      -9.496 -12.595  33.350  1.00 36.67           O
ATOM   2978  CB  LEU B  75     -10.741 -11.581  30.823  1.00 29.76           C
ATOM   2979  CG  LEU B  75     -10.963 -10.784  29.543  1.00 36.56           C
ATOM   2980  CD1 LEU B  75     -11.091 -11.739  28.361  1.00 34.38           C
ATOM   2981  CD2 LEU B  75     -12.210  -9.921  29.672  1.00 36.49           C
ATOM   2982  N   ARG B  76     -11.186 -11.427  34.269  1.00 22.82           N
ATOM   2983  CA  ARG B  76     -11.244 -12.286  35.441  1.00 23.64           C
ATOM   2984  C   ARG B  76     -11.874 -13.635  35.080  1.00 21.95           C
ATOM   2985  O   ARG B  76     -12.967 -13.708  34.514  1.00 19.77           O
ATOM   2986  CB  ARG B  76     -11.991 -11.605  36.585  1.00 24.53           C
ATOM   2987  CG  ARG B  76     -11.758 -12.286  37.929  1.00 35.48           C
ATOM   2988  CD  ARG B  76     -12.290 -11.511  39.120  1.00 38.11           C
ATOM   2989  NE  ARG B  76     -13.742 -11.617  39.144  1.00 51.37           N
ATOM   2990  CZ  ARG B  76     -14.425 -12.381  39.990  1.00 56.57           C
ATOM   2991  NH1 ARG B  76     -13.786 -13.080  40.911  1.00 66.82           N
ATOM   2992  NH2 ARG B  76     -15.744 -12.445  39.911  1.00 51.30           N
ATOM   2993  N   VAL B  77     -11.152 -14.706  35.418  1.00 21.82           N
ATOM   2994  CA  VAL B  77     -11.614 -16.065  35.201  1.00 21.26           C
ATOM   2995  C   VAL B  77     -12.498 -16.440  36.380  1.00 20.02           C
ATOM   2996  O   VAL B  77     -12.123 -16.197  37.518  1.00 19.71           O
ATOM   2997  CB  VAL B  77     -10.422 -17.031  35.043  1.00 20.91           C
ATOM   2998  CG1 VAL B  77     -10.862 -18.492  34.975  1.00 18.75           C
ATOM   2999  CG2 VAL B  77      -9.567 -16.660  33.834  1.00 20.49           C
ATOM   3000  N   ILE B  78     -13.676 -17.003  36.094  1.00 24.01           N
ATOM   3001  CA  ILE B  78     -14.636 -17.288  37.150  1.00 25.13           C
ATOM   3002  C   ILE B  78     -15.056 -18.756  37.092  1.00 29.58           C
ATOM   3003  O   ILE B  78     -15.895 -19.186  37.877  1.00 27.68           O
ATOM   3004  CB  ILE B  78     -15.842 -16.332  37.061  1.00 28.72           C
ATOM   3005  CG1 ILE B  78     -16.520 -16.393  35.685  1.00 26.47           C
ATOM   3006  CG2 ILE B  78     -15.422 -14.913  37.422  1.00 29.62           C
ATOM   3007  CD1 ILE B  78     -17.848 -15.655  35.609  1.00 31.84           C
ATOM   3008  N   GLY B  79     -14.469 -19.516  36.156  1.00 26.54           N
ATOM   3009  CA  GLY B  79     -14.754 -20.937  36.031  1.00 23.11           C
ATOM   3010  C   GLY B  79     -13.808 -21.592  35.026  1.00 30.85           C
ATOM   3011  O   GLY B  79     -13.200 -20.927  34.185  1.00 30.81           O
ATOM   3012  N   HIS B  80     -13.658 -22.912  35.131  1.00 31.33           N
ATOM   3013  CA  HIS B  80     -12.789 -23.604  34.198  1.00 31.05           C
ATOM   3014  C   HIS B  80     -13.257 -25.046  34.112  1.00 32.94           C
ATOM   3015  O   HIS B  80     -13.744 -25.582  35.098  1.00 23.53           O
ATOM   3016  CB  HIS B  80     -11.314 -23.475  34.603  1.00 27.13           C
ATOM   3017  CG  HIS B  80     -10.957 -24.076  35.928  1.00 33.91           C
ATOM   3018  ND1 HIS B  80     -10.854 -23.319  37.079  1.00 34.13           N
ATOM   3019  CD2 HIS B  80     -10.689 -25.349  36.293  1.00 28.66           C
ATOM   3020  CE1 HIS B  80     -10.542 -24.109  38.101  1.00 33.52           C
ATOM   3021  NE2 HIS B  80     -10.423 -25.343  37.646  1.00 26.48           N
ATOM   3022  N   SER B  81     -13.097 -25.643  32.928  1.00 28.11           N
ATOM   3023  CA  SER B  81     -13.305 -27.068  32.744  1.00 28.44           C
ATOM   3024  C   SER B  81     -12.505 -27.530  31.530  1.00 28.22           C
ATOM   3025  O   SER B  81     -12.048 -26.726  30.715  1.00 26.37           O
ATOM   3026  CB  SER B  81     -14.774 -27.383  32.584  1.00 30.27           C
ATOM   3027  OG  SER B  81     -15.274 -26.811  31.382  1.00 32.70           O
ATOM   3028  N   MET B  82     -12.346 -28.842  31.412  1.00 21.27           N
ATOM   3029  CA  MET B  82     -11.583 -29.394  30.310  1.00 23.63           C
ATOM   3030  C   MET B  82     -12.560 -30.155  29.427  1.00 21.54           C
ATOM   3031  O   MET B  82     -13.428 -30.845  29.953  1.00 22.51           O
ATOM   3032  CB  MET B  82     -10.534 -30.358  30.870  1.00 22.38           C
ATOM   3033  CG  MET B  82      -9.782 -31.162  29.846  1.00 24.95           C
ATOM   3034  SD  MET B  82      -8.223 -31.745  30.597  1.00 28.18           S
ATOM   3035  CE  MET B  82      -8.821 -33.063  31.663  1.00 22.08           C
ATOM   3036  N   GLN B  83     -12.438 -29.986  28.106  1.00 22.27           N
ATOM   3037  CA  GLN B  83     -13.128 -30.863  27.176  1.00 24.16           C
ATOM   3038  C   GLN B  83     -12.115 -31.468  26.215  1.00 23.46           C
ATOM   3039  O   GLN B  83     -11.625 -30.784  25.306  1.00 21.76           O
ATOM   3040  CB  GLN B  83     -14.215 -30.117  26.402  1.00 30.60           C
ATOM   3041  CG  GLN B  83     -15.004 -31.006  25.445  1.00 25.54           C
ATOM   3042  CD  GLN B  83     -16.018 -30.170  24.711  1.00 26.96           C
ATOM   3043  OE1 GLN B  83     -16.067 -28.951  24.860  1.00 32.85           O
ATOM   3044  NE2 GLN B  83     -16.828 -30.814  23.893  1.00 26.40           N
ATOM   3045  N   ASN B  84     -11.855 -32.769  26.418  1.00 20.77           N
ATOM   3046  CA  ASN B  84     -10.827 -33.476  25.671  1.00 23.05           C
ATOM   3047  C   ASN B  84      -9.517 -32.722  25.882  1.00 20.64           C
ATOM   3048  O   ASN B  84      -9.122 -32.520  27.024  1.00 25.33           O
ATOM   3049  CB  ASN B  84     -11.246 -33.660  24.208  1.00 18.93           C
ATOM   3050  CG  ASN B  84     -12.552 -34.411  24.130  1.00 19.64           C
ATOM   3051  OD1 ASN B  84     -12.635 -35.517  24.651  1.00 19.09           O
ATOM   3052  ND2 ASN B  84     -13.585 -33.807  23.559  1.00 18.72           N
ATOM   3053  N   CYS B  85      -8.927 -32.194  24.802  1.00 18.11           N
ATOM   3054  CA  CYS B  85      -7.607 -31.585  24.907  1.00 20.07           C
ATOM   3055  C   CYS B  85      -7.691 -30.062  24.923  1.00 22.77           C
ATOM   3056  O   CYS B  85      -6.658 -29.400  24.826  1.00 18.94           O
ATOM   3057  CB  CYS B  85      -6.711 -32.018  23.754  1.00 18.45           C
ATOM   3058  SG  CYS B  85      -6.377 -33.795  23.758  1.00 24.50           S
ATOM   3059  N   VAL B  86      -8.907 -29.510  25.043  1.00 19.34           N
ATOM   3060  CA  VAL B  86      -9.018 -28.066  25.186  1.00 21.28           C
ATOM   3061  C   VAL B  86      -9.493 -27.732  26.592  1.00 22.76           C
ATOM   3062  O   VAL B  86     -10.290 -28.463  27.191  1.00 18.96           O
ATOM   3063  CB  VAL B  86      -9.885 -27.368  24.113  1.00 28.99           C
ATOM   3064  CG1 VAL B  86      -9.324 -27.568  22.705  1.00 25.26           C
ATOM   3065  CG2 VAL B  86     -11.337 -27.799  24.191  1.00 31.05           C
ATOM   3066  N   LEU B  87      -8.951 -26.621  27.086  1.00 22.12           N
ATOM   3067  CA  LEU B  87      -9.344 -26.014  28.343  1.00 24.29           C
ATOM   3068  C   LEU B  87     -10.356 -24.910  28.039  1.00 31.95           C
ATOM   3069  O   LEU B  87     -10.177 -24.154  27.079  1.00 28.85           O
ATOM   3070  CB  LEU B  87      -8.054 -25.443  28.935  1.00 25.49           C
ATOM   3071  CG  LEU B  87      -8.155 -24.796  30.310  1.00 30.85           C
ATOM   3072  CD1 LEU B  87      -8.542 -25.830  31.354  1.00 36.05           C
ATOM   3073  CD2 LEU B  87      -6.829 -24.136  30.664  1.00 30.03           C
ATOM   3074  N   LYS B  88     -11.438 -24.849  28.833  1.00 28.47           N
ATOM   3075  CA  LYS B  88     -12.429 -23.788  28.712  1.00 23.73           C
ATOM   3076  C   LYS B  88     -12.417 -22.931  29.975  1.00 27.04           C
ATOM   3077  O   LYS B  88     -12.634 -23.435  31.082  1.00 27.28           O
ATOM   3078  CB  LYS B  88     -13.824 -24.354  28.419  1.00 22.44           C
ATOM   3079  CG  LYS B  88     -13.862 -25.306  27.230  1.00 23.51           C
ATOM   3080  CD  LYS B  88     -15.227 -25.591  26.662  1.00 24.90           C
ATOM   3081  CE  LYS B  88     -16.086 -26.457  27.549  1.00 33.10           C
ATOM   3082  NZ  LYS B  88     -16.963 -27.305  26.719  1.00 36.91           N
ATOM   3083  N   LEU B  89     -12.151 -21.629  29.791  1.00 24.05           N
ATOM   3084  CA  LEU B  89     -12.128 -20.694  30.905  1.00 20.14           C
ATOM   3085  C   LEU B  89     -13.331 -19.782  30.783  1.00 23.66           C
ATOM   3086  O   LEU B  89     -13.447 -19.038  29.803  1.00 24.21           O
ATOM   3087  CB  LEU B  89     -10.838 -19.872  30.865  1.00 21.37           C
ATOM   3088  CG  LEU B  89      -9.564 -20.712  30.904  1.00 24.56           C
ATOM   3089  CD1 LEU B  89      -8.357 -19.830  30.675  1.00 20.49           C
ATOM   3090  CD2 LEU B  89      -9.458 -21.453  32.236  1.00 23.12           C
ATOM   3091  N   LYS B  90     -14.193 -19.851  31.803  1.00 19.62           N
ATOM   3092  CA  LYS B  90     -15.292 -18.916  31.921  1.00 24.31           C
ATOM   3093  C   LYS B  90     -14.751 -17.583  32.438  1.00 24.13           C
ATOM   3094  O   LYS B  90     -14.065 -17.534  33.457  1.00 29.33           O
ATOM   3095  CB  LYS B  90     -16.352 -19.485  32.868  1.00 25.18           C
ATOM   3096  CG  LYS B  90     -17.738 -18.892  32.686  1.00 32.88           C
ATOM   3097  CD  LYS B  90     -18.721 -19.452  33.670  1.00 45.06           C
ATOM   3098  CE  LYS B  90     -20.062 -18.756  33.602  1.00 57.83           C
ATOM   3099  NZ  LYS B  90     -20.998 -19.329  34.596  1.00 63.16           N
ATOM   3100  N   VAL B  91     -15.060 -16.499  31.714  1.00 26.56           N
ATOM   3101  CA  VAL B  91     -14.674 -15.158  32.123  1.00 24.58           C
ATOM   3102  C   VAL B  91     -15.924 -14.337  32.452  1.00 26.37           C
ATOM   3103  O   VAL B  91     -17.035 -14.705  32.073  1.00 24.21           O
ATOM   3104  CB  VAL B  91     -13.779 -14.477  31.071  1.00 29.96           C
ATOM   3105  CG1 VAL B  91     -12.436 -15.191  30.936  1.00 22.46           C
ATOM   3106  CG2 VAL B  91     -14.476 -14.370  29.720  1.00 28.38           C
ATOM   3107  N   ASP B  92     -15.728 -13.215  33.161  1.00 24.11           N
ATOM   3108  CA  ASP B  92     -16.836 -12.430  33.684  1.00 26.59           C
ATOM   3109  C   ASP B  92     -17.385 -11.442  32.652  1.00 28.30           C
ATOM   3110  O   ASP B  92     -18.368 -10.777  32.934  1.00 32.11           O
ATOM   3111  CB  ASP B  92     -16.469 -11.729  34.999  1.00 30.85           C
ATOM   3112  CG  ASP B  92     -15.416 -10.630  34.906  1.00 33.04           C
ATOM   3113  OD1 ASP B  92     -14.829 -10.409  33.810  1.00 33.92           O
ATOM   3114  OD2 ASP B  92     -15.189  -9.991  35.938  1.00 38.64           O
ATOM   3115  N   THR B  93     -16.748 -11.339  31.479  1.00 23.95           N
ATOM   3116  CA  THR B  93     -17.119 -10.429  30.404  1.00 28.68           C
ATOM   3117  C   THR B  93     -17.341 -11.241  29.125  1.00 29.45           C
ATOM   3118  O   THR B  93     -16.483 -12.025  28.742  1.00 24.33           O
ATOM   3119  CB  THR B  93     -15.977  -9.425  30.153  1.00 25.32           C
ATOM   3120  OG1 THR B  93     -15.795  -8.681  31.354  1.00 34.04           O
ATOM   3121  CG2 THR B  93     -16.205  -8.456  29.012  1.00 24.28           C
ATOM   3122  N   ALA B  94     -18.486 -11.052  28.462  1.00 23.82           N
ATOM   3123  CA  ALA B  94     -18.675 -11.638  27.148  1.00 25.02           C
ATOM   3124  C   ALA B  94     -17.936 -10.763  26.136  1.00 26.00           C
ATOM   3125  O   ALA B  94     -17.898  -9.544  26.286  1.00 23.83           O
ATOM   3126  CB  ALA B  94     -20.145 -11.754  26.838  1.00 29.64           C
ATOM   3127  N   ASN B  95     -17.304 -11.390  25.137  1.00 24.12           N
ATOM   3128  CA  ASN B  95     -16.529 -10.642  24.158  1.00 23.98           C
ATOM   3129  C   ASN B  95     -17.473  -9.855  23.252  1.00 22.79           C
ATOM   3130  O   ASN B  95     -18.214 -10.446  22.466  1.00 20.76           O
ATOM   3131  CB  ASN B  95     -15.595 -11.554  23.356  1.00 20.51           C
ATOM   3132  CG  ASN B  95     -14.799 -10.812  22.303  1.00 24.21           C
ATOM   3133  OD1 ASN B  95     -14.858  -9.586  22.218  1.00 22.85           O
ATOM   3134  ND2 ASN B  95     -14.060 -11.550  21.484  1.00 23.87           N
ATOM   3135  N   PRO B  96     -17.456  -8.501  23.305  1.00 23.51           N
ATOM   3136  CA  PRO B  96     -18.347  -7.693  22.473  1.00 22.97           C
ATOM   3137  C   PRO B  96     -18.110  -7.874  20.976  1.00 27.43           C
ATOM   3138  O   PRO B  96     -18.982  -7.556  20.178  1.00 25.52           O
ATOM   3139  CB  PRO B  96     -18.058  -6.238  22.875  1.00 26.58           C
ATOM   3140  CG  PRO B  96     -16.737  -6.280  23.629  1.00 26.66           C
ATOM   3141  CD  PRO B  96     -16.585  -7.687  24.173  1.00 24.28           C
ATOM   3142  N   LYS B  97     -16.950  -8.425  20.598  1.00 25.41           N
ATOM   3143  CA  LYS B  97     -16.627  -8.618  19.192  1.00 26.80           C
ATOM   3144  C   LYS B  97     -16.933 -10.047  18.738  1.00 27.68           C
ATOM   3145  O   LYS B  97     -16.570 -10.423  17.625  1.00 24.17           O
ATOM   3146  CB  LYS B  97     -15.156  -8.275  18.929  1.00 25.00           C
ATOM   3147  CG  LYS B  97     -14.846  -6.783  18.970  1.00 28.90           C
ATOM   3148  CD  LYS B  97     -13.376  -6.475  18.972  1.00 35.37           C
ATOM   3149  CE  LYS B  97     -13.121  -4.986  19.047  1.00 52.57           C
ATOM   3150  NZ  LYS B  97     -11.706  -4.700  19.376  1.00 67.02           N
ATOM   3151  N   THR B  98     -17.595 -10.849  19.582  1.00 26.47           N
ATOM   3152  CA  THR B  98     -17.886 -12.223  19.189  1.00 30.11           C
ATOM   3153  C   THR B  98     -18.685 -12.229  17.887  1.00 28.14           C
ATOM   3154  O   THR B  98     -19.739 -11.612  17.818  1.00 26.14           O
ATOM   3155  CB  THR B  98     -18.689 -12.988  20.245  1.00 30.97           C
ATOM   3156  OG1 THR B  98     -18.010 -12.827  21.492  1.00 26.95           O
ATOM   3157  CG2 THR B  98     -18.821 -14.456  19.892  1.00 26.11           C
ATOM   3158  N   PRO B  99     -18.205 -12.895  16.810  1.00 24.53           N
ATOM   3159  CA  PRO B  99     -18.960 -12.963  15.556  1.00 27.94           C
ATOM   3160  C   PRO B  99     -19.970 -14.098  15.675  1.00 20.76           C
ATOM   3161  O   PRO B  99     -19.908 -14.857  16.630  1.00 22.01           O
ATOM   3162  CB  PRO B  99     -17.869 -13.345  14.539  1.00 24.50           C
ATOM   3163  CG  PRO B  99     -16.924 -14.218  15.349  1.00 24.66           C
ATOM   3164  CD  PRO B  99     -16.921 -13.618  16.744  1.00 23.34           C
ATOM   3165  N   LYS B 100     -20.874 -14.225  14.704  1.00 22.64           N
ATOM   3166  CA  LYS B 100     -21.589 -15.482  14.525  1.00 22.66           C
ATOM   3167  C   LYS B 100     -20.564 -16.570  14.236  1.00 24.18           C
ATOM   3168  O   LYS B 100     -19.677 -16.369  13.396  1.00 21.68           O
ATOM   3169  CB  LYS B 100     -22.502 -15.418  13.301  1.00 26.34           C
ATOM   3170  CG  LYS B 100     -23.755 -14.573  13.452  1.00 39.25           C
ATOM   3171  CD  LYS B 100     -24.628 -14.619  12.222  1.00 48.46           C
ATOM   3172  CE  LYS B 100     -25.736 -13.589  12.263  1.00 51.04           C
ATOM   3173  NZ  LYS B 100     -26.559 -13.640  11.032  1.00 51.81           N
ATOM   3174  N   TYR B 101     -20.694 -17.716  14.922  1.00 18.61           N
ATOM   3175  CA  TYR B 101     -19.712 -18.770  14.728  1.00 21.88           C
ATOM   3176  C   TYR B 101     -20.368 -20.129  14.927  1.00 23.76           C
ATOM   3177  O   TYR B 101     -21.454 -20.203  15.492  1.00 22.34           O
ATOM   3178  CB  TYR B 101     -18.498 -18.627  15.649  1.00 19.02           C
ATOM   3179  CG  TYR B 101     -18.798 -18.860  17.126  1.00 20.02           C
ATOM   3180  CD1 TYR B 101     -19.346 -17.850  17.907  1.00 20.09           C
ATOM   3181  CD2 TYR B 101     -18.619 -20.110  17.707  1.00 22.17           C
ATOM   3182  CE1 TYR B 101     -19.657 -18.060  19.243  1.00 26.66           C
ATOM   3183  CE2 TYR B 101     -18.929 -20.339  19.042  1.00 21.54           C
ATOM   3184  CZ  TYR B 101     -19.443 -19.306  19.808  1.00 25.22           C
ATOM   3185  OH  TYR B 101     -19.757 -19.498  21.114  1.00 27.93           O
ATOM   3186  N   LYS B 102     -19.698 -21.168  14.414  1.00 19.90           N
ATOM   3187  CA  LYS B 102     -19.980 -22.568  14.668  1.00 25.45           C
ATOM   3188  C   LYS B 102     -18.621 -23.234  14.877  1.00 25.88           C
ATOM   3189  O   LYS B 102     -17.596 -22.684  14.473  1.00 24.62           O
ATOM   3190  CB  LYS B 102     -20.622 -23.265  13.457  1.00 30.15           C
ATOM   3191  CG  LYS B 102     -21.740 -22.535  12.719  1.00 43.95           C
ATOM   3192  CD  LYS B 102     -22.539 -23.394  11.732  1.00 49.79           C
ATOM   3193  CE  LYS B 102     -21.721 -24.376  10.913  1.00 64.76           C
ATOM   3194  NZ  LYS B 102     -21.109 -23.798   9.691  1.00 50.57           N
ATOM   3195  N   PHE B 103     -18.622 -24.412  15.504  1.00 24.89           N
ATOM   3196  CA  PHE B 103     -17.439 -25.256  15.589  1.00 24.58           C
ATOM   3197  C   PHE B 103     -17.686 -26.448  14.674  1.00 22.00           C
ATOM   3198  O   PHE B 103     -18.720 -27.084  14.804  1.00 21.60           O
ATOM   3199  CB  PHE B 103     -17.308 -25.815  17.011  1.00 20.57           C
ATOM   3200  CG  PHE B 103     -16.857 -24.844  18.072  1.00 20.70           C
ATOM   3201  CD1 PHE B 103     -16.296 -23.617  17.736  1.00 20.26           C
ATOM   3202  CD2 PHE B 103     -16.992 -25.161  19.414  1.00 24.71           C
ATOM   3203  CE1 PHE B 103     -15.861 -22.743  18.722  1.00 23.03           C
ATOM   3204  CE2 PHE B 103     -16.568 -24.279  20.401  1.00 27.06           C
ATOM   3205  CZ  PHE B 103     -15.990 -23.075  20.053  1.00 20.72           C
ATOM   3206  N   VAL B 104     -16.777 -26.742  13.745  1.00 22.58           N
ATOM   3207  CA  VAL B 104     -16.971 -27.899  12.872  1.00 18.59           C
ATOM   3208  C   VAL B 104     -15.698 -28.742  12.868  1.00 21.63           C
ATOM   3209  O   VAL B 104     -14.601 -28.220  13.061  1.00 30.65           O
ATOM   3210  CB  VAL B 104     -17.369 -27.457  11.447  1.00 26.67           C
ATOM   3211  CG1 VAL B 104     -18.574 -26.529  11.472  1.00 29.83           C
ATOM   3212  CG2 VAL B 104     -16.224 -26.790  10.699  1.00 32.35           C
ATOM   3213  N   ARG B 105     -15.848 -30.052  12.651  1.00 17.95           N
ATOM   3214  CA  ARG B 105     -14.709 -30.929  12.426  1.00 20.80           C
ATOM   3215  C   ARG B 105     -14.592 -31.199  10.932  1.00 21.39           C
ATOM   3216  O   ARG B 105     -15.552 -31.626  10.321  1.00 20.47           O
ATOM   3217  CB  ARG B 105     -14.932 -32.275  13.120  1.00 20.75           C
ATOM   3218  CG  ARG B 105     -13.643 -33.060  13.285  1.00 17.88           C
ATOM   3219  CD  ARG B 105     -13.874 -34.394  13.963  1.00 18.26           C
ATOM   3220  NE  ARG B 105     -12.654 -35.196  13.999  1.00 21.17           N
ATOM   3221  CZ  ARG B 105     -11.583 -34.951  14.755  1.00 23.42           C
ATOM   3222  NH1 ARG B 105     -11.577 -33.936  15.602  1.00 21.14           N
ATOM   3223  NH2 ARG B 105     -10.512 -35.723  14.646  1.00 24.75           N
ATOM   3224  N   ILE B 106     -13.430 -30.936  10.347  1.00 16.61           N
ATOM   3225  CA  ILE B 106     -13.290 -31.088   8.910  1.00 20.98           C
ATOM   3226  C   ILE B 106     -12.690 -32.455   8.598  1.00 22.99           C
ATOM   3227  O   ILE B 106     -12.212 -33.137   9.493  1.00 23.46           O
ATOM   3228  CB  ILE B 106     -12.404 -29.964   8.351  1.00 21.19           C
ATOM   3229  CG1 ILE B 106     -11.032 -29.935   9.037  1.00 22.00           C
ATOM   3230  CG2 ILE B 106     -13.132 -28.622   8.398  1.00 24.57           C
ATOM   3231  CD1 ILE B 106     -10.046 -29.000   8.353  1.00 28.41           C
ATOM   3232  N   GLN B 107     -12.697 -32.826   7.314  1.00 22.47           N
ATOM   3233  CA  GLN B 107     -12.128 -34.073   6.821  1.00 26.48           C
ATOM   3234  C   GLN B 107     -10.836 -33.784   6.049  1.00 25.01           C
ATOM   3235  O   GLN B 107     -10.625 -32.673   5.565  1.00 24.23           O
ATOM   3236  CB  GLN B 107     -13.109 -34.741   5.854  1.00 21.97           C
ATOM   3237  CG  GLN B 107     -14.481 -35.004   6.453  1.00 30.18           C
ATOM   3238  CD  GLN B 107     -14.461 -36.189   7.383  1.00 39.03           C
ATOM   3239  OE1 GLN B 107     -14.751 -36.080   8.572  1.00 39.44           O
ATOM   3240  NE2 GLN B 107     -14.101 -37.341   6.844  1.00 52.34           N
ATOM   3241  N   PRO B 108      -9.942 -34.782   5.881  1.00 25.78           N
ATOM   3242  CA  PRO B 108      -8.760 -34.632   5.024  1.00 26.01           C
ATOM   3243  C   PRO B 108      -9.138 -34.050   3.668  1.00 22.78           C
ATOM   3244  O   PRO B 108     -10.156 -34.417   3.081  1.00 18.50           O
ATOM   3245  CB  PRO B 108      -8.297 -36.086   4.826  1.00 20.14           C
ATOM   3246  CG  PRO B 108      -8.673 -36.723   6.148  1.00 27.15           C
ATOM   3247  CD  PRO B 108     -10.023 -36.116   6.503  1.00 24.52           C
ATOM   3248  N   GLY B 109      -8.324 -33.105   3.213  1.00 19.15           N
ATOM   3249  CA  GLY B 109      -8.521 -32.509   1.906  1.00 17.04           C
ATOM   3250  C   GLY B 109      -9.226 -31.164   2.014  1.00 20.37           C
ATOM   3251  O   GLY B 109      -9.141 -30.359   1.093  1.00 17.84           O
ATOM   3252  N   GLN B 110      -9.914 -30.934   3.141  1.00 16.89           N
ATOM   3253  CA  GLN B 110     -10.622 -29.679   3.337  1.00 20.39           C
ATOM   3254  C   GLN B 110      -9.622 -28.561   3.647  1.00 18.59           C
ATOM   3255  O   GLN B 110      -8.608 -28.809   4.279  1.00 20.18           O
ATOM   3256  CB  GLN B 110     -11.621 -29.836   4.479  1.00 21.41           C
ATOM   3257  CG  GLN B 110     -12.373 -28.551   4.776  1.00 24.56           C
ATOM   3258  CD  GLN B 110     -13.363 -28.251   3.669  1.00 37.76           C
ATOM   3259  OE1 GLN B 110     -13.126 -27.392   2.813  1.00 30.91           O
ATOM   3260  NE2 GLN B 110     -14.478 -28.973   3.673  1.00 32.37           N
ATOM   3261  N   THR B 111      -9.905 -27.336   3.191  1.00 19.62           N
ATOM   3262  CA  THR B 111      -9.021 -26.197   3.397  1.00 17.72           C
ATOM   3263  C   THR B 111      -9.587 -25.241   4.452  1.00 19.33           C
ATOM   3264  O   THR B 111     -10.779 -25.234   4.753  1.00 21.00           O
ATOM   3265  CB  THR B 111      -8.769 -25.462   2.070  1.00 19.19           C
ATOM   3266  OG1 THR B 111     -10.043 -25.074   1.538  1.00 16.22           O
ATOM   3267  CG2 THR B 111      -7.980 -26.323   1.101  1.00 14.91           C
ATOM   3268  N   PHE B 112      -8.710 -24.438   5.050  1.00 14.92           N
ATOM   3269  CA  PHE B 112      -9.145 -23.380   5.956  1.00 20.69           C
ATOM   3270  C   PHE B 112      -8.030 -22.344   6.061  1.00 21.62           C
ATOM   3271  O   PHE B 112      -6.887 -22.615   5.664  1.00 17.65           O
ATOM   3272  CB  PHE B 112      -9.436 -23.917   7.369  1.00 15.97           C
ATOM   3273  CG  PHE B 112      -8.347 -24.792   7.940  1.00 19.93           C
ATOM   3274  CD1 PHE B 112      -8.217 -26.123   7.561  1.00 24.14           C
ATOM   3275  CD2 PHE B 112      -7.385 -24.264   8.787  1.00 21.70           C
ATOM   3276  CE1 PHE B 112      -7.204 -26.921   8.080  1.00 26.44           C
ATOM   3277  CE2 PHE B 112      -6.386 -25.064   9.325  1.00 21.74           C
ATOM   3278  CZ  PHE B 112      -6.289 -26.392   8.967  1.00 20.06           C
ATOM   3279  N   SER B 113      -8.368 -21.199   6.671  1.00 19.46           N
ATOM   3280  CA  SER B 113      -7.398 -20.140   6.915  1.00 17.61           C
ATOM   3281  C   SER B 113      -6.868 -20.254   8.339  1.00 21.78           C
ATOM   3282  O   SER B 113      -7.613 -20.604   9.243  1.00 20.64           O
ATOM   3283  CB  SER B 113      -8.034 -18.784   6.721  1.00 18.01           C
ATOM   3284  OG  SER B 113      -8.556 -18.656   5.416  1.00 17.62           O
ATOM   3285  N   VAL B 114      -5.589 -19.913   8.517  1.00 19.49           N
ATOM   3286  CA  VAL B 114      -4.964 -19.901   9.818  1.00 17.27           C
ATOM   3287  C   VAL B 114      -4.556 -18.468  10.118  1.00 21.27           C
ATOM   3288  O   VAL B 114      -3.864 -17.834   9.326  1.00 20.93           O
ATOM   3289  CB  VAL B 114      -3.731 -20.827   9.833  1.00 20.52           C
ATOM   3290  CG1 VAL B 114      -2.881 -20.629  11.076  1.00 17.28           C
ATOM   3291  CG2 VAL B 114      -4.127 -22.287   9.662  1.00 22.96           C
ATOM   3292  N   LEU B 115      -4.981 -17.991  11.286  1.00 17.54           N
ATOM   3293  CA  LEU B 115      -4.484 -16.751  11.834  1.00 18.55           C
ATOM   3294  C   LEU B 115      -3.372 -17.090  12.822  1.00 19.51           C
ATOM   3295  O   LEU B 115      -3.635 -17.492  13.947  1.00 18.27           O
ATOM   3296  CB  LEU B 115      -5.663 -16.041  12.512  1.00 15.39           C
ATOM   3297  CG  LEU B 115      -5.349 -14.665  13.099  1.00 21.81           C
ATOM   3298  CD1 LEU B 115      -4.836 -13.726  12.018  1.00 21.57           C
ATOM   3299  CD2 LEU B 115      -6.595 -14.077  13.742  1.00 22.83           C
ATOM   3300  N   ALA B 116      -2.118 -16.925  12.401  1.00 22.24           N
ATOM   3301  CA  ALA B 116      -1.014 -17.200  13.308  1.00 21.67           C
ATOM   3302  C   ALA B 116      -0.922 -16.080  14.343  1.00 20.52           C
ATOM   3303  O   ALA B 116      -0.901 -14.912  13.970  1.00 20.92           O
ATOM   3304  CB  ALA B 116       0.280 -17.359  12.536  1.00 16.70           C
ATOM   3305  N   CYS B 117      -0.842 -16.453  15.632  1.00 21.31           N
ATOM   3306  CA  CYS B 117      -0.750 -15.495  16.731  1.00 21.82           C
ATOM   3307  C   CYS B 117       0.345 -15.853  17.736  1.00 20.97           C
ATOM   3308  O   CYS B 117       0.634 -17.030  17.960  1.00 18.61           O
ATOM   3309  CB  CYS B 117      -2.044 -15.457  17.527  1.00 22.38           C
ATOM   3310  SG  CYS B 117      -3.437 -15.002  16.478  1.00 31.06           S
ATOM   3311  N   TYR B 118       0.914 -14.803  18.349  1.00 19.18           N
ATOM   3312  CA  TYR B 118       1.899 -14.886  19.419  1.00 18.98           C
ATOM   3313  C   TYR B 118       1.500 -13.883  20.490  1.00 19.89           C
ATOM   3314  O   TYR B 118       1.262 -12.712  20.192  1.00 22.05           O
ATOM   3315  CB  TYR B 118       3.309 -14.620  18.876  1.00 17.86           C
ATOM   3316  CG  TYR B 118       3.638 -15.636  17.786  1.00 23.20           C
ATOM   3317  CD1 TYR B 118       4.139 -16.885  18.126  1.00 22.10           C
ATOM   3318  CD2 TYR B 118       3.374 -15.388  16.440  1.00 19.21           C
ATOM   3319  CE1 TYR B 118       4.391 -17.843  17.164  1.00 20.97           C
ATOM   3320  CE2 TYR B 118       3.618 -16.349  15.468  1.00 19.55           C
ATOM   3321  CZ  TYR B 118       4.141 -17.577  15.834  1.00 19.34           C
ATOM   3322  OH  TYR B 118       4.428 -18.574  14.943  1.00 20.85           O
ATOM   3323  N   ASN B 119       1.396 -14.373  21.730  1.00 24.21           N
ATOM   3324  CA  ASN B 119       1.049 -13.550  22.877  1.00 23.32           C
ATOM   3325  C   ASN B 119      -0.312 -12.906  22.665  1.00 26.10           C
ATOM   3326  O   ASN B 119      -0.519 -11.770  23.086  1.00 27.58           O
ATOM   3327  CB  ASN B 119       2.075 -12.444  23.114  1.00 25.39           C
ATOM   3328  CG  ASN B 119       3.392 -13.026  23.562  1.00 30.91           C
ATOM   3329  OD1 ASN B 119       4.397 -12.891  22.872  1.00 46.27           O
ATOM   3330  ND2 ASN B 119       3.380 -13.694  24.701  1.00 30.37           N
ATOM   3331  N   GLY B 120      -1.220 -13.638  22.007  1.00 25.42           N
ATOM   3332  CA  GLY B 120      -2.575 -13.150  21.801  1.00 22.33           C
ATOM   3333  C   GLY B 120      -2.685 -12.124  20.674  1.00 24.08           C
ATOM   3334  O   GLY B 120      -3.770 -11.586  20.473  1.00 28.33           O
ATOM   3335  N   SER B 121      -1.570 -11.841  19.973  1.00 20.68           N
ATOM   3336  CA  SER B 121      -1.527 -10.833  18.913  1.00 30.96           C
ATOM   3337  C   SER B 121      -1.387 -11.504  17.549  1.00 23.41           C
ATOM   3338  O   SER B 121      -0.417 -12.209  17.301  1.00 23.82           O
ATOM   3339  CB  SER B 121      -0.388  -9.843  19.081  1.00 24.56           C
ATOM   3340  OG  SER B 121      -0.610  -8.981  20.176  1.00 38.85           O
ATOM   3341  N   PRO B 122      -2.330 -11.273  16.619  1.00 26.13           N
ATOM   3342  CA  PRO B 122      -2.260 -11.871  15.279  1.00 28.42           C
ATOM   3343  C   PRO B 122      -1.044 -11.394  14.492  1.00 30.36           C
ATOM   3344  O   PRO B 122      -0.768 -10.204  14.450  1.00 32.67           O
ATOM   3345  CB  PRO B 122      -3.546 -11.380  14.599  1.00 27.28           C
ATOM   3346  CG  PRO B 122      -3.980 -10.172  15.412  1.00 34.75           C
ATOM   3347  CD  PRO B 122      -3.525 -10.439  16.827  1.00 30.61           C
ATOM   3348  N   SER B 123      -0.299 -12.312  13.875  1.00 27.86           N
ATOM   3349  CA  SER B 123       0.856 -11.830  13.140  1.00 32.22           C
ATOM   3350  C   SER B 123       0.761 -12.094  11.631  1.00 29.39           C
ATOM   3351  O   SER B 123       1.458 -11.446  10.852  1.00 32.16           O
ATOM   3352  CB  SER B 123       2.126 -12.341  13.741  1.00 27.05           C
ATOM   3353  OG  SER B 123       2.311 -13.700  13.392  1.00 34.24           O
ATOM   3354  N   GLY B 124      -0.052 -13.065  11.206  1.00 19.37           N
ATOM   3355  CA  GLY B 124      -0.184 -13.306   9.777  1.00 21.17           C
ATOM   3356  C   GLY B 124      -1.334 -14.268   9.479  1.00 27.22           C
ATOM   3357  O   GLY B 124      -1.782 -14.989  10.379  1.00 20.12           O
ATOM   3358  N   VAL B 125      -1.804 -14.268   8.220  1.00 18.04           N
ATOM   3359  CA  VAL B 125      -2.861 -15.186   7.829  1.00 20.41           C
ATOM   3360  C   VAL B 125      -2.397 -15.950   6.593  1.00 20.94           C
ATOM   3361  O   VAL B 125      -1.747 -15.377   5.720  1.00 20.40           O
ATOM   3362  CB  VAL B 125      -4.234 -14.486   7.663  1.00 24.67           C
ATOM   3363  CG1 VAL B 125      -4.202 -13.346   6.666  1.00 32.36           C
ATOM   3364  CG2 VAL B 125      -5.341 -15.451   7.269  1.00 23.38           C
ATOM   3365  N   TYR B 126      -2.694 -17.256   6.570  1.00 17.14           N
ATOM   3366  CA  TYR B 126      -2.377 -18.100   5.430  1.00 20.59           C
ATOM   3367  C   TYR B 126      -3.435 -19.196   5.315  1.00 19.84           C
ATOM   3368  O   TYR B 126      -4.202 -19.437   6.239  1.00 21.97           O
ATOM   3369  CB  TYR B 126      -0.937 -18.626   5.526  1.00 21.80           C
ATOM   3370  CG  TYR B 126      -0.602 -19.432   6.780  1.00 20.21           C
ATOM   3371  CD1 TYR B 126      -0.860 -20.796   6.846  1.00 19.26           C
ATOM   3372  CD2 TYR B 126      -0.042 -18.826   7.897  1.00 25.51           C
ATOM   3373  CE1 TYR B 126      -0.541 -21.538   7.975  1.00 21.42           C
ATOM   3374  CE2 TYR B 126       0.260 -19.552   9.040  1.00 25.25           C
ATOM   3375  CZ  TYR B 126       0.012 -20.915   9.078  1.00 25.57           C
ATOM   3376  OH  TYR B 126       0.313 -21.660  10.189  1.00 35.14           O
ATOM   3377  N   GLN B 127      -3.450 -19.850   4.156  1.00 19.58           N
ATOM   3378  CA  GLN B 127      -4.421 -20.867   3.809  1.00 25.13           C
ATOM   3379  C   GLN B 127      -3.712 -22.213   3.895  1.00 26.25           C
ATOM   3380  O   GLN B 127      -2.538 -22.320   3.566  1.00 27.04           O
ATOM   3381  CB  GLN B 127      -4.922 -20.571   2.394  1.00 23.79           C
ATOM   3382  CG  GLN B 127      -6.138 -21.370   1.988  1.00 24.41           C
ATOM   3383  CD  GLN B 127      -7.382 -20.955   2.729  1.00 33.62           C
ATOM   3384  OE1 GLN B 127      -7.392 -20.006   3.513  1.00 27.81           O
ATOM   3385  NE2 GLN B 127      -8.460 -21.672   2.471  1.00 31.95           N
ATOM   3386  N   CYS B 128      -4.389 -23.235   4.420  1.00 29.82           N
ATOM   3387  CA  CYS B 128      -3.859 -24.571   4.207  1.00 27.89           C
ATOM   3388  C   CYS B 128      -4.961 -25.614   4.249  1.00 26.29           C
ATOM   3389  O   CYS B 128      -6.146 -25.274   4.255  1.00 24.90           O
ATOM   3390  CB  CYS B 128      -2.682 -24.915   5.109  1.00 56.83           C
ATOM   3391  SG  CYS B 128      -3.005 -24.619   6.859  1.00 43.15           S
ATOM   3392  N   ALA B 129      -4.532 -26.878   4.202  1.00 23.36           N
ATOM   3393  CA  ALA B 129      -5.432 -28.007   4.067  1.00 21.45           C
ATOM   3394  C   ALA B 129      -5.090 -29.034   5.135  1.00 26.10           C
ATOM   3395  O   ALA B 129      -3.939 -29.161   5.546  1.00 24.37           O
ATOM   3396  CB  ALA B 129      -5.262 -28.606   2.698  1.00 19.13           C
ATOM   3397  N   MET B 130      -6.110 -29.773   5.558  1.00 19.47           N
ATOM   3398  CA  MET B 130      -5.924 -30.963   6.368  1.00 18.27           C
ATOM   3399  C   MET B 130      -5.403 -32.060   5.442  1.00 19.39           C
ATOM   3400  O   MET B 130      -6.084 -32.444   4.486  1.00 20.47           O
ATOM   3401  CB  MET B 130      -7.281 -31.332   6.984  1.00 21.01           C
ATOM   3402  CG  MET B 130      -7.322 -32.575   7.863  1.00 24.45           C
ATOM   3403  SD  MET B 130      -6.172 -32.428   9.222  1.00 29.81           S
ATOM   3404  CE  MET B 130      -6.794 -30.982  10.086  1.00 23.63           C
ATOM   3405  N   ARG B 131      -4.146 -32.483   5.669  1.00 17.89           N
ATOM   3406  CA  ARG B 131      -3.529 -33.517   4.849  1.00 17.01           C
ATOM   3407  C   ARG B 131      -4.177 -34.868   5.131  1.00 19.44           C
ATOM   3408  O   ARG B 131      -4.717 -35.111   6.211  1.00 18.73           O
ATOM   3409  CB  ARG B 131      -2.027 -33.657   5.129  1.00 16.84           C
ATOM   3410  CG  ARG B 131      -1.245 -32.361   4.954  1.00 17.76           C
ATOM   3411  CD  ARG B 131      -1.410 -31.692   3.596  1.00 20.97           C
ATOM   3412  NE  ARG B 131      -1.072 -32.608   2.514  1.00 17.50           N
ATOM   3413  CZ  ARG B 131      -1.188 -32.343   1.211  1.00 23.20           C
ATOM   3414  NH1 ARG B 131      -1.577 -31.150   0.791  1.00 16.20           N
ATOM   3415  NH2 ARG B 131      -0.918 -33.288   0.329  1.00 18.73           N
ATOM   3416  N   PRO B 132      -4.134 -35.804   4.156  1.00 18.11           N
ATOM   3417  CA  PRO B 132      -4.655 -37.148   4.380  1.00 18.08           C
ATOM   3418  C   PRO B 132      -4.085 -37.830   5.627  1.00 23.12           C
ATOM   3419  O   PRO B 132      -4.736 -38.718   6.162  1.00 20.06           O
ATOM   3420  CB  PRO B 132      -4.311 -37.908   3.086  1.00 16.52           C
ATOM   3421  CG  PRO B 132      -4.149 -36.807   2.027  1.00 17.65           C
ATOM   3422  CD  PRO B 132      -3.666 -35.580   2.782  1.00 15.74           C
ATOM   3423  N   ASN B 133      -2.882 -37.425   6.078  1.00 19.66           N
ATOM   3424  CA  ASN B 133      -2.253 -38.031   7.244  1.00 22.13           C
ATOM   3425  C   ASN B 133      -2.598 -37.235   8.506  1.00 21.86           C
ATOM   3426  O   ASN B 133      -2.027 -37.484   9.565  1.00 22.02           O
ATOM   3427  CB  ASN B 133      -0.733 -38.171   7.087  1.00 21.31           C
ATOM   3428  CG  ASN B 133      -0.008 -36.841   7.027  1.00 23.01           C
ATOM   3429  OD1 ASN B 133      -0.621 -35.777   7.102  1.00 22.20           O
ATOM   3430  ND2 ASN B 133       1.306 -36.887   6.907  1.00 22.14           N
ATOM   3431  N   PHE B 134      -3.537 -36.284   8.380  1.00 25.86           N
ATOM   3432  CA  PHE B 134      -4.130 -35.559   9.504  1.00 27.40           C
ATOM   3433  C   PHE B 134      -3.177 -34.525  10.091  1.00 23.48           C
ATOM   3434  O   PHE B 134      -3.321 -34.134  11.245  1.00 28.18           O
ATOM   3435  CB  PHE B 134      -4.622 -36.518  10.586  1.00 21.84           C
ATOM   3436  CG  PHE B 134      -5.820 -37.303  10.136  1.00 29.32           C
ATOM   3437  CD1 PHE B 134      -7.065 -36.695  10.063  1.00 27.25           C
ATOM   3438  CD2 PHE B 134      -5.682 -38.618   9.709  1.00 30.01           C
ATOM   3439  CE1 PHE B 134      -8.166 -37.415   9.621  1.00 32.07           C
ATOM   3440  CE2 PHE B 134      -6.787 -39.334   9.269  1.00 29.51           C
ATOM   3441  CZ  PHE B 134      -8.024 -38.731   9.225  1.00 30.27           C
ATOM   3442  N   THR B 135      -2.205 -34.097   9.285  1.00 22.84           N
ATOM   3443  CA  THR B 135      -1.350 -32.997   9.692  1.00 24.94           C
ATOM   3444  C   THR B 135      -1.677 -31.804   8.804  1.00 20.58           C
ATOM   3445  O   THR B 135      -2.311 -31.956   7.767  1.00 19.41           O
ATOM   3446  CB  THR B 135       0.139 -33.351   9.551  1.00 24.34           C
ATOM   3447  OG1 THR B 135       0.393 -33.525   8.157  1.00 23.33           O
ATOM   3448  CG2 THR B 135       0.542 -34.605  10.299  1.00 23.41           C
ATOM   3449  N   ILE B 136      -1.234 -30.617   9.218  1.00 21.79           N
ATOM   3450  CA  ILE B 136      -1.272 -29.479   8.318  1.00 23.57           C
ATOM   3451  C   ILE B 136       0.167 -29.012   8.141  1.00 23.82           C
ATOM   3452  O   ILE B 136       0.965 -29.142   9.070  1.00 23.35           O
ATOM   3453  CB  ILE B 136      -2.186 -28.357   8.853  1.00 24.82           C
ATOM   3454  CG1 ILE B 136      -1.526 -27.597  10.003  1.00 19.90           C
ATOM   3455  CG2 ILE B 136      -3.548 -28.917   9.252  1.00 25.92           C
ATOM   3456  CD1 ILE B 136      -2.340 -26.438  10.531  1.00 23.69           C
ATOM   3457  N   LYS B 137       0.477 -28.520   6.935  1.00 20.39           N
ATOM   3458  CA  LYS B 137       1.764 -27.917   6.635  1.00 22.20           C
ATOM   3459  C   LYS B 137       1.649 -26.432   6.955  1.00 22.47           C
ATOM   3460  O   LYS B 137       1.401 -25.607   6.077  1.00 26.14           O
ATOM   3461  CB  LYS B 137       2.134 -28.189   5.179  1.00 23.76           C
ATOM   3462  CG  LYS B 137       2.483 -29.647   4.896  1.00 29.75           C
ATOM   3463  CD  LYS B 137       2.648 -29.980   3.423  1.00 29.74           C
ATOM   3464  CE  LYS B 137       3.275 -31.342   3.226  1.00 37.87           C
ATOM   3465  NZ  LYS B 137       3.303 -31.706   1.790  1.00 65.30           N
ATOM   3466  N   GLY B 138       1.743 -26.114   8.248  1.00 22.74           N
ATOM   3467  CA  GLY B 138       1.586 -24.742   8.705  1.00 19.17           C
ATOM   3468  C   GLY B 138       2.909 -23.977   8.701  1.00 17.92           C
ATOM   3469  O   GLY B 138       3.924 -24.431   8.173  1.00 20.96           O
ATOM   3470  N   SER B 139       2.871 -22.795   9.310  1.00 16.54           N
ATOM   3471  CA  SER B 139       4.062 -22.031   9.588  1.00 20.06           C
ATOM   3472  C   SER B 139       3.916 -21.480  11.000  1.00 16.56           C
ATOM   3473  O   SER B 139       3.186 -20.516  11.206  1.00 22.36           O
ATOM   3474  CB  SER B 139       4.233 -20.934   8.558  1.00 20.04           C
ATOM   3475  OG  SER B 139       5.348 -20.127   8.913  1.00 25.29           O
ATOM   3476  N   PHE B 140       4.563 -22.137  11.970  1.00 18.24           N
ATOM   3477  CA  PHE B 140       4.363 -21.846  13.388  1.00 17.91           C
ATOM   3478  C   PHE B 140       5.683 -21.855  14.146  1.00 23.82           C
ATOM   3479  O   PHE B 140       6.543 -22.696  13.889  1.00 29.60           O
ATOM   3480  CB  PHE B 140       3.487 -22.924  14.014  1.00 17.70           C
ATOM   3481  CG  PHE B 140       2.041 -22.891  13.579  1.00 19.18           C
ATOM   3482  CD1 PHE B 140       1.222 -21.827  13.920  1.00 18.13           C
ATOM   3483  CD2 PHE B 140       1.491 -23.943  12.862  1.00 24.89           C
ATOM   3484  CE1 PHE B 140      -0.117 -21.804  13.551  1.00 18.25           C
ATOM   3485  CE2 PHE B 140       0.148 -23.939  12.509  1.00 22.39           C
ATOM   3486  CZ  PHE B 140      -0.657 -22.876  12.868  1.00 21.29           C
ATOM   3487  N   LEU B 141       5.819 -20.930  15.099  1.00 24.33           N
ATOM   3488  CA  LEU B 141       6.990 -20.899  15.962  1.00 20.72           C
ATOM   3489  C   LEU B 141       6.552 -21.130  17.408  1.00 23.28           C
ATOM   3490  O   LEU B 141       5.356 -21.237  17.710  1.00 21.23           O
ATOM   3491  CB  LEU B 141       7.686 -19.539  15.798  1.00 22.61           C
ATOM   3492  CG  LEU B 141       8.216 -19.203  14.401  1.00 26.60           C
ATOM   3493  CD1 LEU B 141       8.474 -17.705  14.262  1.00 24.44           C
ATOM   3494  CD2 LEU B 141       9.490 -19.981  14.094  1.00 31.96           C
ATOM   3495  N   ASN B 142       7.541 -21.206  18.301  1.00 22.21           N
ATOM   3496  CA  ASN B 142       7.303 -21.202  19.731  1.00 24.06           C
ATOM   3497  C   ASN B 142       6.261 -20.135  20.059  1.00 21.79           C
ATOM   3498  O   ASN B 142       6.370 -18.999  19.607  1.00 25.59           O
ATOM   3499  CB  ASN B 142       8.590 -20.905  20.498  1.00 19.01           C
ATOM   3500  CG  ASN B 142       8.350 -20.950  21.994  1.00 26.89           C
ATOM   3501  OD1 ASN B 142       7.906 -21.970  22.524  1.00 26.32           O
ATOM   3502  ND2 ASN B 142       8.617 -19.848  22.678  1.00 23.63           N
ATOM   3503  N   GLY B 143       5.230 -20.514  20.816  1.00 22.24           N
ATOM   3504  CA  GLY B 143       4.311 -19.513  21.334  1.00 19.14           C
ATOM   3505  C   GLY B 143       3.069 -19.349  20.465  1.00 20.27           C
ATOM   3506  O   GLY B 143       2.213 -18.512  20.767  1.00 21.13           O
ATOM   3507  N   SER B 144       2.973 -20.171  19.412  1.00 16.68           N
ATOM   3508  CA  SER B 144       1.875 -20.100  18.457  1.00 18.14           C
ATOM   3509  C   SER B 144       0.700 -20.983  18.879  1.00 17.31           C
ATOM   3510  O   SER B 144      -0.348 -20.952  18.240  1.00 19.38           O
ATOM   3511  CB  SER B 144       2.347 -20.483  17.063  1.00 17.39           C
ATOM   3512  OG  SER B 144       2.730 -21.855  17.050  1.00 20.10           O
ATOM   3513  N   CYS B 145       0.878 -21.801  19.928  1.00 16.01           N
ATOM   3514  CA  CYS B 145      -0.182 -22.710  20.312  1.00 18.30           C
ATOM   3515  C   CYS B 145      -1.429 -21.902  20.642  1.00 15.89           C
ATOM   3516  O   CYS B 145      -1.333 -20.822  21.226  1.00 17.58           O
ATOM   3517  CB  CYS B 145       0.208 -23.521  21.537  1.00 21.88           C
ATOM   3518  SG  CYS B 145       1.537 -24.689  21.163  1.00 28.68           S
ATOM   3519  N   GLY B 146      -2.584 -22.435  20.250  1.00 15.76           N
ATOM   3520  CA  GLY B 146      -3.838 -21.739  20.467  1.00 16.58           C
ATOM   3521  C   GLY B 146      -4.318 -20.959  19.244  1.00 20.22           C
ATOM   3522  O   GLY B 146      -5.444 -20.447  19.253  1.00 24.42           O
ATOM   3523  N   SER B 147      -3.439 -20.784  18.245  1.00 21.81           N
ATOM   3524  CA  SER B 147      -3.830 -20.176  16.971  1.00 18.79           C
ATOM   3525  C   SER B 147      -4.906 -21.060  16.358  1.00 18.80           C
ATOM   3526  O   SER B 147      -4.843 -22.272  16.537  1.00 17.12           O
ATOM   3527  CB  SER B 147      -2.657 -20.098  16.020  1.00 19.13           C
ATOM   3528  OG  SER B 147      -1.631 -19.234  16.508  1.00 19.71           O
ATOM   3529  N   VAL B 148      -5.857 -20.471  15.622  1.00 16.22           N
ATOM   3530  CA  VAL B 148      -6.974 -21.256  15.130  1.00 15.94           C
ATOM   3531  C   VAL B 148      -7.057 -21.194  13.610  1.00 18.11           C
ATOM   3532  O   VAL B 148      -6.629 -20.218  12.982  1.00 20.24           O
ATOM   3533  CB  VAL B 148      -8.313 -20.840  15.781  1.00 17.00           C
ATOM   3534  CG1 VAL B 148      -8.283 -21.042  17.291  1.00 22.84           C
ATOM   3535  CG2 VAL B 148      -8.685 -19.396  15.445  1.00 15.52           C
ATOM   3536  N   GLY B 149      -7.648 -22.262  13.044  1.00 20.07           N
ATOM   3537  CA  GLY B 149      -8.029 -22.353  11.639  1.00 17.68           C
ATOM   3538  C   GLY B 149      -9.544 -22.193  11.515  1.00 20.09           C
ATOM   3539  O   GLY B 149     -10.275 -22.537  12.453  1.00 19.52           O
ATOM   3540  N   PHE B 150     -10.005 -21.603  10.401  1.00 16.81           N
ATOM   3541  CA  PHE B 150     -11.407 -21.221  10.291  1.00 18.68           C
ATOM   3542  C   PHE B 150     -11.792 -21.068   8.825  1.00 21.32           C
ATOM   3543  O   PHE B 150     -10.931 -20.866   7.976  1.00 15.35           O
ATOM   3544  CB  PHE B 150     -11.686 -19.889  11.004  1.00 17.44           C
ATOM   3545  CG  PHE B 150     -10.869 -18.725  10.509  1.00 22.35           C
ATOM   3546  CD1 PHE B 150      -9.559 -18.543  10.936  1.00 22.87           C
ATOM   3547  CD2 PHE B 150     -11.385 -17.837   9.579  1.00 20.61           C
ATOM   3548  CE1 PHE B 150      -8.788 -17.492  10.449  1.00 24.05           C
ATOM   3549  CE2 PHE B 150     -10.615 -16.785   9.097  1.00 19.56           C
ATOM   3550  CZ  PHE B 150      -9.320 -16.605   9.541  1.00 20.62           C
ATOM   3551  N   ASN B 151     -13.101 -21.138   8.558  1.00 18.44           N
ATOM   3552  CA  ASN B 151     -13.658 -20.734   7.280  1.00 22.60           C
ATOM   3553  C   ASN B 151     -14.712 -19.679   7.582  1.00 22.52           C
ATOM   3554  O   ASN B 151     -15.228 -19.626   8.697  1.00 17.72           O
ATOM   3555  CB  ASN B 151     -14.261 -21.906   6.497  1.00 19.19           C
ATOM   3556  CG  ASN B 151     -13.211 -22.823   5.893  1.00 25.44           C
ATOM   3557  OD1 ASN B 151     -12.594 -22.496   4.885  1.00 27.15           O
ATOM   3558  ND2 ASN B 151     -12.971 -23.971   6.501  1.00 19.95           N
ATOM   3559  N   ILE B 152     -15.024 -18.834   6.597  1.00 21.97           N
ATOM   3560  CA  ILE B 152     -16.163 -17.950   6.794  1.00 22.36           C
ATOM   3561  C   ILE B 152     -17.153 -18.165   5.661  1.00 29.71           C
ATOM   3562  O   ILE B 152     -16.774 -18.194   4.500  1.00 37.88           O
ATOM   3563  CB  ILE B 152     -15.748 -16.476   6.959  1.00 26.28           C
ATOM   3564  CG1 ILE B 152     -14.599 -16.347   7.968  1.00 24.70           C
ATOM   3565  CG2 ILE B 152     -16.963 -15.629   7.341  1.00 20.95           C
ATOM   3566  CD1 ILE B 152     -14.107 -14.937   8.188  1.00 25.82           C
ATOM   3567  N   ASP B 153     -18.414 -18.353   6.046  1.00 28.73           N
ATOM   3568  CA  ASP B 153     -19.515 -18.534   5.126  1.00 31.68           C
ATOM   3569  C   ASP B 153     -20.617 -17.607   5.623  1.00 34.62           C
ATOM   3570  O   ASP B 153     -21.105 -17.784   6.737  1.00 34.03           O
ATOM   3571  CB  ASP B 153     -19.856 -20.026   5.017  1.00 37.79           C
ATOM   3572  CG  ASP B 153     -18.627 -20.877   4.691  1.00 63.11           C
ATOM   3573  OD1 ASP B 153     -18.185 -20.863   3.509  1.00 56.80           O
ATOM   3574  OD2 ASP B 153     -18.071 -21.514   5.631  1.00 51.67           O
ATOM   3575  N   TYR B 154     -20.893 -16.552   4.845  1.00 32.90           N
ATOM   3576  CA  TYR B 154     -22.031 -15.667   5.058  1.00 46.54           C
ATOM   3577  C   TYR B 154     -21.995 -15.066   6.463  1.00 46.16           C
ATOM   3578  O   TYR B 154     -22.972 -15.159   7.207  1.00 53.86           O
ATOM   3579  CB  TYR B 154     -23.321 -16.449   4.785  1.00 52.09           C
ATOM   3580  CG  TYR B 154     -23.426 -16.962   3.356  1.00 71.59           C
ATOM   3581  CD1 TYR B 154     -23.854 -16.124   2.329  1.00 66.54           C
ATOM   3582  CD2 TYR B 154     -23.049 -18.264   3.029  1.00 73.78           C
ATOM   3583  CE1 TYR B 154     -23.937 -16.577   1.022  1.00 74.92           C
ATOM   3584  CE2 TYR B 154     -23.122 -18.726   1.724  1.00 69.89           C
ATOM   3585  CZ  TYR B 154     -23.568 -17.879   0.723  1.00 82.20           C
ATOM   3586  OH  TYR B 154     -23.650 -18.310  -0.568  1.00 98.59           O
ATOM   3587  N   ASP B 155     -20.859 -14.450   6.814  1.00 38.58           N
ATOM   3588  CA  ASP B 155     -20.699 -13.756   8.086  1.00 39.62           C
ATOM   3589  C   ASP B 155     -20.656 -14.709   9.283  1.00 32.48           C
ATOM   3590  O   ASP B 155     -20.662 -14.260  10.428  1.00 38.13           O
ATOM   3591  CB  ASP B 155     -21.734 -12.640   8.282  1.00 45.81           C
ATOM   3592  CG  ASP B 155     -21.245 -11.282   7.813  1.00 67.92           C
ATOM   3593  OD1 ASP B 155     -20.175 -11.229   7.167  1.00 67.41           O
ATOM   3594  OD2 ASP B 155     -21.925 -10.283   8.121  1.00 89.55           O
ATOM   3595  N   CYS B 156     -20.596 -16.019   9.032  1.00 27.83           N
ATOM   3596  CA  CYS B 156     -20.521 -16.978  10.120  1.00 21.70           C
ATOM   3597  C   CYS B 156     -19.162 -17.660  10.064  1.00 21.37           C
ATOM   3598  O   CYS B 156     -18.798 -18.202   9.013  1.00 23.35           O
ATOM   3599  CB  CYS B 156     -21.634 -18.016  10.031  1.00 21.87           C
ATOM   3600  SG  CYS B 156     -21.503 -19.300  11.303  1.00 26.61           S
ATOM   3601  N   VAL B 157     -18.416 -17.571  11.181  1.00 18.42           N
ATOM   3602  CA  VAL B 157     -17.086 -18.154  11.255  1.00 17.78           C
ATOM   3603  C   VAL B 157     -17.183 -19.604  11.733  1.00 18.81           C
ATOM   3604  O   VAL B 157     -17.635 -19.859  12.849  1.00 19.65           O
ATOM   3605  CB  VAL B 157     -16.155 -17.348  12.167  1.00 14.84           C
ATOM   3606  CG1 VAL B 157     -14.744 -17.916  12.127  1.00 16.78           C
ATOM   3607  CG2 VAL B 157     -16.145 -15.879  11.780  1.00 15.48           C
ATOM   3608  N   SER B 158     -16.727 -20.537  10.886  1.00 14.20           N
ATOM   3609  CA  SER B 158     -16.604 -21.942  11.245  1.00 16.30           C
ATOM   3610  C   SER B 158     -15.188 -22.236  11.723  1.00 17.55           C
ATOM   3611  O   SER B 158     -14.290 -22.324  10.898  1.00 18.59           O
ATOM   3612  CB  SER B 158     -16.909 -22.806  10.050  1.00 17.50           C
ATOM   3613  OG  SER B 158     -18.306 -22.882   9.884  1.00 35.32           O
ATOM   3614  N   PHE B 159     -14.989 -22.400  13.036  1.00 17.23           N
ATOM   3615  CA  PHE B 159     -13.658 -22.742  13.521  1.00 19.55           C
ATOM   3616  C   PHE B 159     -13.488 -24.255  13.453  1.00 19.61           C
ATOM   3617  O   PHE B 159     -14.340 -24.998  13.952  1.00 19.18           O
ATOM   3618  CB  PHE B 159     -13.477 -22.330  14.982  1.00 17.12           C
ATOM   3619  CG  PHE B 159     -13.607 -20.850  15.241  1.00 16.31           C
ATOM   3620  CD1 PHE B 159     -12.518 -20.006  15.080  1.00 19.27           C
ATOM   3621  CD2 PHE B 159     -14.828 -20.303  15.610  1.00 14.58           C
ATOM   3622  CE1 PHE B 159     -12.645 -18.641  15.305  1.00 17.41           C
ATOM   3623  CE2 PHE B 159     -14.957 -18.942  15.851  1.00 15.15           C
ATOM   3624  CZ  PHE B 159     -13.872 -18.112  15.680  1.00 19.23           C
ATOM   3625  N   CYS B 160     -12.372 -24.693  12.865  1.00 16.41           N
ATOM   3626  CA  CYS B 160     -12.165 -26.111  12.631  1.00 19.78           C
ATOM   3627  C   CYS B 160     -10.810 -26.593  13.159  1.00 20.02           C
ATOM   3628  O   CYS B 160     -10.538 -27.794  13.169  1.00 20.78           O
ATOM   3629  CB  CYS B 160     -12.286 -26.418  11.142  1.00 20.43           C
ATOM   3630  SG  CYS B 160     -11.145 -25.429  10.139  1.00 22.12           S
ATOM   3631  N   TYR B 161      -9.953 -25.679  13.607  1.00 19.57           N
ATOM   3632  CA  TYR B 161      -8.616 -26.127  13.978  1.00 19.62           C
ATOM   3633  C   TYR B 161      -8.064 -25.246  15.088  1.00 19.78           C
ATOM   3634  O   TYR B 161      -8.207 -24.026  15.028  1.00 19.34           O
ATOM   3635  CB  TYR B 161      -7.673 -26.097  12.770  1.00 14.98           C
ATOM   3636  CG  TYR B 161      -6.239 -26.497  13.085  1.00 17.18           C
ATOM   3637  CD1 TYR B 161      -5.853 -27.841  13.143  1.00 16.38           C
ATOM   3638  CD2 TYR B 161      -5.271 -25.529  13.352  1.00 19.35           C
ATOM   3639  CE1 TYR B 161      -4.537 -28.194  13.435  1.00 16.26           C
ATOM   3640  CE2 TYR B 161      -3.960 -25.874  13.659  1.00 19.87           C
ATOM   3641  CZ  TYR B 161      -3.596 -27.209  13.706  1.00 17.67           C
ATOM   3642  OH  TYR B 161      -2.296 -27.533  13.972  1.00 18.39           O
ATOM   3643  N   MET B 162      -7.447 -25.883  16.096  1.00 18.57           N
ATOM   3644  CA  MET B 162      -6.671 -25.160  17.085  1.00 15.08           C
ATOM   3645  C   MET B 162      -5.300 -25.824  17.125  1.00 16.99           C
ATOM   3646  O   MET B 162      -5.203 -27.048  17.180  1.00 13.87           O
ATOM   3647  CB  MET B 162      -7.334 -25.212  18.467  1.00 20.34           C
ATOM   3648  CG  MET B 162      -6.448 -24.706  19.598  1.00 23.43           C
ATOM   3649  SD  MET B 162      -7.335 -24.388  21.147  1.00 29.67           S
ATOM   3650  CE  MET B 162      -8.084 -22.791  20.802  1.00 25.33           C
ATOM   3651  N   HIS B 163      -4.252 -25.008  17.046  1.00 17.52           N
ATOM   3652  CA  HIS B 163      -2.889 -25.505  16.923  1.00 17.77           C
ATOM   3653  C   HIS B 163      -2.382 -25.976  18.291  1.00 19.45           C
ATOM   3654  O   HIS B 163      -2.452 -25.217  19.246  1.00 20.46           O
ATOM   3655  CB  HIS B 163      -1.994 -24.395  16.351  1.00 15.84           C
ATOM   3656  CG  HIS B 163      -0.551 -24.799  16.234  1.00 15.87           C
ATOM   3657  ND1 HIS B 163      -0.167 -25.941  15.571  1.00 14.90           N
ATOM   3658  CD2 HIS B 163       0.591 -24.230  16.672  1.00 17.58           C
ATOM   3659  CE1 HIS B 163       1.161 -26.067  15.642  1.00 16.73           C
ATOM   3660  NE2 HIS B 163       1.641 -25.010  16.261  1.00 14.07           N
ATOM   3661  N   HIS B 164      -1.828 -27.202  18.358  1.00 19.60           N
ATOM   3662  CA  HIS B 164      -1.244 -27.740  19.581  1.00 20.97           C
ATOM   3663  C   HIS B 164       0.259 -28.019  19.452  1.00 22.28           C
ATOM   3664  O   HIS B 164       0.988 -27.823  20.426  1.00 22.47           O
ATOM   3665  CB  HIS B 164      -1.966 -29.013  20.046  1.00 21.02           C
ATOM   3666  CG  HIS B 164      -3.336 -28.788  20.597  1.00 17.07           C
ATOM   3667  ND1 HIS B 164      -3.665 -29.055  21.913  1.00 15.99           N
ATOM   3668  CD2 HIS B 164      -4.444 -28.324  20.014  1.00 15.61           C
ATOM   3669  CE1 HIS B 164      -4.949 -28.772  22.108  1.00 16.02           C
ATOM   3670  NE2 HIS B 164      -5.439 -28.313  20.967  1.00 16.87           N
ATOM   3671  N   MET B 165       0.740 -28.516  18.301  1.00 18.71           N
ATOM   3672  CA  MET B 165       2.102 -29.041  18.339  1.00 18.50           C
ATOM   3673  C   MET B 165       2.752 -29.165  16.955  1.00 20.37           C
ATOM   3674  O   MET B 165       2.096 -29.101  15.916  1.00 20.56           O
ATOM   3675  CB  MET B 165       2.090 -30.410  19.033  1.00 19.72           C
ATOM   3676  CG  MET B 165       1.357 -31.464  18.225  1.00 28.14           C
ATOM   3677  SD  MET B 165       0.983 -32.949  19.198  1.00 39.74           S
ATOM   3678  CE  MET B 165       1.747 -34.204  18.175  1.00 45.80           C
ATOM   3679  N   GLU B 166       4.073 -29.392  16.961  1.00 26.20           N
ATOM   3680  CA  GLU B 166       4.855 -29.608  15.755  1.00 24.69           C
ATOM   3681  C   GLU B 166       5.435 -31.021  15.783  1.00 25.30           C
ATOM   3682  O   GLU B 166       5.817 -31.528  16.834  1.00 24.71           O
ATOM   3683  CB  GLU B 166       5.957 -28.553  15.639  1.00 24.32           C
ATOM   3684  CG  GLU B 166       6.656 -28.619  14.296  1.00 28.41           C
ATOM   3685  CD  GLU B 166       7.590 -27.477  13.937  1.00 42.56           C
ATOM   3686  OE1 GLU B 166       8.825 -27.699  13.954  1.00 36.70           O
ATOM   3687  OE2 GLU B 166       7.083 -26.384  13.599  1.00 36.58           O
ATOM   3688  N   LEU B 167       5.496 -31.671  14.621  1.00 25.13           N
ATOM   3689  CA  LEU B 167       6.033 -33.021  14.568  1.00 24.36           C
ATOM   3690  C   LEU B 167       7.465 -32.972  14.045  1.00 25.74           C
ATOM   3691  O   LEU B 167       7.876 -31.927  13.547  1.00 24.11           O
ATOM   3692  CB  LEU B 167       5.096 -33.865  13.708  1.00 25.94           C
ATOM   3693  CG  LEU B 167       3.759 -34.143  14.388  1.00 29.09           C
ATOM   3694  CD1 LEU B 167       2.667 -34.327  13.355  1.00 33.37           C
ATOM   3695  CD2 LEU B 167       3.868 -35.383  15.260  1.00 38.41           C
ATOM   3696  N   PRO B 168       8.280 -34.048  14.205  1.00 28.41           N
ATOM   3697  CA  PRO B 168       9.674 -34.057  13.747  1.00 31.58           C
ATOM   3698  C   PRO B 168       9.891 -33.569  12.318  1.00 29.32           C
ATOM   3699  O   PRO B 168      10.848 -32.842  12.064  1.00 38.05           O
ATOM   3700  CB  PRO B 168      10.101 -35.529  13.864  1.00 27.24           C
ATOM   3701  CG  PRO B 168       9.239 -36.064  14.986  1.00 31.14           C
ATOM   3702  CD  PRO B 168       7.924 -35.311  14.874  1.00 30.95           C
ATOM   3703  N   THR B 169       8.993 -33.940  11.398  1.00 29.10           N
ATOM   3704  CA  THR B 169       9.172 -33.597   9.994  1.00 26.91           C
ATOM   3705  C   THR B 169       8.825 -32.136   9.713  1.00 27.75           C
ATOM   3706  O   THR B 169       8.863 -31.716   8.563  1.00 32.31           O
ATOM   3707  CB  THR B 169       8.424 -34.554   9.054  1.00 32.50           C
ATOM   3708  OG1 THR B 169       7.046 -34.574   9.428  1.00 31.96           O
ATOM   3709  CG2 THR B 169       8.986 -35.962   9.070  1.00 26.36           C
ATOM   3710  N   GLY B 170       8.472 -31.360  10.746  1.00 28.50           N
ATOM   3711  CA  GLY B 170       8.200 -29.938  10.564  1.00 25.32           C
ATOM   3712  C   GLY B 170       6.743 -29.604  10.230  1.00 26.36           C
ATOM   3713  O   GLY B 170       6.417 -28.453   9.943  1.00 34.08           O
ATOM   3714  N   VAL B 171       5.853 -30.597  10.283  1.00 23.49           N
ATOM   3715  CA  VAL B 171       4.444 -30.333  10.041  1.00 21.07           C
ATOM   3716  C   VAL B 171       3.746 -30.242  11.392  1.00 24.98           C
ATOM   3717  O   VAL B 171       4.381 -30.446  12.430  1.00 23.11           O
ATOM   3718  CB  VAL B 171       3.831 -31.398   9.117  1.00 22.58           C
ATOM   3719  CG1 VAL B 171       4.532 -31.407   7.761  1.00 21.12           C
ATOM   3720  CG2 VAL B 171       3.872 -32.781   9.761  1.00 17.18           C
ATOM   3721  N   HIS B 172       2.443 -29.934  11.373  1.00 20.36           N
ATOM   3722  CA  HIS B 172       1.767 -29.446  12.564  1.00 20.08           C
ATOM   3723  C   HIS B 172       0.512 -30.275  12.830  1.00 24.45           C
ATOM   3724  O   HIS B 172      -0.090 -30.802  11.892  1.00 23.74           O
ATOM   3725  CB  HIS B 172       1.512 -27.940  12.427  1.00 20.47           C
ATOM   3726  CG  HIS B 172       2.776 -27.159  12.178  1.00 21.95           C
ATOM   3727  ND1 HIS B 172       3.119 -26.687  10.931  1.00 20.13           N
ATOM   3728  CD2 HIS B 172       3.809 -26.844  12.977  1.00 20.25           C
ATOM   3729  CE1 HIS B 172       4.294 -26.069  10.996  1.00 19.83           C
ATOM   3730  NE2 HIS B 172       4.727 -26.144  12.226  1.00 19.13           N
ATOM   3731  N   ALA B 173       0.162 -30.416  14.121  1.00 17.95           N
ATOM   3732  CA  ALA B 173      -1.016 -31.157  14.540  1.00 21.18           C
ATOM   3733  C   ALA B 173      -1.826 -30.350  15.550  1.00 19.88           C
ATOM   3734  O   ALA B 173      -1.300 -29.519  16.293  1.00 17.77           O
ATOM   3735  CB  ALA B 173      -0.643 -32.520  15.084  1.00 23.07           C
ATOM   3736  N   GLY B 174      -3.129 -30.620  15.571  1.00 21.53           N
ATOM   3737  CA  GLY B 174      -3.998 -29.927  16.499  1.00 15.69           C
ATOM   3738  C   GLY B 174      -5.344 -30.638  16.608  1.00 17.82           C
ATOM   3739  O   GLY B 174      -5.474 -31.796  16.209  1.00 16.35           O
ATOM   3740  N   THR B 175      -6.334 -29.902  17.133  1.00 16.03           N
ATOM   3741  CA  THR B 175      -7.635 -30.435  17.500  1.00 17.37           C
ATOM   3742  C   THR B 175      -8.709 -29.572  16.854  1.00 16.41           C
ATOM   3743  O   THR B 175      -8.423 -28.465  16.404  1.00 17.97           O
ATOM   3744  CB  THR B 175      -7.821 -30.364  19.025  1.00 14.87           C
ATOM   3745  OG1 THR B 175      -7.872 -28.994  19.446  1.00 16.10           O
ATOM   3746  CG2 THR B 175      -6.717 -31.074  19.775  1.00 14.02           C
ATOM   3747  N   ASP B 176      -9.938 -30.089  16.819  1.00 18.25           N
ATOM   3748  CA  ASP B 176     -11.082 -29.249  16.527  1.00 17.58           C
ATOM   3749  C   ASP B 176     -11.361 -28.453  17.800  1.00 21.11           C
ATOM   3750  O   ASP B 176     -10.659 -28.631  18.803  1.00 24.93           O
ATOM   3751  CB  ASP B 176     -12.250 -30.096  16.008  1.00 21.02           C
ATOM   3752  CG  ASP B 176     -12.762 -31.114  17.017  1.00 27.29           C
ATOM   3753  OD1 ASP B 176     -12.528 -30.912  18.224  1.00 23.58           O
ATOM   3754  OD2 ASP B 176     -13.352 -32.131  16.584  1.00 28.64           O
ATOM   3755  N   LEU B 177     -12.389 -27.593  17.771  1.00 19.71           N
ATOM   3756  CA  LEU B 177     -12.679 -26.759  18.931  1.00 19.55           C
ATOM   3757  C   LEU B 177     -13.452 -27.527  20.011  1.00 26.65           C
ATOM   3758  O   LEU B 177     -13.750 -26.960  21.062  1.00 26.23           O
ATOM   3759  CB  LEU B 177     -13.394 -25.474  18.496  1.00 18.13           C
ATOM   3760  CG  LEU B 177     -12.460 -24.336  18.082  1.00 20.68           C
ATOM   3761  CD1 LEU B 177     -11.792 -23.720  19.302  1.00 18.11           C
ATOM   3762  CD2 LEU B 177     -11.404 -24.812  17.088  1.00 21.12           C
ATOM   3763  N   GLU B 178     -13.747 -28.818  19.782  1.00 18.89           N
ATOM   3764  CA  GLU B 178     -14.186 -29.653  20.899  1.00 25.10           C
ATOM   3765  C   GLU B 178     -13.010 -30.410  21.516  1.00 21.80           C
ATOM   3766  O   GLU B 178     -13.210 -31.250  22.396  1.00 23.67           O
ATOM   3767  CB  GLU B 178     -15.277 -30.636  20.477  1.00 28.07           C
ATOM   3768  CG  GLU B 178     -16.593 -29.956  20.185  1.00 35.91           C
ATOM   3769  CD  GLU B 178     -17.585 -30.907  19.549  1.00 40.59           C
ATOM   3770  OE1 GLU B 178     -17.199 -31.584  18.567  1.00 51.92           O
ATOM   3771  OE2 GLU B 178     -18.731 -30.965  20.036  1.00 37.25           O
ATOM   3772  N   GLY B 179     -11.792 -30.123  21.034  1.00 17.19           N
ATOM   3773  CA  GLY B 179     -10.601 -30.621  21.695  1.00 14.89           C
ATOM   3774  C   GLY B 179     -10.233 -32.038  21.272  1.00 19.88           C
ATOM   3775  O   GLY B 179      -9.350 -32.635  21.870  1.00 20.17           O
ATOM   3776  N   ASN B 180     -10.887 -32.572  20.231  1.00 21.14           N
ATOM   3777  CA  ASN B 180     -10.456 -33.855  19.688  1.00 21.63           C
ATOM   3778  C   ASN B 180      -9.362 -33.643  18.645  1.00 20.31           C
ATOM   3779  O   ASN B 180      -9.559 -32.872  17.706  1.00 19.36           O
ATOM   3780  CB  ASN B 180     -11.625 -34.636  19.098  1.00 21.51           C
ATOM   3781  CG  ASN B 180     -12.601 -35.027  20.183  1.00 26.14           C
ATOM   3782  OD1 ASN B 180     -12.232 -35.739  21.112  1.00 22.93           O
ATOM   3783  ND2 ASN B 180     -13.828 -34.535  20.101  1.00 26.09           N
ATOM   3784  N   PHE B 181      -8.232 -34.356  18.788  1.00 18.33           N
ATOM   3785  CA  PHE B 181      -7.165 -34.266  17.796  1.00 19.32           C
ATOM   3786  C   PHE B 181      -7.652 -34.760  16.439  1.00 22.40           C
ATOM   3787  O   PHE B 181      -8.489 -35.656  16.366  1.00 21.53           O
ATOM   3788  CB  PHE B 181      -5.934 -35.077  18.215  1.00 19.78           C
ATOM   3789  CG  PHE B 181      -4.881 -34.248  18.897  1.00 19.33           C
ATOM   3790  CD1 PHE B 181      -3.923 -33.575  18.150  1.00 19.58           C
ATOM   3791  CD2 PHE B 181      -4.909 -34.064  20.275  1.00 19.67           C
ATOM   3792  CE1 PHE B 181      -2.970 -32.781  18.773  1.00 22.99           C
ATOM   3793  CE2 PHE B 181      -3.955 -33.276  20.896  1.00 21.39           C
ATOM   3794  CZ  PHE B 181      -2.984 -32.641  20.146  1.00 22.97           C
ATOM   3795  N   TYR B 182      -7.125 -34.152  15.373  1.00 19.33           N
ATOM   3796  CA  TYR B 182      -7.122 -34.763  14.058  1.00 17.94           C
ATOM   3797  C   TYR B 182      -5.963 -35.753  14.027  1.00 19.05           C
ATOM   3798  O   TYR B 182      -4.837 -35.387  14.353  1.00 20.33           O
ATOM   3799  CB  TYR B 182      -6.938 -33.615  13.053  1.00 18.01           C
ATOM   3800  CG  TYR B 182      -8.149 -32.695  12.902  1.00 18.55           C
ATOM   3801  CD1 TYR B 182      -9.283 -33.112  12.205  1.00 18.18           C
ATOM   3802  CD2 TYR B 182      -8.160 -31.412  13.458  1.00 16.31           C
ATOM   3803  CE1 TYR B 182     -10.390 -32.286  12.068  1.00 18.98           C
ATOM   3804  CE2 TYR B 182      -9.260 -30.575  13.321  1.00 15.68           C
ATOM   3805  CZ  TYR B 182     -10.379 -31.017  12.628  1.00 15.72           C
ATOM   3806  OH  TYR B 182     -11.454 -30.202  12.449  1.00 16.30           O
ATOM   3807  N   GLY B 183      -6.242 -37.011  13.675  1.00 19.28           N
ATOM   3808  CA  GLY B 183      -5.180 -38.001  13.587  1.00 21.54           C
ATOM   3809  C   GLY B 183      -4.887 -38.668  14.930  1.00 25.31           C
ATOM   3810  O   GLY B 183      -5.507 -38.340  15.939  1.00 24.26           O
ATOM   3811  N   PRO B 184      -3.919 -39.613  14.976  1.00 25.53           N
ATOM   3812  CA  PRO B 184      -3.602 -40.351  16.199  1.00 26.64           C
ATOM   3813  C   PRO B 184      -2.734 -39.611  17.215  1.00 27.31           C
ATOM   3814  O   PRO B 184      -2.271 -40.215  18.171  1.00 30.41           O
ATOM   3815  CB  PRO B 184      -2.795 -41.542  15.658  1.00 23.92           C
ATOM   3816  CG  PRO B 184      -2.104 -40.999  14.428  1.00 26.18           C
ATOM   3817  CD  PRO B 184      -3.100 -40.035  13.826  1.00 30.63           C
ATOM   3818  N   PHE B 185      -2.535 -38.305  17.025  1.00 24.28           N
ATOM   3819  CA  PHE B 185      -1.572 -37.553  17.824  1.00 22.31           C
ATOM   3820  C   PHE B 185      -2.118 -37.319  19.231  1.00 24.05           C
ATOM   3821  O   PHE B 185      -3.328 -37.414  19.443  1.00 22.78           O
ATOM   3822  CB  PHE B 185      -1.167 -36.269  17.092  1.00 19.69           C
ATOM   3823  CG  PHE B 185      -0.787 -36.552  15.664  1.00 25.55           C
ATOM   3824  CD1 PHE B 185       0.305 -37.372  15.375  1.00 29.05           C
ATOM   3825  CD2 PHE B 185      -1.564 -36.075  14.618  1.00 20.94           C
ATOM   3826  CE1 PHE B 185       0.641 -37.658  14.058  1.00 27.43           C
ATOM   3827  CE2 PHE B 185      -1.231 -36.364  13.302  1.00 23.60           C
ATOM   3828  CZ  PHE B 185      -0.133 -37.158  13.029  1.00 23.51           C
ATOM   3829  N   VAL B 186      -1.199 -37.072  20.177  1.00 21.46           N
ATOM   3830  CA  VAL B 186      -1.504 -36.849  21.588  1.00 24.19           C
ATOM   3831  C   VAL B 186      -0.729 -35.623  22.071  1.00 25.32           C
ATOM   3832  O   VAL B 186       0.336 -35.317  21.533  1.00 27.23           O
ATOM   3833  CB  VAL B 186      -1.218 -38.087  22.471  1.00 25.73           C
ATOM   3834  CG1 VAL B 186      -2.206 -39.217  22.225  1.00 20.33           C
ATOM   3835  CG2 VAL B 186       0.226 -38.578  22.360  1.00 23.66           C
ATOM   3836  N   ASP B 187      -1.273 -34.921  23.084  1.00 22.74           N
ATOM   3837  CA  ASP B 187      -0.648 -33.701  23.571  1.00 22.39           C
ATOM   3838  C   ASP B 187       0.313 -34.053  24.702  1.00 24.17           C
ATOM   3839  O   ASP B 187       0.045 -33.748  25.864  1.00 23.99           O
ATOM   3840  CB  ASP B 187      -1.675 -32.619  23.929  1.00 22.74           C
ATOM   3841  CG  ASP B 187      -2.763 -33.025  24.914  1.00 24.14           C
ATOM   3842  OD1 ASP B 187      -2.914 -34.227  25.187  1.00 26.61           O
ATOM   3843  OD2 ASP B 187      -3.460 -32.125  25.404  1.00 27.03           O
ATOM   3844  N   ARG B 188       1.410 -34.725  24.328  1.00 22.43           N
ATOM   3845  CA  ARG B 188       2.466 -35.244  25.193  1.00 29.30           C
ATOM   3846  C   ARG B 188       3.758 -35.138  24.392  1.00 25.73           C
ATOM   3847  O   ARG B 188       3.709 -35.305  23.178  1.00 25.31           O
ATOM   3848  CB  ARG B 188       2.347 -36.772  25.353  1.00 28.19           C
ATOM   3849  CG  ARG B 188       1.342 -37.271  26.379  1.00 29.80           C
ATOM   3850  CD  ARG B 188       0.934 -38.725  26.179  1.00 28.35           C
ATOM   3851  NE  ARG B 188       2.024 -39.657  26.427  1.00 37.17           N
ATOM   3852  CZ  ARG B 188       2.010 -40.951  26.126  1.00 45.85           C
ATOM   3853  NH1 ARG B 188       0.958 -41.479  25.526  1.00 47.11           N
ATOM   3854  NH2 ARG B 188       3.055 -41.711  26.415  1.00 43.44           N
ATOM   3855  N   GLN B 189       4.906 -34.964  25.064  1.00 27.79           N
ATOM   3856  CA  GLN B 189       6.190 -34.850  24.384  1.00 33.55           C
ATOM   3857  C   GLN B 189       6.761 -36.215  24.000  1.00 39.42           C
ATOM   3858  O   GLN B 189       7.973 -36.355  23.894  1.00 47.56           O
ATOM   3859  CB  GLN B 189       7.195 -34.120  25.272  1.00 37.38           C
ATOM   3860  CG  GLN B 189       7.015 -32.609  25.261  1.00 56.15           C
ATOM   3861  CD  GLN B 189       7.715 -31.950  24.097  1.00 65.56           C
ATOM   3862  OE1 GLN B 189       7.422 -30.812  23.729  1.00 46.69           O
ATOM   3863  NE2 GLN B 189       8.647 -32.675  23.496  1.00 64.72           N
ATOM   3864  N   THR B 190       5.902 -37.207  23.749  1.00 42.94           N
ATOM   3865  CA  THR B 190       6.367 -38.549  23.425  1.00 38.57           C
ATOM   3866  C   THR B 190       6.631 -38.653  21.922  1.00 34.12           C
ATOM   3867  O   THR B 190       6.172 -37.819  21.148  1.00 30.53           O
ATOM   3868  CB  THR B 190       5.416 -39.608  24.006  1.00 46.32           C
ATOM   3869  OG1 THR B 190       6.035 -40.892  23.910  1.00 51.07           O
ATOM   3870  CG2 THR B 190       4.056 -39.630  23.339  1.00 44.13           C
ATOM   3871  N   ALA B 191       7.377 -39.687  21.521  1.00 27.35           N
ATOM   3872  CA  ALA B 191       7.757 -39.881  20.128  1.00 29.64           C
ATOM   3873  C   ALA B 191       6.515 -40.116  19.267  1.00 34.39           C
ATOM   3874  O   ALA B 191       5.756 -41.056  19.501  1.00 31.53           O
ATOM   3875  CB  ALA B 191       8.724 -41.040  20.023  1.00 28.10           C
ATOM   3876  N   GLN B 192       6.293 -39.217  18.298  1.00 28.14           N
ATOM   3877  CA  GLN B 192       5.169 -39.305  17.380  1.00 30.32           C
ATOM   3878  C   GLN B 192       5.673 -38.868  16.012  1.00 33.97           C
ATOM   3879  O   GLN B 192       6.522 -37.985  15.924  1.00 36.98           O
ATOM   3880  CB  GLN B 192       4.025 -38.365  17.770  1.00 31.46           C
ATOM   3881  CG  GLN B 192       3.475 -38.565  19.177  1.00 30.04           C
ATOM   3882  CD  GLN B 192       2.486 -37.496  19.577  1.00 30.54           C
ATOM   3883  OE1 GLN B 192       1.368 -37.442  19.073  1.00 29.10           O
ATOM   3884  NE2 GLN B 192       2.878 -36.648  20.514  1.00 28.81           N
ATOM   3885  N   ALA B 193       5.151 -39.506  14.965  1.00 30.68           N
ATOM   3886  CA  ALA B 193       5.562 -39.204  13.605  1.00 31.22           C
ATOM   3887  C   ALA B 193       4.330 -39.174  12.713  1.00 31.32           C
ATOM   3888  O   ALA B 193       3.359 -39.874  12.982  1.00 33.10           O
ATOM   3889  CB  ALA B 193       6.555 -40.236  13.133  1.00 24.34           C
ATOM   3890  N   ALA B 194       4.377 -38.340  11.671  1.00 33.07           N
ATOM   3891  CA  ALA B 194       3.350 -38.328  10.642  1.00 32.94           C
ATOM   3892  C   ALA B 194       3.535 -39.556   9.755  1.00 29.19           C
ATOM   3893  O   ALA B 194       4.665 -39.891   9.418  1.00 31.62           O
ATOM   3894  CB  ALA B 194       3.490 -37.060   9.829  1.00 35.03           C
ATOM   3895  N   GLY B 195       2.434 -40.222   9.382  1.00 29.35           N
ATOM   3896  CA  GLY B 195       2.477 -41.217   8.314  1.00 29.09           C
ATOM   3897  C   GLY B 195       2.788 -40.585   6.948  1.00 32.05           C
ATOM   3898  O   GLY B 195       2.852 -39.363   6.811  1.00 29.11           O
ATOM   3899  N   THR B 196       2.998 -41.428   5.926  1.00 27.43           N
ATOM   3900  CA  THR B 196       3.421 -40.964   4.613  1.00 30.25           C
ATOM   3901  C   THR B 196       2.341 -40.038   4.085  1.00 27.10           C
ATOM   3902  O   THR B 196       1.161 -40.336   4.225  1.00 31.81           O
ATOM   3903  CB  THR B 196       3.652 -42.143   3.658  1.00 33.29           C
ATOM   3904  OG1 THR B 196       4.608 -42.967   4.317  1.00 40.93           O
ATOM   3905  CG2 THR B 196       4.215 -41.740   2.311  1.00 33.78           C
ATOM   3906  N   ASP B 197       2.736 -38.897   3.524  1.00 26.85           N
ATOM   3907  CA  ASP B 197       1.690 -38.035   3.005  1.00 30.02           C
ATOM   3908  C   ASP B 197       1.329 -38.468   1.588  1.00 27.31           C
ATOM   3909  O   ASP B 197       2.120 -39.109   0.898  1.00 29.95           O
ATOM   3910  CB  ASP B 197       1.986 -36.540   3.137  1.00 27.40           C
ATOM   3911  CG  ASP B 197       0.693 -35.744   3.234  1.00 34.62           C
ATOM   3912  OD1 ASP B 197      -0.354 -36.333   3.668  1.00 30.89           O
ATOM   3913  OD2 ASP B 197       0.714 -34.567   2.840  1.00 32.14           O
ATOM   3914  N   THR B 198       0.102 -38.145   1.187  1.00 19.85           N
ATOM   3915  CA  THR B 198      -0.370 -38.476  -0.144  1.00 23.72           C
ATOM   3916  C   THR B 198      -1.000 -37.211  -0.701  1.00 17.04           C
ATOM   3917  O   THR B 198      -1.210 -36.259   0.043  1.00 19.13           O
ATOM   3918  CB  THR B 198      -1.323 -39.674  -0.080  1.00 25.64           C
ATOM   3919  OG1 THR B 198      -2.254 -39.295   0.932  1.00 25.69           O
ATOM   3920  CG2 THR B 198      -0.637 -40.962   0.333  1.00 25.69           C
ATOM   3921  N   THR B 199      -1.220 -37.195  -2.011  1.00 15.53           N
ATOM   3922  CA  THR B 199      -1.757 -36.031  -2.679  1.00 16.08           C
ATOM   3923  C   THR B 199      -3.280 -36.100  -2.668  1.00 16.15           C
ATOM   3924  O   THR B 199      -3.837 -37.176  -2.854  1.00 15.94           O
ATOM   3925  CB  THR B 199      -1.308 -36.007  -4.137  1.00 18.96           C
ATOM   3926  OG1 THR B 199       0.112 -35.905  -4.099  1.00 17.54           O
ATOM   3927  CG2 THR B 199      -1.928 -34.862  -4.913  1.00 17.16           C
ATOM   3928  N   ILE B 200      -3.916 -34.935  -2.498  1.00 15.75           N
ATOM   3929  CA  ILE B 200      -5.367 -34.805  -2.487  1.00 17.57           C
ATOM   3930  C   ILE B 200      -5.878 -34.699  -3.925  1.00 16.90           C
ATOM   3931  O   ILE B 200      -5.967 -33.610  -4.516  1.00 15.63           O
ATOM   3932  CB  ILE B 200      -5.822 -33.637  -1.592  1.00 15.11           C
ATOM   3933  CG1 ILE B 200      -5.161 -33.717  -0.208  1.00 16.19           C
ATOM   3934  CG2 ILE B 200      -7.349 -33.622  -1.499  1.00 14.28           C
ATOM   3935  CD1 ILE B 200      -5.107 -32.377   0.535  1.00 14.16           C
ATOM   3936  N   THR B 201      -6.251 -35.867  -4.460  1.00 16.09           N
ATOM   3937  CA  THR B 201      -6.496 -36.032  -5.879  1.00 15.17           C
ATOM   3938  C   THR B 201      -7.668 -35.153  -6.319  1.00 17.49           C
ATOM   3939  O   THR B 201      -7.600 -34.508  -7.368  1.00 20.75           O
ATOM   3940  CB  THR B 201      -6.798 -37.502  -6.202  1.00 16.29           C
ATOM   3941  OG1 THR B 201      -5.752 -38.299  -5.655  1.00 21.51           O
ATOM   3942  CG2 THR B 201      -6.926 -37.748  -7.692  1.00 14.98           C
ATOM   3943  N   VAL B 202      -8.763 -35.153  -5.547  1.00 17.57           N
ATOM   3944  CA  VAL B 202      -9.936 -34.382  -5.951  1.00 16.27           C
ATOM   3945  C   VAL B 202      -9.566 -32.900  -6.059  1.00 19.60           C
ATOM   3946  O   VAL B 202     -10.112 -32.186  -6.896  1.00 16.01           O
ATOM   3947  CB  VAL B 202     -11.157 -34.630  -5.037  1.00 13.32           C
ATOM   3948  CG1 VAL B 202     -10.924 -34.241  -3.569  1.00 12.68           C
ATOM   3949  CG2 VAL B 202     -12.385 -33.914  -5.585  1.00 15.34           C
ATOM   3950  N   ASN B 203      -8.625 -32.452  -5.207  1.00 18.53           N
ATOM   3951  CA  ASN B 203      -8.219 -31.052  -5.204  1.00 17.62           C
ATOM   3952  C   ASN B 203      -7.366 -30.750  -6.427  1.00 15.71           C
ATOM   3953  O   ASN B 203      -7.491 -29.662  -6.990  1.00 17.87           O
ATOM   3954  CB  ASN B 203      -7.465 -30.627  -3.933  1.00 14.39           C
ATOM   3955  CG  ASN B 203      -8.348 -30.487  -2.715  1.00 18.25           C
ATOM   3956  OD1 ASN B 203      -9.548 -30.765  -2.770  1.00 16.64           O
ATOM   3957  ND2 ASN B 203      -7.763 -30.067  -1.604  1.00 17.64           N
ATOM   3958  N   VAL B 204      -6.462 -31.670  -6.801  1.00 16.90           N
ATOM   3959  CA  VAL B 204      -5.655 -31.456  -7.996  1.00 16.08           C
ATOM   3960  C   VAL B 204      -6.576 -31.307  -9.214  1.00 18.99           C
ATOM   3961  O   VAL B 204      -6.403 -30.388 -10.022  1.00 17.73           O
ATOM   3962  CB  VAL B 204      -4.598 -32.560  -8.196  1.00 22.63           C
ATOM   3963  CG1 VAL B 204      -3.818 -32.383  -9.497  1.00 19.47           C
ATOM   3964  CG2 VAL B 204      -3.636 -32.631  -7.022  1.00 17.16           C
ATOM   3965  N   LEU B 205      -7.608 -32.162  -9.298  1.00 16.47           N
ATOM   3966  CA  LEU B 205      -8.564 -32.090 -10.395  1.00 17.67           C
ATOM   3967  C   LEU B 205      -9.280 -30.741 -10.415  1.00 14.99           C
ATOM   3968  O   LEU B 205      -9.471 -30.167 -11.485  1.00 16.76           O
ATOM   3969  CB  LEU B 205      -9.561 -33.254 -10.324  1.00 17.64           C
ATOM   3970  CG  LEU B 205      -8.977 -34.631 -10.666  1.00 19.56           C
ATOM   3971  CD1 LEU B 205      -9.984 -35.744 -10.355  1.00 17.04           C
ATOM   3972  CD2 LEU B 205      -8.521 -34.702 -12.131  1.00 16.77           C
ATOM   3973  N   ALA B 206      -9.679 -30.253  -9.235  1.00 14.72           N
ATOM   3974  CA  ALA B 206     -10.363 -28.969  -9.115  1.00 17.02           C
ATOM   3975  C   ALA B 206      -9.491 -27.845  -9.681  1.00 18.37           C
ATOM   3976  O   ALA B 206      -9.963 -26.952 -10.401  1.00 17.37           O
ATOM   3977  CB  ALA B 206     -10.698 -28.717  -7.667  1.00 14.30           C
ATOM   3978  N   TRP B 207      -8.199 -27.916  -9.342  1.00 17.29           N
ATOM   3979  CA  TRP B 207      -7.206 -26.923  -9.711  1.00 14.90           C
ATOM   3980  C   TRP B 207      -6.940 -26.973 -11.214  1.00 15.50           C
ATOM   3981  O   TRP B 207      -6.797 -25.921 -11.829  1.00 17.58           O
ATOM   3982  CB  TRP B 207      -5.937 -27.175  -8.883  1.00 14.20           C
ATOM   3983  CG  TRP B 207      -4.752 -26.289  -9.175  1.00 15.88           C
ATOM   3984  CD1 TRP B 207      -4.521 -24.995  -8.785  1.00 18.35           C
ATOM   3985  CD2 TRP B 207      -3.592 -26.703  -9.918  1.00 14.22           C
ATOM   3986  NE1 TRP B 207      -3.273 -24.599  -9.199  1.00 18.00           N
ATOM   3987  CE2 TRP B 207      -2.691 -25.624  -9.905  1.00 17.41           C
ATOM   3988  CE3 TRP B 207      -3.232 -27.897 -10.558  1.00 18.55           C
ATOM   3989  CZ2 TRP B 207      -1.452 -25.699 -10.536  1.00 21.54           C
ATOM   3990  CZ3 TRP B 207      -2.012 -27.960 -11.194  1.00 24.66           C
ATOM   3991  CH2 TRP B 207      -1.133 -26.880 -11.159  1.00 19.21           C
ATOM   3992  N   LEU B 208      -6.944 -28.171 -11.824  1.00 17.61           N
ATOM   3993  CA  LEU B 208      -6.864 -28.230 -13.284  1.00 21.10           C
ATOM   3994  C   LEU B 208      -8.098 -27.575 -13.909  1.00 19.56           C
ATOM   3995  O   LEU B 208      -7.978 -26.886 -14.916  1.00 17.88           O
ATOM   3996  CB  LEU B 208      -6.695 -29.666 -13.797  1.00 18.58           C
ATOM   3997  CG  LEU B 208      -5.379 -30.359 -13.447  1.00 22.43           C
ATOM   3998  CD1 LEU B 208      -5.371 -31.796 -13.943  1.00 18.08           C
ATOM   3999  CD2 LEU B 208      -4.173 -29.605 -14.005  1.00 21.87           C
ATOM   4000  N   TYR B 209      -9.280 -27.786 -13.312  1.00 19.36           N
ATOM   4001  CA  TYR B 209     -10.473 -27.099 -13.799  1.00 18.66           C
ATOM   4002  C   TYR B 209     -10.280 -25.586 -13.703  1.00 19.25           C
ATOM   4003  O   TYR B 209     -10.639 -24.868 -14.634  1.00 17.44           O
ATOM   4004  CB  TYR B 209     -11.757 -27.559 -13.100  1.00 16.81           C
ATOM   4005  CG  TYR B 209     -12.361 -28.837 -13.670  1.00 20.48           C
ATOM   4006  CD1 TYR B 209     -12.864 -28.881 -14.964  1.00 16.21           C
ATOM   4007  CD2 TYR B 209     -12.397 -30.014 -12.921  1.00 26.99           C
ATOM   4008  CE1 TYR B 209     -13.379 -30.052 -15.495  1.00 18.83           C
ATOM   4009  CE2 TYR B 209     -12.937 -31.185 -13.439  1.00 25.73           C
ATOM   4010  CZ  TYR B 209     -13.442 -31.201 -14.726  1.00 21.37           C
ATOM   4011  OH  TYR B 209     -13.970 -32.356 -15.244  1.00 21.30           O
ATOM   4012  N   ALA B 210      -9.694 -25.108 -12.589  1.00 16.46           N
ATOM   4013  CA  ALA B 210      -9.429 -23.682 -12.434  1.00 16.74           C
ATOM   4014  C   ALA B 210      -8.519 -23.187 -13.559  1.00 18.63           C
ATOM   4015  O   ALA B 210      -8.703 -22.083 -14.070  1.00 16.54           O
ATOM   4016  CB  ALA B 210      -8.827 -23.391 -11.080  1.00 16.34           C
ATOM   4017  N   ALA B 211      -7.537 -24.011 -13.941  1.00 17.87           N
ATOM   4018  CA  ALA B 211      -6.600 -23.622 -14.986  1.00 21.61           C
ATOM   4019  C   ALA B 211      -7.344 -23.487 -16.314  1.00 21.04           C
ATOM   4020  O   ALA B 211      -7.128 -22.522 -17.042  1.00 16.76           O
ATOM   4021  CB  ALA B 211      -5.456 -24.595 -15.078  1.00 18.53           C
ATOM   4022  N   VAL B 212      -8.296 -24.397 -16.572  1.00 19.31           N
ATOM   4023  CA  VAL B 212      -9.097 -24.313 -17.787  1.00 18.31           C
ATOM   4024  C   VAL B 212      -9.976 -23.060 -17.766  1.00 20.81           C
ATOM   4025  O   VAL B 212      -9.973 -22.296 -18.727  1.00 17.86           O
ATOM   4026  CB  VAL B 212      -9.896 -25.601 -18.067  1.00 18.70           C
ATOM   4027  CG1 VAL B 212     -10.860 -25.402 -19.228  1.00 20.81           C
ATOM   4028  CG2 VAL B 212      -8.949 -26.746 -18.385  1.00 13.25           C
ATOM   4029  N   ILE B 213     -10.694 -22.838 -16.656  1.00 19.29           N
ATOM   4030  CA  ILE B 213     -11.531 -21.660 -16.511  1.00 19.39           C
ATOM   4031  C   ILE B 213     -10.716 -20.399 -16.808  1.00 21.52           C
ATOM   4032  O   ILE B 213     -11.225 -19.474 -17.439  1.00 24.67           O
ATOM   4033  CB  ILE B 213     -12.169 -21.618 -15.112  1.00 18.15           C
ATOM   4034  CG1 ILE B 213     -13.114 -22.803 -14.909  1.00 16.35           C
ATOM   4035  CG2 ILE B 213     -12.874 -20.281 -14.878  1.00 20.50           C
ATOM   4036  CD1 ILE B 213     -13.670 -22.882 -13.495  1.00 20.91           C
ATOM   4037  N   ASN B 214      -9.448 -20.385 -16.372  1.00 20.69           N
ATOM   4038  CA  ASN B 214      -8.575 -19.226 -16.503  1.00 23.36           C
ATOM   4039  C   ASN B 214      -7.930 -19.141 -17.882  1.00 21.59           C
ATOM   4040  O   ASN B 214      -7.210 -18.188 -18.160  1.00 24.44           O
ATOM   4041  CB  ASN B 214      -7.574 -19.142 -15.352  1.00 31.60           C
ATOM   4042  CG  ASN B 214      -8.151 -18.354 -14.193  1.00 45.28           C
ATOM   4043  OD1 ASN B 214      -9.264 -18.612 -13.734  1.00 42.40           O
ATOM   4044  ND2 ASN B 214      -7.425 -17.340 -13.761  1.00 50.20           N
ATOM   4045  N   GLY B 215      -8.176 -20.142 -18.729  1.00 24.01           N
ATOM   4046  CA  GLY B 215      -7.919 -20.017 -20.156  1.00 27.74           C
ATOM   4047  C   GLY B 215      -6.749 -20.869 -20.646  1.00 28.10           C
ATOM   4048  O   GLY B 215      -6.201 -20.594 -21.708  1.00 26.77           O
ATOM   4049  N   ASP B 216      -6.378 -21.910 -19.891  1.00 21.69           N
ATOM   4050  CA  ASP B 216      -5.228 -22.722 -20.278  1.00 23.86           C
ATOM   4051  C   ASP B 216      -5.643 -24.179 -20.462  1.00 22.00           C
ATOM   4052  O   ASP B 216      -6.235 -24.755 -19.555  1.00 25.50           O
ATOM   4053  CB  ASP B 216      -4.117 -22.597 -19.234  1.00 28.13           C
ATOM   4054  CG  ASP B 216      -2.763 -23.114 -19.684  1.00 47.80           C
ATOM   4055  OD1 ASP B 216      -2.704 -23.782 -20.753  1.00 52.94           O
ATOM   4056  OD2 ASP B 216      -1.764 -22.823 -18.971  1.00 53.49           O
ATOM   4057  N   ARG B 217      -5.289 -24.787 -21.614  1.00 20.55           N
ATOM   4058  CA  ARG B 217      -5.801 -26.101 -21.986  1.00 17.70           C
ATOM   4059  C   ARG B 217      -4.674 -27.042 -22.387  1.00 19.25           C
ATOM   4060  O   ARG B 217      -4.945 -28.150 -22.874  1.00 18.39           O
ATOM   4061  CB  ARG B 217      -6.763 -25.962 -23.175  1.00 19.34           C
ATOM   4062  CG  ARG B 217      -8.152 -25.487 -22.765  1.00 20.66           C
ATOM   4063  CD  ARG B 217      -9.101 -25.358 -23.937  1.00 18.54           C
ATOM   4064  NE  ARG B 217      -9.337 -26.660 -24.540  1.00 21.88           N
ATOM   4065  CZ  ARG B 217     -10.462 -27.360 -24.407  1.00 27.70           C
ATOM   4066  NH1 ARG B 217     -11.442 -26.883 -23.656  1.00 20.05           N
ATOM   4067  NH2 ARG B 217     -10.589 -28.545 -24.991  1.00 24.67           N
ATOM   4068  N   TRP B 218      -3.417 -26.583 -22.226  1.00 19.81           N
ATOM   4069  CA  TRP B 218      -2.286 -27.245 -22.867  1.00 18.10           C
ATOM   4070  C   TRP B 218      -2.145 -28.710 -22.438  1.00 17.12           C
ATOM   4071  O   TRP B 218      -1.613 -29.536 -23.184  1.00 17.65           O
ATOM   4072  CB  TRP B 218      -0.973 -26.459 -22.698  1.00 19.41           C
ATOM   4073  CG  TRP B 218      -0.393 -26.450 -21.308  1.00 22.05           C
ATOM   4074  CD1 TRP B 218      -0.418 -25.394 -20.439  1.00 24.83           C
ATOM   4075  CD2 TRP B 218       0.343 -27.497 -20.635  1.00 19.87           C
ATOM   4076  NE1 TRP B 218       0.224 -25.714 -19.270  1.00 21.32           N
ATOM   4077  CE2 TRP B 218       0.684 -27.002 -19.351  1.00 21.29           C
ATOM   4078  CE3 TRP B 218       0.720 -28.803 -20.964  1.00 23.59           C
ATOM   4079  CZ2 TRP B 218       1.385 -27.763 -18.415  1.00 19.46           C
ATOM   4080  CZ3 TRP B 218       1.404 -29.560 -20.035  1.00 26.92           C
ATOM   4081  CH2 TRP B 218       1.730 -29.047 -18.774  1.00 23.73           C
ATOM   4082  N   PHE B 219      -2.609 -29.023 -21.232  1.00 14.68           N
ATOM   4083  CA  PHE B 219      -2.376 -30.323 -20.620  1.00 18.82           C
ATOM   4084  C   PHE B 219      -3.525 -31.288 -20.914  1.00 20.01           C
ATOM   4085  O   PHE B 219      -3.478 -32.455 -20.498  1.00 23.20           O
ATOM   4086  CB  PHE B 219      -2.212 -30.134 -19.102  1.00 18.38           C
ATOM   4087  CG  PHE B 219      -3.262 -29.228 -18.518  1.00 17.14           C
ATOM   4088  CD1 PHE B 219      -4.513 -29.722 -18.150  1.00 19.61           C
ATOM   4089  CD2 PHE B 219      -3.029 -27.857 -18.425  1.00 20.05           C
ATOM   4090  CE1 PHE B 219      -5.490 -28.862 -17.661  1.00 16.72           C
ATOM   4091  CE2 PHE B 219      -4.015 -26.999 -17.953  1.00 20.78           C
ATOM   4092  CZ  PHE B 219      -5.242 -27.508 -17.565  1.00 16.10           C
ATOM   4093  N   LEU B 220      -4.563 -30.825 -21.624  1.00 16.97           N
ATOM   4094  CA  LEU B 220      -5.642 -31.760 -21.941  1.00 23.02           C
ATOM   4095  C   LEU B 220      -5.192 -32.805 -22.972  1.00 22.22           C
ATOM   4096  O   LEU B 220      -4.177 -32.633 -23.631  1.00 19.59           O
ATOM   4097  CB  LEU B 220      -6.865 -30.983 -22.426  1.00 21.42           C
ATOM   4098  CG  LEU B 220      -7.469 -30.019 -21.412  1.00 18.46           C
ATOM   4099  CD1 LEU B 220      -8.769 -29.447 -21.964  1.00 16.88           C
ATOM   4100  CD2 LEU B 220      -7.715 -30.726 -20.083  1.00 22.67           C
ATOM   4101  N   ASN B 221      -5.929 -33.915 -23.108  1.00 19.04           N
ATOM   4102  CA  ASN B 221      -5.571 -34.898 -24.128  1.00 16.21           C
ATOM   4103  C   ASN B 221      -6.853 -35.468 -24.700  1.00 16.79           C
ATOM   4104  O   ASN B 221      -7.921 -35.065 -24.256  1.00 18.57           O
ATOM   4105  CB  ASN B 221      -4.605 -35.970 -23.626  1.00 15.47           C
ATOM   4106  CG  ASN B 221      -5.195 -36.942 -22.616  1.00 22.72           C
ATOM   4107  OD1 ASN B 221      -6.400 -37.185 -22.570  1.00 24.23           O
ATOM   4108  ND2 ASN B 221      -4.337 -37.551 -21.817  1.00 24.63           N
ATOM   4109  N   ARG B 222      -6.732 -36.371 -25.686  1.00 17.58           N
ATOM   4110  CA  ARG B 222      -7.877 -36.864 -26.432  1.00 18.01           C
ATOM   4111  C   ARG B 222      -8.457 -38.105 -25.752  1.00 20.09           C
ATOM   4112  O   ARG B 222      -9.333 -38.756 -26.308  1.00 19.49           O
ATOM   4113  CB  ARG B 222      -7.473 -37.150 -27.888  1.00 22.86           C
ATOM   4114  CG  ARG B 222      -6.584 -38.379 -28.086  1.00 23.80           C
ATOM   4115  CD  ARG B 222      -6.412 -38.800 -29.553  1.00 23.63           C
ATOM   4116  NE  ARG B 222      -5.567 -39.987 -29.710  1.00 24.47           N
ATOM   4117  CZ  ARG B 222      -6.018 -41.236 -29.823  1.00 32.99           C
ATOM   4118  NH1 ARG B 222      -7.319 -41.485 -29.822  1.00 26.66           N
ATOM   4119  NH2 ARG B 222      -5.170 -42.248 -29.920  1.00 29.92           N
ATOM   4120  N   PHE B 223      -7.962 -38.447 -24.557  1.00 17.21           N
ATOM   4121  CA  PHE B 223      -8.296 -39.720 -23.938  1.00 20.16           C
ATOM   4122  C   PHE B 223      -9.322 -39.570 -22.818  1.00 16.20           C
ATOM   4123  O   PHE B 223      -9.524 -38.483 -22.297  1.00 16.39           O
ATOM   4124  CB  PHE B 223      -7.042 -40.391 -23.364  1.00 20.62           C
ATOM   4125  CG  PHE B 223      -6.083 -40.880 -24.421  1.00 22.37           C
ATOM   4126  CD1 PHE B 223      -6.449 -41.896 -25.285  1.00 22.02           C
ATOM   4127  CD2 PHE B 223      -4.819 -40.324 -24.543  1.00 23.82           C
ATOM   4128  CE1 PHE B 223      -5.573 -42.345 -26.264  1.00 31.05           C
ATOM   4129  CE2 PHE B 223      -3.942 -40.775 -25.514  1.00 25.94           C
ATOM   4130  CZ  PHE B 223      -4.320 -41.787 -26.374  1.00 28.71           C
ATOM   4131  N   THR B 224      -9.935 -40.699 -22.450  1.00 16.36           N
ATOM   4132  CA  THR B 224     -10.721 -40.821 -21.234  1.00 20.94           C
ATOM   4133  C   THR B 224     -10.160 -41.983 -20.423  1.00 19.70           C
ATOM   4134  O   THR B 224      -9.181 -42.606 -20.830  1.00 22.25           O
ATOM   4135  CB  THR B 224     -12.230 -40.942 -21.527  1.00 25.65           C
ATOM   4136  OG1 THR B 224     -12.905 -40.768 -20.273  1.00 25.56           O
ATOM   4137  CG2 THR B 224     -12.626 -42.253 -22.184  1.00 20.76           C
ATOM   4138  N   THR B 225     -10.773 -42.254 -19.266  1.00 17.27           N
ATOM   4139  CA  THR B 225     -10.322 -43.321 -18.380  1.00 19.16           C
ATOM   4140  C   THR B 225     -11.533 -43.852 -17.620  1.00 18.93           C
ATOM   4141  O   THR B 225     -12.502 -43.129 -17.448  1.00 23.20           O
ATOM   4142  CB  THR B 225      -9.184 -42.851 -17.452  1.00 23.35           C
ATOM   4143  OG1 THR B 225      -8.699 -43.994 -16.743  1.00 22.71           O
ATOM   4144  CG2 THR B 225      -9.587 -41.778 -16.457  1.00 15.08           C
ATOM   4145  N   THR B 226     -11.501 -45.124 -17.225  1.00 18.15           N
ATOM   4146  CA  THR B 226     -12.404 -45.586 -16.183  1.00 17.43           C
ATOM   4147  C   THR B 226     -11.911 -45.052 -14.833  1.00 16.97           C
ATOM   4148  O   THR B 226     -10.718 -44.777 -14.645  1.00 15.00           O
ATOM   4149  CB  THR B 226     -12.564 -47.110 -16.189  1.00 17.11           C
ATOM   4150  OG1 THR B 226     -11.325 -47.675 -15.759  1.00 18.74           O
ATOM   4151  CG2 THR B 226     -12.959 -47.669 -17.539  1.00 16.63           C
ATOM   4152  N   LEU B 227     -12.845 -44.902 -13.892  1.00 16.04           N
ATOM   4153  CA  LEU B 227     -12.505 -44.491 -12.542  1.00 18.05           C
ATOM   4154  C   LEU B 227     -11.539 -45.502 -11.938  1.00 18.15           C
ATOM   4155  O   LEU B 227     -10.579 -45.109 -11.273  1.00 19.00           O
ATOM   4156  CB  LEU B 227     -13.779 -44.343 -11.699  1.00 21.24           C
ATOM   4157  CG  LEU B 227     -13.548 -43.866 -10.263  1.00 26.20           C
ATOM   4158  CD1 LEU B 227     -12.755 -42.556 -10.218  1.00 20.14           C
ATOM   4159  CD2 LEU B 227     -14.868 -43.719  -9.513  1.00 22.57           C
ATOM   4160  N   ASN B 228     -11.775 -46.790 -12.210  1.00 16.06           N
ATOM   4161  CA  ASN B 228     -10.916 -47.839 -11.675  1.00 18.95           C
ATOM   4162  C   ASN B 228      -9.481 -47.726 -12.218  1.00 17.80           C
ATOM   4163  O   ASN B 228      -8.525 -47.794 -11.445  1.00 16.84           O
ATOM   4164  CB  ASN B 228     -11.518 -49.233 -11.886  1.00 24.10           C
ATOM   4165  CG  ASN B 228     -10.569 -50.346 -11.484  1.00 35.66           C
ATOM   4166  OD1 ASN B 228     -10.237 -50.480 -10.306  1.00 36.44           O
ATOM   4167  ND2 ASN B 228     -10.104 -51.126 -12.455  1.00 36.31           N
ATOM   4168  N   ASP B 229      -9.327 -47.583 -13.548  1.00 17.92           N
ATOM   4169  CA  ASP B 229      -8.022 -47.472 -14.194  1.00 18.79           C
ATOM   4170  C   ASP B 229      -7.269 -46.227 -13.715  1.00 22.29           C
ATOM   4171  O   ASP B 229      -6.061 -46.278 -13.471  1.00 20.54           O
ATOM   4172  CB  ASP B 229      -8.152 -47.485 -15.719  1.00 17.27           C
ATOM   4173  CG  ASP B 229      -8.265 -48.903 -16.260  1.00 23.18           C
ATOM   4174  OD1 ASP B 229      -8.147 -49.859 -15.449  1.00 21.51           O
ATOM   4175  OD2 ASP B 229      -8.479 -49.048 -17.485  1.00 29.10           O
ATOM   4176  N   PHE B 230      -7.991 -45.106 -13.613  1.00 15.98           N
ATOM   4177  CA  PHE B 230      -7.455 -43.899 -13.002  1.00 18.30           C
ATOM   4178  C   PHE B 230      -6.829 -44.172 -11.630  1.00 20.18           C
ATOM   4179  O   PHE B 230      -5.687 -43.789 -11.388  1.00 21.17           O
ATOM   4180  CB  PHE B 230      -8.515 -42.800 -12.872  1.00 15.56           C
ATOM   4181  CG  PHE B 230      -7.909 -41.585 -12.216  1.00 23.15           C
ATOM   4182  CD1 PHE B 230      -7.091 -40.726 -12.946  1.00 21.96           C
ATOM   4183  CD2 PHE B 230      -8.033 -41.379 -10.845  1.00 21.14           C
ATOM   4184  CE1 PHE B 230      -6.483 -39.636 -12.334  1.00 25.16           C
ATOM   4185  CE2 PHE B 230      -7.423 -40.295 -10.228  1.00 23.32           C
ATOM   4186  CZ  PHE B 230      -6.654 -39.421 -10.976  1.00 25.52           C
ATOM   4187  N   ASN B 231      -7.593 -44.795 -10.720  1.00 21.24           N
ATOM   4188  CA  ASN B 231      -7.091 -45.077  -9.382  1.00 19.96           C
ATOM   4189  C   ASN B 231      -5.877 -46.004  -9.399  1.00 23.48           C
ATOM   4190  O   ASN B 231      -4.934 -45.749  -8.653  1.00 22.50           O
ATOM   4191  CB  ASN B 231      -8.171 -45.511  -8.380  1.00 19.57           C
ATOM   4192  CG  ASN B 231      -9.032 -44.340  -7.961  1.00 21.12           C
ATOM   4193  OD1 ASN B 231      -8.521 -43.265  -7.661  1.00 23.05           O
ATOM   4194  ND2 ASN B 231     -10.337 -44.525  -7.955  1.00 21.11           N
ATOM   4195  N   LEU B 232      -5.891 -47.068 -10.224  1.00 19.51           N
ATOM   4196  CA  LEU B 232      -4.749 -47.975 -10.236  1.00 21.45           C
ATOM   4197  C   LEU B 232      -3.465 -47.244 -10.639  1.00 20.17           C
ATOM   4198  O   LEU B 232      -2.384 -47.548 -10.139  1.00 26.18           O
ATOM   4199  CB  LEU B 232      -5.007 -49.139 -11.195  1.00 23.82           C
ATOM   4200  CG  LEU B 232      -6.056 -50.176 -10.783  1.00 25.52           C
ATOM   4201  CD1 LEU B 232      -6.388 -51.080 -11.979  1.00 19.59           C
ATOM   4202  CD2 LEU B 232      -5.583 -51.007  -9.586  1.00 20.42           C
ATOM   4203  N   VAL B 233      -3.571 -46.282 -11.559  1.00 17.28           N
ATOM   4204  CA  VAL B 233      -2.406 -45.504 -11.973  1.00 17.90           C
ATOM   4205  C   VAL B 233      -2.058 -44.477 -10.894  1.00 17.71           C
ATOM   4206  O   VAL B 233      -0.908 -44.353 -10.492  1.00 18.24           O
ATOM   4207  CB  VAL B 233      -2.672 -44.760 -13.296  1.00 18.86           C
ATOM   4208  CG1 VAL B 233      -1.575 -43.726 -13.588  1.00 15.37           C
ATOM   4209  CG2 VAL B 233      -2.868 -45.712 -14.464  1.00 15.57           C
ATOM   4210  N   ALA B 234      -3.046 -43.675 -10.493  1.00 18.86           N
ATOM   4211  CA  ALA B 234      -2.755 -42.518  -9.653  1.00 24.75           C
ATOM   4212  C   ALA B 234      -2.106 -42.940  -8.333  1.00 25.50           C
ATOM   4213  O   ALA B 234      -1.301 -42.202  -7.767  1.00 27.03           O
ATOM   4214  CB  ALA B 234      -4.029 -41.751  -9.396  1.00 29.00           C
ATOM   4215  N   MET B 235      -2.453 -44.134  -7.844  1.00 21.96           N
ATOM   4216  CA  MET B 235      -1.995 -44.571  -6.535  1.00 24.40           C
ATOM   4217  C   MET B 235      -0.522 -44.950  -6.595  1.00 21.51           C
ATOM   4218  O   MET B 235       0.133 -44.933  -5.563  1.00 18.37           O
ATOM   4219  CB  MET B 235      -2.845 -45.721  -5.989  1.00 27.60           C
ATOM   4220  CG  MET B 235      -4.203 -45.186  -5.510  1.00 51.77           C
ATOM   4221  SD  MET B 235      -5.496 -46.359  -5.017  1.00 59.57           S
ATOM   4222  CE  MET B 235      -5.023 -47.834  -5.929  1.00 78.14           C
ATOM   4223  N   LYS B 236      -0.002 -45.176  -7.814  1.00 17.68           N
ATOM   4224  CA  LYS B 236       1.407 -45.482  -7.994  1.00 19.81           C
ATOM   4225  C   LYS B 236       2.257 -44.228  -7.825  1.00 20.97           C
ATOM   4226  O   LYS B 236       3.466 -44.333  -7.671  1.00 21.95           O
ATOM   4227  CB  LYS B 236       1.649 -46.178  -9.328  1.00 20.44           C
ATOM   4228  CG  LYS B 236       0.982 -47.540  -9.401  1.00 21.20           C
ATOM   4229  CD  LYS B 236       1.013 -48.130 -10.786  1.00 22.79           C
ATOM   4230  CE  LYS B 236       0.206 -49.411 -10.846  1.00 22.89           C
ATOM   4231  NZ  LYS B 236       0.229 -49.952 -12.228  1.00 29.52           N
ATOM   4232  N   TYR B 237       1.617 -43.057  -7.818  1.00 17.42           N
ATOM   4233  CA  TYR B 237       2.301 -41.802  -7.557  1.00 16.69           C
ATOM   4234  C   TYR B 237       1.920 -41.253  -6.190  1.00 20.83           C
ATOM   4235  O   TYR B 237       2.055 -40.054  -5.959  1.00 22.34           O
ATOM   4236  CB  TYR B 237       1.970 -40.730  -8.599  1.00 17.60           C
ATOM   4237  CG  TYR B 237       2.289 -41.112 -10.040  1.00 21.33           C
ATOM   4238  CD1 TYR B 237       1.374 -41.825 -10.817  1.00 17.66           C
ATOM   4239  CD2 TYR B 237       3.505 -40.744 -10.623  1.00 18.15           C
ATOM   4240  CE1 TYR B 237       1.654 -42.156 -12.137  1.00 21.04           C
ATOM   4241  CE2 TYR B 237       3.802 -41.078 -11.938  1.00 18.76           C
ATOM   4242  CZ  TYR B 237       2.871 -41.784 -12.692  1.00 24.52           C
ATOM   4243  OH  TYR B 237       3.114 -42.069 -14.001  1.00 25.64           O
ATOM   4244  N   ASN B 238       1.437 -42.121  -5.297  1.00 20.17           N
ATOM   4245  CA  ASN B 238       1.039 -41.706  -3.955  1.00 23.84           C
ATOM   4246  C   ASN B 238      -0.111 -40.705  -3.967  1.00 21.93           C
ATOM   4247  O   ASN B 238      -0.139 -39.824  -3.108  1.00 18.71           O
ATOM   4248  CB  ASN B 238       2.161 -41.014  -3.176  1.00 27.04           C
ATOM   4249  CG  ASN B 238       2.871 -41.946  -2.229  1.00 38.28           C
ATOM   4250  OD1 ASN B 238       2.545 -43.128  -2.162  1.00 47.41           O
ATOM   4251  ND2 ASN B 238       3.818 -41.413  -1.476  1.00 54.04           N
ATOM   4252  N   TYR B 239      -1.041 -40.833  -4.923  1.00 19.13           N
ATOM   4253  CA  TYR B 239      -2.247 -40.015  -4.897  1.00 20.47           C
ATOM   4254  C   TYR B 239      -3.352 -40.749  -4.139  1.00 22.64           C
ATOM   4255  O   TYR B 239      -3.478 -41.951  -4.299  1.00 23.52           O
ATOM   4256  CB  TYR B 239      -2.702 -39.790  -6.339  1.00 15.20           C
ATOM   4257  CG  TYR B 239      -2.096 -38.534  -6.938  1.00 18.10           C
ATOM   4258  CD1 TYR B 239      -0.710 -38.362  -7.009  1.00 15.24           C
ATOM   4259  CD2 TYR B 239      -2.919 -37.507  -7.387  1.00 16.36           C
ATOM   4260  CE1 TYR B 239      -0.163 -37.199  -7.527  1.00 18.36           C
ATOM   4261  CE2 TYR B 239      -2.380 -36.353  -7.935  1.00 17.43           C
ATOM   4262  CZ  TYR B 239      -1.002 -36.204  -8.008  1.00 20.62           C
ATOM   4263  OH  TYR B 239      -0.503 -35.031  -8.502  1.00 19.57           O
ATOM   4264  N   GLU B 240      -4.181 -40.015  -3.381  1.00 21.66           N
ATOM   4265  CA  GLU B 240      -5.355 -40.586  -2.732  1.00 23.18           C
ATOM   4266  C   GLU B 240      -6.323 -41.159  -3.767  1.00 21.50           C
ATOM   4267  O   GLU B 240      -6.426 -40.649  -4.885  1.00 20.06           O
ATOM   4268  CB  GLU B 240      -6.138 -39.501  -1.992  1.00 20.03           C
ATOM   4269  CG  GLU B 240      -5.517 -39.118  -0.670  1.00 24.47           C
ATOM   4270  CD  GLU B 240      -5.536 -40.279   0.314  1.00 34.21           C
ATOM   4271  OE1 GLU B 240      -6.645 -40.699   0.712  1.00 34.72           O
ATOM   4272  OE2 GLU B 240      -4.446 -40.784   0.663  1.00 28.08           O
ATOM   4273  N   PRO B 241      -7.082 -42.229  -3.432  1.00 24.01           N
ATOM   4274  CA  PRO B 241      -8.155 -42.705  -4.308  1.00 22.78           C
ATOM   4275  C   PRO B 241      -9.135 -41.571  -4.609  1.00 24.07           C
ATOM   4276  O   PRO B 241      -9.422 -40.738  -3.754  1.00 20.09           O
ATOM   4277  CB  PRO B 241      -8.824 -43.819  -3.487  1.00 21.18           C
ATOM   4278  CG  PRO B 241      -7.700 -44.324  -2.605  1.00 24.17           C
ATOM   4279  CD  PRO B 241      -6.929 -43.070  -2.230  1.00 27.13           C
ATOM   4280  N   LEU B 242      -9.625 -41.536  -5.848  1.00 18.03           N
ATOM   4281  CA  LEU B 242     -10.748 -40.685  -6.193  1.00 17.81           C
ATOM   4282  C   LEU B 242     -12.021 -41.532  -6.117  1.00 19.18           C
ATOM   4283  O   LEU B 242     -12.063 -42.634  -6.665  1.00 20.49           O
ATOM   4284  CB  LEU B 242     -10.507 -40.175  -7.614  1.00 16.34           C
ATOM   4285  CG  LEU B 242     -11.489 -39.101  -8.066  1.00 19.48           C
ATOM   4286  CD1 LEU B 242     -11.183 -37.761  -7.387  1.00 18.63           C
ATOM   4287  CD2 LEU B 242     -11.502 -38.969  -9.576  1.00 20.10           C
ATOM   4288  N   THR B 243     -13.049 -41.022  -5.433  1.00 19.86           N
ATOM   4289  CA  THR B 243     -14.262 -41.788  -5.193  1.00 19.06           C
ATOM   4290  C   THR B 243     -15.390 -41.238  -6.060  1.00 20.87           C
ATOM   4291  O   THR B 243     -15.282 -40.143  -6.601  1.00 21.58           O
ATOM   4292  CB  THR B 243     -14.698 -41.703  -3.722  1.00 22.74           C
ATOM   4293  OG1 THR B 243     -15.054 -40.340  -3.473  1.00 20.08           O
ATOM   4294  CG2 THR B 243     -13.644 -42.163  -2.737  1.00 18.46           C
ATOM   4295  N   GLN B 244     -16.498 -41.988  -6.136  1.00 24.60           N
ATOM   4296  CA  GLN B 244     -17.673 -41.541  -6.865  1.00 24.00           C
ATOM   4297  C   GLN B 244     -18.196 -40.238  -6.260  1.00 22.46           C
ATOM   4298  O   GLN B 244     -18.675 -39.371  -6.988  1.00 20.67           O
ATOM   4299  CB  GLN B 244     -18.740 -42.635  -6.932  1.00 21.31           C
ATOM   4300  CG  GLN B 244     -19.901 -42.288  -7.858  1.00 21.81           C
ATOM   4301  CD  GLN B 244     -19.439 -41.930  -9.251  1.00 27.22           C
ATOM   4302  OE1 GLN B 244     -18.617 -42.616  -9.858  1.00 31.47           O
ATOM   4303  NE2 GLN B 244     -19.937 -40.812  -9.756  1.00 22.53           N
ATOM   4304  N   ASP B 245     -18.063 -40.095  -4.935  1.00 21.42           N
ATOM   4305  CA  ASP B 245     -18.401 -38.859  -4.242  1.00 22.06           C
ATOM   4306  C   ASP B 245     -17.609 -37.690  -4.816  1.00 25.04           C
ATOM   4307  O   ASP B 245     -18.182 -36.650  -5.126  1.00 19.89           O
ATOM   4308  CB  ASP B 245     -18.072 -38.938  -2.749  1.00 30.62           C
ATOM   4309  CG  ASP B 245     -19.160 -39.547  -1.882  1.00 44.84           C
ATOM   4310  OD1 ASP B 245     -20.231 -39.900  -2.420  1.00 44.89           O
ATOM   4311  OD2 ASP B 245     -18.925 -39.653  -0.665  1.00 62.08           O
ATOM   4312  N   HIS B 246     -16.281 -37.857  -4.915  1.00 18.90           N
ATOM   4313  CA  HIS B 246     -15.433 -36.834  -5.508  1.00 20.28           C
ATOM   4314  C   HIS B 246     -15.914 -36.504  -6.925  1.00 21.14           C
ATOM   4315  O   HIS B 246     -16.008 -35.342  -7.319  1.00 19.20           O
ATOM   4316  CB  HIS B 246     -13.982 -37.329  -5.559  1.00 20.07           C
ATOM   4317  CG  HIS B 246     -13.380 -37.582  -4.218  1.00 19.56           C
ATOM   4318  ND1 HIS B 246     -13.712 -36.837  -3.098  1.00 22.92           N
ATOM   4319  CD2 HIS B 246     -12.480 -38.488  -3.809  1.00 15.38           C
ATOM   4320  CE1 HIS B 246     -13.043 -37.285  -2.049  1.00 17.03           C
ATOM   4321  NE2 HIS B 246     -12.287 -38.283  -2.456  1.00 21.10           N
ATOM   4322  N   VAL B 247     -16.218 -37.544  -7.706  1.00 19.31           N
ATOM   4323  CA  VAL B 247     -16.645 -37.321  -9.074  1.00 22.70           C
ATOM   4324  C   VAL B 247     -17.918 -36.470  -9.094  1.00 23.26           C
ATOM   4325  O   VAL B 247     -17.993 -35.491  -9.831  1.00 24.32           O
ATOM   4326  CB  VAL B 247     -16.807 -38.647  -9.837  1.00 22.60           C
ATOM   4327  CG1 VAL B 247     -17.502 -38.427 -11.179  1.00 21.45           C
ATOM   4328  CG2 VAL B 247     -15.458 -39.338 -10.013  1.00 22.83           C
ATOM   4329  N   ASP B 248     -18.908 -36.820  -8.264  1.00 24.89           N
ATOM   4330  CA  ASP B 248     -20.135 -36.030  -8.179  1.00 27.20           C
ATOM   4331  C   ASP B 248     -19.815 -34.579  -7.807  1.00 19.40           C
ATOM   4332  O   ASP B 248     -20.379 -33.648  -8.359  1.00 23.74           O
ATOM   4333  CB  ASP B 248     -21.135 -36.656  -7.198  1.00 26.27           C
ATOM   4334  CG  ASP B 248     -21.608 -38.054  -7.582  1.00 29.30           C
ATOM   4335  OD1 ASP B 248     -21.482 -38.437  -8.762  1.00 28.58           O
ATOM   4336  OD2 ASP B 248     -22.091 -38.763  -6.689  1.00 32.18           O
ATOM   4337  N   ILE B 249     -18.871 -34.379  -6.887  1.00 21.79           N
ATOM   4338  CA  ILE B 249     -18.562 -33.053  -6.365  1.00 22.43           C
ATOM   4339  C   ILE B 249     -17.952 -32.175  -7.465  1.00 20.51           C
ATOM   4340  O   ILE B 249     -18.111 -30.964  -7.452  1.00 20.39           O
ATOM   4341  CB  ILE B 249     -17.714 -33.202  -5.077  1.00 28.84           C
ATOM   4342  CG1 ILE B 249     -18.620 -33.309  -3.843  1.00 34.69           C
ATOM   4343  CG2 ILE B 249     -16.679 -32.109  -4.898  1.00 26.23           C
ATOM   4344  CD1 ILE B 249     -18.001 -34.055  -2.676  1.00 50.13           C
ATOM   4345  N   LEU B 250     -17.263 -32.785  -8.431  1.00 24.48           N
ATOM   4346  CA  LEU B 250     -16.615 -32.057  -9.521  1.00 22.04           C
ATOM   4347  C   LEU B 250     -17.589 -31.773 -10.674  1.00 20.04           C
ATOM   4348  O   LEU B 250     -17.226 -31.100 -11.640  1.00 20.68           O
ATOM   4349  CB  LEU B 250     -15.426 -32.878 -10.015  1.00 15.21           C
ATOM   4350  CG  LEU B 250     -14.184 -32.885  -9.121  1.00 20.09           C
ATOM   4351  CD1 LEU B 250     -13.241 -34.003  -9.550  1.00 19.93           C
ATOM   4352  CD2 LEU B 250     -13.445 -31.548  -9.178  1.00 14.54           C
ATOM   4353  N   GLY B 251     -18.836 -32.253 -10.556  1.00 23.56           N
ATOM   4354  CA  GLY B 251     -19.836 -32.093 -11.607  1.00 22.69           C
ATOM   4355  C   GLY B 251     -20.043 -30.633 -12.027  1.00 22.24           C
ATOM   4356  O   GLY B 251     -20.033 -30.326 -13.214  1.00 21.33           O
ATOM   4357  N   PRO B 252     -20.295 -29.684 -11.095  1.00 23.39           N
ATOM   4358  CA  PRO B 252     -20.400 -28.268 -11.464  1.00 25.76           C
ATOM   4359  C   PRO B 252     -19.242 -27.717 -12.303  1.00 20.42           C
ATOM   4360  O   PRO B 252     -19.468 -27.038 -13.296  1.00 21.13           O
ATOM   4361  CB  PRO B 252     -20.515 -27.571 -10.104  1.00 22.22           C
ATOM   4362  CG  PRO B 252     -21.208 -28.598  -9.237  1.00 23.09           C
ATOM   4363  CD  PRO B 252     -20.620 -29.924  -9.677  1.00 23.82           C
ATOM   4364  N   LEU B 253     -18.000 -28.037 -11.932  1.00 17.56           N
ATOM   4365  CA  LEU B 253     -16.851 -27.545 -12.682  1.00 15.31           C
ATOM   4366  C   LEU B 253     -16.775 -28.225 -14.050  1.00 18.01           C
ATOM   4367  O   LEU B 253     -16.361 -27.617 -15.043  1.00 18.59           O
ATOM   4368  CB  LEU B 253     -15.589 -27.800 -11.855  1.00 14.00           C
ATOM   4369  CG  LEU B 253     -15.372 -26.821 -10.700  1.00 20.62           C
ATOM   4370  CD1 LEU B 253     -14.271 -27.324  -9.775  1.00 23.68           C
ATOM   4371  CD2 LEU B 253     -15.018 -25.438 -11.237  1.00 16.24           C
ATOM   4372  N   SER B 254     -17.185 -29.496 -14.086  1.00 15.39           N
ATOM   4373  CA  SER B 254     -17.271 -30.242 -15.324  1.00 20.82           C
ATOM   4374  C   SER B 254     -18.185 -29.506 -16.297  1.00 18.86           C
ATOM   4375  O   SER B 254     -17.880 -29.385 -17.480  1.00 21.21           O
ATOM   4376  CB  SER B 254     -17.770 -31.647 -15.056  1.00 17.72           C
ATOM   4377  OG  SER B 254     -17.736 -32.411 -16.243  1.00 25.74           O
ATOM   4378  N   ALA B 255     -19.334 -29.049 -15.784  1.00 23.17           N
ATOM   4379  CA  ALA B 255     -20.396 -28.489 -16.609  1.00 24.19           C
ATOM   4380  C   ALA B 255     -19.957 -27.139 -17.162  1.00 24.20           C
ATOM   4381  O   ALA B 255     -20.175 -26.850 -18.335  1.00 28.16           O
ATOM   4382  CB  ALA B 255     -21.682 -28.352 -15.819  1.00 22.98           C
ATOM   4383  N   GLN B 256     -19.303 -26.341 -16.316  1.00 21.40           N
ATOM   4384  CA  GLN B 256     -18.875 -25.014 -16.719  1.00 25.02           C
ATOM   4385  C   GLN B 256     -17.819 -25.088 -17.815  1.00 26.55           C
ATOM   4386  O   GLN B 256     -17.807 -24.239 -18.705  1.00 29.45           O
ATOM   4387  CB  GLN B 256     -18.306 -24.240 -15.534  1.00 29.32           C
ATOM   4388  CG  GLN B 256     -18.055 -22.778 -15.860  1.00 28.16           C
ATOM   4389  CD  GLN B 256     -17.337 -22.101 -14.724  1.00 33.32           C
ATOM   4390  OE1 GLN B 256     -17.593 -22.387 -13.557  1.00 33.16           O
ATOM   4391  NE2 GLN B 256     -16.406 -21.226 -15.064  1.00 38.19           N
ATOM   4392  N   THR B 257     -16.942 -26.099 -17.761  1.00 21.56           N
ATOM   4393  CA  THR B 257     -15.852 -26.176 -18.722  1.00 17.07           C
ATOM   4394  C   THR B 257     -16.184 -27.089 -19.898  1.00 20.37           C
ATOM   4395  O   THR B 257     -15.478 -27.029 -20.902  1.00 24.35           O
ATOM   4396  CB  THR B 257     -14.553 -26.682 -18.084  1.00 16.70           C
ATOM   4397  OG1 THR B 257     -14.798 -27.971 -17.522  1.00 15.12           O
ATOM   4398  CG2 THR B 257     -14.064 -25.764 -16.988  1.00 20.14           C
ATOM   4399  N   GLY B 258     -17.217 -27.941 -19.772  1.00 18.77           N
ATOM   4400  CA  GLY B 258     -17.548 -28.908 -20.813  1.00 17.11           C
ATOM   4401  C   GLY B 258     -16.566 -30.087 -20.898  1.00 20.18           C
ATOM   4402  O   GLY B 258     -16.570 -30.826 -21.875  1.00 25.46           O
ATOM   4403  N   ILE B 259     -15.701 -30.263 -19.893  1.00 19.87           N
ATOM   4404  CA  ILE B 259     -14.770 -31.383 -19.855  1.00 19.09           C
ATOM   4405  C   ILE B 259     -15.257 -32.393 -18.824  1.00 20.73           C
ATOM   4406  O   ILE B 259     -15.314 -32.084 -17.627  1.00 19.79           O
ATOM   4407  CB  ILE B 259     -13.367 -30.869 -19.489  1.00 24.45           C
ATOM   4408  CG1 ILE B 259     -12.874 -29.841 -20.519  1.00 19.72           C
ATOM   4409  CG2 ILE B 259     -12.419 -32.050 -19.322  1.00 23.36           C
ATOM   4410  CD1 ILE B 259     -11.689 -29.032 -20.060  1.00 21.11           C
ATOM   4411  N   ALA B 260     -15.607 -33.596 -19.299  1.00 19.23           N
ATOM   4412  CA  ALA B 260     -16.048 -34.687 -18.439  1.00 20.21           C
ATOM   4413  C   ALA B 260     -14.992 -34.959 -17.362  1.00 21.13           C
ATOM   4414  O   ALA B 260     -13.790 -34.847 -17.615  1.00 20.68           O
ATOM   4415  CB  ALA B 260     -16.326 -35.915 -19.279  1.00 21.85           C
ATOM   4416  N   VAL B 261     -15.448 -35.347 -16.162  1.00 20.46           N
ATOM   4417  CA  VAL B 261     -14.544 -35.561 -15.043  1.00 19.68           C
ATOM   4418  C   VAL B 261     -13.505 -36.632 -15.388  1.00 18.52           C
ATOM   4419  O   VAL B 261     -12.309 -36.433 -15.146  1.00 17.78           O
ATOM   4420  CB  VAL B 261     -15.272 -35.863 -13.718  1.00 23.33           C
ATOM   4421  CG1 VAL B 261     -14.273 -36.263 -12.636  1.00 19.20           C
ATOM   4422  CG2 VAL B 261     -16.130 -34.692 -13.246  1.00 19.08           C
ATOM   4423  N   LEU B 262     -13.959 -37.737 -15.994  1.00 17.36           N
ATOM   4424  CA  LEU B 262     -13.067 -38.822 -16.396  1.00 19.66           C
ATOM   4425  C   LEU B 262     -12.098 -38.394 -17.501  1.00 23.11           C
ATOM   4426  O   LEU B 262     -10.992 -38.937 -17.576  1.00 21.65           O
ATOM   4427  CB  LEU B 262     -13.872 -40.073 -16.779  1.00 20.34           C
ATOM   4428  CG  LEU B 262     -14.593 -40.748 -15.606  1.00 24.79           C
ATOM   4429  CD1 LEU B 262     -15.399 -41.945 -16.067  1.00 19.85           C
ATOM   4430  CD2 LEU B 262     -13.612 -41.172 -14.519  1.00 22.60           C
ATOM   4431  N   ASP B 263     -12.481 -37.398 -18.319  1.00 19.87           N
ATOM   4432  CA  ASP B 263     -11.534 -36.839 -19.270  1.00 18.94           C
ATOM   4433  C   ASP B 263     -10.462 -36.060 -18.531  1.00 17.15           C
ATOM   4434  O   ASP B 263      -9.288 -36.131 -18.889  1.00 19.14           O
ATOM   4435  CB  ASP B 263     -12.185 -36.070 -20.421  1.00 22.20           C
ATOM   4436  CG  ASP B 263     -13.160 -36.902 -21.243  1.00 25.19           C
ATOM   4437  OD1 ASP B 263     -13.125 -38.155 -21.157  1.00 24.47           O
ATOM   4438  OD2 ASP B 263     -13.983 -36.295 -21.931  1.00 29.85           O
ATOM   4439  N   MET B 264     -10.857 -35.307 -17.504  1.00 20.54           N
ATOM   4440  CA  MET B 264      -9.857 -34.563 -16.755  1.00 19.67           C
ATOM   4441  C   MET B 264      -8.941 -35.534 -15.998  1.00 23.89           C
ATOM   4442  O   MET B 264      -7.749 -35.261 -15.856  1.00 19.64           O
ATOM   4443  CB  MET B 264     -10.491 -33.550 -15.798  1.00 20.43           C
ATOM   4444  CG  MET B 264      -9.483 -32.607 -15.175  1.00 22.48           C
ATOM   4445  SD  MET B 264      -8.628 -31.515 -16.377  1.00 24.76           S
ATOM   4446  CE  MET B 264      -9.744 -30.112 -16.421  1.00 21.42           C
ATOM   4447  N   CYS B 265      -9.488 -36.679 -15.545  1.00 21.55           N
ATOM   4448  CA  CYS B 265      -8.679 -37.737 -14.953  1.00 20.92           C
ATOM   4449  C   CYS B 265      -7.625 -38.266 -15.916  1.00 20.21           C
ATOM   4450  O   CYS B 265      -6.486 -38.490 -15.509  1.00 17.20           O
ATOM   4451  CB  CYS B 265      -9.512 -38.910 -14.461  1.00 19.03           C
ATOM   4452  SG  CYS B 265     -10.508 -38.445 -13.025  1.00 24.14           S
ATOM   4453  N   ALA B 266      -8.015 -38.452 -17.179  1.00 18.09           N
ATOM   4454  CA  ALA B 266      -7.069 -38.861 -18.211  1.00 20.43           C
ATOM   4455  C   ALA B 266      -5.946 -37.830 -18.372  1.00 18.14           C
ATOM   4456  O   ALA B 266      -4.786 -38.201 -18.529  1.00 22.07           O
ATOM   4457  CB  ALA B 266      -7.799 -39.095 -19.509  1.00 19.12           C
ATOM   4458  N   SER B 267      -6.289 -36.532 -18.329  1.00 19.83           N
ATOM   4459  CA  SER B 267      -5.285 -35.477 -18.422  1.00 18.38           C
ATOM   4460  C   SER B 267      -4.289 -35.571 -17.261  1.00 16.15           C
ATOM   4461  O   SER B 267      -3.082 -35.502 -17.458  1.00 17.67           O
ATOM   4462  CB  SER B 267      -5.941 -34.101 -18.462  1.00 20.08           C
ATOM   4463  OG  SER B 267      -4.962 -33.075 -18.304  1.00 28.76           O
ATOM   4464  N   LEU B 268      -4.796 -35.679 -16.024  1.00 16.39           N
ATOM   4465  CA  LEU B 268      -3.945 -35.865 -14.853  1.00 15.60           C
ATOM   4466  C   LEU B 268      -3.009 -37.077 -14.988  1.00 20.45           C
ATOM   4467  O   LEU B 268      -1.818 -36.988 -14.672  1.00 19.29           O
ATOM   4468  CB  LEU B 268      -4.821 -35.942 -13.599  1.00 17.36           C
ATOM   4469  CG  LEU B 268      -4.077 -36.239 -12.294  1.00 21.15           C
ATOM   4470  CD1 LEU B 268      -2.983 -35.211 -12.034  1.00 19.50           C
ATOM   4471  CD2 LEU B 268      -5.032 -36.248 -11.120  1.00 16.57           C
ATOM   4472  N   LYS B 269      -3.522 -38.223 -15.460  1.00 18.57           N
ATOM   4473  CA  LYS B 269      -2.669 -39.394 -15.580  1.00 17.43           C
ATOM   4474  C   LYS B 269      -1.468 -39.052 -16.453  1.00 23.30           C
ATOM   4475  O   LYS B 269      -0.357 -39.506 -16.163  1.00 19.70           O
ATOM   4476  CB  LYS B 269      -3.393 -40.595 -16.199  1.00 20.82           C
ATOM   4477  CG  LYS B 269      -4.483 -41.200 -15.334  1.00 28.64           C
ATOM   4478  CD  LYS B 269      -5.492 -42.060 -16.068  1.00 32.65           C
ATOM   4479  CE  LYS B 269      -4.993 -43.431 -16.467  1.00 26.54           C
ATOM   4480  NZ  LYS B 269      -6.049 -44.180 -17.195  1.00 22.92           N
ATOM   4481  N   GLU B 270      -1.713 -38.278 -17.528  1.00 22.57           N
ATOM   4482  CA  GLU B 270      -0.668 -37.972 -18.496  1.00 19.80           C
ATOM   4483  C   GLU B 270       0.341 -36.996 -17.890  1.00 18.22           C
ATOM   4484  O   GLU B 270       1.550 -37.134 -18.101  1.00 15.35           O
ATOM   4485  CB  GLU B 270      -1.260 -37.479 -19.828  1.00 19.81           C
ATOM   4486  CG  GLU B 270      -0.219 -37.055 -20.841  1.00 22.62           C
ATOM   4487  CD  GLU B 270      -0.773 -36.851 -22.248  1.00 36.64           C
ATOM   4488  OE1 GLU B 270      -1.033 -35.682 -22.611  1.00 28.30           O
ATOM   4489  OE2 GLU B 270      -0.944 -37.858 -22.986  1.00 31.22           O
ATOM   4490  N   LEU B 271      -0.156 -36.004 -17.141  1.00 17.78           N
ATOM   4491  CA  LEU B 271       0.719 -35.077 -16.422  1.00 18.69           C
ATOM   4492  C   LEU B 271       1.662 -35.836 -15.492  1.00 20.46           C
ATOM   4493  O   LEU B 271       2.843 -35.514 -15.416  1.00 19.65           O
ATOM   4494  CB  LEU B 271      -0.126 -34.078 -15.627  1.00 15.96           C
ATOM   4495  CG  LEU B 271      -0.667 -32.915 -16.451  1.00 19.43           C
ATOM   4496  CD1 LEU B 271      -1.795 -32.183 -15.714  1.00 18.11           C
ATOM   4497  CD2 LEU B 271       0.472 -31.962 -16.788  1.00 19.12           C
ATOM   4498  N   LEU B 272       1.133 -36.848 -14.798  1.00 18.29           N
ATOM   4499  CA  LEU B 272       1.928 -37.596 -13.836  1.00 18.25           C
ATOM   4500  C   LEU B 272       3.016 -38.344 -14.595  1.00 20.39           C
ATOM   4501  O   LEU B 272       4.175 -38.395 -14.169  1.00 19.06           O
ATOM   4502  CB  LEU B 272       1.031 -38.549 -13.036  1.00 18.53           C
ATOM   4503  CG  LEU B 272       0.111 -37.875 -12.014  1.00 19.37           C
ATOM   4504  CD1 LEU B 272      -0.885 -38.860 -11.435  1.00 21.37           C
ATOM   4505  CD2 LEU B 272       0.920 -37.230 -10.897  1.00 20.55           C
ATOM   4506  N   GLN B 273       2.626 -38.900 -15.749  1.00 18.83           N
ATOM   4507  CA  GLN B 273       3.550 -39.628 -16.604  1.00 16.24           C
ATOM   4508  C   GLN B 273       4.642 -38.732 -17.198  1.00 17.08           C
ATOM   4509  O   GLN B 273       5.801 -39.140 -17.302  1.00 17.97           O
ATOM   4510  CB  GLN B 273       2.727 -40.310 -17.689  1.00 17.75           C
ATOM   4511  CG  GLN B 273       3.559 -40.868 -18.819  1.00 20.97           C
ATOM   4512  CD  GLN B 273       2.654 -41.280 -19.953  1.00 23.48           C
ATOM   4513  OE1 GLN B 273       2.147 -42.398 -19.972  1.00 25.82           O
ATOM   4514  NE2 GLN B 273       2.432 -40.376 -20.898  1.00 19.12           N
ATOM   4515  N   ASN B 274       4.275 -37.524 -17.647  1.00 17.61           N
ATOM   4516  CA  ASN B 274       5.162 -36.739 -18.495  1.00 19.48           C
ATOM   4517  C   ASN B 274       5.837 -35.615 -17.717  1.00 19.97           C
ATOM   4518  O   ASN B 274       6.880 -35.128 -18.141  1.00 23.11           O
ATOM   4519  CB  ASN B 274       4.403 -36.085 -19.655  1.00 19.26           C
ATOM   4520  CG  ASN B 274       3.898 -37.112 -20.647  1.00 21.62           C
ATOM   4521  OD1 ASN B 274       4.334 -38.264 -20.627  1.00 20.08           O
ATOM   4522  ND2 ASN B 274       2.963 -36.713 -21.498  1.00 19.24           N
ATOM   4523  N   GLY B 275       5.227 -35.195 -16.605  1.00 18.09           N
ATOM   4524  CA  GLY B 275       5.610 -33.949 -15.960  1.00 20.28           C
ATOM   4525  C   GLY B 275       5.212 -32.741 -16.818  1.00 25.09           C
ATOM   4526  O   GLY B 275       4.399 -32.843 -17.736  1.00 18.56           O
ATOM   4527  N   MET B 276       5.825 -31.594 -16.528  1.00 22.99           N
ATOM   4528  CA  MET B 276       5.384 -30.312 -17.051  1.00 26.90           C
ATOM   4529  C   MET B 276       6.207 -29.973 -18.291  1.00 24.69           C
ATOM   4530  O   MET B 276       5.815 -29.116 -19.085  1.00 24.63           O
ATOM   4531  CB  MET B 276       5.643 -29.237 -15.988  1.00 33.30           C
ATOM   4532  CG  MET B 276       4.868 -29.425 -14.691  1.00 31.77           C
ATOM   4533  SD  MET B 276       3.319 -28.534 -14.848  1.00 37.90           S
ATOM   4534  CE  MET B 276       2.888 -28.157 -13.154  1.00 38.31           C
ATOM   4535  N   ASN B 277       7.387 -30.608 -18.397  1.00 18.78           N
ATOM   4536  CA  ASN B 277       8.369 -30.294 -19.424  1.00 25.25           C
ATOM   4537  C   ASN B 277       8.545 -28.784 -19.556  1.00 23.47           C
ATOM   4538  O   ASN B 277       8.330 -28.234 -20.629  1.00 21.12           O
ATOM   4539  CB  ASN B 277       8.026 -30.933 -20.772  1.00 33.62           C
ATOM   4540  CG  ASN B 277       8.186 -32.442 -20.750  1.00 45.87           C
ATOM   4541  OD1 ASN B 277       7.204 -33.178 -20.848  1.00 39.34           O
ATOM   4542  ND2 ASN B 277       9.416 -32.912 -20.602  1.00 30.05           N
ATOM   4543  N   GLY B 278       8.927 -28.119 -18.458  1.00 23.40           N
ATOM   4544  CA  GLY B 278       9.261 -26.705 -18.515  1.00 22.12           C
ATOM   4545  C   GLY B 278       8.031 -25.795 -18.503  1.00 23.93           C
ATOM   4546  O   GLY B 278       8.177 -24.588 -18.403  1.00 23.55           O
ATOM   4547  N   ARG B 279       6.817 -26.346 -18.594  1.00 23.95           N
ATOM   4548  CA  ARG B 279       5.644 -25.479 -18.571  1.00 22.15           C
ATOM   4549  C   ARG B 279       5.172 -25.305 -17.131  1.00 24.61           C
ATOM   4550  O   ARG B 279       5.695 -25.950 -16.226  1.00 22.34           O
ATOM   4551  CB  ARG B 279       4.536 -25.979 -19.503  1.00 24.14           C
ATOM   4552  CG  ARG B 279       4.933 -25.884 -20.973  1.00 31.64           C
ATOM   4553  CD  ARG B 279       3.793 -26.102 -21.944  1.00 39.46           C
ATOM   4554  NE  ARG B 279       3.535 -27.521 -22.052  1.00 55.89           N
ATOM   4555  CZ  ARG B 279       4.311 -28.381 -22.698  1.00 66.57           C
ATOM   4556  NH1 ARG B 279       5.251 -27.944 -23.518  1.00 80.97           N
ATOM   4557  NH2 ARG B 279       4.120 -29.680 -22.547  1.00 51.39           N
ATOM   4558  N   THR B 280       4.205 -24.403 -16.934  1.00 25.07           N
ATOM   4559  CA  THR B 280       3.587 -24.190 -15.634  1.00 25.32           C
ATOM   4560  C   THR B 280       2.075 -24.264 -15.822  1.00 24.11           C
ATOM   4561  O   THR B 280       1.589 -24.187 -16.950  1.00 19.77           O
ATOM   4562  CB  THR B 280       4.008 -22.846 -15.004  1.00 23.11           C
ATOM   4563  OG1 THR B 280       3.683 -21.776 -15.889  1.00 18.95           O
ATOM   4564  CG2 THR B 280       5.483 -22.761 -14.673  1.00 21.31           C
ATOM   4565  N   ILE B 281       1.365 -24.439 -14.705  1.00 20.30           N
ATOM   4566  CA  ILE B 281      -0.081 -24.320 -14.645  1.00 21.06           C
ATOM   4567  C   ILE B 281      -0.404 -23.388 -13.480  1.00 20.40           C
ATOM   4568  O   ILE B 281       0.038 -23.635 -12.366  1.00 24.31           O
ATOM   4569  CB  ILE B 281      -0.717 -25.714 -14.470  1.00 20.79           C
ATOM   4570  CG1 ILE B 281      -0.339 -26.663 -15.617  1.00 20.30           C
ATOM   4571  CG2 ILE B 281      -2.223 -25.595 -14.300  1.00 17.39           C
ATOM   4572  CD1 ILE B 281      -0.855 -28.086 -15.437  1.00 20.82           C
ATOM   4573  N   LEU B 282      -1.140 -22.307 -13.761  1.00 23.35           N
ATOM   4574  CA  LEU B 282      -1.500 -21.282 -12.790  1.00 20.57           C
ATOM   4575  C   LEU B 282      -0.269 -20.880 -11.988  1.00 20.45           C
ATOM   4576  O   LEU B 282      -0.318 -20.763 -10.770  1.00 18.83           O
ATOM   4577  CB  LEU B 282      -2.631 -21.794 -11.891  1.00 19.49           C
ATOM   4578  CG  LEU B 282      -3.974 -21.962 -12.605  1.00 21.42           C
ATOM   4579  CD1 LEU B 282      -4.997 -22.672 -11.721  1.00 18.95           C
ATOM   4580  CD2 LEU B 282      -4.508 -20.610 -13.096  1.00 24.08           C
ATOM   4581  N   GLY B 283       0.846 -20.648 -12.683  1.00 20.50           N
ATOM   4582  CA  GLY B 283       2.024 -20.135 -11.994  1.00 22.19           C
ATOM   4583  C   GLY B 283       2.815 -21.197 -11.228  1.00 20.27           C
ATOM   4584  O   GLY B 283       3.831 -20.897 -10.609  1.00 24.25           O
ATOM   4585  N   SER B 284       2.392 -22.454 -11.296  1.00 19.52           N
ATOM   4586  CA  SER B 284       3.098 -23.469 -10.524  1.00 24.47           C
ATOM   4587  C   SER B 284       3.705 -24.519 -11.446  1.00 21.83           C
ATOM   4588  O   SER B 284       3.123 -24.851 -12.475  1.00 19.25           O
ATOM   4589  CB  SER B 284       2.179 -24.113  -9.524  1.00 24.05           C
ATOM   4590  OG  SER B 284       2.851 -25.188  -8.890  1.00 23.66           O
ATOM   4591  N   ALA B 285       4.859 -25.061 -11.032  1.00 21.28           N
ATOM   4592  CA  ALA B 285       5.510 -26.131 -11.758  1.00 17.23           C
ATOM   4593  C   ALA B 285       5.248 -27.480 -11.085  1.00 24.37           C
ATOM   4594  O   ALA B 285       5.851 -28.485 -11.449  1.00 22.47           O
ATOM   4595  CB  ALA B 285       6.992 -25.852 -11.898  1.00 16.17           C
ATOM   4596  N   LEU B 286       4.380 -27.526 -10.076  1.00 19.23           N
ATOM   4597  CA  LEU B 286       3.893 -28.849  -9.710  1.00 25.02           C
ATOM   4598  C   LEU B 286       2.377 -28.806  -9.563  1.00 25.06           C
ATOM   4599  O   LEU B 286       1.770 -27.743  -9.721  1.00 20.40           O
ATOM   4600  CB  LEU B 286       4.625 -29.445  -8.500  1.00 25.53           C
ATOM   4601  CG  LEU B 286       4.943 -28.509  -7.346  1.00 30.71           C
ATOM   4602  CD1 LEU B 286       3.731 -28.339  -6.442  1.00 48.62           C
ATOM   4603  CD2 LEU B 286       6.134 -29.037  -6.559  1.00 27.26           C
ATOM   4604  N   LEU B 287       1.781 -29.973  -9.318  1.00 16.04           N
ATOM   4605  CA  LEU B 287       0.330 -30.073  -9.279  1.00 22.10           C
ATOM   4606  C   LEU B 287      -0.157 -29.684  -7.882  1.00 24.08           C
ATOM   4607  O   LEU B 287       0.193 -30.340  -6.913  1.00 25.98           O
ATOM   4608  CB  LEU B 287      -0.047 -31.508  -9.660  1.00 19.47           C
ATOM   4609  CG  LEU B 287       0.480 -31.935 -11.039  1.00 17.76           C
ATOM   4610  CD1 LEU B 287       0.048 -33.340 -11.396  1.00 19.16           C
ATOM   4611  CD2 LEU B 287       0.041 -30.970 -12.126  1.00 28.54           C
ATOM   4612  N   GLU B 288      -0.918 -28.587  -7.784  1.00 21.49           N
ATOM   4613  CA  GLU B 288      -1.342 -28.042  -6.496  1.00 22.91           C
ATOM   4614  C   GLU B 288      -2.551 -28.805  -5.957  1.00 22.30           C
ATOM   4615  O   GLU B 288      -3.516 -29.039  -6.700  1.00 21.90           O
ATOM   4616  CB  GLU B 288      -1.718 -26.569  -6.670  1.00 25.06           C
ATOM   4617  CG  GLU B 288      -0.534 -25.697  -7.060  1.00 35.81           C
ATOM   4618  CD  GLU B 288       0.525 -25.619  -5.972  1.00 45.46           C
ATOM   4619  OE1 GLU B 288       1.752 -25.592  -6.290  1.00 38.62           O
ATOM   4620  OE2 GLU B 288       0.116 -25.614  -4.798  1.00 44.14           O
ATOM   4621  N   ASP B 289      -2.517 -29.156  -4.661  1.00 16.92           N
ATOM   4622  CA  ASP B 289      -3.608 -29.953  -4.114  1.00 18.17           C
ATOM   4623  C   ASP B 289      -4.278 -29.277  -2.918  1.00 16.11           C
ATOM   4624  O   ASP B 289      -4.993 -29.952  -2.184  1.00 14.89           O
ATOM   4625  CB  ASP B 289      -3.217 -31.410  -3.815  1.00 18.48           C
ATOM   4626  CG  ASP B 289      -2.359 -31.598  -2.575  1.00 23.73           C
ATOM   4627  OD1 ASP B 289      -1.798 -30.597  -2.090  1.00 20.68           O
ATOM   4628  OD2 ASP B 289      -2.234 -32.754  -2.114  1.00 25.64           O
ATOM   4629  N   GLU B 290      -4.079 -27.964  -2.728  1.00 17.57           N
ATOM   4630  CA  GLU B 290      -4.673 -27.315  -1.561  1.00 21.34           C
ATOM   4631  C   GLU B 290      -5.770 -26.317  -1.958  1.00 19.52           C
ATOM   4632  O   GLU B 290      -5.999 -25.353  -1.236  1.00 19.30           O
ATOM   4633  CB  GLU B 290      -3.613 -26.775  -0.589  1.00 19.92           C
ATOM   4634  CG  GLU B 290      -2.843 -27.872   0.144  1.00 25.59           C
ATOM   4635  CD  GLU B 290      -2.065 -27.522   1.418  1.00 25.57           C
ATOM   4636  OE1 GLU B 290      -2.045 -26.331   1.803  1.00 23.30           O
ATOM   4637  OE2 GLU B 290      -1.476 -28.460   2.052  1.00 21.64           O
ATOM   4638  N   PHE B 291      -6.429 -26.540  -3.109  1.00 17.30           N
ATOM   4639  CA  PHE B 291      -7.675 -25.856  -3.432  1.00 19.15           C
ATOM   4640  C   PHE B 291      -8.765 -26.908  -3.615  1.00 17.69           C
ATOM   4641  O   PHE B 291      -8.627 -27.793  -4.461  1.00 17.47           O
ATOM   4642  CB  PHE B 291      -7.549 -25.045  -4.729  1.00 16.07           C
ATOM   4643  CG  PHE B 291      -6.445 -24.018  -4.755  1.00 20.34           C
ATOM   4644  CD1 PHE B 291      -6.646 -22.728  -4.264  1.00 23.39           C
ATOM   4645  CD2 PHE B 291      -5.182 -24.351  -5.229  1.00 24.30           C
ATOM   4646  CE1 PHE B 291      -5.621 -21.789  -4.297  1.00 21.30           C
ATOM   4647  CE2 PHE B 291      -4.152 -23.418  -5.241  1.00 31.27           C
ATOM   4648  CZ  PHE B 291      -4.374 -22.139  -4.778  1.00 26.21           C
ATOM   4649  N   THR B 292      -9.849 -26.796  -2.837  1.00 19.80           N
ATOM   4650  CA  THR B 292     -10.994 -27.683  -3.006  1.00 22.19           C
ATOM   4651  C   THR B 292     -11.808 -27.269  -4.231  1.00 18.91           C
ATOM   4652  O   THR B 292     -11.607 -26.178  -4.763  1.00 19.51           O
ATOM   4653  CB  THR B 292     -11.918 -27.658  -1.786  1.00 18.75           C
ATOM   4654  OG1 THR B 292     -12.442 -26.332  -1.746  1.00 19.80           O
ATOM   4655  CG2 THR B 292     -11.200 -27.990  -0.496  1.00 24.38           C
ATOM   4656  N   PRO B 293     -12.751 -28.120  -4.717  1.00 20.95           N
ATOM   4657  CA  PRO B 293     -13.707 -27.692  -5.740  1.00 20.08           C
ATOM   4658  C   PRO B 293     -14.437 -26.421  -5.301  1.00 19.74           C
ATOM   4659  O   PRO B 293     -14.642 -25.529  -6.109  1.00 21.86           O
ATOM   4660  CB  PRO B 293     -14.623 -28.916  -5.934  1.00 18.02           C
ATOM   4661  CG  PRO B 293     -13.728 -30.086  -5.564  1.00 20.60           C
ATOM   4662  CD  PRO B 293     -12.894 -29.558  -4.399  1.00 16.95           C
ATOM   4663  N   PHE B 294     -14.778 -26.319  -4.014  1.00 19.08           N
ATOM   4664  CA  PHE B 294     -15.534 -25.173  -3.521  1.00 21.21           C
ATOM   4665  C   PHE B 294     -14.679 -23.901  -3.592  1.00 22.77           C
ATOM   4666  O   PHE B 294     -15.175 -22.843  -3.988  1.00 20.97           O
ATOM   4667  CB  PHE B 294     -16.138 -25.492  -2.151  1.00 24.63           C
ATOM   4668  CG  PHE B 294     -17.018 -24.422  -1.546  1.00 38.66           C
ATOM   4669  CD1 PHE B 294     -16.483 -23.226  -1.072  1.00 54.94           C
ATOM   4670  CD2 PHE B 294     -18.387 -24.623  -1.408  1.00 49.27           C
ATOM   4671  CE1 PHE B 294     -17.289 -22.248  -0.498  1.00 44.47           C
ATOM   4672  CE2 PHE B 294     -19.194 -23.650  -0.830  1.00 59.15           C
ATOM   4673  CZ  PHE B 294     -18.646 -22.463  -0.383  1.00 49.35           C
ATOM   4674  N   ASP B 295     -13.392 -24.013  -3.217  1.00 19.17           N
ATOM   4675  CA  ASP B 295     -12.439 -22.914  -3.294  1.00 20.18           C
ATOM   4676  C   ASP B 295     -12.333 -22.381  -4.730  1.00 19.81           C
ATOM   4677  O   ASP B 295     -12.198 -21.180  -4.935  1.00 18.94           O
ATOM   4678  CB  ASP B 295     -11.054 -23.396  -2.852  1.00 22.97           C
ATOM   4679  CG  ASP B 295     -10.933 -23.750  -1.372  1.00 33.14           C
ATOM   4680  OD1 ASP B 295     -11.817 -23.340  -0.580  1.00 26.37           O
ATOM   4681  OD2 ASP B 295      -9.954 -24.446  -1.012  1.00 28.93           O
ATOM   4682  N   VAL B 296     -12.323 -23.281  -5.726  1.00 16.59           N
ATOM   4683  CA  VAL B 296     -12.155 -22.904  -7.126  1.00 19.00           C
ATOM   4684  C   VAL B 296     -13.405 -22.154  -7.590  1.00 21.67           C
ATOM   4685  O   VAL B 296     -13.334 -21.087  -8.207  1.00 19.41           O
ATOM   4686  CB  VAL B 296     -11.858 -24.115  -8.045  1.00 18.68           C
ATOM   4687  CG1 VAL B 296     -12.007 -23.740  -9.513  1.00 19.61           C
ATOM   4688  CG2 VAL B 296     -10.480 -24.724  -7.802  1.00 19.70           C
ATOM   4689  N   VAL B 297     -14.570 -22.723  -7.281  1.00 20.38           N
ATOM   4690  CA  VAL B 297     -15.816 -22.052  -7.625  1.00 21.84           C
ATOM   4691  C   VAL B 297     -15.877 -20.657  -7.007  1.00 26.53           C
ATOM   4692  O   VAL B 297     -16.215 -19.693  -7.703  1.00 24.71           O
ATOM   4693  CB  VAL B 297     -17.010 -22.945  -7.264  1.00 24.81           C
ATOM   4694  CG1 VAL B 297     -18.342 -22.207  -7.335  1.00 30.40           C
ATOM   4695  CG2 VAL B 297     -17.006 -24.177  -8.168  1.00 21.68           C
ATOM   4696  N   ARG B 298     -15.537 -20.565  -5.710  1.00 25.86           N
ATOM   4697  CA  ARG B 298     -15.546 -19.316  -4.947  1.00 24.58           C
ATOM   4698  C   ARG B 298     -14.662 -18.280  -5.639  1.00 29.42           C
ATOM   4699  O   ARG B 298     -15.076 -17.142  -5.836  1.00 28.40           O
ATOM   4700  CB  ARG B 298     -15.159 -19.568  -3.479  1.00 25.04           C
ATOM   4701  CG  ARG B 298     -14.739 -18.368  -2.633  1.00 40.79           C
ATOM   4702  CD  ARG B 298     -13.794 -18.790  -1.494  1.00 71.14           C
ATOM   4703  NE  ARG B 298     -12.990 -17.773  -0.793  1.00 67.85           N
ATOM   4704  CZ  ARG B 298     -11.861 -17.969  -0.093  1.00 45.31           C
ATOM   4705  NH1 ARG B 298     -11.324 -19.166   0.039  1.00 36.41           N
ATOM   4706  NH2 ARG B 298     -11.260 -16.943   0.488  1.00 42.85           N
ATOM   4707  N   GLN B 299     -13.445 -18.682  -6.023  1.00 24.51           N
ATOM   4708  CA  GLN B 299     -12.463 -17.720  -6.481  1.00 24.44           C
ATOM   4709  C   GLN B 299     -12.635 -17.417  -7.972  1.00 29.44           C
ATOM   4710  O   GLN B 299     -12.273 -16.324  -8.414  1.00 29.33           O
ATOM   4711  CB  GLN B 299     -11.045 -18.188  -6.135  1.00 27.57           C
ATOM   4712  CG  GLN B 299      -9.996 -17.271  -6.739  1.00 27.63           C
ATOM   4713  CD  GLN B 299      -8.577 -17.478  -6.271  1.00 28.08           C
ATOM   4714  OE1 GLN B 299      -7.662 -16.867  -6.813  1.00 22.67           O
ATOM   4715  NE2 GLN B 299      -8.375 -18.332  -5.276  1.00 23.33           N
ATOM   4716  N   CYS B 300     -13.213 -18.356  -8.740  1.00 26.50           N
ATOM   4717  CA  CYS B 300     -13.169 -18.255 -10.195  1.00 25.25           C
ATOM   4718  C   CYS B 300     -14.395 -17.558 -10.782  1.00 34.57           C
ATOM   4719  O   CYS B 300     -15.444 -17.433 -10.153  1.00 33.38           O
ATOM   4720  CB  CYS B 300     -12.971 -19.605 -10.878  1.00 24.41           C
ATOM   4721  SG  CYS B 300     -11.223 -20.068 -11.006  1.00 35.80           S
ATOM   4722  N   SER B 301     -14.216 -17.113 -12.033  1.00 50.48           N
ATOM   4723  CA  SER B 301     -15.274 -16.612 -12.895  1.00 55.92           C
ATOM   4724  C   SER B 301     -16.277 -17.724 -13.243  1.00 55.80           C
ATOM   4725  O   SER B 301     -15.843 -18.899 -13.296  1.00 36.58           O
ATOM   4726  CB  SER B 301     -14.669 -16.019 -14.136  1.00 46.89           C
ATOM   4727  OG  SER B 301     -15.657 -15.857 -15.131  1.00 58.00           O
TER    4728      SER B 301
HETATM 4729  C1  LIG B 403       9.196 -24.557  17.359  1.00 35.78           C
HETATM 4730  C2  LIG B 403       8.020 -24.698  16.618  1.00 36.51           C
HETATM 4731  C3  LIG B 403       2.874 -29.168  23.061  1.00 32.45           C
HETATM 4732  C4  LIG B 403       4.345 -29.565  24.942  1.00 37.37           C
HETATM 4733  C5  LIG B 403       2.293 -30.855  24.680  1.00 41.15           C
HETATM 4734  C6  LIG B 403       9.061 -24.456  18.741  1.00 39.46           C
HETATM 4735  C7  LIG B 403       5.541 -24.855  16.557  1.00 34.69           C
HETATM 4736  C8  LIG B 403       4.288 -24.774  18.492  1.00 38.00           C
HETATM 4737  C9  LIG B 403       6.756 -24.726  17.248  1.00 37.21           C
HETATM 4738  C10 LIG B 403       5.448 -24.652  19.262  1.00 42.36           C
HETATM 4739  C11 LIG B 403       4.038 -28.873  23.766  1.00 40.40           C
HETATM 4740  C12 LIG B 403       6.713 -24.623  18.662  1.00 36.41           C
HETATM 4741  C13 LIG B 403       2.013 -30.157  23.510  1.00 36.59           C
HETATM 4742  C14 LIG B 403       3.455 -30.546  25.383  1.00 46.36           C
HETATM 4743  C15 LIG B 403       5.300 -24.495  20.729  1.00 39.38           C
HETATM 4744  C16 LIG B 403       5.791 -29.864  20.321  1.00 49.75           C
HETATM 4745  C17 LIG B 403       8.489 -31.794  19.212  1.00 69.33           C
HETATM 4746  C18 LIG B 403       4.449 -26.386  23.616  1.00 30.13           C
HETATM 4747  C19 LIG B 403       5.361 -25.307  23.059  1.00 30.06           C
HETATM 4748  C20 LIG B 403       6.113 -26.818  21.201  1.00 33.42           C
HETATM 4749  C21 LIG B 403       4.961 -27.798  23.240  1.00 35.25           C
HETATM 4750  C22 LIG B 403       5.268 -27.967  21.719  1.00 35.79           C
HETATM 4751  C23 LIG B 403       5.977 -33.709  20.199  1.00 42.51           C
HETATM 4752  C24 LIG B 403       4.476 -32.280  21.523  1.00 53.22           C
HETATM 4753  C25 LIG B 403       6.429 -31.225  20.390  1.00 46.24           C
HETATM 4754  C26 LIG B 403       5.383 -32.318  20.313  1.00 46.02           C
HETATM 4755  C27 LIG B 403       9.159 -31.771  17.864  1.00 69.90           C
HETATM 4756  N28 LIG B 403       4.315 -24.889  17.140  1.00 39.92           N
HETATM 4757  N29 LIG B 403       7.859 -24.493  19.377  1.00 41.75           N
HETATM 4758  N30 LIG B 403       5.550 -25.517  21.606  1.00 34.85           N
HETATM 4759  N31 LIG B 403       6.002 -29.154  21.475  1.00 38.79           N
HETATM 4760  N32 LIG B 403       7.230 -31.257  19.196  1.00 46.31           N
HETATM 4761  O33 LIG B 403       4.963 -23.373  21.064  1.00 36.49           O
HETATM 4762  O34 LIG B 403       5.183 -29.442  19.347  1.00 32.41           O
HETATM 4763  O35 LIG B 403       9.014 -32.276  20.206  1.00 54.47           O
HETATM 4764  F36 LIG B 403       0.890 -30.446  22.829  1.00 39.59           F
HETATM 4765  F37 LIG B 403       8.793 -32.878  17.136  1.00 48.30           F
HETATM 4766  F38 LIG B 403      10.496 -31.857  17.983  1.00 71.82           F
HETATM 4767  F39 LIG B 403       8.987 -30.612  17.155  1.00 64.17           F
HETATM 4768 CL40 LIG B 403       3.753 -31.436  26.816  1.00 94.10          CL
HETATM 4769  O   HOH W   1      -9.658   5.009 -12.697  1.00 24.25           O
HETATM 4770  O   HOH W   2     -16.693 -38.166 -16.265  1.00 31.91           O
HETATM 4771  O   HOH W   3      -5.093  15.878  -9.546  1.00 32.49           O
HETATM 4772  O   HOH W   4      -0.352 -34.608  38.389  1.00 34.22           O
HETATM 4773  O   HOH W   5      -1.454 -22.490  -8.623  1.00 34.55           O
HETATM 4774  O   HOH W   6       0.636  12.869  -6.356  1.00 34.01           O
HETATM 4775  O   HOH W   7      -4.453 -37.013  30.825  1.00 40.50           O
HETATM 4776  O   HOH W   8     -14.858 -31.160   5.612  1.00 24.52           O
HETATM 4777  O   HOH W   9      -2.326 -21.880 -16.240  1.00 28.55           O
HETATM 4778  O   HOH W  10      -5.765 -27.864  -5.542  1.00 26.63           O
HETATM 4779  O   HOH W  11     -14.252 -27.506  15.733  1.00 35.17           O
HETATM 4780  O   HOH W  12     -10.897  17.846  -8.625  1.00 37.95           O
HETATM 4781  O   HOH W  13      -7.551 -22.993  -0.563  1.00 26.33           O
HETATM 4782  O   HOH W  14      -0.419   5.056  -1.322  1.00 28.99           O
HETATM 4783  O   HOH W  15     -12.934 -14.110  -4.744  1.00 41.94           O
HETATM 4784  O   HOH W  16       5.469   3.706 -12.190  1.00 24.35           O
HETATM 4785  O   HOH W  17     -14.671  -2.871 -10.556  1.00 30.51           O
HETATM 4786  O   HOH W  18       3.437 -22.759 -19.476  1.00 35.51           O
HETATM 4787  O   HOH W  19      -4.144   7.410 -16.441  1.00 33.64           O
HETATM 4788  O   HOH W  20      -7.161 -10.279 -19.232  1.00 37.40           O
HETATM 4789  O   HOH W  21     -17.537  -0.710   7.280  1.00 44.50           O
HETATM 4790  O   HOH W  22      -4.443 -40.343 -20.206  1.00 31.57           O
HETATM 4791  O   HOH W  23      -3.037 -29.629  24.752  1.00 29.95           O
HETATM 4792  O   HOH W  24       4.709   7.274 -12.120  1.00 48.02           O
HETATM 4793  O   HOH W  25      -0.251 -39.450  10.430  1.00 35.48           O
HETATM 4794  O   HOH W  26     -17.497 -16.158  -9.158  1.00 42.10           O
HETATM 4795  O   HOH W  27      -9.182  -8.431  20.888  1.00 42.03           O
HETATM 4796  O   HOH W  28     -11.050 -16.630 -13.094  1.00 39.25           O
HETATM 4797  O   HOH W  29      -0.939 -26.092  40.605  1.00 44.91           O
HETATM 4798  O   HOH W  30       7.381 -25.721   4.066  1.00 47.30           O
HETATM 4799  O   HOH W  31     -13.020  16.109  -1.434  1.00 46.86           O
HETATM 4800  O   HOH W  32      -9.065 -37.441  -3.624  1.00 28.18           O
HETATM 4801  O   HOH W  33      -8.720 -38.271  13.197  1.00 38.38           O
HETATM 4802  O   HOH W  34       4.591 -13.803   3.025  1.00 34.17           O
HETATM 4803  O   HOH W  35       2.485   8.898  -4.204  1.00 34.34           O
HETATM 4804  O   HOH W  36       5.549 -12.191   0.986  1.00 29.83           O
HETATM 4805  O   HOH W  37      -7.259  13.787 -12.537  1.00 33.58           O
HETATM 4806  O   HOH W  38       0.504 -35.268  35.783  1.00 36.09           O
HETATM 4807  O   HOH W  39      -9.809 -32.066  36.933  1.00 31.29           O
HETATM 4808  O   HOH W  40     -14.192 -27.949 -23.333  1.00 33.47           O
HETATM 4809  O   HOH W  41      -7.498 -37.524  25.712  1.00 47.56           O
HETATM 4810  O   HOH W  42      -4.824 -46.667 -17.789  1.00 34.83           O
HETATM 4811  O   HOH W  43      -2.734 -12.304 -12.407  1.00 30.77           O
HETATM 4812  O   HOH W  44      -0.569   9.627   4.429  1.00 40.39           O
HETATM 4813  O   HOH W  45      -9.324 -46.789 -18.722  1.00 30.32           O
HETATM 4814  O   HOH W  46     -11.592 -50.284 -15.514  1.00 36.51           O
HETATM 4815  O   HOH W  47      -0.046 -28.434  -2.744  1.00 44.55           O
HETATM 4816  O   HOH W  48     -11.849 -36.317 -25.764  1.00 46.72           O
HETATM 4817  O   HOH W  49      -7.893 -35.962  20.952  1.00 32.82           O
HETATM 4818  O   HOH W  50       4.424  -7.601   2.791  1.00 33.19           O
HETATM 4819  O   HOH W  51     -15.691 -26.864  22.903  1.00 37.23           O
HETATM 4820  O   HOH W  52       7.636   2.847  -7.470  1.00 41.09           O
HETATM 4821  O   HOH W  53     -16.095 -35.236  22.083  1.00 47.87           O
HETATM 4822  O   HOH W  54     -23.517 -30.514 -12.138  1.00 50.61           O
HETATM 4823  O   HOH W  55     -18.047  -3.970  -6.441  1.00 35.43           O
HETATM 4824  O   HOH W  56     -15.418 -45.677 -14.561  1.00 37.33           O
HETATM 4825  O   HOH W  57     -11.205  -6.869  15.114  1.00 47.82           O
HETATM 4826  O   HOH W  58       2.867   5.812 -14.162  1.00 38.18           O
HETATM 4827  O   HOH W  59      -9.559 -39.802  38.827  1.00 36.63           O
HETATM 4828  O   HOH W  60     -12.824 -30.237 -24.251  1.00 40.02           O
HETATM 4829  O   HOH W  61      -1.627 -28.170   4.807  1.00 29.88           O
HETATM 4830  O   HOH W  62      -9.713 -14.994 -11.141  1.00 37.63           O
HETATM 4831  O   HOH W  63       1.292 -20.561 -15.406  1.00 39.00           O
HETATM 4832  O   HOH W  64       0.092  -1.307 -11.691  1.00 27.40           O
HETATM 4833  O   HOH W  65     -12.824 -30.212  33.787  1.00 37.62           O
HETATM 4834  O   HOH W  66      -5.384   9.122 -18.335  1.00 30.16           O
HETATM 4835  O   HOH W  67     -22.181  19.065  -5.727  1.00 47.63           O
HETATM 4836  O   HOH W  68      -7.506   7.788 -19.016  1.00 33.07           O
HETATM 4837  O   HOH W  69      -6.986 -39.844   5.271  1.00 38.11           O
HETATM 4838  O   HOH W  70     -11.923 -24.426 -22.642  1.00 34.78           O
HETATM 4839  O   HOH W  71      11.094 -14.917  -2.720  1.00 26.07           O
HETATM 4840  O   HOH W  72       8.029 -21.856  -1.268  1.00 40.83           O
HETATM 4841  O   HOH W  73       2.069 -16.986  22.755  1.00 37.97           O
HETATM 4842  O   HOH W  74     -15.542 -11.579   7.257  1.00 44.92           O
HETATM 4843  O   HOH W  75     -10.306  -1.452 -27.039  1.00 55.35           O
HETATM 4844  O   HOH W  76      -7.575 -20.315  -1.579  1.00 26.91           O
HETATM 4845  O   HOH W  77     -13.375 -34.208  28.421  1.00 46.14           O
HETATM 4846  O   HOH W  78     -15.676  11.769 -21.899  1.00 38.03           O
HETATM 4847  O   HOH W  79       4.444 -25.215  -5.834  1.00 43.05           O
HETATM 4848  O   HOH W  80      -2.758 -39.773 -29.207  1.00 45.69           O
HETATM 4849  O   HOH W  81     -19.309 -32.129 -19.187  1.00 50.89           O
HETATM 4850  O   HOH W  82       2.642 -10.059  -7.913  1.00 31.80           O
HETATM 4851  O   HOH W  83     -10.972 -11.858  -6.268  1.00 33.82           O
HETATM 4852  O   HOH W  84       8.898 -13.586 -13.294  1.00 52.82           O
HETATM 4853  O   HOH W  85      -1.335 -36.377  26.449  1.00 37.94           O
HETATM 4854  O   HOH W  86     -18.596 -30.990  12.063  1.00 44.81           O
HETATM 4855  O   HOH W  87     -13.056  -7.501  22.234  1.00 43.21           O
HETATM 4856  O   HOH W  88      -2.423 -41.640   4.435  1.00 48.61           O
HETATM 4857  O   HOH W  89      -3.600 -32.881  13.759  1.00 30.90           O
HETATM 4858  O   HOH W  90     -17.558 -28.825  -8.965  1.00 36.12           O
HETATM 4859  O   HOH W  91     -20.982 -24.983  16.912  1.00 38.65           O
HETATM 4860  O   HOH W  92      17.129  -7.966  -7.266  1.00 34.71           O
HETATM 4861  O   HOH W  93     -18.278 -35.830 -15.993  1.00 32.03           O
HETATM 4862  O   HOH W  94       5.989 -25.019  -8.292  1.00 33.32           O
HETATM 4863  O   HOH W  95      -4.091 -36.378  23.597  1.00 32.82           O
HETATM 4864  O   HOH W  96       7.663  -5.092   1.030  1.00 41.02           O
HETATM 4865  O   HOH W  97      -8.825   0.155  14.121  1.00 51.95           O
HETATM 4866  O   HOH W  98     -13.315 -11.398   8.796  1.00 30.76           O
[truncated: 10,512 more chars]
