# Supplementary material for: Discovery of Highly Potent Noncovalent Inhibitors of SARS-CoV‑2 Main Protease through Computer-Aided Drug Design
Source: J Med Chem. 2025 Oct 12;68(20):21330–45. doi: 10.1021/acs.jmedchem.5c01199 (PMC12557384; doi:10.1021/acs.jmedchem.5c01199)
Supplement: Supplementary file 5 [file jm5c01199_si_005.csv]

Compound	SMILES	SARS-CoV-2 Mpro IC50 (nM)
3	O=C(c1cccnc1)N1CCN(c2ccccc2-c2cccc([N+](=O)[O-])c2)CC1	7400
4	O=C(c1cccn2cncc12)N1CCN(c2ccccc2-c2cccc([N+](=O)[O-])c2)CC1	840
5	Cc1ccccc1N1CCN(C(=O)c2cccn3cncc23)CC1	36000
6	O=C(c1cccn2cncc12)N1CCN(c2ccccc2-n2ccnc2)CC1	4500
7	O=C(c1cccn2cncc12)N1CCN(c2ccccc2-c2cccc(C(F)F)c2)CC1	3000
8	NC(=O)c1cccc(-c2ccccc2N2CCN(C(=O)c3cccn4cncc34)CC2)c1	1400
9	O=C(c1cccn2cncc12)N1CCN(c2ccccc2N2CCC(F)(F)CC2)CC1	1400
10	CC(=O)NC1CN(C(=O)c2cccn3cncc23)CCC1c1ccccc1	28000
11	CC(=O)N[C@H](C(=O)N[C@@H]1CN(C(=O)c2cccn3cncc23)CC[C@H]1c1ccccc1)C(C)(C)C	950
12	O=C(NC1CN(C(=O)c2cccn3cncc23)CCC1c1ccccc1)c1ccc[nH]1	1900
13	O=C(N[C@@H]1CN(C(=O)c2cccn3cncc23)CC[C@H]1c1ccccc1)c1ncc[nH]1	1900
15	O=C(NC1CN(C(=O)c2cccn3cncc23)CCC1c1cccc(Cl)c1)c1ncc[nH]1	170
21	O=C(N[C@@H]1CN(C(=O)c2cccn3cncc23)CC[C@H]1c1cc(F)cc(Cl)c1)c1ncc[nH]1	21
23	O=C(N[C@@H]1CN(C(=O)c2cccn3cncc23)CC[C@H]1c1cc(Cl)cc(Cl)c1)c1ncc[nH]1	17
27	CC(C)[C@H](NC(=O)C(F)(F)F)C(=O)N[C@@H]1CN(C(=O)c2cccn3cncc23)CC[C@H]1c1cc(F)cc(Cl)c1	<12
28	CC(C)[C@@H](NC(=O)C(F)(F)F)C(=O)N[C@@H]1CN(C(=O)c2cccn3cncc23)CC[C@H]1c1cc(F)cc(Cl)c1	<12
29	CC(C)[C@@H](NC(=O)C(F)(F)F)C(=O)N[C@@H]1CN(C(=O)c2cncc3cccnc23)CC[C@H]1c1cc(F)cc(Cl)c1	<12
30	CC(C)[C@@H](NC(=O)C(F)(F)F)C(=O)N[C@@H]1CN(C(=O)c2nccn3cncc23)CC[C@H]1c1cc(F)cc(F)c1	14
31	CC(C)(C)[C@H](NC(=O)C(F)(F)F)C(=O)N1C[C@H]2[C@@H]([C@H]1C(=O)N[C@H](C#N)C[C@@H]1CCNC1=O)C2(C)C	<12
32	Cn1cnc(Cn2c(=O)[nH]/c(=N\c3cc4cn(C)nc4cc3Cl)n(Cc3cc(F)c(F)cc3F)c2=O)n1	14
