# Supplementary material for: Discovery of Highly Potent Noncovalent Inhibitors of SARS-CoV‑2 Main Protease through Computer-Aided Drug Design
Source: J Med Chem. 2025 Oct 12;68(20):21330–45. doi: 10.1021/acs.jmedchem.5c01199 (PMC12557384; doi:10.1021/acs.jmedchem.5c01199)
Supplement: Supplementary file 6 [file jm5c01199_si_006.csv]

SMILES of query compounds for identifying non-covalent inhibitors by ligand-based VS
COC1=CC(/C=C/C(=O)CC(=O)/C=C/C2=CC=C(O)C(OC)=C2)=CC=C1O
O=C(CN1N=NC2=CC=CC=C21)N(CC1=CSC=C1)C1=CC=C(C2=CC=CC=C2)C=C1
CC(C)(C)C1=CC=C(N(C(=O)C2=CNC=N2)[C@@H](C(=O)NC2CCCCC2)C2=CN=CC=C2)C=C1
O=C(NC1=CC=C(N(CC2=CSC=C2)C(=O)CN2N=NC3=C2C=CC=C3)C=C1)C1=CC=CS1
CC1=CC(C(=O)NC(CC2=CC=C(C(F)(F)F)C=C2)C(O)C(=O)NCC(C)Cl)=C(C)C(O)=C1
CC1=C(C(=O)NC(CC2=CC=CC=C2)C(O)C(=O)N2CC(Cl)CC2C(=O)NC(C)(C)C)C=CC=C1O
CC(C)(C)OC(=O)N[C@H](CC1=CC=CC=C1)[C@@H](O)CNC[C@H](O)[C@H](CC1=CC=C(C(=O)N2CCOCC2)C=C1)NC(=O)OC(C)(C)C
CC(C)CN(C[C@@H](O)[C@@H](CC(=O)O[C@H]1CCOC1)CC1=CC=CC=C1)S(=O)(=O)C1=CC=C(N)C=C1
O=C1N(CC2=CC=C(CO)C=C2)C(CC2=CC=CC=C2)C(O)[C@@H](O)[C@@H](CC2=CC=CC=C2)N1CC1=CC=C(CO)C=C1
COC1=CC(CN2C(=O)N(CC3=CC=C(O)C(OC)=C3)N(CC3=CC=CC=C3)C(O)CC2CC2=CC=CC=C2)=CC=C1O
CC1=C(O)C=CC=C1C(=O)NC(CSC1=CC=CC=C1)C(O)CN1CC2CCCCC2CC1C(=O)NC(C)(C)C
CC(C)(C)NC(=O)C1CC2CCCCC2CN1CC(O)C(CC1=CC=CC=C1)NC(=O)C(CC(N)=O)CC(=O)C1=NC2=C(C=CC=C2)C=C1
CC(=O)NC(CC1CCCCC1)C(O)CC(C(=O)NC(CCC(N)=O)C(=O)NC(CCCNC(=N)N)C(N)=O)C(C)C
CC1=CC=CC(C)=C1OCC(=O)N[C@@H](CC1=CC=CC=C1)C(O)CC(CC1=CC=CC=C1)NC(=O)[C@@H](C(C)C)N1CCCNC1=O
CCC(CC)N1CCN(C[C@H](O)C(CC2=CC=CC=C2)NC(=O)CC2CCS(=O)(=O)[C@H]2C(C)C)C(C(=O)NC(C)(C)C)C1
CC(C)(C)NC(=O)C1CN(CC2=CC=CN=C2)CCN1CC(O)C[C@H](CC1=CC=CC=C1)C(=O)NC1C2=C(C=CC=C2)C[C@@H]1O
O=C(NC1C2=C(C=CC=C2)C[C@H]1O)[C@@H](CC1=CC=CC=C1)CC(O)C[C@H](CC1=CC=CC=C1)C(=O)NC1C2=C(C=CC=C2)C[C@H]1O
CC(C)[C@H](NC(=O)OCC1=NC=CC=C1)C(=O)N[C@@H](CC1=CC=CC=C1)[C@@H](O)C[C@H](CC1=CC=CC=C1)NC(=O)OCC1=CN=CC=C1
NC(=O)C1=CC2=C(C=C1)N(CC1=CC=C3C=CC=CC3=C1)C(=O)C2=O
O=C(SC1=NN=C(C(F)(F)F)N1)C1=CC=C(C#CC2=CC=CC=C2)O1
O=C(CSC1=NC=CC(C2=CSC(C3=CC=CC=C3)=N2)=N1)NC1=C(Cl)C=C(Cl)C=C1
CC1=CC(S(=O)(=O)C2=C([N+](=O)[O-])C=C(C(F)(F)F)C=C2[N+](=O)[O-])=C(Cl)C=C1Cl
CC(C)(C)NC(=O)[C@@H](C1=CC=CN=C1)N(C(=O)C1=CC=CO1)C1=CC=C(C(C)(C)C)C=C1
SMARTS of query compounds for identifying covalent inhibitors by ligand-based VS
[#6](-[!#1])-[#7]-[#6](=[#8])/[#6]=[#6]\[!#1]
[!#1]-[#7](-[!#1])-[#8]-[#6](=[#8])-[#6]1=[#6]-[#6]=[#6]-[#6]=[#6]-1
[#6]-[#8]-[#6](=[#8])-[#6]1=[#6]-[#6]=[#6]-[!#1]-1
[!#1]-[#6]1-[#6](-[!#1])-[#6](-[#6](-[#7]-1-[#6]-[!#1])=[#8])=[#8]
[!#1]-[#6](-[#6]-[#6]1-[#6]=[!#1]-[#6]=[#6](-[#6]=1)-[!#1])=[#8]
[#6]-[#6](-[#7]-[#6]-[#6](=[#8])-[#6](=[#8])-[#7]-[#6])=[#8]
[!#1](-[#6](-[#7]-[#6]-[#6](=[#8])-[#6](=[#8])-[#7]-[#6])=[#8])-[!#1]-[!#1](-[!#1])=[#8]
[#6]1(=[#6]-[#7]=[#6]-[#6]=[#6]-1)-[#8]-[#6](-[!#1])=[#8]
