# Supplementary material for: Discovery of Highly Potent Noncovalent Inhibitors of SARS-CoV‑2 Main Protease through Computer-Aided Drug Design
Source: J Med Chem. 2025 Oct 12;68(20):21330–45. doi: 10.1021/acs.jmedchem.5c01199 (PMC12557384; doi:10.1021/acs.jmedchem.5c01199)
Supplement: Supplementary file 7 [file jm5c01199_si_007.csv]

FEP+ performance data
FEP+ dG (kcal/mol)	Experimental log(SARS-CoV-2 Mpro IC50) (log units)	Experimental dG (kcal/mol)
-16.94	8.05	-10.95
-16.16	7.38	-10.04
-16.06	8.1	-11.02
-15.82	7.35	-10
-15.75	7.98	-10.85
-15.6	8.04	-10.93
-15.37	7.92	-10.77
-15.37	7.52	-10.23
-15.29	7.84	-10.66
-15.19	7.95	-10.81
-14.77	7.75	-10.54
-14.71	7.76	-10.55
-14.69	7.76	-10.55
-14.59	8.32	-11.32
-14.48	7.86	-10.69
-14.22	7.63	-10.38
-14.03	7.67	-10.43
-13.95	8.02	-10.91
-13.7	7.23	-9.83
-13.51	7.96	-10.83
-13.29	7.97	-10.84
-13.25	7.81	-10.62
-13.09	7.79	-10.59
-13.09	7.72	-10.5
-13.03	7.36	-10.01
-12.99	7.75	-10.54
-12.88	7.38	-10.04
-12.84	6.79	-9.23
-12.74	7.97	-10.84
-12.56	7.71	-10.49
-12.52	7.86	-10.69
-12.52	6.87	-9.34
-12.39	7.83	-10.65
-12.39	7.49	-10.19
-12.37	7.69	-10.46
-12.37	7.52	-10.23
-12.35	7.69	-10.46
-12.21	7.67	-10.43
-12.16	6.88	-9.36
-11.98	6.99	-9.51
-11.98	6.2	-8.43
-11.94	6.35	-8.64
-11.91	7.99	-10.87
-11.91	7.78	-10.58
-11.74	7.69	-10.46
-11.73	6.74	-9.17
-11.69	5.6	-7.62
-11.62	6.66	-9.06
-11.5	7.87	-10.7
-11.46	7.08	-9.63
-11.45	6.41	-8.72
-11.38	5.68	-7.72
-11.34	6.77	-9.21
-11.29	6.69	-9.1
-11.21	7.33	-9.97
-11.14	7.19	-9.78
-11.06	6.03	-8.2
-11.02	6.34	-8.62
-10.92	6.29	-8.55
-10.71	4.96	-6.75
-10.66	6.29	-8.55
-10.59	7.45	-10.13
-10.56	7.74	-10.53
-10.54	6	-8.16
-10.2	6.92	-9.41
-10.08	7.52	-10.23
-10	7.08	-9.63
-9.92	7.63	-10.38
-9.61	5.97	-8.12
-9.57	6.81	-9.26
-9.44	6.13	-8.34
-9.16	6.52	-8.87
-9.07	7.23	-9.83
-9.07	6.13	-8.34
-9.03	6.57	-8.94
-9.02	6.41	-8.72
-8.98	6.49	-8.83
-8.98	5.72	-7.78
-8.89	6.32	-8.6
-8.88	5.97	-8.12
-8.69	5.27	-7.17
-8.42	6.5	-8.84
-7.93	6.16	-8.38
-7.22	6.36	-8.65
-7.18	4.7	-6.39
